# Supplementary material for: Multi-omics analyses of early liver injury reveals cell-type-specific transcriptional and epigenomic shift
Source: BMC Genomics. 2021 Dec 18;22:904. doi: 10.1186/s12864-021-08173-1 (PMC8684102; doi:10.1186/s12864-021-08173-1)
Supplement: Supplementary file 2 — Additional file 2. [file 12864_2021_8173_MOESM2_ESM.zip]

Archive with 7 entries (7 files):
- Supp_Table_1.xlsx
- Supp_Table_2.xlsx
- Supp_Table_3.xlsx
- Supp_Table_4.xlsx
- Supp_Table_5.csv
- Supp_Table_6.xlsx
- Supp_Table_7.xlsx
