# Supplementary material for: Multi-omics analyses of early liver injury reveals cell-type-specific transcriptional and epigenomic shift
Source: BMC Genomics. 2021 Dec 18;22:904. doi: 10.1186/s12864-021-08173-1 (PMC8684102; doi:10.1186/s12864-021-08173-1)
Supplement: Supplementary file 2 — Additional file 2. [file 12864_2021_8173_MOESM2_ESM.zip › Supp_Table_1.xlsx]

## Sheet: Arkusz1
# Supplementary Table 1. Metrics of RNA-seq and ATAC-seq libraries sequencing. QC information for fastqc files.
Sample Name	Sample Type	% Dups	% GC	M Seqs
hep_1_ctrl_R1	RNA-seq	0.765	0.7	34.7
hep_1_ctrl_R2	RNA-seq	0.819	0.72	34.7
hep_2_ctrl_R1	RNA-seq	0.732	0.66	31.2
hep_2_ctrl_R2	RNA-seq	0.78	0.67	31.2
hep_3_ctrl_R1	RNA-seq	0.757	0.66	32.3
hep_3_ctrl_R2	RNA-seq	0.8	0.67	32.3
hsc_1_ctrl_R1	RNA-seq	0.794	0.66	37.4
hsc_1_ctrl_R2	RNA-seq	0.819	0.67	37.4
hsc_2_ctrl_R1	RNA-seq	0.782	0.61	40.5
hsc_2_ctrl_R2	RNA-seq	0.804	0.59	40.5
hsc_3_ctrl_R1	RNA-seq	0.779	0.66	31.3
hsc_3_ctrl_R2	RNA-seq	0.813	0.67	31.3
ec_1_ctrl_R1	RNA-seq	0.767	0.65	47.3
ec_1_ctrl_R2	RNA-seq	0.808	0.64	47.3
ec_2_ctrl_R1	RNA-seq	0.662	0.62	46.5
ec_2_ctrl_R2	RNA-seq	0.774	0.63	46.5
ec_3_ctrl_R1	RNA-seq	0.661	0.63	31.3
ec_3_ctrl_R2	RNA-seq	0.761	0.64	31.3
hep_1_TAA_R1	RNA-seq	0.63	0.45	42.1
hep_1_TAA_R2	RNA-seq	0.568	0.45	42.1
hep_2_TAA_R1	RNA-seq	0.791	0.62	35.9
hep_2_TAA_R2	RNA-seq	0.662	0.61	35.9
hep_3_TAA_R1	RNA-seq	0.357	0.42	38.4
hep_3_TAA_R2	RNA-seq	0.322	0.42	38.4
hsc_1_TAA_R1	RNA-seq	0.827	0.63	38.5
hsc_1_TAA_R2	RNA-seq	0.682	0.62	38.5
hsc_2_TAA_R1	RNA-seq	0.519	0.42	66.2
hsc_2_TAA_R2	RNA-seq	0.47	0.42	66.2
hsc_3_TAA_R1	RNA-seq	0.832	0.63	50.4
hsc_3_TAA_R2	RNA-seq	0.715	0.62	50.4
ec_1_TAA_R1	RNA-seq	0.81	0.64	32.9
ec_1_TAA_R2	RNA-seq	0.691	0.64	32.9
ec_2_TAA_R1	RNA-seq	0.848	0.64	36.6
ec_2_TAA_R2	RNA-seq	0.716	0.63	36.6
ec_3_TAA_R1	RNA-seq	0.881	0.65	44.8
ec_3_TAA_R2	RNA-seq	0.754	0.64	44.8
ec_1_TAA_R1	ATAC-seq	0.413	0.42	64
ec_1_TAA_R2	ATAC-seq	0.406	0.42	64
ec_1_ctrl_R1	ATAC-seq	0.151	0.43	61.8
ec_1_ctrl_R2	ATAC-seq	0.159	0.42	61.8
ec_2_TAA_R1	ATAC-seq	0.575	0.42	52.8
ec_2_TAA_R2	ATAC-seq	0.554	0.42	52.8
ec_2_ctrl_R1	ATAC-seq	0.176	0.44	69.2
ec_2_ctrl_R2	ATAC-seq	0.154	0.44	69.2
ec_3_TAA_R1	ATAC-seq	0.575	0.43	67.2
ec_3_TAA_R2	ATAC-seq	0.553	0.42	67.2
ec_3_ctrl_R1	ATAC-seq	0.346	0.45	75.8
ec_3_ctrl_R2	ATAC-seq	0.31	0.45	75.8
hep_1_TAA_R1	ATAC-seq	0.63	0.45	42.1
hep_1_TAA_R2	ATAC-seq	0.568	0.45	42.1
hep_1_ctrl_R1	ATAC-seq	0.301	0.42	34.4
hep_1_ctrl_R2	ATAC-seq	0.292	0.42	34.4
hep_2_TAA_R1	ATAC-seq	0.357	0.42	38.4
hep_2_TAA_R2	ATAC-seq	0.321	0.42	38.4
hep_2_ctrl_R1	ATAC-seq	0.342	0.41	40.7
hep_2_ctrl_R2	ATAC-seq	0.291	0.41	40.7
hep_3_TAA_R1	ATAC-seq	0.519	0.42	66.2
hep_3_TAA_R2	ATAC-seq	0.469	0.42	66.2
hep_3_ctrl_R1	ATAC-seq	0.299	0.41	48.9
hep_3_ctrl_R2	ATAC-seq	0.27	0.41	48.9
hsc_1_TAA_R1	ATAC-seq	0.548	0.44	84.6
hsc_1_TAA_R2	ATAC-seq	0.531	0.44	84.6
hsc_1_ctrl_R1	ATAC-seq	0.624	0.42	78
hsc_1_ctrl_R2	ATAC-seq	0.62	0.42	78
hsc_2_TAA_R1	ATAC-seq	0.592	0.44	54.2
hsc_2_TAA_R2	ATAC-seq	0.571	0.43	54.2
hsc_2_ctrl_R1	ATAC-seq	0.377	0.42	93.8
hsc_2_ctrl_R2	ATAC-seq	0.361	0.42	93.8
hsc_3_TAA_R1	ATAC-seq	0.589	0.44	54.6
hsc_3_TAA_R2	ATAC-seq	0.57	0.44	54.6
hsc_3_ctrl_R1	ATAC-seq	0.625	0.4	95.5
hsc_3_ctrl_R2	ATAC-seq	0.605	0.4	95.5
