# Supplementary material for: Multi-omics analyses of early liver injury reveals cell-type-specific transcriptional and epigenomic shift
Source: BMC Genomics. 2021 Dec 18;22:904. doi: 10.1186/s12864-021-08173-1 (PMC8684102; doi:10.1186/s12864-021-08173-1)
Supplement: Supplementary file 2 — Additional file 2. [file 12864_2021_8173_MOESM2_ESM.zip › Supp_Table_2.xlsx]

## Sheet: ec
# Supplementary Table 2. Gene markers of hepatocytes, ec and hsc. Identified cell-type specific marker genes.
ensembl_gene_id	baseMean	log2FoldChange	lfcSE	stat	pvalue	padj
ENSDARG00000069998	121.721	10.1172	0.886706	11.4099	3.73186e-30	1.27907e-28
ENSDARG00000096355	130.738	9.73728	1.23034	7.91427	2.48717e-15	1.83038e-14
ENSDARG00000103533	87.4332	9.64007	0.920387	10.4739	1.13815e-25	2.60061e-24
ENSDARG00000019371	687.359	9.34888	0.503756	18.5584	6.98013e-77	9.88851e-74
ENSDARG00000021143	70.0292	9.31966	0.891081	10.4588	1.33503e-25	3.01802e-24
ENSDARG00000090833	67.4873	9.26622	0.887723	10.4382	1.65965e-25	3.69293e-24
ENSDARG00000088975	65.098	9.21445	0.920412	10.0112	1.36051e-23	2.54161e-22
ENSDARG00000061603	61.5994	9.13468	0.896467	10.1896	2.20578e-24	4.42197e-23
ENSDARG00000089622	86.5531	9.13466	0.952031	9.59492	8.39822e-22	1.32686e-20
ENSDARG00000061196	362.099	9.02994	0.611043	14.7779	2.03383e-49	3.60157e-47
ENSDARG00000077304	55.9857	8.99699	0.935841	9.6138	6.99188e-22	1.11712e-20
ENSDARG00000058598	106.086	8.96119	0.905544	9.89592	4.33626e-23	7.75963e-22
ENSDARG00000070266	76.35	8.9514	0.958117	9.3427	9.39112e-21	1.3129e-19
ENSDARG00000087457	52.1787	8.89517	0.894581	9.9434	2.69479e-23	4.92595e-22
ENSDARG00000098129	50.6209	8.85169	0.912917	9.69605	3.13388e-22	5.18064e-21
ENSDARG00000088308	246.237	8.83216	0.68488	12.8959	4.74517e-38	3.33338e-36
ENSDARG00000069335	65.3241	8.73596	0.920727	9.48811	2.35252e-21	3.50814e-20
ENSDARG00000014059	63.9645	8.70519	0.909606	9.57029	1.06607e-21	1.66267e-20
ENSDARG00000020086	192.001	8.69505	0.83046	10.4702	1.18444e-25	2.69192e-24
ENSDARG00000079738	119.334	8.67207	0.855744	10.1339	3.90577e-24	7.68496e-23
ENSDARG00000090230	83.4107	8.61385	0.883939	9.74485	1.94065e-22	3.25999e-21
ENSDARG00000055373	111.725	8.60823	0.81125	10.6111	2.64709e-26	6.39212e-25
ENSDARG00000012449	82.9408	8.60562	0.915641	9.39846	5.53656e-21	7.93605e-20
ENSDARG00000027611	272.104	8.58626	0.598495	14.3464	1.12195e-46	1.58942e-44
ENSDARG00000009123	693.735	8.55378	0.423918	20.1779	1.53112e-90	4.33816e-87
ENSDARG00000058179	202.897	8.55366	0.647467	13.211	7.58507e-40	6.25952e-38
ENSDARG00000038428	58.0022	8.55206	0.891555	9.5923	8.61394e-22	1.35841e-20
ENSDARG00000078707	106.291	8.53095	0.838933	10.1688	2.73227e-24	5.43894e-23
ENSDARG00000078603	666.4	8.51271	0.648775	13.1212	2.48974e-39	1.97783e-37
ENSDARG00000013607	102.653	8.48794	0.826454	10.2703	9.58983e-25	1.97848e-23
ENSDARG00000020164	76.1105	8.47593	0.897388	9.44511	3.55041e-21	5.19423e-20
ENSDARG00000088801	1512.95	8.47525	0.743037	11.4062	3.89239e-30	1.31814e-28
ENSDARG00000100657	161.294	8.47439	0.688082	12.316	7.43185e-35	3.92364e-33
ENSDARG00000077121	232.15	8.46435	0.80937	10.458	1.34738e-25	3.02182e-24
ENSDARG00000095268	158.007	8.45015	0.744146	11.3555	6.96359e-30	2.33033e-28
ENSDARG00000053868	125.361	8.41709	0.741488	11.3516	7.28071e-30	2.4269e-28
ENSDARG00000087227	2139.99	8.39675	0.740163	11.3445	7.90177e-30	2.61342e-28
ENSDARG00000078624	153.99	8.39047	0.67999	12.3391	5.57778e-35	3.03917e-33
ENSDARG00000092413	36.6838	8.38667	0.913827	9.17753	4.41099e-20	5.60439e-19
ENSDARG00000087020	36.5327	8.38135	0.924303	9.06775	1.21504e-19	1.45668e-18
ENSDARG00000079850	841.942	8.37303	0.770859	10.862	1.74972e-27	4.81314e-26
ENSDARG00000031952	433.339	8.35507	0.452626	18.4591	4.40667e-76	5.35095e-73
ENSDARG00000101385	1971.53	8.33691	0.801829	10.3974	2.54865e-25	5.56903e-24
ENSDARG00000088546	35.0364	8.32088	0.905808	9.18615	4.07154e-20	5.18862e-19
ENSDARG00000033567	34.9035	8.31567	0.925968	8.98052	2.69489e-19	3.09967e-18
ENSDARG00000063054	328.249	8.27688	0.527439	15.6926	1.70021e-55	5.16134e-53
ENSDARG00000076624	1513.02	8.27142	0.670195	12.3418	5.39262e-35	2.95725e-33
ENSDARG00000058996	65.1629	8.25836	0.921818	8.95877	3.28319e-19	3.75018e-18
ENSDARG00000099911	46.9299	8.25777	0.899751	9.17785	4.39803e-20	5.5963e-19
ENSDARG00000098240	136.958	8.2574	0.704406	11.7225	9.77428e-32	3.79367e-30
ENSDARG00000041065	64.8636	8.25071	0.914334	9.02374	1.81782e-19	2.13418e-18
ENSDARG00000103774	527.624	8.24214	0.548357	15.0306	4.62654e-51	9.14548e-49
ENSDARG00000027041	280.606	8.23749	0.777364	10.5967	3.08715e-26	7.39176e-25
ENSDARG00000105215	4025.69	8.23306	0.590633	13.9394	3.65103e-44	4.19375e-42
ENSDARG00000117238	229.82	8.22756	0.663649	12.3975	2.69764e-35	1.52866e-33
ENSDARG00000079440	32.8214	8.22692	0.926799	8.87671	6.887e-19	7.54375e-18
ENSDARG00000079611	258.818	8.19506	0.522595	15.6815	2.02509e-55	5.93561e-53
ENSDARG00000042213	31.8899	8.18466	0.906108	9.03277	1.67379e-19	1.98151e-18
ENSDARG00000010083	44.0733	8.16663	0.899477	9.07931	1.09263e-19	1.31178e-18
ENSDARG00000117445	44.0553	8.16591	0.927208	8.80699	1.28549e-18	1.37443e-17
ENSDARG00000011490	124.413	8.15064	0.811954	10.0383	1.03441e-23	1.96701e-22
ENSDARG00000051899	60.1055	8.13861	0.876631	9.28396	1.63293e-20	2.21018e-19
ENSDARG00000035132	206.089	8.13793	0.582215	13.9775	2.13805e-44	2.52409e-42
ENSDARG00000034093	103.128	8.13665	0.749359	10.8581	1.82424e-27	4.98587e-26
ENSDARG00000026166	1468.16	8.13435	0.560491	14.5129	1.0036e-47	1.60955e-45
ENSDARG00000060211	30.6678	8.1277	0.909022	8.94115	3.85128e-19	4.33588e-18
ENSDARG00000069388	80.8959	8.12702	0.853867	9.51791	1.76704e-21	2.67257e-20
ENSDARG00000095512	734.083	8.11669	0.540689	15.0118	6.14972e-51	1.18801e-48
ENSDARG00000117431	563.549	8.11513	0.513291	15.81	2.65446e-56	8.67805e-54
ENSDARG00000016531	59.0078	8.1115	0.878518	9.23316	2.62762e-20	3.44672e-19
ENSDARG00000101366	610.403	8.11003	0.650425	12.4688	1.10452e-35	6.56532e-34
ENSDARG00000052094	1194.79	8.10937	0.663068	12.2301	2.14773e-34	1.09974e-32
ENSDARG00000075549	1165.55	8.10601	0.350363	23.1361	2.00887e-118	1.70754e-114
ENSDARG00000038655	29.8717	8.09092	0.914473	8.84763	8.93949e-19	9.70442e-18
ENSDARG00000104453	480.109	8.07806	0.448045	18.0296	1.14148e-72	1.07806e-69
ENSDARG00000100426	29.0534	8.05123	1.03402	7.78633	6.89818e-15	4.79824e-14
ENSDARG00000019130	629.236	8.0448	0.690371	11.6529	2.21869e-31	8.34462e-30
ENSDARG00000070425	452.613	8.0405	0.605006	13.29	2.64752e-40	2.27313e-38
ENSDARG00000059067	40.2419	8.03358	0.946033	8.49186	2.03355e-17	1.88909e-16
ENSDARG00000045273	142.012	8.02944	0.641926	12.5084	6.71897e-36	4.10872e-34
ENSDARG00000062936	135.983	8.01244	0.688391	11.6394	2.59956e-31	9.64904e-30
ENSDARG00000007869	2414.87	7.976	0.65489	12.1791	4.01463e-34	1.99558e-32
ENSDARG00000043317	110.579	7.9641	0.759738	10.4827	1.03753e-25	2.37709e-24
ENSDARG00000060263	180.074	7.96407	0.572151	13.9195	4.82003e-44	5.4627e-42
ENSDARG00000006837	26.9853	7.94445	0.998649	7.9552	1.78842e-15	1.33699e-14
ENSDARG00000019235	388.969	7.93006	0.522973	15.1634	6.17623e-52	1.41886e-49
ENSDARG00000099092	130.177	7.9282	0.707888	11.1998	4.08705e-29	1.30112e-27
ENSDARG00000040087	91.5574	7.92288	0.768819	10.3053	6.6713e-25	1.40015e-23
ENSDARG00000070670	26.335	7.90837	0.911419	8.67699	4.06394e-18	4.11232e-17
ENSDARG00000055678	1676.02	7.90496	0.548885	14.4018	5.03781e-47	7.25786e-45
ENSDARG00000030125	50.9669	7.90026	0.886971	8.90702	5.24242e-19	5.80972e-18
ENSDARG00000061688	130.043	7.89713	0.751789	10.5045	8.23999e-26	1.91366e-24
ENSDARG00000076005	613.858	7.89373	0.453375	17.411	6.80392e-68	4.13095e-65
ENSDARG00000102366	87.0224	7.88964	0.816182	9.66653	4.18314e-22	6.77271e-21
ENSDARG00000075273	25.9158	7.8855	0.909581	8.66938	4.34487e-18	4.39137e-17
ENSDARG00000076594	165.501	7.87722	0.668289	11.7871	4.54723e-32	1.84054e-30
ENSDARG00000074307	25.6367	7.86974	0.916534	8.58642	8.97234e-18	8.68621e-17
ENSDARG00000015156	124.226	7.86354	0.667102	11.7876	4.52212e-32	1.83914e-30
ENSDARG00000078102	25.4384	7.85964	1.00633	7.81019	5.71e-15	4.00785e-14
ENSDARG00000074829	337.493	7.85139	0.790014	9.93829	2.83645e-23	5.1627e-22
ENSDARG00000040432	381.224	7.84742	0.466134	16.8351	1.34929e-63	6.03628e-61
ENSDARG00000036066	35.3659	7.84457	0.913501	8.58737	8.89825e-18	8.6243e-17
ENSDARG00000020191	35.1992	7.84156	1.03699	7.56186	3.97335e-14	2.51291e-13
ENSDARG00000019579	392.78	7.83788	0.409074	19.16	7.98261e-82	1.35704e-78
ENSDARG00000013647	25.0204	7.83556	0.960573	8.15717	3.42957e-16	2.77104e-15
ENSDARG00000018441	1000.02	7.82586	0.585628	13.3632	9.92358e-41	8.7865e-39
ENSDARG00000036670	64.1891	7.81623	0.868148	9.00334	2.18959e-19	2.53909e-18
ENSDARG00000055897	140.409	7.81429	0.630986	12.3843	3.18039e-35	1.77851e-33
ENSDARG00000079191	23.9526	7.77055	0.946872	8.20655	2.27635e-16	1.88037e-15
ENSDARG00000025902	81.0378	7.76803	0.737943	10.5266	6.51485e-26	1.51716e-24
ENSDARG00000058853	117.544	7.76772	0.667088	11.6442	2.45515e-31	9.15299e-30
ENSDARG00000098233	33.3111	7.76204	0.917613	8.45895	2.69803e-17	2.48944e-16
ENSDARG00000015110	33.2917	7.76114	1.04924	7.39695	1.39351e-13	8.25422e-13
ENSDARG00000052057	46.176	7.76021	0.945025	8.21164	2.18179e-16	1.81201e-15
ENSDARG00000101613	33.2745	7.75769	1.02166	7.59325	3.1199e-14	1.99092e-13
ENSDARG00000060808	33.2487	7.7565	0.950131	8.16361	3.25157e-16	2.63473e-15
ENSDARG00000111585	45.5905	7.74212	0.953862	8.1166	4.79442e-16	3.80154e-15
ENSDARG00000056453	234.363	7.73074	0.583155	13.2568	4.12383e-40	3.43653e-38
ENSDARG00000103638	32.5839	7.70878	0.926765	8.31795	8.94974e-17	7.73098e-16
ENSDARG00000076135	636.516	7.69634	0.473278	16.2618	1.84314e-59	6.81159e-57
ENSDARG00000069473	22.574	7.6873	1.10424	6.96164	3.36328e-12	1.68263e-11
ENSDARG00000103333	44.5656	7.66283	0.955868	8.01662	1.08698e-15	8.29384e-15
ENSDARG00000112294	90.4989	7.65888	0.708185	10.8148	2.92925e-27	7.78081e-26
ENSDARG00000054632	213.547	7.65422	0.53591	14.2827	2.80626e-46	3.66973e-44
ENSDARG00000040065	21.8963	7.64319	1.06282	7.19146	6.41021e-13	3.50849e-12
ENSDARG00000070792	133.895	7.64122	0.834842	9.1529	5.54269e-20	6.93857e-19
ENSDARG00000076566	243.006	7.63958	0.513334	14.8823	4.29567e-50	7.76877e-48
ENSDARG00000070162	280.818	7.63837	0.463817	16.4685	6.1778e-61	2.62557e-58
ENSDARG00000071692	275.721	7.63801	0.642419	11.8895	1.34276e-32	5.70674e-31
ENSDARG00000076972	31.0093	7.63621	0.925995	8.24649	1.63118e-16	1.37142e-15
ENSDARG00000013834	104.551	7.6233	0.710695	10.7266	7.63938e-27	1.94999e-25
ENSDARG00000113719	30.291	7.62187	0.974962	7.81761	5.38362e-15	3.79128e-14
ENSDARG00000014646	4776.83	7.58944	0.442645	17.1457	6.76944e-66	3.38472e-63
ENSDARG00000011571	70.5549	7.58197	0.783128	9.68165	3.60841e-22	5.88704e-21
ENSDARG00000015016	121.333	7.56749	0.663333	11.4083	3.80153e-30	1.29252e-28
ENSDARG00000010630	20.5726	7.55294	0.95763	7.88712	3.09235e-15	2.23892e-14
ENSDARG00000087956	271.926	7.55273	0.441567	17.1044	1.37637e-65	6.49953e-63
ENSDARG00000017369	20.5134	7.54884	0.980885	7.69595	1.40447e-14	9.42969e-14
ENSDARG00000075249	68.36	7.5407	0.752399	10.0222	1.21739e-23	2.28934e-22
ENSDARG00000060123	28.5977	7.53995	0.969975	7.77334	7.64403e-15	5.27817e-14
ENSDARG00000070155	28.5496	7.53719	0.907077	8.30932	9.62533e-17	8.24751e-16
ENSDARG00000117444	20.3023	7.53421	0.946944	7.95634	1.77197e-15	1.3282e-14
ENSDARG00000104665	69.9292	7.53213	0.742151	10.1491	3.34581e-24	6.64472e-23
ENSDARG00000017673	164.272	7.52939	0.582598	12.9238	3.30419e-38	2.38014e-36
ENSDARG00000004243	52.0952	7.52188	0.909688	8.26864	1.35495e-16	1.14484e-15
ENSDARG00000070391	143.559	7.50584	0.61561	12.1925	3.40689e-34	1.70344e-32
ENSDARG00000006181	19.9194	7.50555	1.11541	6.72893	1.7091e-11	7.81459e-11
ENSDARG00000078901	27.6448	7.48867	0.9094	8.23473	1.7996e-16	1.50557e-15
ENSDARG00000056920	86.0702	7.48318	0.963687	7.76516	8.15427e-15	5.62136e-14
ENSDARG00000042667	586.772	7.48198	0.967897	7.73014	1.07429e-14	7.311e-14
ENSDARG00000055009	427.275	7.47634	0.724336	10.3216	5.62503e-25	1.18937e-23
ENSDARG00000035715	438.043	7.47396	0.581039	12.8631	7.26098e-38	5.01775e-36
ENSDARG00000009242	27.2103	7.46572	0.970693	7.69112	1.45848e-14	9.78456e-14
ENSDARG00000045694	51.3906	7.46555	0.913292	8.17433	2.97512e-16	2.4246e-15
ENSDARG00000037062	127.349	7.45737	0.699923	10.6546	1.66022e-26	4.11425e-25
ENSDARG00000062948	111.065	7.45731	0.607964	12.266	1.37824e-34	7.23152e-33
ENSDARG00000099437	125.496	7.45508	0.61902	12.0434	2.10233e-33	9.71184e-32
ENSDARG00000079900	266.157	7.4348	0.572726	12.9814	1.55943e-38	1.16273e-36
ENSDARG00000016311	404.075	7.42729	0.520329	14.2742	3.16792e-46	4.07989e-44
ENSDARG00000102858	26.3693	7.42061	0.984947	7.53402	4.91998e-14	3.07047e-13
ENSDARG00000074235	18.6282	7.40915	0.948464	7.81173	5.6407e-15	3.96247e-14
ENSDARG00000113474	26.1091	7.40903	0.949629	7.80202	6.09235e-15	4.25863e-14
ENSDARG00000074721	26.1142	7.40873	0.937579	7.90198	2.74504e-15	2.00799e-14
ENSDARG00000068709	178.214	7.39724	0.536335	13.7922	2.84014e-43	3.01765e-41
ENSDARG00000020924	118.737	7.39253	0.609523	12.1284	7.46998e-34	3.56452e-32
ENSDARG00000003512	452.928	7.39117	0.38123	19.3877	9.80469e-84	2.0835e-80
ENSDARG00000023963	224.257	7.39059	0.45736	16.1592	9.77717e-59	3.46275e-56
ENSDARG00000046107	411.283	7.37488	0.635234	11.6097	3.67885e-31	1.35369e-29
ENSDARG00000100307	73.0176	7.37217	0.79545	9.26792	1.89809e-20	2.54074e-19
ENSDARG00000037879	117.458	7.36632	0.601168	12.2533	1.61223e-34	8.40734e-33
ENSDARG00000097523	17.9185	7.35124	1.04086	7.06264	1.63369e-12	8.51402e-12
ENSDARG00000014946	120.015	7.34662	0.799675	9.187	4.03948e-20	5.1555e-19
ENSDARG00000042551	17.7408	7.33795	0.933158	7.86356	3.73374e-15	2.6737e-14
ENSDARG00000074094	166.169	7.32559	0.634542	11.5447	7.85252e-31	2.84027e-29
ENSDARG00000056125	57.9505	7.32349	0.856263	8.55285	1.20087e-17	1.1469e-16
ENSDARG00000104117	102.366	7.32229	0.671674	10.9016	1.13299e-27	3.13694e-26
ENSDARG00000075990	33.9378	7.31366	0.944871	7.74037	9.91242e-15	6.77841e-14
ENSDARG00000030104	99.9957	7.30676	0.621047	11.7652	5.89659e-32	2.3531e-30
ENSDARG00000086215	17.3332	7.3063	1.01166	7.22211	5.11884e-13	2.83454e-12
ENSDARG00000004621	113.804	7.30341	0.626652	11.6547	2.17235e-31	8.20664e-30
ENSDARG00000036616	72.0003	7.29503	0.712848	10.2336	1.40149e-24	2.83635e-23
ENSDARG00000015176	17.1109	7.28631	0.98909	7.36668	1.74924e-13	1.02542e-12
ENSDARG00000104110	227.208	7.28561	0.533178	13.6645	1.65467e-42	1.69454e-40
ENSDARG00000063089	44.3833	7.27927	0.858051	8.48349	2.18529e-17	2.02562e-16
ENSDARG00000079068	117.378	7.26769	0.731474	9.93567	2.91199e-23	5.28888e-22
ENSDARG00000075706	23.667	7.26237	0.938769	7.73606	1.02547e-14	7.00123e-14
ENSDARG00000074469	32.9638	7.26099	0.936029	7.75723	8.6807e-15	5.95885e-14
ENSDARG00000095019	43.5372	7.25687	0.88364	8.21248	2.16666e-16	1.80202e-15
ENSDARG00000059931	44.072	7.25305	0.872173	8.31607	9.09303e-17	7.83882e-16
ENSDARG00000078853	32.4671	7.23093	0.931356	7.76387	8.23733e-15	5.67401e-14
ENSDARG00000098644	32.0531	7.22105	0.879424	8.21111	2.19153e-16	1.81736e-15
ENSDARG00000074560	16.2284	7.21143	0.987716	7.30112	2.85387e-13	1.63023e-12
ENSDARG00000022951	16.1733	7.20652	1.08536	6.63975	3.1421e-11	1.39394e-10
ENSDARG00000062251	16.0779	7.19802	0.986039	7.29994	2.87905e-13	1.64352e-12
ENSDARG00000099746	53.9635	7.19715	0.756164	9.51797	1.76593e-21	2.67257e-20
ENSDARG00000009079	15.9723	7.18821	0.993477	7.23541	4.64133e-13	2.58358e-12
ENSDARG00000091602	42.6709	7.1872	0.931224	7.71801	1.18159e-14	8.01556e-14
ENSDARG00000015546	114.125	7.18138	0.668809	10.7376	6.78101e-27	1.74662e-25
ENSDARG00000098573	22.2661	7.17868	0.941622	7.62374	2.46432e-14	1.60266e-13
ENSDARG00000004372	304	7.15582	0.43977	16.2717	1.5662e-59	6.05121e-57
ENSDARG00000056922	66.1734	7.15329	0.738041	9.69226	3.25257e-22	5.33724e-21
ENSDARG00000098798	15.485	7.1438	0.997273	7.16333	7.87394e-13	4.27658e-12
ENSDARG00000102883	1483	7.14181	0.471386	15.1507	7.50008e-52	1.6543e-49
ENSDARG00000058940	151.925	7.11994	0.838409	8.49221	2.02746e-17	1.8855e-16
ENSDARG00000104370	29.402	7.11604	1.25666	5.66265	1.49049e-08	4.62209e-08
ENSDARG00000091726	40.9097	7.11445	0.845776	8.41175	4.03943e-17	3.62951e-16
ENSDARG00000026882	51.0454	7.11057	0.778396	9.1349	6.54668e-20	8.11178e-19
ENSDARG00000071636	39.3548	7.10606	0.864828	8.21674	2.09115e-16	1.74263e-15
ENSDARG00000019930	15.0332	7.10009	0.961345	7.38558	1.51789e-13	8.94731e-13
ENSDARG00000075271	188.908	7.07166	0.613305	11.5304	9.27092e-31	3.32501e-29
ENSDARG00000054451	150.829	7.07159	0.66677	10.6058	2.80204e-26	6.72806e-25
ENSDARG00000078959	49.0641	7.05894	0.760286	9.28458	1.62339e-20	2.20077e-19
ENSDARG00000099045	49.1553	7.05201	0.768905	9.1715	4.66478e-20	5.9004e-19
ENSDARG00000062593	49.6021	7.03974	0.787469	8.9397	3.90238e-19	4.3876e-18
ENSDARG00000104138	430.955	7.03693	0.759343	9.26714	1.91211e-20	2.55549e-19
ENSDARG00000077284	14.2867	7.02608	0.943331	7.44815	9.46561e-14	5.69814e-13
ENSDARG00000035629	28.443	7.02474	0.885851	7.92993	2.19266e-15	1.62632e-14
ENSDARG00000030250	19.9877	7.02171	0.939089	7.47714	7.59551e-14	4.6414e-13
ENSDARG00000089066	80.3177	7.02166	0.646975	10.8531	1.92845e-27	5.237e-26
ENSDARG00000117320	59.2608	7.02032	0.7123	9.85585	6.4669e-23	1.12583e-21
ENSDARG00000098597	28.0265	7.01671	0.902266	7.77676	7.4406e-15	5.15025e-14
ENSDARG00000028099	27.8755	7.01642	0.90678	7.73773	1.01204e-14	6.91506e-14
ENSDARG00000020107	84.4078	7.01215	0.709247	9.88676	4.75163e-23	8.48505e-22
ENSDARG00000086950	27.6103	7.00904	0.896244	7.82047	5.26282e-15	3.70928e-14
ENSDARG00000060668	71.0897	7.00894	0.681212	10.2889	7.90553e-25	1.63895e-23
ENSDARG00000077139	440.424	6.99711	0.592562	11.8082	3.53929e-32	1.44634e-30
ENSDARG00000107130	600.155	6.99388	0.500024	13.9871	1.86869e-44	2.23716e-42
ENSDARG00000055459	13.9289	6.99027	0.95144	7.34704	2.02641e-13	1.17895e-12
ENSDARG00000102180	193.72	6.98311	0.54707	12.7646	2.58544e-37	1.73041e-35
ENSDARG00000044155	19.4279	6.97665	1.05905	6.58766	4.46818e-11	1.93575e-10
ENSDARG00000040920	210.819	6.97517	1.71732	4.06166	4.87257e-05	8.6285e-05
ENSDARG00000038792	13.7504	6.97166	1.08184	6.44425	1.1617e-10	4.75648e-10
ENSDARG00000069608	320.957	6.95885	0.768313	9.05731	1.33706e-19	1.59845e-18
ENSDARG00000017321	852.423	6.94529	0.743756	9.33812	9.80557e-21	1.36859e-19
ENSDARG00000087341	13.4453	6.9391	0.954394	7.27069	3.57667e-13	2.01871e-12
ENSDARG00000077948	55.1683	6.93115	0.728368	9.51599	1.79989e-21	2.71741e-20
ENSDARG00000063162	13.3104	6.92576	1.0859	6.37792	1.79513e-10	7.12807e-10
ENSDARG00000102478	26.1527	6.92378	0.904126	7.65798	1.88882e-14	1.24554e-13
ENSDARG00000073850	110.059	6.90838	0.895314	7.71616	1.19886e-14	8.11976e-14
ENSDARG00000117432	13.1259	6.90555	1.05226	6.56261	5.28742e-11	2.26912e-10
ENSDARG00000102165	54.9903	6.90467	0.723636	9.54162	1.40612e-21	2.14578e-20
ENSDARG00000090752	101.08	6.89061	0.66296	10.3937	2.64832e-25	5.75721e-24
ENSDARG00000055284	74.5857	6.88112	0.72124	9.54067	1.41906e-21	2.16166e-20
ENSDARG00000025920	51.4999	6.84358	0.809353	8.45562	2.77602e-17	2.54818e-16
ENSDARG00000068263	12.5765	6.84132	1.0009	6.83514	8.19251e-12	3.88596e-11
ENSDARG00000031751	76.1695	6.83804	0.792447	8.62903	6.18766e-18	6.12997e-17
ENSDARG00000099891	25.1142	6.83155	0.912521	7.48646	7.07536e-14	4.32977e-13
ENSDARG00000102701	42.2588	6.82979	0.751415	9.08924	9.97362e-20	1.20591e-18
ENSDARG00000036479	33.3218	6.82805	0.883204	7.73101	1.067e-14	7.27306e-14
ENSDARG00000030297	51.8425	6.81759	0.714213	9.5456	1.35322e-21	2.06876e-20
ENSDARG00000037895	130.195	6.80715	0.489573	13.9043	5.96679e-44	6.58671e-42
ENSDARG00000036168	12.2492	6.80531	1.06305	6.40167	1.53683e-10	6.1881e-10
ENSDARG00000032083	17.2649	6.80411	0.944349	7.20508	5.80117e-13	3.18746e-12
ENSDARG00000062222	32.7647	6.80172	0.927768	7.33127	2.27973e-13	1.32001e-12
ENSDARG00000000943	12.0473	6.78174	1.14067	5.94541	2.75762e-09	9.41543e-09
ENSDARG00000077523	16.9233	6.77968	0.931055	7.28172	3.2958e-13	1.86887e-12
ENSDARG00000028663	171.53	6.77501	0.605553	11.1881	4.66096e-29	1.47829e-27
ENSDARG00000034344	43.2927	6.7743	0.876275	7.7308	1.06876e-14	7.27921e-14
ENSDARG00000089871	302.749	6.77264	0.440845	15.3629	2.90406e-53	7.26016e-51
ENSDARG00000075264	16.5242	6.73968	0.972709	6.92878	4.24499e-12	2.08328e-11
ENSDARG00000078244	22.8937	6.73873	0.94629	7.12121	1.06988e-12	5.71946e-12
ENSDARG00000040777	44.8327	6.73414	1.14542	5.87918	4.1231e-09	1.37545e-08
ENSDARG00000036820	669.551	6.7336	0.739453	9.10618	8.53331e-20	1.04364e-18
ENSDARG00000079472	11.5568	6.72198	1.07041	6.27979	3.3902e-10	1.3057e-09
ENSDARG00000009624	39.2045	6.72054	0.782346	8.59024	8.67915e-18	8.43117e-17
ENSDARG00000103181	16.3142	6.71979	0.930465	7.22198	5.12377e-13	2.83542e-12
ENSDARG00000103020	30.41	6.69626	0.853435	7.84625	4.28675e-15	3.05171e-14
ENSDARG00000011941	92.6624	6.69603	0.564146	11.8693	1.70844e-32	7.18897e-31
ENSDARG00000034541	263.585	6.69406	0.443608	15.09	1.88331e-51	4.00203e-49
ENSDARG00000093745	11.3118	6.69052	1.21561	5.50385	3.7159e-08	1.09065e-07
ENSDARG00000044541	11.2737	6.68587	0.991766	6.74137	1.56898e-11	7.19713e-11
ENSDARG00000075098	11.1951	6.67368	1.01542	6.57234	4.95292e-11	2.13163e-10
ENSDARG00000061017	226.181	6.66805	0.864097	7.71679	1.193e-14	8.08653e-14
ENSDARG00000002587	46.8957	6.66707	0.706026	9.4431	3.61913e-21	5.28567e-20
ENSDARG00000015015	21.7974	6.66685	0.905106	7.36582	1.76068e-13	1.03141e-12
ENSDARG00000015731	47.3387	6.66638	0.719524	9.26499	1.95102e-20	2.59526e-19
ENSDARG00000022437	81.7384	6.66434	0.583316	11.4249	3.13959e-30	1.08482e-28
ENSDARG00000061543	162.294	6.66131	0.845696	7.87672	3.36096e-15	2.41898e-14
ENSDARG00000079198	15.5823	6.66046	1.01274	6.57668	4.81084e-11	2.07574e-10
ENSDARG00000071196	540.644	6.66021	0.367361	18.1299	1.85077e-73	1.96644e-70
ENSDARG00000011088	37.2998	6.65296	0.802016	8.29529	1.08322e-16	9.22581e-16
ENSDARG00000114762	46.0438	6.64711	0.772122	8.60888	7.37796e-18	7.25598e-17
ENSDARG00000010181	90.1649	6.64665	0.580339	11.453	2.27023e-30	7.90857e-29
ENSDARG00000101188	21.4919	6.64651	0.945133	7.03236	2.03075e-12	1.04424e-11
ENSDARG00000061549	52.9373	6.64521	0.758978	8.75547	2.03258e-18	2.14888e-17
ENSDARG00000098772	29.3368	6.64228	0.864065	7.68725	1.50334e-14	1.00776e-13
ENSDARG00000053003	36.7032	6.63836	0.852579	7.78621	6.90513e-15	4.79915e-14
ENSDARG00000013057	31.0441	6.63813	1.09161	6.08107	1.19384e-09	4.31813e-09
ENSDARG00000019025	15.3269	6.63616	1.0097	6.57239	4.95129e-11	2.13163e-10
ENSDARG00000001463	21.257	6.63063	0.956728	6.93053	4.1927e-12	2.05909e-11
ENSDARG00000045596	21.239	6.63057	0.948768	6.98861	2.77626e-12	1.40298e-11
ENSDARG00000079317	528.41	6.62597	0.711407	9.3139	1.23226e-20	1.69485e-19
ENSDARG00000045141	672.716	6.62297	0.513174	12.9059	4.16962e-38	2.9783e-36
ENSDARG00000013976	103.715	6.61505	0.55372	11.9466	6.76629e-33	2.97997e-31
ENSDARG00000101131	21.2483	6.60926	0.924135	7.15184	8.5624e-13	4.62391e-12
ENSDARG00000014854	10.6768	6.60445	0.995289	6.63571	3.22953e-11	1.43048e-10
ENSDARG00000093702	45.0865	6.60101	0.711487	9.27776	1.73077e-20	2.32409e-19
ENSDARG00000061478	10.6346	6.60011	0.973132	6.78234	1.18248e-11	5.50141e-11
ENSDARG00000089917	143.992	6.57262	0.527223	12.4665	1.13699e-35	6.7114e-34
ENSDARG00000092259	20.3602	6.56892	1.0059	6.53041	6.55911e-11	2.77928e-10
ENSDARG00000015686	205.716	6.56163	0.494724	13.2632	3.78383e-40	3.18441e-38
ENSDARG00000070603	34.9312	6.55455	0.77504	8.45705	2.74228e-17	2.51993e-16
ENSDARG00000004105	1007.29	6.55226	0.75659	8.66026	4.70693e-18	4.72919e-17
ENSDARG00000062744	26.5581	6.53573	0.898725	7.27222	3.53619e-13	1.99984e-12
ENSDARG00000040608	10.1498	6.53415	1.0386	6.29128	3.14858e-10	1.21594e-09
ENSDARG00000035655	14.758	6.53387	0.996944	6.5539	5.60539e-11	2.40029e-10
ENSDARG00000076721	105.801	6.53312	0.588565	11.1001	1.25314e-28	3.85931e-27
ENSDARG00000076768	152.356	6.53212	0.488555	13.3703	9.02002e-41	8.2441e-39
ENSDARG00000058117	10.098	6.52719	1.01462	6.4331	1.25026e-10	5.09209e-10
ENSDARG00000073711	112.864	6.52007	0.536354	12.1563	5.31225e-34	2.61006e-32
ENSDARG00000100308	19.6388	6.5141	0.955307	6.81885	9.177e-12	4.32397e-11
ENSDARG00000044574	74.0456	6.50796	0.588079	11.0665	1.8243e-28	5.53806e-27
ENSDARG00000007783	13.9253	6.49538	0.961935	6.7524	1.45416e-11	6.69213e-11
ENSDARG00000077285	80.6952	6.48922	0.59319	10.9395	7.45888e-28	2.12042e-26
ENSDARG00000000161	76.4681	6.48509	0.622027	10.4257	1.89166e-25	4.16557e-24
ENSDARG00000091321	19.551	6.48279	1.02916	6.29913	2.99324e-10	1.15964e-09
ENSDARG00000101206	9.7993	6.48105	1.02276	6.3368	2.34581e-10	9.18867e-10
ENSDARG00000035198	31.7344	6.47742	1.01561	6.37789	1.79544e-10	7.12807e-10
ENSDARG00000060597	114.747	6.47063	0.681168	9.49932	2.11261e-21	3.15592e-20
ENSDARG00000040911	19.0625	6.47038	0.909355	7.11535	1.11631e-12	5.94898e-12
ENSDARG00000038139	13.9875	6.45096	0.984991	6.54925	5.78256e-11	2.46994e-10
ENSDARG00000017299	61.0292	6.44584	0.70882	9.09376	9.56757e-20	1.16012e-18
ENSDARG00000117069	19.0043	6.44477	0.975878	6.60408	3.99997e-11	1.74447e-10
ENSDARG00000059472	435.242	6.44088	0.55459	11.6138	3.5082e-31	1.29651e-29
ENSDARG00000004377	232.931	6.43054	0.435924	14.7515	3.00833e-49	5.21854e-47
ENSDARG00000016348	9.42919	6.4278	1.00012	6.42705	1.30108e-10	5.27631e-10
ENSDARG00000099979	61.1547	6.42089	0.60352	10.6391	1.96067e-26	4.78898e-25
ENSDARG00000097055	52.3251	6.41641	0.677223	9.47458	2.67837e-21	3.94561e-20
ENSDARG00000095915	32.0505	6.41263	0.835211	7.67786	1.61767e-14	1.07592e-13
ENSDARG00000092035	32.757	6.40428	0.780415	8.20626	2.28194e-16	1.88316e-15
ENSDARG00000019191	399.976	6.39934	0.510713	12.5302	5.10307e-36	3.18942e-34
ENSDARG00000079355	53.5061	6.39666	0.643486	9.94064	2.7704e-23	5.0533e-22
ENSDARG00000035253	12.8911	6.38466	1.13861	5.60742	2.05367e-08	6.26118e-08
ENSDARG00000055552	9.08286	6.37456	1.06053	6.01073	1.84692e-09	6.46572e-09
ENSDARG00000013653	196.915	6.35284	0.750223	8.46793	2.49783e-17	2.30778e-16
ENSDARG00000045747	65.3737	6.34092	0.619386	10.2374	1.34767e-24	2.73394e-23
ENSDARG00000086825	42.4731	6.33585	0.745699	8.49652	1.95352e-17	1.82072e-16
ENSDARG00000040526	93.0792	6.33542	0.72366	8.7547	2.04649e-18	2.16089e-17
ENSDARG00000058658	8.83623	6.3348	1.19678	5.29322	1.2018e-07	3.28572e-07
ENSDARG00000057913	8.8288	6.33301	1.013	6.25173	4.05918e-10	1.5514e-09
ENSDARG00000069929	23.1756	6.32846	0.852242	7.42566	1.12218e-13	6.70785e-13
ENSDARG00000034453	8.79217	6.32725	1.03036	6.14082	8.20971e-10	3.02409e-09
ENSDARG00000030782	438.029	6.31431	0.613425	10.2935	7.53644e-25	1.57009e-23
ENSDARG00000097340	12.2996	6.314	0.946904	6.66805	2.59227e-11	1.1597e-10
ENSDARG00000070620	70.6405	6.31143	0.731341	8.62994	6.13832e-18	6.08818e-17
ENSDARG00000105285	346.986	6.30384	0.507861	12.4125	2.23504e-35	1.27502e-33
ENSDARG00000059244	8.64375	6.30328	1.18582	5.31554	1.06341e-07	2.92807e-07
ENSDARG00000061223	37.3605	6.28472	0.749837	8.38145	5.228e-17	4.61454e-16
ENSDARG00000089221	49.0079	6.27916	0.687379	9.13493	6.54498e-20	8.11178e-19
ENSDARG00000060410	11.9409	6.26558	0.977011	6.41301	1.42678e-10	5.76135e-10
ENSDARG00000022853	16.6072	6.25871	0.983143	6.36602	1.9399e-10	7.67296e-10
ENSDARG00000013853	161.075	6.2546	0.507623	12.3213	6.95222e-35	3.69337e-33
ENSDARG00000063253	43.6807	6.25097	0.803048	7.78405	7.02398e-15	4.87378e-14
ENSDARG00000001781	8.33158	6.25016	1.0691	5.84617	5.03026e-09	1.65726e-08
ENSDARG00000105653	16.9188	6.2493	0.919805	6.79416	1.08947e-11	5.08259e-11
ENSDARG00000021982	53.0502	6.24625	0.675696	9.24417	2.37074e-20	3.1194e-19
ENSDARG00000113371	8.30722	6.24473	1.0508	5.94281	2.80176e-09	9.55658e-09
ENSDARG00000074575	55.8406	6.23947	0.673773	9.2605	2.0348e-20	2.70222e-19
ENSDARG00000091419	168.527	6.23206	0.444764	14.012	1.31567e-44	1.5976e-42
ENSDARG00000069185	223.655	6.22899	0.43581	14.2929	2.42273e-46	3.21769e-44
ENSDARG00000071578	22.5711	6.22777	0.930764	6.69103	2.21601e-11	9.99793e-11
ENSDARG00000056481	699.533	6.2191	0.430409	14.4493	2.53273e-47	3.84433e-45
ENSDARG00000099767	21.4343	6.2188	0.891968	6.97199	3.12479e-12	1.56978e-11
ENSDARG00000040116	109.203	6.21671	0.786967	7.89958	2.7985e-15	2.04358e-14
ENSDARG00000034685	28.455	6.21468	0.878484	7.07432	1.50183e-12	7.87028e-12
ENSDARG00000011506	27.7058	6.21343	0.782	7.94556	1.93321e-15	1.44017e-14
ENSDARG00000059707	66.4257	6.21084	0.563798	11.0161	3.19718e-28	9.469e-27
ENSDARG00000062350	28.2815	6.2007	0.831006	7.46168	8.54292e-14	5.18677e-13
ENSDARG00000033706	11.3527	6.19741	1.01218	6.12283	9.19274e-10	3.36513e-09
ENSDARG00000024785	11.8049	6.19691	1.04457	5.93248	2.98396e-09	1.01455e-08
ENSDARG00000014098	72.572	6.18806	0.711537	8.69674	3.41543e-18	3.48932e-17
ENSDARG00000070314	39.9265	6.18433	0.686994	9.00201	2.21614e-19	2.56637e-18
ENSDARG00000095864	38.8654	6.18006	0.733487	8.42559	3.58928e-17	3.24726e-16
ENSDARG00000103862	27.176	6.17374	0.828322	7.45332	9.1023e-14	5.4989e-13
ENSDARG00000042759	29.0984	6.17058	0.875151	7.05088	1.77795e-12	9.20374e-12
ENSDARG00000020292	7.88431	6.17037	1.06076	5.81693	5.99381e-09	1.95694e-08
ENSDARG00000076484	458.653	6.16863	0.467132	13.2053	8.17442e-40	6.61739e-38
ENSDARG00000002748	119.007	6.16755	0.500423	12.3247	6.67041e-35	3.56594e-33
ENSDARG00000114454	7.84709	6.16079	1.06964	5.75971	8.42604e-09	2.70167e-08
ENSDARG00000013110	15.3477	6.15364	0.920591	6.68445	2.31797e-11	1.04413e-10
ENSDARG00000037738	30.9178	6.14934	0.945744	6.50212	7.91944e-11	3.31953e-10
ENSDARG00000105179	66.2335	6.14737	0.602296	10.2066	1.85318e-24	3.7327e-23
ENSDARG00000090427	10.926	6.14027	0.969133	6.33584	2.36046e-10	9.24177e-10
ENSDARG00000103519	63.101	6.13021	0.557392	10.998	3.90569e-28	1.14084e-26
ENSDARG00000005368	115.886	6.1221	0.72495	8.44487	3.04393e-17	2.78208e-16
ENSDARG00000075802	7.58685	6.11468	1.04896	5.82925	5.56762e-09	1.82721e-08
ENSDARG00000044251	150.638	6.10282	0.635789	9.59881	8.08747e-22	1.28253e-20
ENSDARG00000006896	25.6379	6.10149	0.797725	7.64861	2.03164e-14	1.33248e-13
ENSDARG00000058820	19.6273	6.09378	0.914353	6.66458	2.65426e-11	1.18681e-10
ENSDARG00000074773	14.8578	6.09231	0.947011	6.4332	1.24947e-10	5.09131e-10
ENSDARG00000044056	7.45385	6.0872	1.02732	5.92531	3.11706e-09	1.05642e-08
ENSDARG00000007302	66.1649	6.08718	0.63673	9.56006	1.17687e-21	1.8155e-20
ENSDARG00000037030	58.9519	6.08035	0.605627	10.0397	1.01934e-23	1.94269e-22
ENSDARG00000029544	53.1814	6.07755	0.685195	8.86981	7.32709e-19	7.9949e-18
ENSDARG00000061579	476.03	6.07577	0.396431	15.3262	5.11336e-53	1.20732e-50
ENSDARG00000089071	162.564	6.07272	0.782504	7.76063	8.45109e-15	5.80812e-14
ENSDARG00000075849	74.8788	6.06955	0.615855	9.85549	6.4901e-23	1.12583e-21
ENSDARG00000044326	7.35572	6.06781	1.05663	5.74259	9.32389e-09	2.96606e-08
ENSDARG00000113848	31.7483	6.05349	0.762983	7.93397	2.1225e-15	1.57703e-14
ENSDARG00000098733	274.574	6.05321	0.345706	17.5097	1.20783e-68	9.3332e-66
ENSDARG00000075222	14.3943	6.04765	0.951199	6.35792	2.04498e-10	8.06979e-10
ENSDARG00000027602	7.23855	6.04731	1.08703	5.56314	2.64969e-08	7.92204e-08
ENSDARG00000005894	36.3658	6.04622	0.691819	8.7396	2.33944e-18	2.4459e-17
ENSDARG00000059680	88.1769	6.04453	0.552875	10.9329	8.0234e-28	2.25079e-26
ENSDARG00000069438	42.3355	6.04387	0.656374	9.20796	3.32372e-20	4.28704e-19
ENSDARG00000069946	7.19491	6.0375	1.03914	5.81007	6.24479e-09	2.03609e-08
ENSDARG00000056091	65.196	6.03501	0.55633	10.8479	2.04069e-27	5.50661e-26
ENSDARG00000040080	146.112	6.03232	0.630156	9.57275	1.04102e-21	1.6296e-20
ENSDARG00000059801	42.064	6.03126	0.623185	9.67812	3.73518e-22	6.08218e-21
ENSDARG00000004305	14.0185	6.02413	0.978868	6.15418	7.5468e-10	2.79511e-09
ENSDARG00000100702	7.13834	6.02281	1.09702	5.49014	4.01619e-08	1.17311e-07
ENSDARG00000059121	7.12483	6.02247	1.04112	5.78461	7.26796e-09	2.35017e-08
ENSDARG00000056804	30.2854	6.02154	0.83257	7.23247	4.74296e-13	2.6367e-12
ENSDARG00000055753	14.0004	6.02003	0.977331	6.15967	7.28974e-10	2.70462e-09
ENSDARG00000074050	26.145	6.01406	0.901286	6.67276	2.51043e-11	1.12605e-10
ENSDARG00000010767	18.5864	6.01338	0.894976	6.71903	1.82933e-11	8.32403e-11
ENSDARG00000007807	82.675	6.01174	0.971105	6.19061	5.99301e-10	2.25102e-09
ENSDARG00000061231	74.0819	6.00097	0.527106	11.3847	4.98132e-30	1.68021e-28
ENSDARG00000062000	49.9723	5.99766	0.657476	9.12225	7.35834e-20	9.07777e-19
ENSDARG00000096381	6.99523	5.99755	1.06637	5.62426	1.86303e-08	5.70625e-08
ENSDARG00000069334	23.4697	5.99604	0.820517	7.30764	2.71875e-13	1.55828e-12
ENSDARG00000079078	38.4085	5.99238	2.07834	2.88326	0.00393583	0.0051099
ENSDARG00000002084	13.8131	5.98898	0.935793	6.3999	1.55482e-10	6.25175e-10
ENSDARG00000096804	6.93535	5.98452	1.0723	5.58101	2.3913e-08	7.20526e-08
ENSDARG00000097724	6.89348	5.97615	1.04945	5.69453	1.23712e-08	3.86742e-08
ENSDARG00000115651	9.80972	5.9741	1.02207	5.84512	5.06201e-09	1.66707e-08
ENSDARG00000061165	139.6	5.97388	0.525042	11.3779	5.3887e-30	1.81043e-28
ENSDARG00000004246	18.7886	5.97276	0.942248	6.33884	2.31507e-10	9.08081e-10
ENSDARG00000088293	17.9401	5.96888	0.934707	6.38582	1.70478e-10	6.80951e-10
ENSDARG00000100606	143.935	5.96633	0.635201	9.39282	5.84133e-21	8.34476e-20
ENSDARG00000011166	6.85507	5.96618	1.78004	3.3517	0.000803163	0.00115475
ENSDARG00000042561	13.7302	5.95928	1.07087	5.56488	2.62331e-08	7.84592e-08
ENSDARG00000019949	30.084	5.95343	0.956433	6.22462	4.8274e-10	1.83019e-09
ENSDARG00000090973	80.3962	5.95085	0.618176	9.62646	6.18211e-22	9.93345e-21
ENSDARG00000089691	23.9622	5.94306	0.828383	7.17429	7.26841e-13	3.96035e-12
ENSDARG00000040535	6.71736	5.93927	1.13059	5.25326	1.49428e-07	4.02197e-07
ENSDARG00000098788	121.463	5.93684	0.55388	10.7186	8.32099e-27	2.11762e-25
ENSDARG00000102415	9.54962	5.93661	1.22139	4.86053	1.17072e-06	2.72261e-06
ENSDARG00000074869	82.4194	5.93617	0.543765	10.9168	9.58067e-28	2.67002e-26
ENSDARG00000070604	13.3422	5.93585	0.980507	6.05385	1.41422e-09	5.0402e-09
ENSDARG00000090444	101.007	5.93254	0.785335	7.55416	4.21584e-14	2.65442e-13
ENSDARG00000033089	36.4619	5.93227	0.804799	7.37112	1.692e-13	9.92548e-13
ENSDARG00000117273	6.67976	5.93017	1.07449	5.51908	3.40778e-08	1.00437e-07
ENSDARG00000079062	13.2802	5.92822	0.957397	6.19202	5.93981e-10	2.23301e-09
ENSDARG00000052894	39.0195	5.92731	0.741967	7.98863	1.36441e-15	1.03365e-14
ENSDARG00000097617	43.115	5.92011	0.663001	8.92926	4.28854e-19	4.80272e-18
ENSDARG00000102972	22.7981	5.9162	0.866078	6.83103	8.4308e-12	3.99008e-11
ENSDARG00000012138	22.048	5.91508	0.865606	6.83345	8.28952e-12	3.92759e-11
ENSDARG00000028393	34.7048	5.91397	1.00352	5.89321	3.78764e-09	1.27002e-08
ENSDARG00000009134	136.537	5.91096	0.589774	10.0224	1.21491e-23	2.28934e-22
ENSDARG00000077769	12.9083	5.90346	0.993705	5.94086	2.83537e-09	9.66345e-09
ENSDARG00000005670	13.0279	5.8989	0.975059	6.04979	1.45036e-09	5.16033e-09
ENSDARG00000079017	79.5955	5.89849	0.778413	7.57759	3.5203e-14	2.23636e-13
ENSDARG00000059333	114.545	5.89277	0.44082	13.3677	9.33271e-41	8.43916e-39
ENSDARG00000059507	66.1239	5.89265	0.558616	10.5486	5.15333e-26	1.21004e-24
ENSDARG00000096850	22.0939	5.89231	0.851324	6.92134	4.47379e-12	2.18673e-11
ENSDARG00000027423	120.714	5.88816	0.484434	12.1547	5.41391e-34	2.64473e-32
ENSDARG00000034375	6.46184	5.8835	1.16251	5.06104	4.16985e-07	1.03758e-06
ENSDARG00000093779	6.38734	5.86627	1.0706	5.4794	4.26776e-08	1.2419e-07
ENSDARG00000008568	17.3146	5.86425	0.863337	6.79253	1.10182e-11	5.13737e-11
ENSDARG00000075532	9.09501	5.86417	1.05821	5.5416	2.99728e-08	8.89245e-08
ENSDARG00000095458	22.3746	5.86223	0.841536	6.96611	3.25825e-12	1.632e-11
ENSDARG00000087413	6.32876	5.85243	1.16084	5.04154	4.61807e-07	1.1401e-06
ENSDARG00000003835	237.965	5.85242	0.680232	8.60356	7.72795e-18	7.5677e-17
ENSDARG00000061804	51.032	5.84689	0.850335	6.87598	6.15632e-12	2.96312e-11
ENSDARG00000068261	209.04	5.84546	0.596591	9.7981	1.14723e-22	1.95029e-21
ENSDARG00000096311	95.8557	5.84397	0.534528	10.9329	8.01985e-28	2.25079e-26
ENSDARG00000098769	6.26627	5.83687	1.25397	4.65473	3.24408e-06	7.04446e-06
ENSDARG00000042840	8.88282	5.83098	0.991471	5.88115	4.07436e-09	1.36025e-08
ENSDARG00000101716	6.21886	5.82531	1.25694	4.6345	3.57807e-06	7.71526e-06
ENSDARG00000004953	12.7726	5.81921	1.30745	4.45079	8.55546e-06	1.73263e-05
ENSDARG00000111423	12.0966	5.80561	0.998024	5.8171	5.98778e-09	1.95604e-08
ENSDARG00000087018	25.2594	5.80244	0.844466	6.87114	6.36923e-12	3.0604e-11
ENSDARG00000010059	55.0769	5.80115	1.10227	5.26292	1.41782e-07	3.82709e-07
ENSDARG00000004227	49.2166	5.79495	0.764542	7.57964	3.46521e-14	2.20301e-13
ENSDARG00000017367	9.08816	5.79458	1.08574	5.33697	9.45123e-08	2.61849e-07
ENSDARG00000099989	11.9385	5.78834	1.06204	5.45019	5.0315e-08	1.45074e-07
ENSDARG00000089087	44.18	5.78625	1.04168	5.55473	2.78042e-08	8.27795e-08
ENSDARG00000007560	45.4929	5.7765	0.828875	6.96909	3.19e-12	1.60065e-11
ENSDARG00000053381	440.349	5.775	0.253629	22.7695	9.20281e-115	3.91119e-111
ENSDARG00000030547	32.5749	5.77256	0.843565	6.84306	7.75216e-12	3.68944e-11
ENSDARG00000051962	26.2024	5.77079	0.744457	7.75168	9.06861e-15	6.21138e-14
ENSDARG00000101209	93.8098	5.76144	0.485469	11.8678	1.74012e-32	7.28623e-31
ENSDARG00000035161	8.4121	5.76035	1.13569	5.07211	3.9343e-07	9.83574e-07
ENSDARG00000099385	42.7383	5.75982	0.776999	7.4129	1.23566e-13	7.3603e-13
ENSDARG00000067544	5.92891	5.75943	1.18978	4.84075	1.29348e-06	2.98848e-06
ENSDARG00000015495	113.961	5.75734	0.508807	11.3154	1.10122e-29	3.62805e-28
ENSDARG00000056976	25.2892	5.75433	1.21687	4.7288	2.25847e-06	5.0254e-06
ENSDARG00000053702	8.35716	5.75245	1.10054	5.22693	1.72346e-07	4.59229e-07
ENSDARG00000045628	5.90566	5.75117	1.06432	5.40359	6.53185e-08	1.85069e-07
ENSDARG00000097683	51.9331	5.7431	0.581272	9.88024	5.07137e-23	8.99929e-22
ENSDARG00000076529	29.5413	5.73908	0.686039	8.36553	5.98428e-17	5.26023e-16
ENSDARG00000076292	495.225	5.73297	0.382261	14.9975	7.61881e-51	1.43911e-48
ENSDARG00000095693	5.78806	5.72385	1.07886	5.30546	1.12388e-07	3.08458e-07
ENSDARG00000043009	173.601	5.72299	0.49959	11.4554	2.20979e-30	7.72973e-29
ENSDARG00000060688	27.4757	5.72049	0.911555	6.27553	3.4845e-10	1.3408e-09
ENSDARG00000035018	28.0322	5.71874	0.742517	7.70182	1.34139e-14	9.02755e-14
ENSDARG00000021846	5.75139	5.71305	1.06671	5.35579	8.51857e-08	2.37871e-07
ENSDARG00000083050	5.73707	5.71054	1.08444	5.26591	1.39496e-07	3.77497e-07
ENSDARG00000008723	28.552	5.70856	0.746288	7.64928	2.02111e-14	1.3266e-13
ENSDARG00000061486	121.715	5.70666	0.750694	7.60184	2.91942e-14	1.87143e-13
ENSDARG00000092067	8.08623	5.70163	1.01983	5.59077	2.26058e-08	6.84294e-08
ENSDARG00000063056	8.10203	5.69582	1.02052	5.58131	2.38707e-08	7.19507e-08
ENSDARG00000104307	5.66942	5.69218	1.29951	4.38026	1.18537e-05	2.34427e-05
ENSDARG00000016551	101.936	5.68893	0.440992	12.9003	4.48302e-38	3.17547e-36
ENSDARG00000018508	22.424	5.6883	0.966185	5.88738	3.92376e-09	1.31204e-08
ENSDARG00000088187	31.5087	5.68625	0.813399	6.99072	2.73471e-12	1.38281e-11
ENSDARG00000043095	5.63506	5.68624	1.14329	4.97359	6.57242e-07	1.58709e-06
ENSDARG00000100053	44.2683	5.67779	0.742255	7.64938	2.01953e-14	1.32659e-13
ENSDARG00000078058	73.5782	5.67772	0.623063	9.11259	8.04376e-20	9.85187e-19
ENSDARG00000007769	5.59573	5.67593	1.19823	4.73694	2.16969e-06	4.85325e-06
ENSDARG00000096518	11.0583	5.67201	0.960393	5.90592	3.50685e-09	1.18193e-08
ENSDARG00000102588	5.56448	5.66654	1.09522	5.17387	2.29294e-07	5.97485e-07
ENSDARG00000014588	189.384	5.66176	0.63561	8.9076	5.21477e-19	5.78662e-18
ENSDARG00000107408	43.9074	5.66156	0.716767	7.89874	2.81728e-15	2.05552e-14
ENSDARG00000014003	184.925	5.65794	0.544434	10.3923	2.68704e-25	5.81165e-24
ENSDARG00000117442	5.53269	5.6559	1.09955	5.14381	2.6922e-07	6.92395e-07
ENSDARG00000042690	5.50773	5.65125	1.2925	4.37235	1.22918e-05	2.4247e-05
ENSDARG00000104415	7.82104	5.64416	1.04853	5.38294	7.32795e-08	2.05978e-07
ENSDARG00000096368	93.1544	5.64076	0.669359	8.42711	3.54312e-17	3.21072e-16
ENSDARG00000076401	5.43876	5.6336	1.18318	4.76139	1.92262e-06	4.32792e-06
ENSDARG00000010785	36.4903	5.63047	0.624167	9.02078	1.86763e-19	2.18662e-18
ENSDARG00000087205	18.2953	5.62749	0.823885	6.83043	8.46588e-12	4.00445e-11
ENSDARG00000045753	7.60504	5.61375	1.11864	5.01839	5.21068e-07	1.27639e-06
ENSDARG00000056122	31.1874	5.6132	0.73781	7.60792	2.78552e-14	1.79235e-13
ENSDARG00000058638	10.6159	5.61265	1.03597	5.41778	6.03429e-08	1.71888e-07
ENSDARG00000071059	7.59879	5.60959	1.00937	5.55753	2.73615e-08	8.16331e-08
ENSDARG00000090086	14.1569	5.60876	0.886338	6.32801	2.48347e-10	9.70551e-10
ENSDARG00000060457	207.558	5.60847	0.694548	8.075	6.74772e-16	5.26198e-15
ENSDARG00000022727	44.6813	5.60223	0.586071	9.55898	1.18928e-21	1.83132e-20
ENSDARG00000020946	5.32155	5.60133	1.08345	5.1699	2.34215e-07	6.08257e-07
ENSDARG00000100968	103.563	5.60119	0.576223	9.72052	2.46524e-22	4.10873e-21
ENSDARG00000113503	14.5186	5.5962	0.923413	6.06035	1.35829e-09	4.8592e-09
ENSDARG00000058068	5.28218	5.58946	1.1532	4.8469	1.25404e-06	2.90367e-06
ENSDARG00000034434	22.2955	5.58836	0.784695	7.1217	1.06605e-12	5.70259e-12
ENSDARG00000039576	159.724	5.58827	0.542107	10.3084	6.45536e-25	1.35818e-23
ENSDARG00000080000	5.26432	5.5835	1.1725	4.76203	1.91653e-06	4.31537e-06
ENSDARG00000062970	30.558	5.56516	0.778139	7.15188	8.55975e-13	4.62391e-12
ENSDARG00000060549	79.8474	5.55065	0.636385	8.72215	2.72959e-18	2.81914e-17
ENSDARG00000041923	5.12317	5.5482	1.14064	4.8641	1.1498e-06	2.67469e-06
ENSDARG00000040695	7.31847	5.54617	1.11285	4.98373	6.23693e-07	1.51166e-06
ENSDARG00000023914	10.6868	5.54607	1.06121	5.2262	1.73031e-07	4.6091e-07
ENSDARG00000018716	33.098	5.54416	0.667258	8.30887	9.66167e-17	8.27031e-16
ENSDARG00000021806	224.378	5.54352	0.502397	11.0341	2.6153e-28	7.82747e-27
ENSDARG00000091277	13.3567	5.54179	1.00786	5.49857	3.82875e-08	1.12222e-07
ENSDARG00000060941	5.09189	5.53795	1.09336	5.06506	4.08282e-07	1.01861e-06
ENSDARG00000075757	45.176	5.53492	0.596699	9.2759	1.76123e-20	2.36127e-19
ENSDARG00000007369	55.9518	5.53451	0.487639	11.3496	7.4513e-30	2.47406e-28
ENSDARG00000099985	13.8146	5.52394	0.918343	6.01512	1.7975e-09	6.30833e-09
ENSDARG00000044588	68.4237	5.52354	0.617636	8.94303	3.78654e-19	4.27432e-18
ENSDARG00000060482	33.0529	5.5233	0.860798	6.41648	1.39459e-10	5.63672e-10
ENSDARG00000004378	248.678	5.52178	0.47029	11.7412	7.83411e-32	3.08287e-30
ENSDARG00000017354	47.3004	5.5171	0.553049	9.9758	1.94523e-23	3.59445e-22
ENSDARG00000098140	5.01031	5.51488	1.12198	4.9153	8.86462e-07	2.0942e-06
ENSDARG00000010318	4.99057	5.50861	1.33484	4.1268	3.67851e-05	6.65546e-05
ENSDARG00000005159	4.97441	5.50605	1.21746	4.52259	6.10884e-06	1.26554e-05
ENSDARG00000103946	4.96859	5.50214	1.12124	4.9072	9.23836e-07	2.17524e-06
ENSDARG00000068857	7.05231	5.50055	1.03308	5.3244	1.01285e-07	2.7952e-07
ENSDARG00000001950	7.51208	5.49921	1.01794	5.40229	6.57938e-08	1.86292e-07
ENSDARG00000061226	116.502	5.49625	0.57491	9.56019	1.17544e-21	1.8155e-20
ENSDARG00000077878	16.9967	5.49353	0.850763	6.45718	1.06672e-10	4.39084e-10
ENSDARG00000103847	6.99033	5.48999	1.03381	5.31047	1.09345e-07	3.00495e-07
ENSDARG00000092130	4.90352	5.48592	1.3004	4.21863	2.45789e-05	4.59166e-05
ENSDARG00000104635	156.966	5.4837	1.07071	5.12155	3.03038e-07	7.69592e-07
ENSDARG00000007370	371.726	5.4813	0.304662	17.9914	2.27585e-72	1.93447e-69
ENSDARG00000092499	17.2871	5.47859	0.826946	6.62509	3.47028e-11	1.53074e-10
ENSDARG00000059965	51.7485	5.47319	0.539706	10.1411	3.63133e-24	7.17822e-23
ENSDARG00000114977	4.84242	5.46782	1.29993	4.20624	2.59652e-05	4.83153e-05
ENSDARG00000040991	16.8411	5.46454	0.886748	6.16245	7.16298e-10	2.66224e-09
ENSDARG00000077572	6.9361	5.4613	1.18005	4.62801	3.69196e-06	7.94473e-06
ENSDARG00000095142	6.87163	5.46046	1.21231	4.50419	6.66281e-06	1.37228e-05
ENSDARG00000023062	47.6295	5.45963	0.646798	8.44102	3.14587e-17	2.86601e-16
ENSDARG00000100691	4.81082	5.4583	1.20368	4.53466	5.76959e-06	1.20141e-05
ENSDARG00000103860	6.82731	5.45032	1.22619	4.44491	8.79278e-06	1.77653e-05
ENSDARG00000068104	4.76722	5.44458	1.32391	4.11251	3.91388e-05	7.04681e-05
ENSDARG00000044074	35.5844	5.44358	0.634396	8.58073	9.42746e-18	9.08542e-17
ENSDARG00000002952	29.0393	5.4376	0.888473	6.12016	9.34812e-10	3.42054e-09
ENSDARG00000053509	4.72204	5.42789	1.19997	4.52337	6.08618e-06	1.26146e-05
ENSDARG00000077228	6.66264	5.42058	1.08417	4.99973	5.74098e-07	1.39823e-06
ENSDARG00000057833	4.69552	5.41914	1.16892	4.63601	3.55195e-06	7.66478e-06
ENSDARG00000102340	4.65885	5.41129	1.27092	4.25777	2.06476e-05	3.9027e-05
ENSDARG00000041546	30.9381	5.41087	0.659229	8.20787	2.25146e-16	1.86162e-15
ENSDARG00000116438	9.5136	5.41081	1.07373	5.03925	4.6735e-07	1.15245e-06
ENSDARG00000063407	1101.3	5.40918	0.438666	12.331	6.16946e-35	3.34016e-33
ENSDARG00000030367	58.3648	5.39902	0.641756	8.41289	4.00038e-17	3.60204e-16
ENSDARG00000094809	42.271	5.39826	0.574646	9.39406	5.77328e-21	8.26143e-20
ENSDARG00000032238	55.4636	5.39794	0.610751	8.83821	9.72686e-19	1.05055e-17
ENSDARG00000039863	52.5113	5.3975	0.562493	9.59568	8.33622e-22	1.31951e-20
ENSDARG00000056995	13.0069	5.39742	0.976119	5.52947	3.21191e-08	9.49279e-08
ENSDARG00000103554	334.861	5.39701	0.42915	12.576	2.86003e-36	1.84169e-34
ENSDARG00000059123	28.1922	5.38854	0.860439	6.26255	3.78739e-10	1.45078e-09
ENSDARG00000020982	12.1019	5.38803	0.953175	5.65272	1.57933e-08	4.87348e-08
ENSDARG00000089354	9.20794	5.38619	0.986456	5.46014	4.75753e-08	1.37688e-07
ENSDARG00000103001	15.8973	5.3793	0.92333	5.82598	5.6777e-09	1.86046e-08
ENSDARG00000095192	4.56607	5.37858	1.32935	4.04601	5.20974e-05	9.16069e-05
ENSDARG00000002750	18.7337	5.37725	0.806007	6.67147	2.53246e-11	1.13533e-10
ENSDARG00000088168	4.54476	5.3752	1.26722	4.24173	2.21803e-05	4.17477e-05
ENSDARG00000060012	19.9644	5.37389	0.819263	6.55943	5.40145e-11	2.31647e-10
ENSDARG00000095509	9.12939	5.36862	0.988645	5.43028	5.62652e-08	1.61083e-07
ENSDARG00000037905	9.76613	5.36794	1.33389	4.02428	5.71499e-05	9.98304e-05
ENSDARG00000011876	98.2157	5.36541	0.374693	14.3195	1.65385e-46	2.23138e-44
ENSDARG00000095032	6.43811	5.36432	1.05457	5.08675	3.64257e-07	9.14408e-07
ENSDARG00000117748	32.937	5.35827	0.647861	8.27071	1.33166e-16	1.12628e-15
ENSDARG00000010132	4.49596	5.3582	1.12753	4.75218	2.01238e-06	4.51922e-06
ENSDARG00000075759	34.1463	5.35596	0.785357	6.81978	9.11806e-12	4.29859e-11
ENSDARG00000055632	19.4749	5.35505	0.907805	5.8989	3.65924e-09	1.23036e-08
ENSDARG00000015149	15.0965	5.35006	0.870066	6.14903	7.79582e-10	2.88357e-09
ENSDARG00000070914	2364.26	5.34195	0.409918	13.0317	8.07459e-39	6.18325e-37
ENSDARG00000044615	46.796	5.33956	0.608306	8.77776	1.66756e-18	1.774e-17
ENSDARG00000094128	4.41592	5.33375	1.21577	4.38715	1.14847e-05	2.27605e-05
ENSDARG00000069594	49.8514	5.32869	0.718914	7.41215	1.24269e-13	7.39696e-13
ENSDARG00000094252	4.39248	5.32621	1.24	4.29534	1.74424e-05	3.34977e-05
ENSDARG00000089983	12.6112	5.32249	1.16657	4.56253	5.05418e-06	1.06364e-05
ENSDARG00000035810	31.813	5.31902	0.640676	8.30219	1.02209e-16	8.72266e-16
ENSDARG00000086033	103.138	5.31849	0.498169	10.6761	1.31747e-26	3.28401e-25
ENSDARG00000061590	9.21048	5.31825	1.01777	5.2254	1.73776e-07	4.62604e-07
ENSDARG00000099493	11.6251	5.31809	0.91015	5.84309	5.12425e-09	1.68691e-08
ENSDARG00000034895	51.8357	5.31727	0.548405	9.69589	3.13886e-22	5.18064e-21
ENSDARG00000057927	96.962	5.31661	0.424014	12.5388	4.57994e-36	2.88367e-34
ENSDARG00000069378	12.9631	5.31554	1.01149	5.25517	1.47885e-07	3.98549e-07
ENSDARG00000061351	19.0648	5.30908	0.786371	6.75137	1.46459e-11	6.73646e-11
ENSDARG00000035357	15.3057	5.30891	0.825165	6.43376	1.24488e-10	5.07506e-10
ENSDARG00000021389	79.8622	5.3079	0.493303	10.7599	5.32145e-27	1.3875e-25
ENSDARG00000077697	6.24443	5.3077	1.04177	5.09488	3.48968e-07	8.77581e-07
ENSDARG00000041799	237.814	5.30511	0.728738	7.27985	3.34182e-13	1.8937e-12
ENSDARG00000077083	39.0258	5.3029	0.575142	9.22017	2.96643e-20	3.86728e-19
ENSDARG00000031228	386.637	5.30142	0.66912	7.92298	2.31889e-15	1.71247e-14
ENSDARG00000105120	21.3093	5.29794	0.767057	6.90684	4.9557e-12	2.40294e-11
ENSDARG00000079201	18.4026	5.29759	0.749342	7.06965	1.55325e-12	8.11384e-12
ENSDARG00000099980	82.1205	5.29492	0.62275	8.50248	1.85576e-17	1.7334e-16
ENSDARG00000095527	4.29971	5.2935	1.13936	4.64603	3.38376e-06	7.32043e-06
ENSDARG00000087394	30.1404	5.28418	0.865534	6.10511	1.0273e-09	3.73642e-09
ENSDARG00000117414	6.09689	5.28338	1.3901	3.80072	0.000144276	0.000235518
ENSDARG00000100990	4.2753	5.2833	1.2976	4.07161	4.66895e-05	8.29038e-05
ENSDARG00000043806	71.8715	5.28312	0.786595	6.71644	1.86216e-11	8.46889e-11
ENSDARG00000007774	42.2422	5.28273	0.600048	8.80385	1.32205e-18	1.41174e-17
ENSDARG00000077864	98.6155	5.27776	0.946125	5.57828	2.42902e-08	7.30339e-08
ENSDARG00000056078	23.6425	5.27564	0.949942	5.55364	2.79776e-08	8.32375e-08
ENSDARG00000015566	48.9954	5.27545	0.707103	7.46065	8.60956e-14	5.2235e-13
ENSDARG00000057942	4.23679	5.27285	1.39154	3.78922	0.000151123	0.000245846
ENSDARG00000041173	4.22198	5.26869	1.28503	4.10004	4.13077e-05	7.39814e-05
ENSDARG00000052131	18.2953	5.26864	0.74999	7.02495	2.14145e-12	1.09652e-11
ENSDARG00000086724	4.2239	5.2686	1.23098	4.28002	1.86876e-05	3.5615e-05
ENSDARG00000101754	139.1	5.26643	0.444587	11.8457	2.26564e-32	9.44018e-31
ENSDARG00000043821	160.418	5.26393	0.423042	12.4431	1.52558e-35	8.76176e-34
ENSDARG00000007396	6.0713	5.26324	1.17314	4.48645	7.24208e-06	1.48547e-05
ENSDARG00000036090	14.2981	5.26048	0.833741	6.30949	2.79951e-10	1.08905e-09
ENSDARG00000029232	4.19558	5.2601	1.21069	4.34472	1.39453e-05	2.72871e-05
ENSDARG00000054302	259.185	5.25529	0.497522	10.5629	4.42655e-26	1.04807e-24
ENSDARG00000039483	4.17934	5.25482	1.49299	3.51966	0.000432108	0.000648124
ENSDARG00000104676	187.525	5.25255	0.699134	7.51294	5.78146e-14	3.57659e-13
ENSDARG00000043093	82.7779	5.2475	0.755377	6.94686	3.73505e-12	1.85119e-11
ENSDARG00000000370	5.92549	5.2465	1.03426	5.07269	3.92226e-07	9.81142e-07
ENSDARG00000018587	21.1304	5.24362	0.862014	6.08299	1.17962e-09	4.26852e-09
ENSDARG00000024431	15.7024	5.24042	0.918549	5.70511	1.1627e-08	3.64955e-08
ENSDARG00000060184	327.528	5.2368	0.551267	9.49957	2.10759e-21	3.15397e-20
ENSDARG00000090551	4.13647	5.23638	1.17613	4.4522	8.4994e-06	1.72176e-05
ENSDARG00000091771	14.1919	5.2312	0.851221	6.14553	7.96987e-10	2.94027e-09
ENSDARG00000040764	425.121	5.22447	0.344852	15.1499	7.59034e-52	1.6543e-49
ENSDARG00000097031	4.10502	5.22428	1.24485	4.19671	2.70814e-05	5.02713e-05
ENSDARG00000086162	5.82524	5.21846	1.16802	4.46779	7.90316e-06	1.6098e-05
ENSDARG00000098465	4.06308	5.21436	1.22189	4.26746	1.97711e-05	3.7462e-05
ENSDARG00000016695	11.2124	5.21292	0.959531	5.43277	5.54847e-08	1.59223e-07
ENSDARG00000111840	4.06204	5.20999	1.22309	4.25971	2.04695e-05	3.8699e-05
ENSDARG00000090039	57.0299	5.20779	0.636744	8.17878	2.86729e-16	2.34121e-15
ENSDARG00000101717	11.2343	5.20454	0.988875	5.26309	1.41653e-07	3.8248e-07
ENSDARG00000055574	10.6191	5.20384	1.00488	5.17858	2.23577e-07	5.84202e-07
ENSDARG00000074662	14.4543	5.203	0.827131	6.29042	3.1661e-10	1.22216e-09
ENSDARG00000068456	4.00632	5.19308	1.18777	4.37212	1.23049e-05	2.42671e-05
ENSDARG00000090730	60.0995	5.18954	0.688495	7.5375	4.79052e-14	2.99188e-13
ENSDARG00000079276	4.00012	5.18822	1.48018	3.50514	0.000456374	0.000680199
ENSDARG00000103924	102.429	5.18619	0.604457	8.57992	9.49421e-18	9.13939e-17
ENSDARG00000040640	19.5694	5.18513	0.742995	6.97869	2.97943e-12	1.5003e-11
ENSDARG00000025428	3270.33	5.17285	0.541369	9.55513	1.2343e-21	1.89721e-20
ENSDARG00000037059	165.451	5.17036	0.495545	10.4337	1.74009e-25	3.86183e-24
ENSDARG00000103830	26.0048	5.16679	0.774661	6.66974	2.56249e-11	1.14758e-10
ENSDARG00000036428	3.93109	5.16552	1.22593	4.21355	2.51389e-05	4.68598e-05
ENSDARG00000074867	3.9289	5.16533	1.2281	4.20596	2.59978e-05	4.83653e-05
ENSDARG00000027851	5.6621	5.16372	1.09816	4.70215	2.5744e-06	5.66462e-06
ENSDARG00000105276	5.66571	5.16173	1.10936	4.65288	3.27324e-06	7.10122e-06
ENSDARG00000075468	30.5514	5.15803	0.790925	6.52152	6.95988e-11	2.94031e-10
ENSDARG00000092423	5.57632	5.15497	1.11493	4.6236	3.77134e-06	8.09709e-06
ENSDARG00000104119	98.2401	5.14971	0.476276	10.8125	3.00489e-27	7.93217e-26
ENSDARG00000042107	7.98365	5.14589	1.00071	5.14222	2.71516e-07	6.97246e-07
ENSDARG00000074360	3.87055	5.14175	1.73559	2.96254	0.00305114	0.00402525
ENSDARG00000034643	5.56343	5.13712	1.0635	4.83041	1.36255e-06	3.13357e-06
ENSDARG00000008372	112.502	5.13496	0.491398	10.4497	1.46998e-25	3.27947e-24
ENSDARG00000017710	5.48607	5.13384	1.07214	4.78839	1.68123e-06	3.81894e-06
ENSDARG00000045066	210.91	5.12748	0.367254	13.9616	2.6718e-44	3.111e-42
ENSDARG00000059899	3.838	5.12665	1.38298	3.70697	0.000209756	0.000332884
ENSDARG00000113458	5.53241	5.12402	1.09121	4.69574	2.65639e-06	5.83445e-06
ENSDARG00000069537	16.3287	5.12195	0.811906	6.30855	2.81666e-10	1.09423e-09
ENSDARG00000091618	13.6833	5.12177	0.845592	6.05702	1.38666e-09	4.95027e-09
ENSDARG00000092883	3.8041	5.1181	1.4548	3.51807	0.000434701	0.000651324
ENSDARG00000060854	7.80609	5.1159	0.995589	5.13857	2.76841e-07	7.10278e-07
ENSDARG00000061941	42.533	5.11295	0.528341	9.67737	3.76282e-22	6.11548e-21
ENSDARG00000002231	140.715	5.11113	0.378146	13.5163	1.25301e-41	1.19669e-39
ENSDARG00000070357	21.9311	5.10896	0.753958	6.77619	1.23387e-11	5.73108e-11
ENSDARG00000069440	53.2319	5.10585	0.804109	6.3497	2.15737e-10	8.48572e-10
ENSDARG00000035415	75.0417	5.10383	0.572829	8.90988	5.10892e-19	5.67657e-18
ENSDARG00000005989	92.0738	5.09799	0.716269	7.11742	1.09963e-12	5.86379e-12
ENSDARG00000077384	3.74149	5.09594	1.60113	3.1827	0.00145906	0.00201561
ENSDARG00000075954	38.1339	5.09501	0.656951	7.75554	8.7968e-15	6.03006e-14
ENSDARG00000061121	34.2557	5.09306	0.692585	7.35369	1.92804e-13	1.12403e-12
ENSDARG00000114306	3.73722	5.08924	1.22249	4.16301	3.14079e-05	5.75886e-05
ENSDARG00000026329	145.142	5.08903	0.411681	12.3616	4.21761e-35	2.3279e-33
ENSDARG00000089213	100.791	5.08632	0.433515	11.7327	8.66116e-32	3.39262e-30
ENSDARG00000112337	3.71978	5.08429	1.32068	3.84974	0.000118242	0.00019565
ENSDARG00000014587	112.484	5.08428	0.687321	7.39725	1.39037e-13	8.24137e-13
ENSDARG00000074335	21.5264	5.08193	0.770868	6.59247	4.32562e-11	1.8807e-10
ENSDARG00000039729	188.694	5.08117	0.43784	11.6051	3.88265e-31	1.42252e-29
ENSDARG00000005092	41.6669	5.07529	0.608058	8.34672	7.01827e-17	6.13107e-16
ENSDARG00000027290	122.442	5.07497	0.596767	8.5041	1.83005e-17	1.71504e-16
ENSDARG00000011724	5.32666	5.0694	1.08462	4.6739	2.95528e-06	6.44594e-06
ENSDARG00000104958	49.3547	5.06831	0.61069	8.29932	1.04708e-16	8.92699e-16
ENSDARG00000027903	35.2263	5.06282	0.693986	7.29527	2.98058e-13	1.69919e-12
ENSDARG00000057403	31.8341	5.0624	0.83393	6.07054	1.27483e-09	4.59543e-09
ENSDARG00000117616	5.69113	5.05651	1.12715	4.48612	7.25327e-06	1.48704e-05
ENSDARG00000069048	152.961	5.0561	0.617232	8.19157	2.57836e-16	2.11631e-15
ENSDARG00000102106	146.171	5.05079	0.616731	8.1896	2.62087e-16	2.14619e-15
ENSDARG00000114825	70.6337	5.04927	0.555561	9.08859	1.00329e-19	1.21135e-18
ENSDARG00000054906	38.4983	5.04869	0.56372	8.95602	3.36601e-19	3.83013e-18
ENSDARG00000094984	16.1949	5.04795	0.816154	6.18504	6.20855e-10	2.32684e-09
ENSDARG00000016470	18.8865	5.04604	0.718571	7.02233	2.18195e-12	1.11458e-11
ENSDARG00000033444	100.287	5.04262	0.457829	11.0142	3.26445e-28	9.63466e-27
ENSDARG00000098237	3.60496	5.04115	1.73319	2.9086	0.00363052	0.00473521
ENSDARG00000101028	243.236	5.04067	0.470466	10.7142	8.73045e-27	2.2086e-25
ENSDARG00000036080	237.145	5.03546	0.680921	7.39507	1.41333e-13	8.36584e-13
ENSDARG00000001880	23.3044	5.03491	0.711646	7.07502	1.49426e-12	7.83543e-12
ENSDARG00000012353	5.19651	5.03478	1.08258	4.65074	3.30739e-06	7.17163e-06
ENSDARG00000061764	2194.44	5.03177	0.349304	14.4051	4.80386e-47	7.04013e-45
ENSDARG00000032856	5.11947	5.0311	1.64874	3.05149	0.00227709	0.00305578
ENSDARG00000018397	30.2403	5.02923	0.6222	8.08298	6.32051e-16	4.9379e-15
ENSDARG00000076801	360.185	5.02876	0.365817	13.7467	5.33205e-43	5.59536e-41
ENSDARG00000097491	27.4108	5.02583	0.679718	7.39399	1.42492e-13	8.42853e-13
ENSDARG00000030307	95.7993	5.01853	0.563877	8.90004	5.58273e-19	6.17077e-18
ENSDARG00000052950	58.2462	5.01699	0.805772	6.22631	4.77538e-10	1.81128e-09
ENSDARG00000099518	24.6534	5.01658	0.724974	6.91966	4.52724e-12	2.21158e-11
ENSDARG00000112439	5.5367	5.01543	1.17073	4.28404	1.8353e-05	3.50563e-05
ENSDARG00000034117	83.9362	5.01332	0.49175	10.1949	2.09044e-24	4.20065e-23
ENSDARG00000062517	3.54066	5.01282	1.37922	3.63454	0.000278479	0.000431081
ENSDARG00000012586	84.7982	5.01111	0.553639	9.05123	1.41371e-19	1.68771e-18
ENSDARG00000091888	5.05874	5.01079	1.10975	4.51524	6.32449e-06	1.30608e-05
ENSDARG00000061819	36.2254	5.0082	0.659116	7.59837	2.99894e-14	1.9195e-13
ENSDARG00000102514	37.0649	5.00536	0.986506	5.07382	3.89903e-07	9.75906e-07
ENSDARG00000079771	48.6363	5.00437	0.607171	8.24211	1.69201e-16	1.41835e-15
ENSDARG00000075285	41.3905	5.00349	0.618071	8.09534	5.7105e-16	4.49021e-15
ENSDARG00000009418	187.83	5.00334	0.369978	13.5233	1.13908e-41	1.10484e-39
ENSDARG00000075209	3.49602	4.99648	1.24415	4.01596	5.92035e-05	0.000103121
ENSDARG00000038646	11.6541	4.98934	1.00779	4.95078	7.39179e-07	1.76986e-06
ENSDARG00000061379	34.789	4.98883	0.792836	6.29239	3.12624e-10	1.20896e-09
ENSDARG00000042210	109.018	4.98865	0.403145	12.3743	3.59939e-35	1.99966e-33
ENSDARG00000070578	3.46481	4.98501	1.49145	3.3424	0.000830583	0.00119296
ENSDARG00000079742	255.358	4.9847	0.360606	13.8231	1.84892e-43	1.98934e-41
ENSDARG00000101644	47.8986	4.98449	0.58432	8.5304	1.45837e-17	1.38195e-16
ENSDARG00000035563	14.5679	4.9844	0.847945	5.87821	4.14723e-09	1.38187e-08
ENSDARG00000102671	3.45962	4.98267	1.3129	3.79516	0.000147548	0.000240583
ENSDARG00000002013	863.875	4.98138	0.341609	14.5821	3.65018e-48	5.96664e-46
ENSDARG00000093492	3.45215	4.97784	1.27525	3.90341	9.48463e-05	0.000159642
ENSDARG00000071543	27.3628	4.97467	0.600208	8.28825	1.14927e-16	9.75907e-16
ENSDARG00000062173	7.07944	4.96745	1.03801	4.78554	1.70525e-06	3.86935e-06
ENSDARG00000095743	45.1227	4.96109	0.518327	9.57136	1.05513e-21	1.64863e-20
ENSDARG00000006508	14.4209	4.95967	0.820148	6.04728	1.47308e-09	5.2324e-09
ENSDARG00000055493	442.71	4.95293	0.317665	15.5917	8.29458e-55	2.20325e-52
ENSDARG00000070917	31.5312	4.95022	0.673972	7.34485	2.05997e-13	1.19766e-12
ENSDARG00000045748	6.77182	4.95001	1.1567	4.27944	1.87362e-05	3.56761e-05
ENSDARG00000061357	3.39065	4.94777	1.37635	3.59485	0.000324577	0.000496742
ENSDARG00000094935	9.16388	4.9456	1.1245	4.39805	1.09228e-05	2.17382e-05
ENSDARG00000026387	4.82111	4.94262	1.11376	4.4378	9.08851e-06	1.83106e-05
ENSDARG00000054423	22.5552	4.94108	0.769138	6.42418	1.32586e-10	5.37425e-10
ENSDARG00000105029	6.75795	4.94098	0.976704	5.05883	4.21831e-07	1.04902e-06
ENSDARG00000036912	3.37037	4.94068	1.28712	3.83856	0.00012376	0.000204225
ENSDARG00000042557	34.8138	4.93409	1.06241	4.64422	3.41357e-06	7.37929e-06
ENSDARG00000061654	224.066	4.93233	0.327397	15.0653	2.73963e-51	5.67973e-49
ENSDARG00000098511	3.34024	4.93148	1.25831	3.91913	8.88698e-05	0.000150237
ENSDARG00000071673	11.4572	4.9298	0.836598	5.89268	3.7998e-09	1.27359e-08
ENSDARG00000044183	9.49272	4.92608	0.935512	5.26565	1.39692e-07	3.77906e-07
ENSDARG00000098123	6.87756	4.92503	1.00853	4.8834	1.04274e-06	2.44185e-06
ENSDARG00000058537	4.76636	4.9233	1.13341	4.34382	1.40029e-05	2.73871e-05
ENSDARG00000079293	3.32985	4.92321	1.24263	3.96193	7.43474e-05	0.000127082
ENSDARG00000042874	14.6964	4.92099	0.765197	6.43101	1.2676e-10	5.1553e-10
ENSDARG00000038587	706.605	4.92097	0.957271	5.14063	2.73825e-07	7.02751e-07
ENSDARG00000032221	87.8139	4.92079	0.426694	11.5324	9.06153e-31	3.26369e-29
ENSDARG00000063008	30.9125	4.9198	0.571486	8.60878	7.38402e-18	7.25598e-17
ENSDARG00000099684	3.30985	4.91761	1.33234	3.69095	0.000223422	0.000352269
ENSDARG00000101949	3.30123	4.91399	1.31964	3.72372	0.000196306	0.000313
ENSDARG00000077979	31.158	4.91367	0.551745	8.90569	5.30549e-19	5.87196e-18
ENSDARG00000043701	9.57275	4.9115	1.10546	4.44294	8.87375e-06	1.79076e-05
ENSDARG00000117547	3.29503	4.91133	1.34217	3.65926	0.000252949	0.000394725
ENSDARG00000009610	22.0491	4.91104	0.64045	7.66811	1.74554e-14	1.15909e-13
ENSDARG00000104176	3.27652	4.90437	1.37174	3.57529	0.000349845	0.000533778
ENSDARG00000006514	127.397	4.90368	0.360596	13.5988	4.07099e-42	4.07099e-40
ENSDARG00000090190	88.8779	4.89921	0.404557	12.1101	9.34134e-34	4.41119e-32
ENSDARG00000030417	110.984	4.89868	0.607774	8.06005	7.62651e-16	5.92979e-15
ENSDARG00000090783	29.7713	4.89447	0.585701	8.3566	6.4552e-17	5.66246e-16
ENSDARG00000056245	4.73526	4.89202	1.1558	4.23257	2.31036e-05	4.3332e-05
ENSDARG00000102142	102.397	4.89144	0.561571	8.71029	3.03112e-18	3.1079e-17
ENSDARG00000058128	253.92	4.88924	0.442507	11.049	2.21785e-28	6.70879e-27
ENSDARG00000045003	14.9864	4.88812	0.848743	5.75925	8.44896e-09	2.708e-08
ENSDARG00000008098	18.8769	4.88315	0.751414	6.49861	8.10648e-11	3.39267e-10
ENSDARG00000070809	53.7806	4.88241	0.704466	6.93065	4.18908e-12	2.05909e-11
ENSDARG00000077745	4.62917	4.88037	1.08093	4.51499	6.33199e-06	1.30731e-05
ENSDARG00000007561	4.62579	4.87995	1.08262	4.50753	6.55859e-06	1.35212e-05
ENSDARG00000092045	3.2243	4.87728	1.24044	3.93189	8.42801e-05	0.000142933
ENSDARG00000040684	10.7281	4.87595	1.07244	4.5466	5.452e-06	1.14059e-05
ENSDARG00000079542	36.1576	4.87467	0.702753	6.93654	4.01823e-12	1.98229e-11
ENSDARG00000074633	4.68278	4.87304	1.10845	4.39625	1.10136e-05	2.19139e-05
ENSDARG00000104279	409.388	4.87131	0.465371	10.4676	1.21695e-25	2.75843e-24
ENSDARG00000007467	9.34648	4.86756	1.16537	4.17684	2.95586e-05	5.45361e-05
ENSDARG00000032043	10.6005	4.86687	1.12992	4.30726	1.65289e-05	3.19018e-05
ENSDARG00000014954	26.6071	4.8649	0.706499	6.88593	5.74117e-12	2.76801e-11
ENSDARG00000037618	104.608	4.86349	0.937582	5.18727	2.13401e-07	5.60194e-07
ENSDARG00000113723	3.17735	4.85964	1.28807	3.7728	0.000161426	0.000261705
ENSDARG00000004196	13.1842	4.85818	0.846706	5.73774	9.59504e-09	3.05003e-08
ENSDARG00000043716	4.62052	4.85789	1.06736	4.55133	5.33088e-06	1.11717e-05
ENSDARG00000074723	34.3037	4.85759	0.60581	8.01833	1.0719e-15	8.18614e-15
ENSDARG00000092626	10.4127	4.85464	1.20784	4.01929	5.83739e-05	0.00010178
ENSDARG00000071095	14.078	4.8486	0.76844	6.30966	2.79643e-10	1.08836e-09
ENSDARG00000074217	8.21751	4.84588	1.24725	3.88524	0.000102228	0.000170886
ENSDARG00000101441	78.313	4.84512	0.550106	8.80761	1.27843e-18	1.3686e-17
ENSDARG00000033727	6.83431	4.84358	1.05297	4.59991	4.22669e-06	9.00423e-06
ENSDARG00000115609	13.1184	4.83806	0.800966	6.04028	1.53846e-09	5.44417e-09
ENSDARG00000001710	4.48264	4.83417	1.24994	3.86751	0.000109954	0.000182826
ENSDARG00000017790	3.12736	4.83376	1.24364	3.88679	0.000101578	0.000169921
ENSDARG00000040621	18.8305	4.83374	0.809495	5.9713	2.35367e-09	8.13259e-09
ENSDARG00000087839	4.47581	4.83293	1.13217	4.26872	1.966e-05	3.72763e-05
ENSDARG00000079056	61.9047	4.82941	0.55331	8.72823	2.58694e-18	2.69143e-17
ENSDARG00000075833	3.1165	4.82563	1.60919	2.99879	0.00271056	0.00360277
ENSDARG00000069632	3.10243	4.82331	1.26154	3.82334	0.000131655	0.00021612
ENSDARG00000043802	3.10627	4.82278	1.41441	3.40975	0.000650223	0.000948172
ENSDARG00000029764	74.4806	4.82219	1.10915	4.34764	1.37611e-05	2.69578e-05
ENSDARG00000006892	19.0089	4.82194	0.844785	5.70789	1.14386e-08	3.59617e-08
ENSDARG00000005023	19.0303	4.82108	0.839352	5.74381	9.25703e-09	2.94836e-08
ENSDARG00000103829	6.20564	4.81946	1.09933	4.38399	1.16525e-05	2.30662e-05
ENSDARG00000042484	33.5781	4.81505	0.99561	4.83628	1.32295e-06	3.04895e-06
ENSDARG00000088835	4.50195	4.81429	1.12287	4.28748	1.80713e-05	3.45499e-05
ENSDARG00000069640	15.6733	4.8118	0.798128	6.02886	1.65125e-09	5.82392e-09
ENSDARG00000074201	262.932	4.80958	0.439753	10.937	7.66744e-28	2.17244e-26
ENSDARG00000019651	4.45701	4.80791	1.20941	3.97541	7.02595e-05	0.000120763
ENSDARG00000099841	55.7926	4.80214	0.64121	7.48917	6.93081e-14	4.24437e-13
ENSDARG00000017111	4.40001	4.80186	1.10424	4.34855	1.37044e-05	2.68589e-05
ENSDARG00000101081	13.2168	4.79811	0.807326	5.94322	2.79482e-09	9.53672e-09
ENSDARG00000071558	24.5698	4.79465	0.852502	5.62421	1.86359e-08	5.70625e-08
ENSDARG00000100872	16.9708	4.79063	0.829789	5.7733	7.77319e-09	2.50368e-08
ENSDARG00000036787	46.6646	4.78895	0.60161	7.96022	1.71739e-15	1.2907e-14
ENSDARG00000116524	624.006	4.78854	0.637962	7.506	6.09601e-14	3.75479e-13
ENSDARG00000112453	6.10181	4.78773	1.03236	4.63766	3.5238e-06	7.60596e-06
ENSDARG00000087057	6.27917	4.7848	1.00761	4.74867	2.0476e-06	4.59345e-06
ENSDARG00000090820	3.01888	4.78211	1.34439	3.55708	0.000374996	0.000569394
ENSDARG00000031731	36.3773	4.78209	0.860542	5.55706	2.74351e-08	8.17953e-08
ENSDARG00000098004	33.3447	4.78149	0.557588	8.57531	9.88176e-18	9.50169e-17
ENSDARG00000090524	3.00803	4.77995	1.39126	3.43569	0.000591043	0.00086723
ENSDARG00000037069	19.4784	4.77851	0.781815	6.11207	9.83447e-10	3.58461e-09
ENSDARG00000015922	12.9122	4.77516	0.951307	5.01958	5.17852e-07	1.26924e-06
ENSDARG00000086778	135.333	4.77345	0.565368	8.44309	3.09065e-17	2.82176e-16
ENSDARG00000020250	15.7687	4.77179	1.16886	4.08244	4.45647e-05	7.93865e-05
ENSDARG00000068406	10.116	4.77015	0.946247	5.04112	4.62812e-07	1.14225e-06
ENSDARG00000021688	41.85	4.76412	0.837774	5.68664	1.29562e-08	4.03546e-08
ENSDARG00000071592	2.97209	4.76276	1.29001	3.69205	0.000222457	0.000350878
ENSDARG00000099522	18.8001	4.76141	0.682352	6.97794	2.99543e-12	1.50747e-11
ENSDARG00000059567	102.739	4.76078	0.363885	13.0832	4.1082e-39	3.20364e-37
ENSDARG00000100562	182.608	4.75854	0.659796	7.21214	5.50809e-13	3.03624e-12
ENSDARG00000100370	4.26886	4.75836	1.33425	3.56631	0.000362046	0.000551154
ENSDARG00000088810	13.4629	4.75707	1.00527	4.73214	2.22169e-06	4.95263e-06
ENSDARG00000074143	55.0834	4.75702	0.425307	11.1849	4.83395e-29	1.52746e-27
ENSDARG00000113572	7.09532	4.754	1.58578	2.99789	0.00271855	0.00361283
ENSDARG00000069450	2.9632	4.75391	1.34715	3.52887	0.000417333	0.000627957
ENSDARG00000087518	5.95858	4.7523	1.04283	4.55711	5.18612e-06	1.08952e-05
ENSDARG00000063075	302.289	4.75059	0.794878	5.9765	2.27979e-09	7.88694e-09
ENSDARG00000096587	52.7351	4.74995	0.447731	10.6089	2.70796e-26	6.52058e-25
ENSDARG00000097226	4.29073	4.74972	1.16387	4.08097	4.48486e-05	7.98351e-05
ENSDARG00000039661	33.1942	4.74942	0.54231	8.75776	1.99172e-18	2.1083e-17
ENSDARG00000056656	28.9237	4.74328	0.592833	8.00104	1.2337e-15	9.38806e-15
ENSDARG00000090649	2.93149	4.7406	1.29919	3.6489	0.000263369	0.000409033
ENSDARG00000091579	2.92645	4.7402	1.53822	3.08161	0.00205883	0.00277911
ENSDARG00000099109	40.6046	4.73683	0.748859	6.32539	2.52594e-10	9.86694e-10
ENSDARG00000104083	74.5181	4.731	0.912792	5.18301	2.18338e-07	5.71566e-07
ENSDARG00000079497	232.764	4.72968	0.576229	8.20799	2.24929e-16	1.86162e-15
ENSDARG00000092142	8.02979	4.72851	0.951247	4.97086	6.66571e-07	1.60733e-06
ENSDARG00000074219	112.428	4.7261	0.42873	11.0235	2.9449e-28	8.75232e-27
ENSDARG00000054864	839.101	4.72413	0.596297	7.92246	2.32866e-15	1.7182e-14
ENSDARG00000112644	39.3727	4.72124	0.777342	6.07357	1.25098e-09	4.51139e-09
ENSDARG00000029668	95.0519	4.71959	0.459962	10.2608	1.05787e-24	2.17721e-23
ENSDARG00000069769	16.1586	4.7193	0.839573	5.62107	1.8978e-08	5.80262e-08
ENSDARG00000003022	60.6563	4.71833	0.548618	8.60039	7.94468e-18	7.75314e-17
ENSDARG00000069833	22.3588	4.71486	0.598843	7.87328	3.4545e-15	2.4821e-14
ENSDARG00000077002	29.4395	4.71348	0.592114	7.96041	1.71464e-15	1.28977e-14
ENSDARG00000014680	86.3325	4.71246	0.526419	8.95191	3.49376e-19	3.9596e-18
ENSDARG00000040884	259.576	4.71182	0.392057	12.0182	2.85128e-33	1.29604e-31
ENSDARG00000052766	2.87184	4.7116	1.2727	3.70204	0.000213871	0.000338611
ENSDARG00000033978	24.4898	4.71073	0.594102	7.92915	2.20645e-15	1.63228e-14
ENSDARG00000030006	4.11613	4.70654	1.10885	4.24452	2.19063e-05	4.12502e-05
ENSDARG00000045067	2.85869	4.70437	1.43955	3.26793	0.00108336	0.00152662
ENSDARG00000001712	26.2838	4.70094	0.642923	7.31182	2.63539e-13	1.51357e-12
ENSDARG00000115887	36.8028	4.70037	0.845902	5.55664	2.75025e-08	8.19674e-08
ENSDARG00000101170	2.84637	4.69952	1.39387	3.37156	0.000747427	0.00107918
ENSDARG00000058868	1215.56	4.69848	0.306059	15.3515	3.45851e-53	8.39924e-51
ENSDARG00000074819	341.496	4.69568	0.64184	7.31597	2.55533e-13	1.46958e-12
ENSDARG00000088745	14.073	4.69482	0.776054	6.04961	1.45197e-09	5.1639e-09
ENSDARG00000101138	9.65955	4.69342	0.929166	5.05122	4.38996e-07	1.08853e-06
ENSDARG00000052332	12.3478	4.69275	0.820467	5.71961	1.0677e-08	3.37628e-08
ENSDARG00000069627	25.1947	4.68828	0.579204	8.09435	5.75701e-16	4.5226e-15
ENSDARG00000051710	16.0496	4.68672	0.765008	6.12637	8.99072e-10	3.29685e-09
ENSDARG00000062009	14.998	4.6856	0.701023	6.68395	2.32592e-11	1.04716e-10
ENSDARG00000079251	2.81505	4.68248	1.28172	3.65328	0.000258913	0.000402774
ENSDARG00000114939	4.09909	4.68168	1.30186	3.59616	0.000322949	0.000494518
ENSDARG00000069978	2.80577	4.68117	1.46328	3.19909	0.00137862	0.00191194
ENSDARG00000053159	5.88366	4.68087	1.10391	4.24027	2.23247e-05	4.19729e-05
ENSDARG00000021193	2.81554	4.67982	1.46211	3.20072	0.00137084	0.00190239
ENSDARG00000077399	15.2748	4.67966	0.874629	5.35046	8.77331e-08	2.44502e-07
ENSDARG00000043011	5.76871	4.67825	1.05112	4.45075	8.55715e-06	1.73263e-05
ENSDARG00000011533	11.6496	4.67483	0.862049	5.42293	5.86309e-08	1.6718e-07
ENSDARG00000074602	8.39855	4.67335	1.09006	4.28723	1.80915e-05	3.45801e-05
ENSDARG00000078778	154.389	4.67236	0.650331	7.1846	6.74061e-13	3.68458e-12
ENSDARG00000039243	65.5921	4.67203	0.745895	6.26365	3.76061e-10	1.44171e-09
ENSDARG00000092225	4.02424	4.67166	1.15066	4.05998	4.90778e-05	8.68388e-05
ENSDARG00000111069	37.5069	4.66747	0.682112	6.84268	7.77269e-12	3.69714e-11
ENSDARG00000006603	37.6737	4.66608	0.568231	8.21158	2.18293e-16	1.81201e-15
ENSDARG00000115013	20.1925	4.66472	0.904256	5.15863	2.48765e-07	6.43097e-07
ENSDARG00000055349	6.12769	4.66173	1.13503	4.10713	4.00614e-05	7.19312e-05
ENSDARG00000076754	26.1038	4.66136	0.842304	5.53406	3.12902e-08	9.26067e-08
ENSDARG00000015263	360.189	4.65897	0.511105	9.11549	7.83152e-20	9.63356e-19
ENSDARG00000052097	7.79584	4.65661	0.934711	4.98187	6.29718e-07	1.52496e-06
ENSDARG00000103677	3.98637	4.65442	1.21962	3.8163	0.000135469	0.000221952
ENSDARG00000079307	26.6751	4.65366	0.609105	7.64015	2.16962e-14	1.42188e-13
ENSDARG00000095345	2.75336	4.65181	1.30438	3.56629	0.000362076	0.000551154
ENSDARG00000021611	119.915	4.65156	0.379975	12.2418	1.85966e-34	9.58006e-33
ENSDARG00000034080	21.5487	4.65111	1.10951	4.19202	2.76479e-05	5.12333e-05
ENSDARG00000074390	16.9506	4.65031	1.07606	4.32162	1.54886e-05	3.00852e-05
ENSDARG00000073735	2.74855	4.64765	1.40073	3.31802	0.000906565	0.00129335
ENSDARG00000055136	2.7417	4.64427	1.49225	3.11226	0.0018566	0.00252014
ENSDARG00000094282	5.8064	4.64215	1.48122	3.13401	0.00172436	0.00235304
ENSDARG00000076221	9.77976	4.64075	0.862245	5.38218	7.3591e-08	2.06716e-07
ENSDARG00000018688	81.6541	4.63915	0.551756	8.40798	4.17137e-17	3.72835e-16
ENSDARG00000075156	94.5931	4.63874	0.636595	7.2868	3.17404e-13	1.80343e-12
ENSDARG00000078803	2.72054	4.63388	1.32701	3.49196	0.00047949	0.000713403
ENSDARG00000031345	21.5858	4.6326	0.699271	6.62489	3.47501e-11	1.53203e-10
ENSDARG00000011825	12.6115	4.63192	0.895812	5.17064	2.33291e-07	6.06228e-07
ENSDARG00000067872	7.66688	4.63093	0.918209	5.04344	4.57248e-07	1.12983e-06
ENSDARG00000103586	11.8582	4.63024	0.766234	6.04285	1.51416e-09	5.36148e-09
ENSDARG00000061692	2.7053	4.62673	1.44397	3.20417	0.00135455	0.00188162
ENSDARG00000103361	18.6721	4.6236	1.02312	4.5191	6.21017e-06	1.28465e-05
ENSDARG00000059259	5.53462	4.62122	1.19938	3.85301	0.000116676	0.000193134
ENSDARG00000059327	2.69483	4.62009	1.41894	3.25602	0.00112985	0.00158845
ENSDARG00000045803	88.434	4.61903	0.470646	9.81423	9.77865e-23	1.66905e-21
ENSDARG00000077409	4.3557	4.61884	1.12116	4.11969	3.79376e-05	6.84359e-05
ENSDARG00000089368	57.2893	4.61679	0.574737	8.03287	9.52168e-16	7.31775e-15
ENSDARG00000042698	2.69006	4.6146	1.39153	3.31621	0.000912478	0.00130157
ENSDARG00000096618	3.87566	4.61378	1.11616	4.13363	3.57071e-05	6.47144e-05
ENSDARG00000004402	2.67894	4.61167	1.30521	3.53328	0.000410439	0.000618387
ENSDARG00000036215	7.90702	4.61151	1.10707	4.16549	3.1068e-05	5.70609e-05
ENSDARG00000079097	15.3994	4.61134	0.822729	5.60494	2.08329e-08	6.3424e-08
ENSDARG00000079325	11.1763	4.61122	0.87358	5.27853	1.30221e-07	3.54089e-07
ENSDARG00000041006	39.2185	4.60829	0.511234	9.01405	1.98575e-19	2.32172e-18
ENSDARG00000074828	3.90968	4.60795	1.19722	3.84887	0.000118666	0.000196275
ENSDARG00000038123	9.95161	4.6066	0.892257	5.16287	2.43198e-07	6.29662e-07
ENSDARG00000089852	9.3322	4.6064	0.997449	4.61818	3.87114e-06	8.2946e-06
ENSDARG00000007727	88.2202	4.60607	0.584568	7.87944	3.28844e-15	2.3708e-14
ENSDARG00000010145	15.4566	4.60531	0.894405	5.14902	2.61848e-07	6.74457e-07
ENSDARG00000094719	679.993	4.60298	0.686155	6.70837	1.96808e-11	8.92198e-11
ENSDARG00000069484	35.6924	4.60274	0.731558	6.29169	3.14019e-10	1.21326e-09
ENSDARG00000098981	2.65265	4.59883	1.35465	3.39483	0.000686703	0.000997262
ENSDARG00000094295	20.3259	4.59782	0.693881	6.62624	3.44336e-11	1.52045e-10
ENSDARG00000105739	5.47186	4.59698	1.00816	4.55978	5.12067e-06	1.07657e-05
ENSDARG00000093360	12.1137	4.59568	0.804852	5.70997	1.12993e-08	3.55588e-08
ENSDARG00000008413	163.162	4.59512	0.678619	6.77128	1.27647e-11	5.91601e-11
ENSDARG00000018162	8.94715	4.59458	1.04246	4.40743	1.04603e-05	2.08863e-05
ENSDARG00000004714	163.435	4.59342	0.320508	14.3317	1.38694e-46	1.90145e-44
ENSDARG00000073784	2.62679	4.58512	1.35953	3.37258	0.000744667	0.00107574
ENSDARG00000053542	40.4953	4.58221	0.902174	5.07908	3.7927e-07	9.50411e-07
ENSDARG00000069763	90.0933	4.58218	0.803128	5.70542	1.16058e-08	3.64423e-08
ENSDARG00000098390	3.845	4.58116	1.10405	4.14942	3.33316e-05	6.08111e-05
ENSDARG00000093584	2.62348	4.58089	1.33408	3.43375	0.000595297	0.00087302
ENSDARG00000055075	104.563	4.57719	0.662969	6.90409	5.05274e-12	2.4458e-11
ENSDARG00000014239	138.515	4.57613	0.67049	6.82506	8.78909e-12	4.1458e-11
ENSDARG00000098654	36.483	4.57445	0.543278	8.42009	3.76202e-17	3.39461e-16
ENSDARG00000040027	17.9529	4.57339	0.851648	5.37004	7.87172e-08	2.20897e-07
ENSDARG00000074808	3.75863	4.57243	1.15692	3.95223	7.74264e-05	0.000131994
ENSDARG00000061810	7.22787	4.57207	0.929254	4.92015	8.64772e-07	2.04751e-06
ENSDARG00000076574	28.7108	4.57081	1.02337	4.46644	7.95334e-06	1.61924e-05
ENSDARG00000061682	2.60205	4.57065	1.34754	3.39185	0.000694232	0.00100734
ENSDARG00000018726	9.59677	4.56996	0.90607	5.04371	4.5658e-07	1.12883e-06
ENSDARG00000071697	43.2998	4.56869	0.744773	6.13434	8.55131e-10	3.14659e-09
ENSDARG00000102431	3.74085	4.5657	1.12561	4.05622	4.98739e-05	8.81347e-05
ENSDARG00000075043	30.8462	4.56059	0.668089	6.82632	8.71177e-12	4.11618e-11
ENSDARG00000058943	3.79605	4.5605	1.23772	3.68459	0.00022907	0.000360373
ENSDARG00000077440	56.9794	4.55845	0.563081	8.09555	5.70045e-16	4.48647e-15
ENSDARG00000068653	3.72658	4.55784	1.11284	4.09568	4.20928e-05	7.52448e-05
ENSDARG00000076638	2.58681	4.55774	1.42137	3.20657	0.00134325	0.00186685
ENSDARG00000101350	2.57904	4.55726	1.3492	3.37775	0.000730824	0.00105664
ENSDARG00000045064	67.9046	4.55489	0.778707	5.84929	4.93662e-09	1.6283e-08
ENSDARG00000100503	346.094	4.55288	0.313845	14.5068	1.09785e-47	1.7281e-45
ENSDARG00000103755	3.69415	4.54478	1.12186	4.05109	5.09787e-05	8.98257e-05
ENSDARG00000079922	28.3564	4.54403	0.915679	4.96247	6.96009e-07	1.67452e-06
ENSDARG00000093686	5.38998	4.54374	1.06125	4.28149	1.85647e-05	3.54129e-05
ENSDARG00000077069	146.059	4.5436	0.532608	8.53086	1.45259e-17	1.37801e-16
ENSDARG00000073917	3.68352	4.53948	1.14501	3.96458	7.35265e-05	0.000125825
ENSDARG00000060678	12.1835	4.53667	1.21702	3.72768	0.000193247	0.000308759
ENSDARG00000061445	32.891	4.53602	0.613804	7.39001	1.46817e-13	8.67231e-13
ENSDARG00000057644	94.7115	4.53312	0.602896	7.51891	5.52336e-14	3.4269e-13
ENSDARG00000038025	231.142	4.53201	0.286767	15.8038	2.92824e-56	9.21854e-54
ENSDARG00000037186	9.53388	4.52985	0.89458	5.06367	4.11268e-07	1.02516e-06
ENSDARG00000039850	8.7913	4.52976	1.03806	4.36367	1.27899e-05	2.51945e-05
ENSDARG00000018976	53.8884	4.52675	0.629177	7.19471	6.2592e-13	3.42804e-12
ENSDARG00000102185	10.1037	4.52458	1.22671	3.68838	0.000225686	0.000355378
ENSDARG00000086815	145.09	4.52283	0.477172	9.47842	2.58171e-21	3.82309e-20
ENSDARG00000094608	17.1794	4.52258	0.697759	6.48158	9.07662e-11	3.78007e-10
ENSDARG00000099871	6.5968	4.51999	1.25675	3.59657	0.000322445	0.000493982
ENSDARG00000078717	33.1179	4.51822	0.600083	7.52933	5.10031e-14	3.17834e-13
ENSDARG00000078317	3.61341	4.51404	1.34137	3.36524	0.00076476	0.00110327
ENSDARG00000076729	169.634	4.51262	0.259561	17.3856	1.06156e-67	6.01548e-65
ENSDARG00000111315	27.9981	4.5121	0.683041	6.60589	3.95131e-11	1.72591e-10
ENSDARG00000040137	10.4195	4.50647	0.871192	5.17277	2.30652e-07	6.00103e-07
ENSDARG00000005414	102.087	4.50431	0.646691	6.96517	3.28003e-12	1.64195e-11
ENSDARG00000095065	9.44118	4.50381	0.823058	5.47204	4.44882e-08	1.29194e-07
ENSDARG00000044528	5.14249	4.50165	1.04623	4.30274	1.68701e-05	3.25161e-05
ENSDARG00000038446	86.9561	4.49959	0.668225	6.73365	1.65457e-11	7.5816e-11
ENSDARG00000098410	2.47687	4.49893	1.35326	3.3245	0.000885773	0.00126539
ENSDARG00000040528	846.293	4.49698	0.420382	10.6974	1.04704e-26	2.63309e-25
ENSDARG00000074079	8.9944	4.49608	0.847371	5.30592	1.12107e-07	3.07788e-07
ENSDARG00000089388	11.0451	4.49607	0.79715	5.64019	1.69867e-08	5.22573e-08
ENSDARG00000061664	12.8837	4.49308	0.737925	6.0888	1.13759e-09	4.12169e-09
ENSDARG00000079645	111.377	4.49203	1.11636	4.02383	5.72582e-05	9.99989e-05
ENSDARG00000056835	16.9377	4.48426	0.752261	5.96105	2.50629e-09	8.61467e-09
ENSDARG00000097158	3.54988	4.48319	1.14232	3.92464	8.68584e-05	0.0001471
ENSDARG00000091306	10.9248	4.48274	0.909397	4.92936	8.25015e-07	1.95938e-06
ENSDARG00000011473	7.24969	4.48091	1.10981	4.03754	5.40145e-05	9.47426e-05
ENSDARG00000042876	6.59383	4.48061	1.01337	4.42152	9.80101e-06	1.9639e-05
ENSDARG00000095717	41.8769	4.48039	0.481639	9.30239	1.37324e-20	1.87964e-19
ENSDARG00000087832	10.2452	4.48038	0.884875	5.06329	4.12075e-07	1.02656e-06
ENSDARG00000016527	438.627	4.47811	0.516675	8.66718	4.42968e-18	4.46646e-17
ENSDARG00000021115	4.96031	4.47744	1.06869	4.18964	2.79397e-05	5.17289e-05
ENSDARG00000053129	22.8088	4.47355	0.58365	7.66478	1.79137e-14	1.18587e-13
ENSDARG00000060297	44.6463	4.47237	0.55281	8.09026	5.95399e-16	4.66872e-15
ENSDARG00000079382	5.01943	4.46934	1.06169	4.20967	2.55747e-05	4.76096e-05
ENSDARG00000018687	3.49839	4.46665	1.36426	3.27404	0.0010602	0.00149522
ENSDARG00000102026	28.1968	4.46461	0.905319	4.93154	8.15857e-07	1.93926e-06
ENSDARG00000004074	24.9095	4.46188	0.682846	6.53425	6.393e-11	2.71295e-10
ENSDARG00000051857	17.2707	4.4612	0.783089	5.69693	1.21984e-08	3.81761e-08
ENSDARG00000020785	103.671	4.46002	0.419144	10.6408	1.92493e-26	4.71524e-25
ENSDARG00000096508	119.759	4.45973	1.67893	2.6563	0.00790038	0.00984075
ENSDARG00000097843	5.14663	4.45967	1.15018	3.87737	0.000105592	0.00017616
ENSDARG00000105353	3.48642	4.459	1.15288	3.86772	0.000109859	0.00018274
ENSDARG00000069945	6.71696	4.45896	0.957853	4.65516	3.23722e-06	7.03205e-06
ENSDARG00000005476	58.5808	4.45813	0.84366	5.28427	1.26204e-07	3.43936e-07
ENSDARG00000087575	94.2714	4.45807	0.514962	8.65708	4.83993e-18	4.85135e-17
ENSDARG00000109109	4.98415	4.45575	1.04583	4.26048	2.03993e-05	3.85834e-05
ENSDARG00000060372	46.2255	4.45426	0.540785	8.23665	1.77094e-16	1.48306e-15
ENSDARG00000033466	173.791	4.45236	0.49437	9.00613	2.13448e-19	2.48196e-18
ENSDARG00000089636	3.4547	4.44872	1.33238	3.33892	0.000841046	0.00120714
ENSDARG00000030479	22.1142	4.44556	0.63292	7.02388	2.15783e-12	1.10425e-11
ENSDARG00000008494	10.6839	4.44442	0.857338	5.18398	2.17198e-07	5.69283e-07
ENSDARG00000098191	7.45141	4.44228	1.01276	4.38631	1.15292e-05	2.28381e-05
ENSDARG00000104936	20.3425	4.44207	0.696425	6.37838	1.78968e-10	7.11187e-10
ENSDARG00000086418	51.523	4.44185	0.581849	7.63403	2.27532e-14	1.48885e-13
ENSDARG00000079818	3.43843	4.44014	1.20698	3.67872	0.000234409	0.000367954
ENSDARG00000040046	3.4353	4.43737	1.13839	3.89792	9.70205e-05	0.000162915
ENSDARG00000092862	8.01157	4.43684	1.08554	4.08721	4.36596e-05	7.78817e-05
ENSDARG00000061794	27.6671	4.43592	0.689842	6.43034	1.27319e-10	5.17309e-10
ENSDARG00000079323	10.2027	4.43532	0.867332	5.11375	3.15823e-07	8.00148e-07
ENSDARG00000105033	17.4509	4.43416	1.11815	3.96563	7.32013e-05	0.000125319
ENSDARG00000103454	25.7513	4.43409	0.57925	7.65489	1.93485e-14	1.27293e-13
ENSDARG00000035175	36.9767	4.43285	0.631653	7.01786	2.25287e-12	1.14805e-11
ENSDARG00000057649	4.90694	4.4308	1.04518	4.23927	2.2425e-05	4.21429e-05
ENSDARG00000017154	12.2383	4.42991	0.760427	5.82556	5.69208e-09	1.86446e-08
ENSDARG00000113690	11.4939	4.42968	0.915517	4.83844	1.30859e-06	3.02011e-06
ENSDARG00000021195	20.3414	4.42679	0.81932	5.40301	6.55316e-08	1.85611e-07
ENSDARG00000059363	90.2351	4.42466	0.577028	7.66801	1.74682e-14	1.15909e-13
ENSDARG00000030472	17.0436	4.42243	0.960197	4.60575	4.10981e-06	8.77283e-06
ENSDARG00000092162	113.445	4.41575	0.675469	6.5373	6.26384e-11	2.66213e-10
ENSDARG00000093185	3.38416	4.41418	1.13321	3.89529	9.80802e-05	0.000164597
ENSDARG00000040280	157.929	4.41266	0.683995	6.45131	1.1089e-10	4.55787e-10
ENSDARG00000061248	12.9841	4.41046	0.769012	5.73523	9.73798e-09	3.092e-08
ENSDARG00000087187	3.37106	4.40846	1.36323	3.23383	0.00122142	0.0017087
ENSDARG00000006003	38.1831	4.40641	0.996066	4.42381	9.69746e-06	1.9459e-05
ENSDARG00000063634	28.1487	4.40548	0.625053	7.04817	1.81284e-12	9.36728e-12
ENSDARG00000088124	84.8883	4.40054	0.730202	6.02647	1.67579e-09	5.908e-09
ENSDARG00000094491	3.34781	4.40042	1.33137	3.30517	0.000949185	0.00135098
ENSDARG00000075349	91.9403	4.40031	0.424195	10.3733	3.27981e-25	7.05782e-24
ENSDARG00000010729	175.967	4.39501	0.688996	6.37886	1.78411e-10	7.09306e-10
ENSDARG00000044975	187.246	4.39123	0.776679	5.65385	1.56895e-08	4.84595e-08
ENSDARG00000077116	4.69468	4.39099	1.06603	4.11902	3.80479e-05	6.86203e-05
ENSDARG00000099945	3.32744	4.39098	1.25841	3.48932	0.00048426	0.000719869
ENSDARG00000070951	12.3846	4.38988	0.860379	5.10226	3.35622e-07	8.45771e-07
ENSDARG00000019861	1377.82	4.38972	0.506551	8.66589	4.47993e-18	4.51178e-17
ENSDARG00000008487	4.66325	4.38761	1.38294	3.17266	0.00151051	0.00207823
ENSDARG00000031745	950.797	4.38383	0.541129	8.10127	5.43905e-16	4.29665e-15
ENSDARG00000004472	11.9696	4.38204	0.921909	4.75322	2.00199e-06	4.49706e-06
ENSDARG00000070408	3.36786	4.37966	1.14062	3.83972	0.000123176	0.000203336
ENSDARG00000114195	3.29763	4.37778	1.21723	3.59652	0.000322497	0.000493982
ENSDARG00000096367	3.37564	4.37763	1.1552	3.78948	0.000150961	0.000245629
ENSDARG00000058369	18.8593	4.37586	0.845888	5.1731	2.30247e-07	5.99234e-07
ENSDARG00000034555	26.2684	4.37467	0.796085	5.49523	3.90195e-08	1.1421e-07
ENSDARG00000056376	16.7839	4.37204	0.790994	5.52727	3.25254e-08	9.60618e-08
ENSDARG00000029463	50.8821	4.37109	0.675958	6.46652	1.00285e-10	4.14829e-10
ENSDARG00000078731	92.923	4.36496	1.08695	4.01578	5.925e-05	0.000103149
ENSDARG00000039652	7.51158	4.36425	1.1956	3.65025	0.000261986	0.000407109
ENSDARG00000074316	187.602	4.36294	0.627263	6.95553	3.51251e-12	1.7511e-11
ENSDARG00000056346	54.4968	4.36164	0.51178	8.52249	1.56162e-17	1.47323e-16
ENSDARG00000111496	21.1708	4.36124	0.701136	6.22024	4.96391e-10	1.87526e-09
ENSDARG00000005645	6.27657	4.35923	0.951367	4.58207	4.60391e-06	9.76378e-06
ENSDARG00000020053	12.428	4.35722	0.96775	4.50242	6.71842e-06	1.3834e-05
ENSDARG00000076320	44.4624	4.35589	0.579566	7.51577	5.6576e-14	3.50763e-13
ENSDARG00000078222	502.049	4.35436	0.542537	8.02593	1.00763e-15	7.71608e-15
ENSDARG00000006011	6.08172	4.35433	0.999042	4.3585	1.30954e-05	2.57366e-05
ENSDARG00000101665	3.24813	4.34965	1.17787	3.6928	0.000221799	0.000349906
ENSDARG00000075626	12.8528	4.34786	0.777283	5.59366	2.22327e-08	6.7396e-08
ENSDARG00000008662	3.21346	4.34069	1.37807	3.14982	0.0016337	0.00223687
ENSDARG00000032761	71.2145	4.33713	0.563257	7.70009	1.35966e-14	9.13602e-14
ENSDARG00000040380	153.193	4.33411	0.7039	6.15728	7.40062e-10	2.74456e-09
ENSDARG00000077907	3.20931	4.33183	1.31508	3.29398	0.000987803	0.00140055
ENSDARG00000091926	8.89656	4.32884	1.2292	3.52167	0.000428837	0.000643558
ENSDARG00000045930	27.5331	4.32737	0.582483	7.42918	1.09275e-13	6.54569e-13
ENSDARG00000035918	3.20281	4.32581	1.31649	3.28587	0.00101669	0.00143887
ENSDARG00000101017	31.3877	4.32349	0.611516	7.07012	1.54803e-12	8.09241e-12
ENSDARG00000106062	11.3267	4.32324	0.843953	5.12261	3.01332e-07	7.66109e-07
ENSDARG00000091692	3.18653	4.32257	1.14853	3.76358	0.000167501	0.000270933
ENSDARG00000018179	169.845	4.32158	0.50679	8.52737	1.49715e-17	1.41712e-16
ENSDARG00000077220	12.8787	4.3213	0.859202	5.02943	4.91947e-07	1.20854e-06
ENSDARG00000068732	874.472	4.32077	0.439607	9.82871	8.4693e-23	1.45727e-21
ENSDARG00000099312	25.2852	4.31928	0.697565	6.19194	5.94275e-10	2.23313e-09
ENSDARG00000114661	4.44418	4.31773	1.26963	3.40077	0.000671958	0.000977686
ENSDARG00000097057	12.1713	4.31653	0.836974	5.1573	2.50535e-07	6.47474e-07
ENSDARG00000060539	4.44042	4.31488	1.11563	3.86766	0.000109883	0.000182745
ENSDARG00000063711	85.5241	4.31334	0.527762	8.17289	3.01083e-16	2.45135e-15
ENSDARG00000105521	16.2664	4.31309	0.770522	5.59762	2.17313e-08	6.597e-08
ENSDARG00000115029	3.22552	4.3127	1.24415	3.46638	0.000527508	0.000778982
ENSDARG00000075793	360.343	4.30926	0.389386	11.0668	1.81738e-28	5.53682e-27
ENSDARG00000059956	18.8445	4.30695	0.68475	6.28981	3.17853e-10	1.22639e-09
ENSDARG00000079166	15.6276	4.30666	1.07766	3.99632	6.4336e-05	0.000111312
ENSDARG00000009387	169.412	4.30463	0.471908	9.12175	7.39187e-20	9.10592e-19
ENSDARG00000097011	17.7001	4.30327	0.916745	4.69408	2.67813e-06	5.8746e-06
ENSDARG00000074527	15.3011	4.30314	0.871761	4.93615	7.96797e-07	1.8982e-06
ENSDARG00000057090	70.173	4.30311	1.03421	4.16076	3.17191e-05	5.81187e-05
ENSDARG00000018966	29.8859	4.30284	0.516258	8.33468	7.77052e-17	6.76043e-16
ENSDARG00000039034	350.329	4.30201	0.554339	7.7606	8.45253e-15	5.80812e-14
ENSDARG00000063390	19.3729	4.29951	0.629937	6.8253	8.77444e-12	4.14348e-11
ENSDARG00000061194	14.6265	4.29782	1.10769	3.87999	0.000104459	0.000174372
ENSDARG00000052435	320.791	4.29564	0.417031	10.3005	7.00721e-25	1.46703e-23
ENSDARG00000097097	4.48442	4.2932	1.03272	4.15719	3.22189e-05	5.89327e-05
ENSDARG00000100342	9.70651	4.29012	0.767961	5.58638	2.31848e-08	7.00321e-08
ENSDARG00000086963	3.11326	4.28885	1.24805	3.43645	0.000589392	0.000865405
ENSDARG00000086374	64.8668	4.28718	0.526105	8.1489	3.67237e-16	2.95878e-15
ENSDARG00000036619	50.1529	4.28582	0.463981	9.23706	2.53362e-20	3.32855e-19
ENSDARG00000071012	6.61085	4.27985	1.02226	4.18666	2.83083e-05	5.23772e-05
ENSDARG00000036420	60.4035	4.27842	0.478486	8.94157	3.83664e-19	4.32513e-18
ENSDARG00000007804	50.1234	4.27764	0.629203	6.79851	1.05707e-11	4.94228e-11
ENSDARG00000091699	58.9317	4.27327	0.521526	8.19379	2.53131e-16	2.08288e-15
ENSDARG00000077231	89.8793	4.27314	0.400046	10.6816	1.24059e-26	3.11063e-25
ENSDARG00000091625	3.0805	4.27152	1.16055	3.6806	0.000232684	0.000365788
ENSDARG00000059672	8.11353	4.26911	1.04117	4.10032	4.12573e-05	7.39223e-05
ENSDARG00000015449	66.5097	4.26371	0.512927	8.31251	9.36992e-17	8.04488e-16
ENSDARG00000104865	3.06582	4.26313	1.20168	3.54763	0.000388714	0.000588751
ENSDARG00000074052	32.5906	4.26141	0.48821	8.72864	2.57757e-18	2.68496e-17
ENSDARG00000078206	3.05266	4.26134	1.20982	3.52229	0.00042783	0.00064223
ENSDARG00000070404	19.2081	4.25928	0.734604	5.79805	6.70891e-09	2.17988e-08
ENSDARG00000029621	18.3586	4.25616	0.585771	7.26592	3.70514e-13	2.08844e-12
ENSDARG00000045661	141.966	4.25591	0.50431	8.43906	3.19894e-17	2.91125e-16
ENSDARG00000058390	4.27205	4.25356	1.23184	3.45301	0.000554366	0.00081694
ENSDARG00000035352	6.30187	4.25038	1.1434	3.7173	0.000201361	0.000320458
ENSDARG00000104350	4.8985	4.25005	1.31459	3.233	0.00122499	0.00171284
ENSDARG00000096687	3.08664	4.24965	1.28395	3.30983	0.00093352	0.00132958
ENSDARG00000006044	36.3224	4.24765	0.469539	9.04641	1.47744e-19	1.76132e-18
ENSDARG00000042683	6.25533	4.24357	1.12513	3.77164	0.000162176	0.000262821
ENSDARG00000041221	31.9863	4.24265	1.10428	3.84202	0.000122027	0.000201522
ENSDARG00000071014	31.5129	4.24201	0.484937	8.74755	2.18026e-18	2.29643e-17
ENSDARG00000104358	3.01614	4.23883	1.19604	3.54405	0.000394033	0.000596169
ENSDARG00000074275	11.134	4.23848	1.23533	3.43105	0.000601259	0.000881459
ENSDARG00000116210	7.37378	4.23442	0.92188	4.59325	4.36403e-06	9.28634e-06
ENSDARG00000032932	10.9363	4.23294	0.925441	4.57397	4.7857e-06	1.01165e-05
ENSDARG00000017240	8.09245	4.23233	0.911252	4.64452	3.40875e-06	7.37074e-06
ENSDARG00000008811	5.77191	4.23135	1.04716	4.04077	5.32767e-05	9.35258e-05
ENSDARG00000077039	123.337	4.23018	0.669241	6.32087	2.601e-10	1.01415e-09
ENSDARG00000099864	4.321	4.22882	1.04936	4.02988	5.58043e-05	9.76001e-05
ENSDARG00000069844	32.4871	4.22834	0.561357	7.53235	4.98348e-14	3.10782e-13
ENSDARG00000096419	9.05685	4.22434	0.859029	4.91757	8.76232e-07	2.07245e-06
ENSDARG00000102773	3.04901	4.2227	1.36986	3.08257	0.00205221	0.00277105
ENSDARG00000086851	14.4866	4.21753	0.656836	6.42099	1.35395e-10	5.47765e-10
ENSDARG00000059693	7.01679	4.21748	1.01192	4.16781	3.07546e-05	5.6571e-05
ENSDARG00000097766	4.16626	4.21591	1.40027	3.01079	0.00260566	0.00346878
ENSDARG00000104043	8.01527	4.21431	1.18066	3.56947	0.000357707	0.000545187
ENSDARG00000016742	4.14518	4.21123	1.14427	3.68028	0.000232976	0.000365976
ENSDARG00000033285	9.22898	4.20937	0.896562	4.69502	2.66584e-06	5.8537e-06
ENSDARG00000100199	14.0344	4.20935	1.08021	3.8968	9.74714e-05	0.000163607
ENSDARG00000076496	103.768	4.20908	0.582564	7.22508	5.00794e-13	2.77675e-12
ENSDARG00000094836	40.4029	4.20809	0.533466	7.88819	3.06589e-15	2.22166e-14
ENSDARG00000100674	14.1086	4.20448	0.84928	4.95064	7.39683e-07	1.77048e-06
ENSDARG00000102064	2.99275	4.19986	1.29645	3.2395	0.00119738	0.00167767
ENSDARG00000095673	27.9821	4.19834	0.726943	5.77534	7.67979e-09	2.47453e-08
ENSDARG00000005565	83.6007	4.19788	0.914341	4.59115	4.40808e-06	9.3695e-06
ENSDARG00000073950	13.5379	4.19561	0.812818	5.16181	2.44567e-07	6.32823e-07
ENSDARG00000058459	51.0903	4.19479	0.72478	5.78767	7.13688e-09	2.31275e-08
ENSDARG00000089877	9.34882	4.19387	1.1789	3.55744	0.00037449	0.000568828
ENSDARG00000056407	99.5473	4.19298	0.451831	9.27997	1.69532e-20	2.28372e-19
ENSDARG00000042122	4.2171	4.19025	1.06046	3.95134	7.7716e-05	0.000132435
ENSDARG00000100494	4.19276	4.18986	1.14862	3.64774	0.000264557	0.000410727
ENSDARG00000074531	39.8721	4.18776	0.481827	8.69141	3.57955e-18	3.64822e-17
ENSDARG00000078092	5.64233	4.18536	0.97304	4.30132	1.69782e-05	3.27022e-05
ENSDARG00000003061	7.45903	4.18375	0.864381	4.84018	1.29724e-06	2.99553e-06
ENSDARG00000104026	9.22446	4.18303	0.844672	4.95225	7.33593e-07	1.75748e-06
ENSDARG00000099152	3.37492	4.18193	1.19178	3.50897	0.000449853	0.000671658
ENSDARG00000075820	5.56965	4.18191	1.15584	3.61808	0.0002968	0.000457111
ENSDARG00000014657	10.7966	4.18108	0.901345	4.63872	3.50579e-06	7.56901e-06
ENSDARG00000070668	21.4745	4.17869	0.886223	4.71516	2.41519e-06	5.34752e-06
ENSDARG00000102464	2.87932	4.17357	1.20975	3.44995	0.000560681	0.000825531
ENSDARG00000092903	22.2041	4.17245	0.737154	5.66021	1.51186e-08	4.68324e-08
ENSDARG00000008030	42.5009	4.17243	0.667643	6.24948	4.11809e-10	1.5725e-09
ENSDARG00000058774	15.9819	4.17148	0.760994	5.48162	4.21451e-08	1.22767e-07
ENSDARG00000017162	4.27313	4.1678	1.18714	3.5108	0.000446768	0.000667828
ENSDARG00000077967	8.94922	4.16702	0.87898	4.74074	2.12938e-06	4.76936e-06
ENSDARG00000117632	10.7219	4.16693	1.02218	4.07651	4.5717e-05	8.133e-05
ENSDARG00000086490	13.6853	4.16688	0.771678	5.39976	6.67289e-08	1.88569e-07
ENSDARG00000105277	25.6058	4.16591	0.532282	7.82651	5.01586e-15	3.54808e-14
ENSDARG00000010018	81.8155	4.16569	0.688847	6.04734	1.47254e-09	5.2324e-09
ENSDARG00000077120	54.2453	4.16497	0.478677	8.701	3.28963e-18	3.36485e-17
ENSDARG00000060900	13.0928	4.1638	0.768737	5.41642	6.08046e-08	1.72972e-07
ENSDARG00000075718	174.694	4.16167	0.349238	11.9164	9.71657e-33	4.23543e-31
ENSDARG00000006983	21.3002	4.15608	0.688371	6.03757	1.56457e-09	5.53195e-09
ENSDARG00000089873	3.98264	4.15465	1.26013	3.29701	0.000977212	0.00138739
ENSDARG00000032234	59.014	4.15362	0.454503	9.13881	6.31423e-20	7.85811e-19
ENSDARG00000087822	4.00903	4.15349	1.25467	3.31042	0.000931557	0.001327
ENSDARG00000004588	37.4352	4.15286	0.515417	8.05729	7.8007e-16	6.04981e-15
ENSDARG00000110960	11.8089	4.15195	0.720535	5.76232	8.29652e-09	2.66618e-08
ENSDARG00000094246	2.91439	4.14654	1.1956	3.46816	0.000524041	0.000774534
ENSDARG00000004451	296.251	4.1463	0.352473	11.7635	6.02222e-32	2.392e-30
ENSDARG00000103935	17.7454	4.14367	0.717233	5.7773	7.5909e-09	2.44682e-08
ENSDARG00000041869	25.1418	4.14143	0.556508	7.44182	9.93093e-14	5.9698e-13
ENSDARG00000093936	9.51877	4.14052	1.31785	3.14188	0.00167865	0.00229471
ENSDARG00000071224	8.635	4.1403	0.807872	5.12495	2.97619e-07	7.5764e-07
ENSDARG00000054418	25.8337	4.13936	0.751705	5.50663	3.65762e-08	1.07465e-07
ENSDARG00000042637	9.9396	4.13811	0.788616	5.24731	1.54334e-07	4.14484e-07
ENSDARG00000057173	18.0623	4.13652	0.724084	5.71276	1.11159e-08	3.50595e-08
ENSDARG00000074136	8.04816	4.13526	1.12212	3.68522	0.000228503	0.000359615
ENSDARG00000041060	64.4016	4.13269	0.505007	8.18343	2.75875e-16	2.25475e-15
ENSDARG00000102221	5.57403	4.12602	0.999389	4.12854	3.65079e-05	6.60812e-05
ENSDARG00000007179	151.086	4.11969	0.423002	9.73917	2.05227e-22	3.43392e-21
ENSDARG00000042054	13.7062	4.11629	0.82769	4.97323	6.58465e-07	1.58959e-06
ENSDARG00000059993	2.77259	4.11379	1.24825	3.29566	0.000981903	0.00139312
ENSDARG00000075355	3.88162	4.11372	1.39031	2.95885	0.00308791	0.00406917
ENSDARG00000056625	7.44452	4.11234	0.848981	4.84386	1.27344e-06	2.94537e-06
ENSDARG00000103520	4.01451	4.1113	1.23484	3.32943	0.000870246	0.00124425
ENSDARG00000099492	2.82789	4.10948	1.1871	3.46179	0.000536587	0.000791838
ENSDARG00000089490	4.38172	4.1063	1.12344	3.65511	0.000257069	0.000400345
ENSDARG00000045675	28.6793	4.1054	0.620333	6.61805	3.6396e-11	1.60044e-10
ENSDARG00000078308	73.0354	4.10448	0.373059	11.0022	3.72845e-28	1.09282e-26
ENSDARG00000079366	118.823	4.10251	0.438702	9.35148	8.6428e-21	1.21028e-19
ENSDARG00000059729	35.9461	4.10247	0.680894	6.02511	1.68991e-09	5.95533e-09
ENSDARG00000025046	14.8319	4.09727	0.910049	4.50225	6.72367e-06	1.38381e-05
ENSDARG00000007711	22.5337	4.09616	0.591311	6.92725	4.29086e-12	2.10458e-11
ENSDARG00000097946	7.33858	4.09434	0.995298	4.11368	3.89399e-05	7.01396e-05
ENSDARG00000116047	20.6267	4.09417	0.740374	5.52988	3.20456e-08	9.47436e-08
ENSDARG00000092166	13.1056	4.09168	0.718195	5.69717	1.21814e-08	3.81368e-08
ENSDARG00000053293	14.7439	4.09162	0.671252	6.0955	1.09096e-09	3.95951e-09
ENSDARG00000070843	4.9063	4.08966	1.51145	2.70579	0.00681417	0.00856938
ENSDARG00000059254	3.94192	4.08853	1.05676	3.86895	0.000109306	0.000181928
ENSDARG00000013539	13.879	4.08792	0.695402	5.8785	4.13998e-09	1.38053e-08
ENSDARG00000117075	3.82757	4.08702	1.12304	3.63924	0.000273449	0.000423836
ENSDARG00000000837	285.065	4.08484	0.468121	8.72603	2.6376e-18	2.7341e-17
ENSDARG00000021849	16.4699	4.08475	0.714927	5.71353	1.10658e-08	3.49143e-08
ENSDARG00000077506	377.598	4.08364	0.318921	12.8045	1.54647e-37	1.04325e-35
ENSDARG00000030514	14.8723	4.07687	0.677848	6.01443	1.80517e-09	6.32999e-09
ENSDARG00000022807	23.379	4.07009	0.656451	6.20014	5.64137e-10	2.12457e-09
ENSDARG00000098490	3.87923	4.06817	1.06752	3.81087	0.000138479	0.000226403
ENSDARG00000075964	52.6505	4.0681	0.672098	6.05284	1.42316e-09	5.0678e-09
ENSDARG00000006747	7.30941	4.06614	1.08381	3.75172	0.000175626	0.000282304
ENSDARG00000113768	9.68559	4.065	0.780867	5.20575	1.93213e-07	5.11372e-07
ENSDARG00000102061	13.9547	4.06491	0.740492	5.48947	4.03143e-08	1.17716e-07
ENSDARG00000058323	21.7514	4.0632	0.728362	5.57855	2.42539e-08	7.29504e-08
ENSDARG00000069106	4.96387	4.05952	1.09385	3.71123	0.000206255	0.000327694
ENSDARG00000038133	35.0279	4.05894	0.473479	8.57258	1.01196e-17	9.7194e-17
ENSDARG00000010276	24.2269	4.05641	1.25319	3.23687	0.00120851	0.00169203
ENSDARG00000079860	27.9662	4.05615	0.871652	4.65341	3.26495e-06	7.08503e-06
ENSDARG00000015293	6.72955	4.05609	1.06251	3.81748	0.000134821	0.000220975
ENSDARG00000006544	2.66848	4.05339	1.23749	3.2755	0.00105474	0.00148852
ENSDARG00000062178	165.555	4.05313	0.380535	10.6511	1.72266e-26	4.24423e-25
ENSDARG00000077054	7.98803	4.0496	0.842835	4.80474	1.54956e-06	3.5416e-06
ENSDARG00000100198	11.6841	4.04662	0.840587	4.81405	1.47903e-06	3.38834e-06
ENSDARG00000075383	22.4547	4.04621	0.725172	5.57965	2.41e-08	7.25389e-08
ENSDARG00000079784	40.1699	4.04575	0.601678	6.72412	1.76662e-11	8.05592e-11
ENSDARG00000014427	24.8943	4.04255	0.676706	5.97386	2.31709e-09	8.00944e-09
ENSDARG00000093608	15.1238	4.04245	1.01966	3.96451	7.35466e-05	0.000125835
ENSDARG00000015557	31.0275	4.04193	0.861796	4.69013	2.73036e-06	5.97376e-06
ENSDARG00000023203	30.2978	4.04187	0.996282	4.05695	4.97178e-05	8.78771e-05
ENSDARG00000079049	4.90113	4.04166	1.16114	3.48079	0.000499945	0.000740982
ENSDARG00000100669	5.12752	4.03785	1.10923	3.64024	0.000272383	0.000422338
ENSDARG00000055754	3.90312	4.03686	1.17493	3.43582	0.000590758	0.000867111
ENSDARG00000074843	165.665	4.03525	0.408298	9.8831	4.92847e-23	8.76401e-22
ENSDARG00000021547	20.6484	4.03468	0.543122	7.42868	1.09688e-13	6.56584e-13
ENSDARG00000075201	36.8276	4.03299	0.62598	6.44268	1.17381e-10	4.80145e-10
ENSDARG00000075817	5.0955	4.0322	1.01463	3.97406	7.06575e-05	0.000121331
ENSDARG00000002956	243.913	4.03063	0.51648	7.80404	5.99585e-15	4.19808e-14
ENSDARG00000045801	14.0295	4.03004	0.691873	5.82482	5.71739e-09	1.87203e-08
ENSDARG00000009031	15.0924	4.02999	0.616337	6.53861	6.20936e-11	2.64124e-10
ENSDARG00000103480	20.6313	4.02972	0.89872	4.48384	7.33111e-06	1.50228e-05
ENSDARG00000104571	17.567	4.02922	0.830313	4.85265	1.2182e-06	2.82529e-06
ENSDARG00000095643	25.4678	4.028	0.603447	6.67498	2.47258e-11	1.11024e-10
ENSDARG00000045391	3.69208	4.02771	1.07114	3.76019	0.000169784	0.000274106
ENSDARG00000090119	36.3288	4.027	0.750743	5.36402	8.13891e-08	2.27793e-07
ENSDARG00000077618	103.549	4.02613	0.4089	9.84623	7.1165e-23	1.23198e-21
ENSDARG00000069893	155.424	4.02581	0.46202	8.7135	2.94638e-18	3.02466e-17
ENSDARG00000001807	39.8644	4.02396	0.737162	5.45873	4.79561e-08	1.38696e-07
ENSDARG00000025914	2.66946	4.02034	1.28097	3.13851	0.00169811	0.00232057
ENSDARG00000099005	6.16589	4.0202	1.01772	3.9502	7.80846e-05	0.000132983
ENSDARG00000076799	49.5689	4.02018	0.682579	5.88969	3.86909e-09	1.29427e-08
ENSDARG00000056831	32.6306	4.0175	0.984648	4.08014	4.50089e-05	8.01038e-05
ENSDARG00000079762	35.3704	4.01438	0.52797	7.60343	2.88381e-14	1.85279e-13
ENSDARG00000052496	180.243	4.01388	0.359851	11.1543	6.82288e-29	2.14795e-27
ENSDARG00000026335	2.59105	4.00974	1.2132	3.30509	0.000949448	0.00135113
ENSDARG00000055381	179.591	4.00899	0.389667	10.2882	7.96134e-25	1.64651e-23
ENSDARG00000003008	31.167	4.0052	0.510996	7.83801	4.57735e-15	3.2477e-14
ENSDARG00000096624	28.4366	4.00416	0.696933	5.7454	9.17028e-09	2.92266e-08
ENSDARG00000062696	3.61864	4.00026	1.15228	3.4716	0.000517358	0.000765189
ENSDARG00000117621	3.61481	3.99619	1.09904	3.63609	0.00027681	0.000428733
ENSDARG00000055429	393.692	3.99438	0.300673	13.2848	2.83635e-40	2.4109e-38
ENSDARG00000095532	10.7145	3.99278	0.897653	4.44802	8.66664e-06	1.75313e-05
ENSDARG00000037429	107.777	3.99262	1.08011	3.6965	0.000218588	0.000345418
ENSDARG00000071235	11.6429	3.99046	0.793349	5.02989	4.90767e-07	1.20599e-06
ENSDARG00000011459	59.1359	3.98832	0.530733	7.51474	5.70239e-14	3.53025e-13
ENSDARG00000019098	55.308	3.98679	0.512761	7.77514	7.53625e-15	5.20797e-14
ENSDARG00000076532	127.321	3.98111	0.48499	8.20864	2.23702e-16	1.85328e-15
ENSDARG00000002336	1035.68	3.98101	0.616299	6.45954	1.05025e-10	4.32934e-10
ENSDARG00000004282	50.6613	3.98084	0.539467	7.37921	1.5923e-13	9.35003e-13
ENSDARG00000045708	10.5282	3.9762	0.788668	5.04167	4.6149e-07	1.13965e-06
ENSDARG00000092036	3.66448	3.97442	1.12878	3.52099	0.000429934	0.000645091
ENSDARG00000023659	12.1026	3.97338	0.831466	4.77877	1.76372e-06	3.99138e-06
ENSDARG00000023484	50.8305	3.97163	0.861822	4.60842	4.05746e-06	8.66543e-06
ENSDARG00000101992	82.7328	3.97033	0.54474	7.28848	3.13462e-13	1.78462e-12
ENSDARG00000039096	12.8762	3.9699	0.666745	5.95415	2.61435e-09	8.96408e-09
ENSDARG00000099751	3.79992	3.96803	1.359	2.91981	0.00350239	0.00457935
ENSDARG00000074322	472.736	3.9657	0.546849	7.2519	4.10962e-13	2.30269e-12
ENSDARG00000026519	59.0962	3.96561	0.558702	7.0979	1.2667e-12	6.70001e-12
ENSDARG00000024789	25.0758	3.96283	0.634381	6.24677	4.19035e-10	1.5959e-09
ENSDARG00000053215	21.7095	3.96188	0.813123	4.87243	1.10233e-06	2.56917e-06
ENSDARG00000058226	22.7826	3.95997	0.571209	6.93261	4.13137e-12	2.03457e-11
ENSDARG00000010255	59.3351	3.95782	0.916876	4.31664	1.58423e-05	3.0702e-05
ENSDARG00000086314	5.97698	3.95771	0.950688	4.163	3.14095e-05	5.75886e-05
ENSDARG00000027497	5.78389	3.95204	1.24211	3.18171	0.0014641	0.00202172
ENSDARG00000076870	105.932	3.95081	0.758369	5.20962	1.89226e-07	5.01848e-07
ENSDARG00000098204	765.508	3.94823	0.559587	7.05561	1.71847e-12	8.92849e-12
ENSDARG00000052148	3.59965	3.94724	1.11876	3.52824	0.000418336	0.000629354
ENSDARG00000018516	25.0703	3.94687	0.739998	5.33362	9.62723e-08	2.66552e-07
ENSDARG00000089043	157.027	3.94633	0.490395	8.04725	8.46774e-16	6.54921e-15
ENSDARG00000001656	16.1518	3.94432	0.769995	5.12253	3.01465e-07	7.66109e-07
ENSDARG00000060504	18.0775	3.94251	0.710313	5.55039	2.85034e-08	8.47426e-08
ENSDARG00000079148	71.8802	3.9406	0.420244	9.37693	6.79207e-21	9.6061e-20
ENSDARG00000063371	26.2843	3.94055	0.661184	5.95984	2.52485e-09	8.6747e-09
ENSDARG00000103964	6.09778	3.93978	1.0945	3.59963	0.000318668	0.000488578
ENSDARG00000115349	4.81126	3.93971	1.07081	3.6792	0.00023397	0.000367334
ENSDARG00000068749	6.90725	3.93859	0.920497	4.27877	1.87932e-05	3.57605e-05
ENSDARG00000099775	176.327	3.93598	0.397119	9.91133	3.71655e-23	6.67878e-22
ENSDARG00000079829	15.2808	3.92799	0.839308	4.68003	2.86832e-06	6.26432e-06
ENSDARG00000037954	4.06257	3.92689	1.14547	3.42819	0.000607622	0.000890327
ENSDARG00000039980	101.016	3.92625	0.671457	5.84735	4.99474e-09	1.64619e-08
ENSDARG00000074656	566.777	3.92589	0.662394	5.92681	3.08868e-09	1.04764e-08
ENSDARG00000090851	45.262	3.92558	0.683173	5.7461	9.13268e-09	2.91286e-08
ENSDARG00000098753	212.942	3.92281	0.457937	8.56626	1.06902e-17	1.02559e-16
ENSDARG00000112675	4.72565	3.92057	1.06023	3.69785	0.000217433	0.000343656
ENSDARG00000117787	5.63914	3.91821	1.2189	3.21456	0.00130644	0.00181896
ENSDARG00000027172	117.657	3.91819	0.517664	7.56898	3.76177e-14	2.38798e-13
ENSDARG00000089795	14.7369	3.91693	0.694825	5.63729	1.72742e-08	5.30842e-08
ENSDARG00000068262	100.729	3.91683	0.366713	10.6809	1.25051e-26	3.12627e-25
ENSDARG00000095627	164.452	3.91681	0.59684	6.56258	5.28837e-11	2.26912e-10
ENSDARG00000056874	65.0164	3.91239	0.702827	5.56665	2.59685e-08	7.77226e-08
ENSDARG00000053820	7.45758	3.91221	0.880191	4.44472	8.8005e-06	1.77725e-05
ENSDARG00000105009	18.9965	3.91137	0.60194	6.49793	8.14311e-11	3.40632e-10
ENSDARG00000053209	44.2679	3.91047	0.743951	5.25635	1.4694e-07	3.96126e-07
ENSDARG00000016769	6.15066	3.91044	0.940021	4.15995	3.18316e-05	5.83122e-05
ENSDARG00000014180	81.3575	3.90902	0.689045	5.6731	1.40236e-08	4.35676e-08
ENSDARG00000010625	369.901	3.90765	0.564509	6.9222	4.44671e-12	2.17599e-11
ENSDARG00000018958	27.4994	3.90396	1.02736	3.8	0.000144698	0.000236117
ENSDARG00000111323	8.11814	3.90266	0.839894	4.64662	3.37426e-06	7.30173e-06
ENSDARG00000039452	53.4535	3.90123	0.451236	8.64564	5.35051e-18	5.34423e-17
ENSDARG00000026499	7.45386	3.90058	0.905975	4.30539	1.66688e-05	3.215e-05
ENSDARG00000104730	4.40738	3.89858	1.31761	2.95881	0.00308826	0.00406917
ENSDARG00000017748	105.499	3.89797	0.569389	6.84589	7.60032e-12	3.62123e-11
ENSDARG00000092846	3.39174	3.895	1.17327	3.31977	0.00090091	0.00128615
ENSDARG00000062040	120.545	3.89443	0.464365	8.38656	5.00561e-17	4.42284e-16
ENSDARG00000052567	10.6843	3.89384	0.805298	4.83528	1.3296e-06	3.06112e-06
ENSDARG00000086847	29.5649	3.89255	0.895548	4.34655	1.38293e-05	2.70851e-05
ENSDARG00000099419	8.00432	3.8919	1.03966	3.74343	0.000181528	0.00029113
ENSDARG00000092653	19.9515	3.88921	0.940655	4.13457	3.55616e-05	6.44919e-05
ENSDARG00000097470	13.4755	3.88626	0.815561	4.76514	1.88722e-06	4.25614e-06
ENSDARG00000068258	101.929	3.88336	0.416131	9.33206	1.03838e-20	1.43749e-19
ENSDARG00000029263	6.56708	3.88199	1.22059	3.18042	0.00147063	0.00202829
ENSDARG00000079614	12.3714	3.8812	0.932756	4.161	3.1686e-05	5.80831e-05
ENSDARG00000067950	51.2403	3.88001	0.689397	5.62811	1.82193e-08	5.58472e-08
ENSDARG00000034956	86.445	3.87666	0.534981	7.24636	4.28128e-13	2.39413e-12
ENSDARG00000114444	22.5945	3.87652	0.646408	5.99702	2.00969e-09	7.00263e-09
ENSDARG00000096979	23.7683	3.87644	0.584523	6.63179	3.31634e-11	1.46512e-10
ENSDARG00000042793	413.304	3.87545	0.576425	6.72324	1.77723e-11	8.09997e-11
ENSDARG00000096365	4.60313	3.87519	1.02455	3.78235	0.000155356	0.000252394
ENSDARG00000090971	7.99833	3.87378	0.961888	4.02726	5.64296e-05	9.86126e-05
ENSDARG00000074182	20.6551	3.87071	0.75807	5.10601	3.2903e-07	8.31132e-07
ENSDARG00000097748	4.33797	3.87071	1.32215	2.9276	0.00341593	0.00447387
ENSDARG00000096717	20.5035	3.87014	0.732232	5.2854	1.25427e-07	3.42367e-07
ENSDARG00000075092	14.5749	3.86951	0.73514	5.26364	1.41233e-07	3.81467e-07
ENSDARG00000029720	37.9024	3.86844	0.784989	4.92801	8.30694e-07	1.97232e-06
ENSDARG00000036107	1167.88	3.86633	0.586837	6.58843	4.44501e-11	1.92768e-10
ENSDARG00000004460	9.5	3.86514	0.879959	4.39241	1.12103e-05	2.22738e-05
ENSDARG00000079537	3.32213	3.85986	1.25936	3.06494	0.00217714	0.00292996
ENSDARG00000098966	5.43955	3.8574	1.26001	3.0614	0.00220303	0.00296247
ENSDARG00000018159	15.6239	3.85713	0.582392	6.6229	3.5221e-11	1.55119e-10
ENSDARG00000056339	4.35224	3.85563	1.11995	3.44269	0.000575949	0.000846757
ENSDARG00000078459	167.258	3.85156	0.288199	13.3643	9.78089e-41	8.75132e-39
ENSDARG00000005355	42.5163	3.85058	0.459088	8.38746	4.96764e-17	4.39771e-16
ENSDARG00000071667	12.6073	3.84888	0.735331	5.23421	1.6569e-07	4.42882e-07
ENSDARG00000089383	41.5065	3.84814	0.554463	6.94029	3.91302e-12	1.93601e-11
ENSDARG00000087788	3.50277	3.8468	1.1879	3.23832	0.00120235	0.00168424
ENSDARG00000101735	16.738	3.84425	0.755095	5.09109	3.56015e-07	8.94775e-07
ENSDARG00000071662	47.8909	3.84173	0.96548	3.97909	6.9179e-05	0.000119033
ENSDARG00000032161	207.386	3.84095	0.538704	7.12997	1.00387e-12	5.39036e-12
ENSDARG00000010384	20.4293	3.83876	0.561325	6.83874	7.98925e-12	3.79378e-11
ENSDARG00000087016	10.6139	3.8372	0.706228	5.43337	5.52986e-08	1.58743e-07
ENSDARG00000093418	3.26087	3.83597	1.21745	3.15082	0.00162813	0.00222995
ENSDARG00000042925	78.1815	3.83456	0.40919	9.37109	7.17844e-21	1.01189e-19
ENSDARG00000061243	43.2676	3.83141	0.446034	8.58997	8.69942e-18	8.44122e-17
ENSDARG00000061710	80.1086	3.83107	0.355106	10.7885	3.89969e-27	1.02623e-25
ENSDARG00000012460	13.3485	3.82989	0.686272	5.58073	2.39516e-08	7.21379e-08
ENSDARG00000077788	123.785	3.82972	0.365219	10.4861	1.00058e-25	2.29864e-24
ENSDARG00000039974	23.8376	3.82878	0.932162	4.10741	4.00115e-05	7.18719e-05
ENSDARG00000100725	190.476	3.82752	0.361299	10.5938	3.18452e-26	7.60348e-25
ENSDARG00000099858	4.26753	3.82712	1.19099	3.21339	0.00131177	0.00182578
ENSDARG00000078065	14.9046	3.82618	0.631099	6.06272	1.33842e-09	4.7979e-09
ENSDARG00000060248	101.027	3.82347	0.496472	7.70129	1.34704e-14	9.05839e-14
ENSDARG00000073996	36.8539	3.8229	0.595353	6.42124	1.3517e-10	5.47375e-10
ENSDARG00000070448	54.3758	3.81999	0.753419	5.0702	3.97393e-07	9.92898e-07
ENSDARG00000099112	13.6141	3.81997	0.975558	3.91567	9.01518e-05	0.000152314
ENSDARG00000095892	4.45278	3.81936	1.01782	3.75247	0.000175098	0.000281509
ENSDARG00000044339	36.4561	3.81678	0.451238	8.45846	2.70925e-17	2.49497e-16
ENSDARG00000104981	8.97758	3.8162	1.02059	3.73922	0.000184589	0.000295593
ENSDARG00000060322	6.74471	3.81418	1.5801	2.41388	0.0157836	0.0189626
ENSDARG00000098515	42.8427	3.81366	0.69491	5.48799	4.06524e-08	1.18663e-07
ENSDARG00000060471	8.18965	3.8134	1.04299	3.65621	0.000255968	0.00039885
ENSDARG00000104090	24.0371	3.81313	0.584498	6.52377	6.85639e-11	2.89947e-10
ENSDARG00000101073	11.2195	3.81188	0.700577	5.44105	5.2966e-08	1.52304e-07
ENSDARG00000077318	8.83988	3.81148	0.907087	4.20189	2.64695e-05	4.91998e-05
ENSDARG00000100055	6.30392	3.81112	1.28642	2.96257	0.0030508	0.00402525
ENSDARG00000099144	57.1635	3.81088	0.619058	6.15593	7.46378e-10	2.76677e-09
ENSDARG00000098351	3.40191	3.81	1.2229	3.11556	0.00183597	0.00249373
ENSDARG00000093651	6.25858	3.80551	1.33329	2.85422	0.00431429	0.00557233
ENSDARG00000093975	31.103	3.80476	0.550931	6.90606	4.98308e-12	2.41483e-11
ENSDARG00000036848	357.75	3.80432	0.755174	5.03768	4.71209e-07	1.16095e-06
ENSDARG00000063295	391.481	3.80432	0.449827	8.4573	2.73648e-17	2.51733e-16
ENSDARG00000078659	7.1298	3.80331	0.998872	3.80761	0.000140319	0.000229323
ENSDARG00000095556	1167.3	3.80248	0.701102	5.42358	5.84181e-08	1.66629e-07
ENSDARG00000105643	21.7656	3.80102	0.685633	5.54381	2.95957e-08	8.78978e-08
ENSDARG00000075556	144.539	3.80078	0.524104	7.25194	4.10831e-13	2.30269e-12
ENSDARG00000017988	41.0884	3.79812	0.601181	6.31777	2.65373e-10	1.03376e-09
ENSDARG00000020761	347.875	3.79795	0.459838	8.25931	1.46519e-16	1.23308e-15
ENSDARG00000006848	36.4595	3.79705	0.671731	5.65264	1.57999e-08	4.87348e-08
ENSDARG00000053113	301.146	3.79673	0.567155	6.69434	2.16646e-11	9.78996e-11
ENSDARG00000005651	6.33365	3.79507	1.23697	3.06805	0.00215461	0.00290056
ENSDARG00000095113	4.74185	3.79409	1.19989	3.16204	0.00156666	0.00215062
ENSDARG00000053493	33.5324	3.79353	0.697609	5.4379	5.3911e-08	1.54812e-07
ENSDARG00000060830	31.2622	3.79321	0.541042	7.01093	2.36748e-12	1.20356e-11
ENSDARG00000015891	79.0994	3.79314	0.593404	6.39217	1.63552e-10	6.54823e-10
ENSDARG00000101471	103.93	3.78926	0.631481	6.00059	1.96597e-09	6.85991e-09
ENSDARG00000098592	11.1048	3.78904	0.775906	4.88338	1.04281e-06	2.44185e-06
ENSDARG00000068973	3.24362	3.78821	1.10618	3.42459	0.000615739	0.000901444
ENSDARG00000060115	9.64611	3.78799	0.750124	5.04981	4.42244e-07	1.09594e-06
ENSDARG00000090882	152.964	3.78762	0.665668	5.68996	1.27069e-08	3.96296e-08
ENSDARG00000001891	9.07756	3.78757	0.82883	4.56978	4.88246e-06	1.03057e-05
ENSDARG00000103155	18.8467	3.78662	0.581581	6.51091	7.46961e-11	3.13849e-10
ENSDARG00000041108	161.314	3.78585	0.466324	8.1185	4.71965e-16	3.74575e-15
ENSDARG00000094433	12.2671	3.78534	0.911892	4.15109	3.309e-05	6.03832e-05
ENSDARG00000071205	9.93591	3.78522	0.871374	4.34397	1.39932e-05	2.73746e-05
ENSDARG00000075697	44.6458	3.78467	0.463695	8.16199	3.29562e-16	2.66535e-15
ENSDARG00000090844	30.1448	3.78427	0.663582	5.70279	1.17865e-08	3.69823e-08
ENSDARG00000039563	18.9597	3.78399	0.538094	7.03221	2.03283e-12	1.04469e-11
ENSDARG00000091548	208.184	3.77999	0.51654	7.3179	2.51877e-13	1.45149e-12
ENSDARG00000058413	24.6633	3.77998	0.580713	6.5092	7.55535e-11	3.17138e-10
ENSDARG00000112045	143.257	3.77655	0.421554	8.95865	3.28692e-19	3.75018e-18
ENSDARG00000051975	13.1225	3.77554	0.78475	4.81114	1.50074e-06	3.43557e-06
ENSDARG00000026049	40.5663	3.77118	0.961108	3.92379	8.71685e-05	0.000147537
ENSDARG00000071304	18.9636	3.77064	0.543494	6.93778	3.98316e-12	1.96728e-11
ENSDARG00000115781	7.27121	3.77055	1.2666	2.97691	0.00291174	0.00385031
ENSDARG00000110978	7.5867	3.77012	0.982898	3.83571	0.0001252	0.000206401
ENSDARG00000018967	4.14472	3.7677	1.05592	3.56817	0.000359488	0.000547607
ENSDARG00000097032	3.19528	3.76339	1.19499	3.1493	0.00163664	0.00224052
ENSDARG00000016774	394.403	3.76283	0.556278	6.7643	1.33953e-11	6.20152e-11
ENSDARG00000101869	66.978	3.7607	0.328633	11.4435	2.53547e-30	8.79653e-29
ENSDARG00000090340	24.0891	3.76065	0.477622	7.87369	3.4433e-15	2.47614e-14
ENSDARG00000098377	20.9435	3.75943	1.05925	3.54913	0.000386502	0.000585504
ENSDARG00000074502	61.8455	3.75863	0.511188	7.35274	1.94191e-13	1.13134e-12
ENSDARG00000091235	7.53943	3.75859	0.910423	4.1284	3.65299e-05	6.6107e-05
ENSDARG00000101948	3.30736	3.7578	1.28075	2.93406	0.00334556	0.00438779
ENSDARG00000098946	173.102	3.75731	0.542057	6.93158	4.16163e-12	2.04717e-11
ENSDARG00000091513	44.7923	3.75649	0.453818	8.27754	1.25746e-16	1.06458e-15
ENSDARG00000110288	70.7636	3.753	0.383216	9.79344	1.20134e-22	2.03821e-21
ENSDARG00000055875	17.6692	3.75273	0.692712	5.41744	6.04568e-08	1.72155e-07
ENSDARG00000052826	16.9673	3.75264	0.636721	5.8937	3.77648e-09	1.26728e-08
ENSDARG00000076998	27.3804	3.74938	0.759732	4.93514	8.00923e-07	1.90696e-06
ENSDARG00000040362	11.8209	3.74384	0.77283	4.84433	1.27039e-06	2.93912e-06
ENSDARG00000097170	6.42934	3.73979	1.01522	3.68372	0.000229858	0.000361479
ENSDARG00000007461	107.595	3.73928	0.405706	9.21672	3.06326e-20	3.9813e-19
ENSDARG00000055543	365.025	3.73853	0.548802	6.81216	9.61447e-12	4.51259e-11
ENSDARG00000099984	6.43953	3.73825	0.986048	3.79115	0.000149953	0.000244176
ENSDARG00000033361	4.61549	3.73519	1.11401	3.35293	0.000799597	0.00115021
ENSDARG00000099377	5.6709	3.73473	0.970598	3.84786	0.000119152	0.000197041
ENSDARG00000033742	7.33137	3.73437	0.967985	3.85788	0.000114374	0.00018962
ENSDARG00000007788	55.28	3.73425	0.580048	6.43784	1.21185e-10	4.9475e-10
ENSDARG00000031749	22.886	3.73166	0.639982	5.83089	5.5134e-09	1.81082e-08
ENSDARG00000078217	4.0005	3.72883	1.16712	3.1949	0.00139879	0.00193833
ENSDARG00000080020	116.914	3.72767	0.599263	6.22042	4.95835e-10	1.87482e-09
ENSDARG00000088260	6.26288	3.72449	0.932892	3.99241	6.5404e-05	0.000112903
ENSDARG00000035858	132.652	3.72424	0.447256	8.32687	8.30089e-17	7.19242e-16
ENSDARG00000112545	11.637	3.72284	0.788691	4.72028	2.35518e-06	5.22689e-06
ENSDARG00000113761	16.6671	3.72178	0.622661	5.97721	2.2699e-09	7.85911e-09
ENSDARG00000011948	966.1	3.72127	0.342976	10.85	1.99523e-27	5.40109e-26
ENSDARG00000102503	199.996	3.71722	0.297462	12.4965	7.80297e-36	4.73752e-34
ENSDARG00000105193	3.23566	3.7154	1.24567	2.98265	0.00285766	0.00378528
ENSDARG00000077239	82.7057	3.71472	0.589469	6.30181	2.94194e-10	1.14029e-09
ENSDARG00000074501	39.1324	3.71401	0.436751	8.50373	1.8359e-17	1.71863e-16
ENSDARG00000078011	124.489	3.71201	0.665941	5.57409	2.48832e-08	7.46584e-08
ENSDARG00000102228	22.9221	3.71111	0.583628	6.35869	2.03481e-10	8.0334e-10
ENSDARG00000044718	47.1237	3.70958	0.921914	4.02378	5.72715e-05	0.000100002
ENSDARG00000104895	10.3599	3.70947	0.787649	4.70955	2.48268e-06	5.4784e-06
ENSDARG00000087260	19.4212	3.7094	0.652052	5.68881	1.2793e-08	3.98754e-08
ENSDARG00000035891	28.0711	3.70919	0.713673	5.19732	2.02179e-07	5.33371e-07
ENSDARG00000117525	5.43526	3.70691	0.9523	3.89259	9.918e-05	0.000166311
ENSDARG00000020871	10.1993	3.7069	1.18921	3.1171	0.00182638	0.00248228
ENSDARG00000042141	63.5465	3.7068	0.377655	9.81531	9.67442e-23	1.65792e-21
ENSDARG00000100336	106.129	3.70413	0.69937	5.29638	1.18119e-07	3.23445e-07
ENSDARG00000022810	9.33416	3.70411	1.0857	3.41172	0.000645553	0.000942332
ENSDARG00000006758	4.34354	3.70387	1.0638	3.48174	0.000498171	0.00073874
ENSDARG00000098383	41.3225	3.70379	0.723333	5.12046	3.04796e-07	7.73363e-07
ENSDARG00000011769	94.5785	3.70225	0.526855	7.02707	2.10912e-12	1.08127e-11
ENSDARG00000088082	2.97501	3.69376	1.18223	3.1244	0.00178166	0.0024246
ENSDARG00000076697	77.2468	3.6932	0.614979	6.00542	1.90842e-09	6.66731e-09
ENSDARG00000102440	7.9936	3.69312	1.06539	3.46644	0.000527395	0.00077895
ENSDARG00000100869	70.2939	3.69092	0.563733	6.54727	5.85965e-11	2.49784e-10
ENSDARG00000055502	233.192	3.68992	0.442355	8.34152	7.33389e-17	6.40021e-16
ENSDARG00000053272	31.4797	3.6895	0.4716	7.82337	5.14271e-15	3.63065e-14
ENSDARG00000096331	64.1999	3.68888	0.570241	6.46898	9.86645e-11	4.08698e-10
ENSDARG00000076889	421.085	3.68856	0.392903	9.38796	6.11707e-21	8.70939e-20
ENSDARG00000035273	7.9857	3.68723	0.752994	4.89676	9.74302e-07	2.28899e-06
ENSDARG00000054858	22.6952	3.68632	0.557028	6.61782	3.64526e-11	1.60211e-10
ENSDARG00000039914	120.068	3.67958	0.40883	9.00027	2.25172e-19	2.60403e-18
ENSDARG00000098398	29.1646	3.67941	0.483035	7.61728	2.59073e-14	1.67589e-13
ENSDARG00000054942	55.9187	3.67847	0.72853	5.04916	4.43758e-07	1.09937e-06
ENSDARG00000098774	24.2228	3.67837	0.537758	6.84021	7.90785e-12	3.75932e-11
ENSDARG00000076272	3.84952	3.67598	1.24758	2.94649	0.00321405	0.00422509
ENSDARG00000101635	5.10176	3.67596	1.16415	3.15764	0.00159052	0.0021809
ENSDARG00000020079	3.16686	3.67444	1.27156	2.88971	0.00385591	0.00501688
ENSDARG00000055120	833.456	3.67382	0.292909	12.5425	4.36739e-36	2.77036e-34
ENSDARG00000008310	149.612	3.67304	0.657427	5.58699	2.31043e-08	6.98139e-08
ENSDARG00000010266	6.06582	3.67235	1.0116	3.63022	0.000283179	0.00043772
ENSDARG00000077145	8.87768	3.67034	0.757638	4.84445	1.26962e-06	2.93814e-06
ENSDARG00000089404	73.0832	3.66999	0.364275	10.0748	7.1428e-24	1.37051e-22
ENSDARG00000045683	7.93974	3.66856	0.794175	4.61933	3.84972e-06	8.25495e-06
ENSDARG00000078888	146.167	3.66807	0.705035	5.20267	1.96441e-07	5.19039e-07
ENSDARG00000094952	41.5231	3.66603	0.540784	6.7791	1.20926e-11	5.62294e-11
ENSDARG00000097019	21.2784	3.66542	0.559679	6.54915	5.78637e-11	2.47032e-10
ENSDARG00000015623	43.8451	3.66043	0.588461	6.22035	4.96056e-10	1.87482e-09
ENSDARG00000094732	74.5958	3.65912	0.518827	7.05267	1.75512e-12	9.10492e-12
ENSDARG00000052642	15.8948	3.65887	0.829926	4.40867	1.04008e-05	2.07771e-05
ENSDARG00000098843	14.2776	3.65846	0.726536	5.03549	4.76634e-07	1.17364e-06
ENSDARG00000092191	412.785	3.65774	1.00915	3.62456	0.000289458	0.000446775
ENSDARG00000030954	32.5641	3.65707	0.71589	5.10843	3.24847e-07	8.21786e-07
ENSDARG00000056780	121.523	3.65687	0.776045	4.71219	2.45074e-06	5.41354e-06
ENSDARG00000075476	7.34062	3.65685	0.998762	3.66138	0.000250859	0.000391608
ENSDARG00000071251	53.3758	3.65535	0.888137	4.11575	3.8592e-05	6.95335e-05
ENSDARG00000034771	28.6448	3.65278	0.479705	7.61464	2.64424e-14	1.70462e-13
ENSDARG00000102153	276.142	3.65254	0.596417	6.12414	9.11729e-10	3.34039e-09
ENSDARG00000099938	16.3444	3.65214	1.21186	3.01367	0.00258109	0.00343821
ENSDARG00000075007	6.37092	3.65156	0.804191	4.54066	5.60775e-06	1.17029e-05
ENSDARG00000075327	169.967	3.65085	0.59671	6.1183	9.45806e-10	3.45927e-09
ENSDARG00000052402	21.855	3.64872	0.683656	5.33706	9.44636e-08	2.618e-07
ENSDARG00000086057	262.808	3.6475	0.650214	5.60968	2.02697e-08	6.18199e-08
ENSDARG00000090421	12.5919	3.64713	0.732506	4.97897	6.39222e-07	1.54665e-06
ENSDARG00000000241	653.437	3.64306	0.419744	8.67924	3.98422e-18	4.03645e-17
ENSDARG00000100899	27.0739	3.64049	0.578143	6.29687	3.03712e-10	1.17611e-09
ENSDARG00000104704	5.88779	3.63932	0.98606	3.69077	0.000223573	0.000352408
ENSDARG00000043468	17.4484	3.63809	0.735283	4.94787	7.50281e-07	1.79291e-06
ENSDARG00000032990	18.8551	3.6379	0.681307	5.33959	9.31566e-08	2.58599e-07
ENSDARG00000074060	86.8255	3.63572	0.491373	7.39911	1.37103e-13	8.13242e-13
ENSDARG00000116197	47.1833	3.63438	0.413347	8.79256	1.46195e-18	1.55917e-17
ENSDARG00000113660	26.7021	3.63173	0.709525	5.11854	3.07905e-07	7.80787e-07
ENSDARG00000071463	23.2268	3.63064	0.762122	4.76385	1.89932e-06	4.28115e-06
ENSDARG00000099124	30.6267	3.62856	0.82028	4.42357	9.70832e-06	1.94762e-05
ENSDARG00000098099	18.9988	3.62487	0.850576	4.26167	2.02904e-05	3.83861e-05
ENSDARG00000067723	36.8484	3.62414	0.4806	7.54087	4.66854e-14	2.92213e-13
ENSDARG00000076440	7.14095	3.62137	0.857055	4.22536	2.38557e-05	4.46735e-05
ENSDARG00000091535	4.51199	3.62104	1.10869	3.26606	0.00109055	0.00153574
ENSDARG00000105364	32.8378	3.61774	0.602203	6.00752	1.88386e-09	6.58963e-09
ENSDARG00000056024	21.5787	3.61572	0.621217	5.82038	5.87127e-09	1.91945e-08
ENSDARG00000042151	177.794	3.61551	0.387378	9.3333	1.02629e-20	1.42774e-19
ENSDARG00000095106	5.31473	3.61507	0.95715	3.77691	0.000158785	0.000257571
ENSDARG00000076564	416.877	3.61436	0.316812	11.4085	3.7909e-30	1.29252e-28
ENSDARG00000090977	10.79	3.61397	0.925158	3.90633	9.37088e-05	0.000157915
ENSDARG00000044295	38.1561	3.6129	0.677542	5.33237	9.69406e-08	2.68315e-07
ENSDARG00000069196	8.12107	3.61272	1.10589	3.26679	0.00108773	0.00153253
ENSDARG00000007693	827.332	3.61223	0.385431	9.37194	7.121e-21	1.00546e-19
ENSDARG00000111743	3.74985	3.60825	1.05708	3.41342	0.000641522	0.000937092
ENSDARG00000036386	15.6976	3.60771	0.865319	4.16923	3.05637e-05	5.62441e-05
ENSDARG00000091234	116.611	3.6054	0.604726	5.96204	2.49109e-09	8.57212e-09
ENSDARG00000114473	61.0197	3.60454	0.413425	8.71873	2.8135e-18	2.89889e-17
ENSDARG00000096562	565.025	3.60403	0.463885	7.76922	7.89728e-15	5.44861e-14
ENSDARG00000057241	34.2745	3.60376	0.496192	7.26284	3.79037e-13	2.12942e-12
ENSDARG00000117781	75.9271	3.60213	0.410779	8.76902	1.80228e-18	1.91492e-17
ENSDARG00000088612	30.0073	3.60115	0.565445	6.36871	1.90629e-10	7.54703e-10
ENSDARG00000045129	3.729	3.59833	1.08216	3.32515	0.00088371	0.00126287
ENSDARG00000024966	65.2628	3.59751	0.474129	7.58761	3.2585e-14	2.07315e-13
ENSDARG00000023188	249.213	3.59574	0.563288	6.38348	1.73105e-10	6.90472e-10
ENSDARG00000077115	7.70864	3.59313	0.908039	3.95702	7.58909e-05	0.000129481
ENSDARG00000044613	137.077	3.593	0.609247	5.89744	3.69181e-09	1.24082e-08
ENSDARG00000039430	21.4868	3.59168	0.881314	4.07537	4.5942e-05	8.17131e-05
ENSDARG00000008485	5.70596	3.59114	1.00067	3.58874	0.000332279	0.000508254
ENSDARG00000023916	3.84028	3.59031	1.10915	3.23699	0.00120797	0.00169155
ENSDARG00000090889	51.1547	3.5896	0.56529	6.35001	2.15301e-10	8.47247e-10
ENSDARG00000008660	10.0384	3.58958	0.850233	4.22188	2.42271e-05	4.53292e-05
ENSDARG00000117322	3.83603	3.58826	1.14722	3.1278	0.00176122	0.0023995
ENSDARG00000021380	22.1267	3.58824	0.478084	7.50547	6.12071e-14	3.76727e-13
ENSDARG00000019845	175.992	3.58774	0.429242	8.35832	6.36188e-17	5.58636e-16
ENSDARG00000094673	113.568	3.58592	0.47651	7.52537	5.25709e-14	3.27365e-13
ENSDARG00000029480	51.8241	3.58346	1.01899	3.51666	0.000437006	0.000654546
ENSDARG00000098716	14.578	3.58302	0.61002	5.87362	4.26391e-09	1.41908e-08
ENSDARG00000087646	16.8485	3.58174	0.983597	3.64147	0.000271088	0.000420406
ENSDARG00000061741	43.4951	3.58112	0.770902	4.64536	3.39481e-06	7.34246e-06
ENSDARG00000079839	17.8171	3.58078	0.75244	4.7589	1.94653e-06	4.37713e-06
ENSDARG00000042249	154.052	3.57838	0.497232	7.19661	6.1727e-13	3.38284e-12
ENSDARG00000074906	70.7762	3.57484	0.74558	4.79471	1.62909e-06	3.70941e-06
ENSDARG00000079903	13.5776	3.57459	0.728429	4.90726	9.23564e-07	2.1752e-06
ENSDARG00000059916	32.5044	3.5732	0.44903	7.95761	1.75394e-15	1.317e-14
ENSDARG00000078613	9.05588	3.56998	0.98893	3.60994	0.000306269	0.000470757
ENSDARG00000005126	11.97	3.56929	0.791048	4.5121	6.41889e-06	1.32461e-05
ENSDARG00000055592	42.1379	3.56881	0.484614	7.36422	1.78179e-13	1.04234e-12
ENSDARG00000113858	18.8744	3.56812	0.941432	3.7901	0.000150589	0.000245072
ENSDARG00000000588	151.616	3.56742	0.564054	6.3246	2.5389e-10	9.91302e-10
ENSDARG00000089463	85.7802	3.56731	0.515663	6.9179	4.58388e-12	2.23797e-11
ENSDARG00000025607	4.30972	3.56727	1.25283	2.84737	0.00440818	0.00568495
ENSDARG00000003257	3.92107	3.5668	1.01226	3.52359	0.000425742	0.000639704
ENSDARG00000005679	87.2784	3.56635	0.589858	6.04611	1.48383e-09	5.26619e-09
ENSDARG00000098641	51.8909	3.56434	0.561831	6.34415	2.23657e-10	8.78503e-10
ENSDARG00000053568	33.383	3.56355	0.680779	5.23452	1.6541e-07	4.42274e-07
ENSDARG00000059817	61.3836	3.55917	0.648781	5.48594	4.11276e-08	1.19885e-07
ENSDARG00000008182	32.983	3.55778	0.550762	6.45974	1.04886e-10	4.32571e-10
ENSDARG00000054755	10.5263	3.55744	0.810055	4.39161	1.12514e-05	2.23398e-05
ENSDARG00000079204	5.55361	3.55733	1.04841	3.39308	0.000691122	0.00100334
ENSDARG00000098013	2.73177	3.55688	1.13747	3.12701	0.00176593	0.00240436
ENSDARG00000043416	9.11806	3.55581	0.949054	3.74669	0.000179186	0.000287591
ENSDARG00000044612	415.263	3.55499	0.536639	6.62456	3.48293e-11	1.53473e-10
ENSDARG00000117508	20.8272	3.55443	0.654807	5.42821	5.69219e-08	1.62579e-07
ENSDARG00000008931	15.9014	3.55116	0.729138	4.87036	1.11397e-06	2.59561e-06
ENSDARG00000026787	16.451	3.55114	0.839984	4.22762	2.36175e-05	4.42666e-05
ENSDARG00000043436	145.66	3.55039	0.480727	7.38545	1.51939e-13	8.94995e-13
ENSDARG00000056267	6.67757	3.5484	1.08043	3.28426	0.00102252	0.00144616
ENSDARG00000117297	69.9322	3.54831	0.602182	5.89243	3.80563e-09	1.27504e-08
ENSDARG00000112454	189.296	3.54645	0.394812	8.98263	2.64367e-19	3.04487e-18
ENSDARG00000088775	5.63059	3.5444	1.24193	2.85395	0.00431791	0.00557615
ENSDARG00000068784	309.576	3.54434	0.557258	6.36033	2.01316e-10	7.9516e-10
ENSDARG00000101675	67.0883	3.54428	0.556777	6.36572	1.9438e-10	7.68123e-10
ENSDARG00000061600	136.938	3.54334	0.376778	9.40432	5.2368e-21	7.54455e-20
ENSDARG00000029353	15.1213	3.54312	0.813089	4.3576	1.31497e-05	2.58374e-05
ENSDARG00000060348	96.0778	3.54109	0.482236	7.34306	2.08761e-13	1.21207e-12
ENSDARG00000075296	20.7465	3.54094	0.660702	5.35936	8.35166e-08	2.3344e-07
ENSDARG00000043475	224.844	3.53838	0.60207	5.87703	4.17684e-09	1.39119e-08
ENSDARG00000073732	16.6987	3.53616	0.796715	4.43842	9.06202e-06	1.82615e-05
ENSDARG00000030591	4.44448	3.53516	1.22982	2.87454	0.00404612	0.00524588
ENSDARG00000062865	43.6008	3.53462	0.598619	5.90462	3.53464e-09	1.18988e-08
ENSDARG00000040319	49.5442	3.53431	0.464149	7.6146	2.64516e-14	1.70462e-13
ENSDARG00000089582	69.3266	3.53339	0.481201	7.34286	2.0908e-13	1.21309e-12
ENSDARG00000056985	70.2297	3.53277	0.467139	7.56256	3.95204e-14	2.50315e-13
ENSDARG00000075831	107.243	3.53228	0.4849	7.28454	3.22759e-13	1.83141e-12
ENSDARG00000071024	21.4729	3.5322	0.890533	3.96639	7.29703e-05	0.000124974
ENSDARG00000103003	5.72756	3.53124	0.908136	3.88845	0.000100887	0.000168874
ENSDARG00000040123	6.71164	3.531	0.881681	4.00485	6.20571e-05	0.000107694
ENSDARG00000040251	146.047	3.53086	0.408584	8.6417	5.5385e-18	5.5255e-17
ENSDARG00000108953	58.3199	3.52454	0.379829	9.27928	1.7063e-20	2.29486e-19
ENSDARG00000098706	51.1783	3.52364	0.868226	4.05844	4.94027e-05	8.73565e-05
ENSDARG00000017141	21.0954	3.52284	0.511593	6.88601	5.73787e-12	2.76799e-11
ENSDARG00000043403	57.9928	3.52265	0.540995	6.51143	7.4439e-11	3.12924e-10
ENSDARG00000014793	100.586	3.5196	0.397136	8.86243	7.82865e-19	8.5203e-18
ENSDARG00000075188	11.6901	3.51795	1.06255	3.31085	0.000930132	0.0013252
ENSDARG00000023868	126.321	3.51763	0.589254	5.96964	2.37781e-09	8.20935e-09
ENSDARG00000077677	14.1211	3.51716	1.25178	2.80973	0.00495829	0.0063453
ENSDARG00000114920	90.2145	3.51309	0.423064	8.30392	1.00734e-16	8.60542e-16
ENSDARG00000021677	52.7009	3.5115	0.371627	9.44899	3.42128e-21	5.01394e-20
ENSDARG00000076182	138.836	3.50962	0.512031	6.85431	7.1657e-12	3.41798e-11
ENSDARG00000056642	84.7839	3.50906	0.366956	9.56261	1.14826e-21	1.78001e-20
ENSDARG00000076473	9.12038	3.50826	0.679953	5.15956	2.47533e-07	6.40106e-07
ENSDARG00000103399	29.3319	3.50823	0.490166	7.15723	8.23236e-13	4.45985e-12
ENSDARG00000114577	14.7912	3.50802	0.568277	6.17307	6.69747e-10	2.49577e-09
ENSDARG00000099645	102.035	3.5074	0.355057	9.87843	5.1635e-23	9.10575e-22
ENSDARG00000040851	24.2614	3.50716	0.56742	6.18088	6.37452e-10	2.38064e-09
ENSDARG00000058647	92.8136	3.50664	0.379196	9.24756	2.29679e-20	3.03148e-19
ENSDARG00000104293	21.1446	3.50649	0.770822	4.54903	5.3893e-06	1.12858e-05
ENSDARG00000071084	64.7018	3.506	0.50413	6.95454	3.53714e-12	1.76132e-11
ENSDARG00000109460	5.27937	3.5058	1.2746	2.75052	0.00595014	0.00752622
ENSDARG00000101129	5.30759	3.50448	1.19196	2.94011	0.00328097	0.00430639
ENSDARG00000080675	24.8731	3.50373	1.05459	3.32237	0.000892576	0.00127468
ENSDARG00000075389	16.0494	3.50332	0.703477	4.98001	6.35813e-07	1.53884e-06
ENSDARG00000105442	5.75231	3.50324	1.10189	3.17929	0.00147637	0.00203554
ENSDARG00000013087	17.6007	3.50207	0.667211	5.24883	1.53072e-07	4.11353e-07
ENSDARG00000045528	55.2305	3.50108	0.400114	8.7502	2.12975e-18	2.24602e-17
ENSDARG00000098745	22.4656	3.50022	0.759192	4.61046	4.01777e-06	8.58499e-06
ENSDARG00000088022	3.63947	3.49894	1.16456	3.00452	0.00266002	0.00353892
ENSDARG00000105281	24.0771	3.49759	0.790928	4.42213	9.77333e-06	1.95881e-05
ENSDARG00000005002	21.7503	3.49758	0.52971	6.60283	4.03383e-11	1.75653e-10
ENSDARG00000097653	38.1637	3.49746	0.658056	5.31484	1.06749e-07	2.93837e-07
ENSDARG00000059610	142.749	3.49217	0.334852	10.429	1.82793e-25	4.03568e-24
ENSDARG00000037924	99.3643	3.49188	0.414033	8.43382	3.34558e-17	3.04144e-16
ENSDARG00000099741	8.5387	3.49153	0.70198	4.97383	6.56412e-07	1.58554e-06
ENSDARG00000003699	486.668	3.4898	0.424612	8.21879	2.0557e-16	1.71477e-15
ENSDARG00000112977	84.5643	3.48769	0.508157	6.8634	6.72422e-12	3.22368e-11
ENSDARG00000091026	12.5726	3.48544	0.709854	4.91008	9.10412e-07	2.1472e-06
ENSDARG00000061737	149.211	3.48411	0.324582	10.7341	7.03734e-27	1.80717e-25
ENSDARG00000101593	27.242	3.48233	0.636185	5.47377	4.40553e-08	1.2798e-07
ENSDARG00000079895	275.434	3.4816	0.435218	7.99966	1.24758e-15	9.47673e-15
ENSDARG00000095695	127.883	3.48056	0.461057	7.54908	4.38329e-14	2.74966e-13
ENSDARG00000016674	5.55946	3.48	0.909059	3.82813	0.00012912	0.000212163
ENSDARG00000044954	9.11833	3.47963	0.79356	4.38483	1.16074e-05	2.29823e-05
ENSDARG00000069961	42.393	3.47699	0.662178	5.25083	1.51416e-07	4.0729e-07
ENSDARG00000100348	6.24027	3.47659	0.976759	3.55931	0.000371835	0.000565099
ENSDARG00000094983	9.07735	3.47354	0.806005	4.30958	1.63568e-05	3.16055e-05
ENSDARG00000100255	5.8347	3.47154	1.0693	3.24656	0.0011681	0.0016395
ENSDARG00000099511	84.4686	3.47021	0.679703	5.10548	3.29964e-07	8.33243e-07
ENSDARG00000086256	148.513	3.46858	0.497733	6.96875	3.19769e-12	1.60356e-11
ENSDARG00000009764	31.3491	3.46842	0.637277	5.44255	5.25224e-08	1.5108e-07
ENSDARG00000005154	12.9695	3.46819	0.836376	4.14668	3.37327e-05	6.14109e-05
ENSDARG00000009534	53.0741	3.46802	0.483738	7.16921	7.54317e-13	4.1048e-12
ENSDARG00000088844	16.8434	3.46731	0.653654	5.3045	1.12984e-07	3.09996e-07
ENSDARG00000104088	5.71714	3.46455	0.913907	3.79093	0.000150087	0.000244348
ENSDARG00000042722	22.713	3.46197	0.794158	4.35929	1.30482e-05	2.56498e-05
ENSDARG00000097993	30.4395	3.46091	0.68507	5.0519	4.37435e-07	1.08497e-06
ENSDARG00000101914	35.5943	3.46073	0.768682	4.50216	6.72677e-06	1.38411e-05
ENSDARG00000090965	17.4831	3.46069	0.605682	5.71371	1.10542e-08	3.48907e-08
ENSDARG00000069037	6.14172	3.45863	1.04739	3.30215	0.000959459	0.00136446
ENSDARG00000063612	27.7424	3.45835	0.424786	8.1414	3.90743e-16	3.13332e-15
ENSDARG00000099465	1148.05	3.45713	0.473027	7.30854	2.7007e-13	1.54899e-12
ENSDARG00000070601	48.0858	3.4568	0.453552	7.62163	2.50483e-14	1.62527e-13
ENSDARG00000078119	45.7876	3.45583	0.666503	5.18501	2.16001e-07	5.6632e-07
ENSDARG00000100662	9.78382	3.45323	0.854581	4.04085	5.32571e-05	9.35106e-05
ENSDARG00000055786	15.1839	3.45246	0.600492	5.74939	8.95642e-09	2.86202e-08
ENSDARG00000010317	23.0043	3.45192	0.578264	5.96945	2.38052e-09	8.21534e-09
ENSDARG00000113386	28.9923	3.45064	0.514065	6.71245	1.9138e-11	8.69445e-11
ENSDARG00000043593	158.186	3.45063	0.274021	12.5926	2.31916e-36	1.5048e-34
ENSDARG00000086471	26.5656	3.45025	0.583661	5.9114	3.39212e-09	1.14417e-08
ENSDARG00000088019	6.89417	3.44916	1.17258	2.94152	0.00326605	0.00428947
ENSDARG00000051836	70.5533	3.44837	0.41379	8.33364	7.83924e-17	6.81325e-16
ENSDARG00000100973	10.8564	3.44789	0.723878	4.76309	1.90655e-06	4.29517e-06
ENSDARG00000061039	29.9404	3.44697	0.587601	5.86617	4.45986e-09	1.48197e-08
ENSDARG00000002131	78.0054	3.44691	0.6592	5.22892	1.70499e-07	4.54593e-07
ENSDARG00000089434	4.46538	3.44564	0.997684	3.45364	0.00055307	0.000815172
ENSDARG00000061918	28.6663	3.44514	0.598503	5.75626	8.5999e-09	2.75223e-08
ENSDARG00000016830	29.7945	3.44372	0.478037	7.20387	5.85286e-13	3.2117e-12
ENSDARG00000069951	8.30728	3.44332	0.834829	4.12458	3.71412e-05	6.71702e-05
ENSDARG00000008388	214.304	3.44308	0.608889	5.6547	1.56121e-08	4.82381e-08
ENSDARG00000077414	15.8362	3.44201	0.803141	4.28568	1.8218e-05	3.48141e-05
ENSDARG00000040076	13.0987	3.44078	0.777904	4.42313	9.72794e-06	1.95064e-05
ENSDARG00000071501	12.931	3.44057	0.605385	5.68328	1.32136e-08	4.11412e-08
ENSDARG00000008867	186.476	3.43811	0.417906	8.227	1.91967e-16	1.60444e-15
ENSDARG00000044254	335.028	3.43649	0.593936	5.78597	7.2095e-09	2.33381e-08
ENSDARG00000101752	25.0224	3.43404	0.83405	4.1173	3.83336e-05	6.90914e-05
ENSDARG00000078912	74.4883	3.43366	0.576519	5.95585	2.58725e-09	8.87473e-09
ENSDARG00000076703	6.86521	3.43268	0.995998	3.44647	0.000567966	0.000835389
ENSDARG00000094451	266.564	3.43208	0.52523	6.53444	6.38494e-11	2.71089e-10
ENSDARG00000099949	8.7112	3.43151	1.2246	2.80215	0.00507635	0.00648661
ENSDARG00000051768	151.803	3.43097	0.720055	4.76488	1.8897e-06	4.26059e-06
ENSDARG00000033533	5.18744	3.43066	0.912065	3.76142	0.000168954	0.000272921
ENSDARG00000073843	115.893	3.42969	0.803285	4.26958	1.9584e-05	3.71406e-05
ENSDARG00000094284	12.5627	3.42865	0.826651	4.14764	3.35913e-05	6.11914e-05
ENSDARG00000099138	5.09582	3.42545	1.11496	3.07227	0.00212438	0.00286214
ENSDARG00000109648	420.666	3.42427	0.429631	7.97026	1.58346e-15	1.19533e-14
ENSDARG00000006553	44.3924	3.42195	0.432862	7.9054	2.67078e-15	1.95703e-14
ENSDARG00000078101	15.5598	3.42167	0.669567	5.11028	3.21688e-07	8.14037e-07
ENSDARG00000063050	32.07	3.42055	0.659392	5.18743	2.13218e-07	5.60058e-07
ENSDARG00000104222	133.216	3.41806	0.393794	8.67983	3.96353e-18	4.02029e-17
ENSDARG00000109370	23.6909	3.41666	0.622773	5.4862	4.1067e-08	1.19749e-07
ENSDARG00000009733	95.8488	3.41611	0.619098	5.51789	3.43099e-08	1.01087e-07
ENSDARG00000035452	35.4484	3.41559	0.433323	7.88231	3.21387e-15	2.32295e-14
ENSDARG00000091187	69.8661	3.4154	0.389779	8.7624	1.91135e-18	2.02827e-17
ENSDARG00000037758	25.1026	3.41403	0.972812	3.50944	0.000449045	0.000670688
ENSDARG00000032482	10.3332	3.4138	0.779834	4.37759	1.19997e-05	2.37037e-05
ENSDARG00000021242	58.902	3.41364	0.457919	7.45467	9.00913e-14	5.44852e-13
ENSDARG00000055412	5.49443	3.41337	0.861323	3.96294	7.40331e-05	0.000126641
ENSDARG00000088741	75.5223	3.41071	0.464949	7.33567	2.20612e-13	1.27825e-12
ENSDARG00000026865	44.6069	3.40843	0.402084	8.4769	2.31266e-17	2.13902e-16
ENSDARG00000014386	12.826	3.4083	0.817438	4.16949	3.05287e-05	5.61919e-05
ENSDARG00000088251	40.2383	3.40825	0.772089	4.41433	1.01325e-05	2.02792e-05
ENSDARG00000035127	6.08397	3.40611	1.13099	3.01162	0.00259858	0.00345989
ENSDARG00000089995	4.99802	3.40581	0.962457	3.53867	0.000402153	0.000607374
ENSDARG00000073769	9.96151	3.40457	0.706252	4.82061	1.4312e-06	3.28345e-06
ENSDARG00000026834	6.27873	3.40419	0.832615	4.08855	4.34086e-05	7.75435e-05
ENSDARG00000103119	10.9795	3.40336	0.926778	3.67224	0.000240429	0.000376779
ENSDARG00000102986	1003.22	3.40253	0.516626	6.58606	4.51654e-11	1.95571e-10
ENSDARG00000023840	10.5538	3.4016	0.785346	4.33133	1.48208e-05	2.88805e-05
ENSDARG00000076586	225.586	3.40152	0.395064	8.61005	7.30305e-18	7.19304e-17
ENSDARG00000007996	27.4248	3.39958	0.670399	5.07098	3.9577e-07	9.89134e-07
ENSDARG00000094012	61.5496	3.39888	0.471644	7.20644	5.7434e-13	3.16185e-12
ENSDARG00000009401	45.4556	3.39714	0.733547	4.63111	3.63708e-06	7.83654e-06
ENSDARG00000079788	74.1682	3.39484	0.395403	8.58579	9.02154e-18	8.7239e-17
ENSDARG00000057107	79.9358	3.39416	0.6322	5.3688	7.92601e-08	2.22273e-07
ENSDARG00000102042	27.1989	3.39017	0.91262	3.71477	0.000203388	0.000323563
ENSDARG00000057671	538.481	3.38988	0.225128	15.0576	3.07916e-51	6.23163e-49
ENSDARG00000091465	4.4625	3.38807	1.02771	3.29671	0.000978248	0.00138863
ENSDARG00000027658	11.0805	3.38499	0.885509	3.82265	0.000132027	0.000216688
ENSDARG00000061459	332.299	3.38358	0.276789	12.2244	2.30259e-34	1.165e-32
ENSDARG00000102468	10.6662	3.38138	0.676797	4.99614	5.84884e-07	1.42165e-06
ENSDARG00000108340	117.439	3.37953	0.608125	5.5573	2.73974e-08	8.17115e-08
ENSDARG00000061845	11.3761	3.37846	0.899221	3.75709	0.000171898	0.000277044
ENSDARG00000086853	5.3229	3.37839	1.03102	3.27675	0.00105009	0.00148293
ENSDARG00000042545	7.96387	3.37715	1.17036	2.88557	0.00390711	0.00507804
ENSDARG00000011498	17.5988	3.37711	0.705838	4.78453	1.71385e-06	3.8868e-06
ENSDARG00000002445	39.1763	3.37679	1.00455	3.36149	0.000775222	0.00111722
ENSDARG00000038429	1315.07	3.37625	0.485637	6.95221	3.59597e-12	1.78643e-11
ENSDARG00000098142	7.25367	3.3759	1.40635	2.40047	0.016374	0.0196276
ENSDARG00000043249	210.37	3.37567	0.477912	7.06338	1.62496e-12	8.47369e-12
ENSDARG00000094112	34.9879	3.37558	0.633239	5.33066	9.78571e-08	2.70587e-07
ENSDARG00000098012	627.753	3.37451	0.523336	6.44808	1.13276e-10	4.64469e-10
ENSDARG00000068233	87.6675	3.37274	0.666006	5.06413	4.1028e-07	1.02329e-06
ENSDARG00000069934	95.9691	3.37149	0.367539	9.17313	4.59459e-20	5.82028e-19
ENSDARG00000040156	3.20972	3.37066	1.12453	2.9974	0.00272295	0.00361754
ENSDARG00000101334	618.976	3.36992	0.446201	7.55248	4.27062e-14	2.68457e-13
ENSDARG00000053468	505.166	3.36948	0.370527	9.09376	9.56752e-20	1.16012e-18
ENSDARG00000045150	8.7984	3.36703	0.952831	3.53372	0.00040976	0.000617546
ENSDARG00000010032	8.67359	3.36536	0.962419	3.49678	0.000470919	0.000700772
ENSDARG00000017338	78.4142	3.36359	0.339108	9.91894	3.44381e-23	6.22817e-22
ENSDARG00000068939	51.9343	3.36343	0.703687	4.77972	1.75538e-06	3.97462e-06
ENSDARG00000017163	70.3517	3.36184	0.55833	6.02124	1.73087e-09	6.09207e-09
ENSDARG00000100927	4.39572	3.36092	0.926053	3.6293	0.000284195	0.000439051
ENSDARG00000044191	62.9785	3.36022	0.361831	9.28671	1.59128e-20	2.16414e-19
ENSDARG00000053744	3.19827	3.35888	1.11091	3.02353	0.00249848	0.00333602
ENSDARG00000114649	18.068	3.3583	0.525604	6.3894	1.66533e-10	6.66133e-10
ENSDARG00000098640	56.2265	3.35748	0.502557	6.68078	2.37673e-11	1.06891e-10
ENSDARG00000014875	158.864	3.35203	0.253818	13.2064	8.05924e-40	6.58688e-38
ENSDARG00000040503	80.8499	3.35176	0.499384	6.71179	1.92246e-11	8.72912e-11
ENSDARG00000002305	18.5808	3.35045	0.64803	5.17021	2.33837e-07	6.07462e-07
ENSDARG00000024546	31.7075	3.3503	0.687985	4.86973	1.1175e-06	2.60168e-06
ENSDARG00000055955	45.4044	3.34444	0.819087	4.08313	4.44338e-05	7.91963e-05
ENSDARG00000059587	93.7425	3.34418	0.283056	11.8145	3.2835e-32	1.35484e-30
ENSDARG00000101126	8.63704	3.34236	0.799265	4.1818	2.89216e-05	5.34465e-05
ENSDARG00000034063	61.6277	3.34152	0.481718	6.93666	4.0147e-12	1.9817e-11
ENSDARG00000010252	44.9349	3.34143	0.628859	5.31348	1.0755e-07	2.95947e-07
ENSDARG00000018303	49.2963	3.34034	0.412547	8.09688	5.63885e-16	4.45034e-15
ENSDARG00000079387	20.868	3.3386	0.721736	4.62579	3.73174e-06	8.02017e-06
ENSDARG00000117384	9.32402	3.33799	0.897132	3.72073	0.000198647	0.000316495
ENSDARG00000092483	4.01716	3.33712	1.06192	3.14254	0.00167488	0.00229081
ENSDARG00000055290	733.182	3.33628	0.506433	6.58781	4.46368e-11	1.93479e-10
ENSDARG00000063068	91.1061	3.33444	0.384659	8.66857	4.37594e-18	4.41751e-17
ENSDARG00000098179	4.1953	3.33426	0.926976	3.59692	0.000322003	0.000493424
ENSDARG00000032077	7.7723	3.33299	0.819611	4.06655	4.77148e-05	8.46184e-05
ENSDARG00000088234	8.10493	3.33272	0.820672	4.06097	4.88696e-05	8.65218e-05
ENSDARG00000103056	129.253	3.33202	0.457347	7.28554	3.20393e-13	1.8192e-12
ENSDARG00000104897	5.02078	3.33112	1.02502	3.2498	0.00115487	0.00162201
ENSDARG00000092759	5.56115	3.3297	0.903453	3.68553	0.000228231	0.000359253
ENSDARG00000008034	16.1463	3.32949	0.648952	5.13057	2.88864e-07	7.38228e-07
ENSDARG00000070743	19.1286	3.32917	0.672616	4.94959	7.43707e-07	1.7782e-06
ENSDARG00000104077	49.4644	3.32866	0.579335	5.74566	9.15657e-09	2.91939e-08
ENSDARG00000054153	14.4366	3.32819	0.577309	5.765	8.16559e-09	2.62609e-08
ENSDARG00000044318	138.013	3.32717	0.628274	5.29573	1.18543e-07	3.24408e-07
ENSDARG00000015199	213.986	3.32577	0.453808	7.32859	2.32585e-13	1.34488e-12
ENSDARG00000074488	195.958	3.32476	0.428606	7.75715	8.6859e-15	5.95885e-14
ENSDARG00000113111	35.1184	3.3243	0.541417	6.14	8.25232e-10	3.03788e-09
ENSDARG00000040445	159.308	3.32312	0.365335	9.09611	9.36247e-20	1.1385e-18
ENSDARG00000046054	48.1161	3.32243	0.510112	6.51314	7.35956e-11	3.09531e-10
ENSDARG00000016939	245.106	3.32188	0.506917	6.55309	5.6359e-11	2.41128e-10
ENSDARG00000045824	22.2557	3.32066	0.858764	3.86679	0.000110277	0.000183292
ENSDARG00000077301	3.26858	3.31984	1.10856	2.99472	0.00274698	0.00364549
ENSDARG00000035420	180.065	3.31961	0.545138	6.08949	1.1327e-09	4.10748e-09
ENSDARG00000077337	4.80165	3.31927	1.06917	3.10454	0.00190577	0.00258441
ENSDARG00000034473	87.9382	3.31741	0.809844	4.09635	4.19708e-05	7.50582e-05
ENSDARG00000018382	54.7591	3.31609	0.372025	8.91363	4.9388e-19	5.50194e-18
ENSDARG00000055276	63.8234	3.31602	0.528583	6.27341	3.53231e-10	1.35735e-09
ENSDARG00000036700	64.178	3.31577	0.366834	9.0389	1.5825e-19	1.88129e-18
ENSDARG00000075977	4.86196	3.31453	0.941705	3.51971	0.000432018	0.000648104
ENSDARG00000112751	4.92757	3.31286	1.36774	2.42214	0.0154292	0.0185552
ENSDARG00000055841	8.08192	3.31224	0.924718	3.58189	0.000341116	0.000520928
ENSDARG00000022995	94.3987	3.31175	0.338207	9.79208	1.21769e-22	2.06183e-21
ENSDARG00000023443	201.969	3.31118	0.272877	12.1344	6.9458e-34	3.33555e-32
ENSDARG00000060072	39.6188	3.31063	0.777752	4.25667	2.07494e-05	3.91808e-05
ENSDARG00000079064	17.1653	3.31038	0.745578	4.44002	8.99513e-06	1.81353e-05
ENSDARG00000036967	228.722	3.30984	0.585644	5.65163	1.58937e-08	4.90011e-08
ENSDARG00000029072	303.063	3.30772	0.467249	7.07915	1.45046e-12	7.61045e-12
ENSDARG00000062430	56.4508	3.30743	0.328792	10.0593	8.35617e-24	1.59972e-22
ENSDARG00000054978	26.1203	3.30736	0.516177	6.40741	1.4801e-10	5.96531e-10
ENSDARG00000099177	65.5209	3.30578	0.621896	5.31564	1.06285e-07	2.92749e-07
ENSDARG00000101118	6.96268	3.30473	0.770462	4.28928	1.79251e-05	3.43084e-05
ENSDARG00000105800	7.02085	3.30375	0.742685	4.44839	8.65164e-06	1.75051e-05
ENSDARG00000075735	24.3873	3.30281	0.578688	5.70741	1.14708e-08	3.60317e-08
ENSDARG00000041621	10.0438	3.30231	0.728302	4.53425	5.78072e-06	1.20343e-05
ENSDARG00000074597	57.2998	3.30169	0.829376	3.98094	6.86447e-05	0.000118161
ENSDARG00000011445	117.764	3.30138	0.675422	4.88788	1.01927e-06	2.39001e-06
ENSDARG00000001452	32.6997	3.30086	0.583061	5.66126	1.50269e-08	4.65654e-08
ENSDARG00000101379	30.7177	3.30082	0.451803	7.30588	2.75458e-13	1.57564e-12
ENSDARG00000078285	18.8534	3.30079	0.680658	4.84941	1.23828e-06	2.86874e-06
ENSDARG00000067566	175.936	3.29915	0.68101	4.8445	1.26929e-06	2.93814e-06
ENSDARG00000088631	39.4193	3.2983	0.63658	5.18129	2.20359e-07	5.76679e-07
ENSDARG00000079104	36.1773	3.29755	0.733021	4.49857	6.84116e-06	1.40662e-05
ENSDARG00000103129	37.0764	3.29639	0.432659	7.61889	2.55859e-14	1.65636e-13
ENSDARG00000094578	39.3706	3.2962	0.496097	6.64427	3.04723e-11	1.35539e-10
ENSDARG00000088023	34.5655	3.29493	0.831591	3.9622	7.42619e-05	0.000126982
ENSDARG00000015356	21.7884	3.29316	0.54886	5.99999	1.97328e-09	6.88259e-09
ENSDARG00000056378	164.717	3.29271	0.398424	8.26435	1.40461e-16	1.18444e-15
ENSDARG00000039579	34.2815	3.29239	0.616032	5.34452	9.06571e-08	2.5199e-07
ENSDARG00000104295	22.6523	3.29236	0.593381	5.54848	2.88171e-08	8.56452e-08
ENSDARG00000099698	6.7635	3.29134	1.17339	2.80498	0.00503196	0.0064357
ENSDARG00000033071	78.8013	3.29076	0.634202	5.18882	2.11628e-07	5.56226e-07
ENSDARG00000054837	109.023	3.29038	0.599576	5.48784	4.06882e-08	1.18726e-07
ENSDARG00000024940	27.2008	3.29013	0.86293	3.81275	0.000137431	0.000224777
ENSDARG00000013207	168.229	3.28999	0.342003	9.61979	6.59668e-22	1.05597e-20
ENSDARG00000101388	9.94987	3.28993	0.736272	4.46836	7.88206e-06	1.60588e-05
ENSDARG00000078824	92.3033	3.28989	0.711474	4.62406	3.76306e-06	8.08137e-06
ENSDARG00000105095	5.76222	3.28906	0.936851	3.51077	0.000446816	0.000667828
ENSDARG00000040039	9.48495	3.28676	0.919466	3.57465	0.000350703	0.000534896
ENSDARG00000078142	183.171	3.28674	0.209707	15.673	2.31325e-55	6.5542e-53
ENSDARG00000015278	203.457	3.28578	0.321613	10.2166	1.67118e-24	3.37411e-23
ENSDARG00000053124	21.9716	3.28539	0.701464	4.68361	2.81866e-06	6.15902e-06
ENSDARG00000103600	10.1656	3.28537	0.718069	4.57529	4.75572e-06	1.00556e-05
ENSDARG00000004184	27.6815	3.28432	0.622774	5.2737	1.33702e-07	3.62302e-07
ENSDARG00000016464	29.8417	3.28382	0.886747	3.70322	0.000212882	0.000337279
ENSDARG00000058839	7.39735	3.2835	0.858006	3.8269	0.000129768	0.000213187
ENSDARG00000074262	35.4088	3.28326	0.525594	6.24676	4.19065e-10	1.5959e-09
ENSDARG00000012247	6.49126	3.28151	1.03988	3.15566	0.00160137	0.00219507
ENSDARG00000008026	116.09	3.27775	0.543209	6.03406	1.59892e-09	5.64871e-09
ENSDARG00000009087	4548.22	3.27729	0.512049	6.40034	1.55032e-10	6.23943e-10
ENSDARG00000044755	10.7231	3.27635	0.737818	4.4406	8.97092e-06	1.80908e-05
ENSDARG00000089190	41.6918	3.27567	0.477841	6.85515	7.12377e-12	3.4018e-11
ENSDARG00000099639	4.67172	3.27452	1.0719	3.05487	0.00225155	0.00302389
ENSDARG00000115041	14.7475	3.27449	0.621513	5.26858	1.37482e-07	3.7235e-07
ENSDARG00000074546	197.352	3.27426	0.348184	9.40382	5.26196e-21	7.56796e-20
ENSDARG00000036628	2744.16	3.27307	0.57483	5.69398	1.2411e-08	3.87843e-08
ENSDARG00000096662	230.816	3.27172	0.369438	8.85595	8.29755e-19	9.01908e-18
ENSDARG00000013245	7.96662	3.26738	0.754706	4.32934	1.49558e-05	2.91235e-05
ENSDARG00000095017	5.33017	3.26722	0.990436	3.29877	0.000971085	0.00137984
ENSDARG00000079076	47.8395	3.26572	0.657755	4.96495	6.87179e-07	1.65515e-06
ENSDARG00000058978	7.08661	3.26536	0.755476	4.32226	1.54442e-05	3.00058e-05
ENSDARG00000056438	33.0803	3.26327	0.841823	3.87643	0.000105999	0.000176803
ENSDARG00000102615	17.9069	3.26266	1.0471	3.11589	0.00183389	0.0024913
ENSDARG00000030326	73.9831	3.25981	0.660678	4.93403	8.05485e-07	1.91675e-06
ENSDARG00000007018	29.9482	3.25972	0.665321	4.89947	9.60935e-07	2.25946e-06
ENSDARG00000077207	18.793	3.25788	0.661273	4.92669	8.36357e-07	1.98466e-06
ENSDARG00000073974	16.3625	3.25671	0.658109	4.94859	7.47518e-07	1.78681e-06
ENSDARG00000058593	37.5014	3.25665	0.543771	5.98901	2.11122e-09	7.33363e-09
ENSDARG00000070108	47.8078	3.25662	0.470377	6.92344	4.40808e-12	2.159e-11
ENSDARG00000075818	26.4225	3.25256	0.627207	5.18579	2.15098e-07	5.643e-07
ENSDARG00000104573	173.412	3.25255	0.78204	4.15906	3.19566e-05	5.85286e-05
ENSDARG00000074283	166.639	3.25037	0.408549	7.95589	1.77854e-15	1.33194e-14
ENSDARG00000036102	115.181	3.24945	0.994891	3.26613	0.00109027	0.00153567
ENSDARG00000097819	26.1828	3.2493	0.522097	6.22356	4.86007e-10	1.84176e-09
ENSDARG00000060498	33.3889	3.24845	0.714552	4.54613	5.46408e-06	1.14283e-05
ENSDARG00000093081	16.7337	3.24784	0.88265	3.67965	0.000233557	0.000366753
ENSDARG00000105325	6.1361	3.24724	1.09069	2.97723	0.00290863	0.00384679
ENSDARG00000075110	72.242	3.246	0.633365	5.12501	2.97515e-07	7.57603e-07
ENSDARG00000101469	8.17292	3.2444	0.837907	3.87203	0.000107931	0.000179779
ENSDARG00000054610	114.179	3.23635	0.528518	6.12345	9.15723e-10	3.35357e-09
ENSDARG00000070428	7.3988	3.23628	0.963846	3.35768	0.000785999	0.00113122
ENSDARG00000060927	16.8791	3.23511	1.06422	3.03989	0.00236668	0.00316799
ENSDARG00000103551	356.71	3.2341	0.441186	7.33048	2.29332e-13	1.32697e-12
ENSDARG00000075748	268.52	3.23382	0.444543	7.27448	3.47755e-13	1.9693e-12
ENSDARG00000086615	8.16349	3.23296	1.11935	2.88825	0.00387397	0.00503729
ENSDARG00000061120	111.898	3.23154	0.358214	9.02126	1.85933e-19	2.1799e-18
ENSDARG00000103467	42.7183	3.23001	0.363907	8.87592	6.93603e-19	7.58768e-18
ENSDARG00000093054	6.80946	3.22886	1.15592	2.79333	0.0052168	0.00665408
ENSDARG00000078430	45.3525	3.22841	0.944926	3.41657	0.000634142	0.000927109
ENSDARG00000061784	67.1019	3.22828	0.67436	4.78717	1.69147e-06	3.84013e-06
ENSDARG00000035650	22.745	3.22699	0.723384	4.46097	8.15888e-06	1.65831e-05
ENSDARG00000086342	19.7069	3.22678	0.664413	4.85659	1.19427e-06	2.77206e-06
ENSDARG00000009693	12.4421	3.22592	0.682557	4.72622	2.28733e-06	5.08429e-06
ENSDARG00000094704	25.3434	3.22178	0.582487	5.53107	3.18289e-08	9.41685e-08
ENSDARG00000093748	32.5794	3.22168	0.805182	4.00118	6.30263e-05	0.000109254
ENSDARG00000102075	4.53133	3.22068	1.04201	3.09083	0.001996	0.00269816
ENSDARG00000011581	75.9634	3.21922	0.304624	10.5679	4.19975e-26	9.97148e-25
ENSDARG00000099674	59.976	3.21754	0.50383	6.38617	1.70095e-10	6.79739e-10
ENSDARG00000095090	11.407	3.21728	0.644038	4.99549	5.86869e-07	1.42566e-06
ENSDARG00000040523	44.1306	3.21699	0.561211	5.73222	9.91228e-09	3.14499e-08
ENSDARG00000055751	2264.79	3.21662	0.359602	8.94494	3.72155e-19	4.20654e-18
ENSDARG00000090052	33.1605	3.21414	0.616461	5.21386	1.84951e-07	4.9097e-07
ENSDARG00000018968	23.4884	3.21372	0.637802	5.03874	4.68612e-07	1.15522e-06
ENSDARG00000087736	32.0839	3.21316	0.536782	5.98597	2.15104e-09	7.46582e-09
ENSDARG00000032010	23.3195	3.2122	0.57344	5.60163	2.12341e-08	6.45528e-08
ENSDARG00000104118	115.703	3.21074	0.639934	5.0173	5.24026e-07	1.2829e-06
ENSDARG00000078191	24.8899	3.20993	0.605207	5.30386	1.13379e-07	3.10879e-07
ENSDARG00000061093	15.2496	3.20969	1.08393	2.96116	0.00306482	0.00404079
ENSDARG00000092294	24.135	3.2082	0.499708	6.42015	1.36137e-10	5.50505e-10
ENSDARG00000097747	10.9244	3.20534	0.768607	4.17033	3.04159e-05	5.60449e-05
ENSDARG00000078864	151.886	3.20349	0.254298	12.5974	2.18211e-36	1.42677e-34
ENSDARG00000102056	239.965	3.20308	0.312211	10.2593	1.07428e-24	2.20565e-23
ENSDARG00000101551	3.98989	3.20128	0.946245	3.38314	0.000716614	0.00103769
ENSDARG00000077082	12.1872	3.2012	0.745153	4.29603	1.73884e-05	3.34015e-05
ENSDARG00000017504	136.203	3.20031	0.500694	6.39175	1.63997e-10	6.56299e-10
ENSDARG00000077309	69.8904	3.19983	0.562002	5.69362	1.24374e-08	3.88526e-08
ENSDARG00000008767	23.0894	3.19881	0.598794	5.34208	9.18858e-08	2.55238e-07
ENSDARG00000110464	5.96353	3.19867	0.976477	3.27572	0.00105393	0.00148761
ENSDARG00000016350	150.889	3.19807	0.329096	9.71773	2.53363e-22	4.21445e-21
ENSDARG00000104343	10.012	3.19684	0.617971	5.17312	2.30222e-07	5.99234e-07
ENSDARG00000104120	11.8758	3.19622	0.623401	5.12707	2.94281e-07	7.5004e-07
ENSDARG00000043894	3.86671	3.1962	0.990144	3.22802	0.0012465	0.00174093
ENSDARG00000023766	50.7977	3.19515	0.473281	6.75106	1.46771e-11	6.74717e-11
ENSDARG00000078890	220.659	3.19381	0.32942	9.69525	3.15855e-22	5.20304e-21
ENSDARG00000067916	263.654	3.19378	0.578955	5.51646	3.45895e-08	1.01839e-07
ENSDARG00000103783	8.79295	3.19243	1.20806	2.6426	0.00822723	0.0102209
ENSDARG00000008363	489.518	3.18852	0.466186	6.83957	7.94289e-12	3.77387e-11
ENSDARG00000115392	5.34511	3.18828	1.08001	2.95208	0.00315641	0.00415445
ENSDARG00000075580	23.5265	3.18703	0.470647	6.77159	1.27379e-11	5.90683e-11
ENSDARG00000100280	127.59	3.18688	0.373999	8.52109	1.58057e-17	1.48945e-16
ENSDARG00000105551	9.01815	3.18641	0.739913	4.30647	1.65879e-05	3.20085e-05
ENSDARG00000059294	231.822	3.18319	0.589925	5.39593	6.81699e-08	1.92251e-07
[truncated: 2,555 more rows]

## Sheet: hep
ensembl_gene_id	baseMean	log2FoldChange	lfcSE	stat	pvalue	padj
ENSDARG00000103277	203.709	5.58769	0.603669	9.25621	2.11824e-20	1.79987e-16
ENSDARG00000040747	41.2936	5.38365	0.609291	8.83593	9.92678e-19	4.21739e-15
ENSDARG00000057121	356.81	8.49639	1.21274	7.00596	2.45304e-12	6.94782e-09
ENSDARG00000093126	165.062	4.14558	0.665692	6.22748	4.74002e-10	8.0552e-07
ENSDARG00000020876	316.198	4.50386	0.753907	5.97403	2.31466e-09	2.80967e-06
ENSDARG00000061994	427.644	1.92488	0.325093	5.92103	3.19941e-09	3.39817e-06
ENSDARG00000013794	162.489	3.06699	0.530897	5.777	7.60464e-09	7.17962e-06
ENSDARG00000074345	41.6831	4.91656	0.896223	5.48587	4.11438e-08	3.49599e-05
ENSDARG00000035088	13.2608	7.86157	1.49188	5.26957	1.36746e-07	9.68279e-05
ENSDARG00000011122	330.54	2.99927	0.583967	5.13603	2.80604e-07	0.000183407
ENSDARG00000024276	17.1037	6.85457	1.3395	5.11726	3.10013e-07	0.000188156
ENSDARG00000102160	66.5949	4.26056	0.837068	5.08987	3.58311e-07	0.000194344
ENSDARG00000040253	181.593	3.06105	0.601874	5.08587	3.65952e-07	0.000194344
ENSDARG00000105088	53.9447	5.21093	1.03034	5.05748	4.24826e-07	0.000212338
ENSDARG00000115870	35.9981	4.20731	0.840242	5.00726	5.52106e-07	0.000260625
ENSDARG00000061660	219.461	2.50598	0.503202	4.98006	6.35646e-07	0.000284268
ENSDARG00000041607	147.054	2.84371	0.579333	4.90859	9.17313e-07	0.000389721
ENSDARG00000042807	24.1268	4.14362	0.849814	4.87592	1.08304e-06	0.000438217
ENSDARG00000038398	57.7496	3.5456	0.729523	4.86017	1.17286e-06	0.000452992
ENSDARG00000063167	177.077	3.11891	0.643013	4.85046	1.23175e-06	0.000455053
ENSDARG00000058285	293.202	4.35304	0.902972	4.8208	1.42987e-06	0.000506234
ENSDARG00000063031	184.313	1.73483	0.366079	4.73896	2.14819e-06	0.000702044
ENSDARG00000061566	121.208	2.73664	0.581485	4.7063	2.52257e-06	0.000755932
ENSDARG00000037099	169.466	2.48779	0.528749	4.70505	2.5381e-06	0.000755932
ENSDARG00000104576	477.343	3.38508	0.728211	4.64848	3.34387e-06	0.000906121
ENSDARG00000099148	759.828	2.34176	0.504223	4.64429	3.41249e-06	0.000906121
ENSDARG00000025641	10.3635	4.09323	0.903347	4.53119	5.86536e-06	0.00138439
ENSDARG00000095767	28.7681	5.64575	1.28668	4.38785	1.14477e-05	0.00221071
ENSDARG00000074635	1771.36	1.65879	0.385786	4.29978	1.70968e-05	0.00309089
ENSDARG00000028017	63.5087	2.86692	0.680073	4.2156	2.49117e-05	0.00423349
ENSDARG00000041623	92.6001	1.92646	0.460996	4.17891	2.9291e-05	0.00460899
ENSDARG00000031336	27.8227	3.74118	0.9025	4.14535	3.393e-05	0.00497075
ENSDARG00000052012	7.90669	7.1091	1.75219	4.05726	4.96509e-05	0.00639218
ENSDARG00000054848	85.8728	1.92851	0.47732	4.04028	5.33868e-05	0.00652704
ENSDARG00000104172	1128	3.74266	0.92858	4.03052	5.56531e-05	0.00652704
ENSDARG00000062080	61.6783	2.57616	0.639952	4.02554	5.68437e-05	0.00652704
ENSDARG00000009505	459.011	1.39228	0.349923	3.97882	6.92587e-05	0.0071222
ENSDARG00000008275	109.761	2.50986	0.638191	3.93277	8.39742e-05	0.00743668
ENSDARG00000099351	1001.3	2.60017	0.662206	3.92653	8.61809e-05	0.00747223
ENSDARG00000016011	430.883	1.36009	0.34854	3.90224	9.53058e-05	0.00800803
ENSDARG00000073743	68.329	1.57826	0.404665	3.90016	9.61303e-05	0.00800803
ENSDARG00000059824	50.5127	4.39433	1.13284	3.87903	0.000104875	0.00856845
ENSDARG00000052617	37.3943	2.68447	0.695158	3.86167	0.000112617	0.00890866
ENSDARG00000031317	152.196	1.92444	0.498518	3.86033	0.000113232	0.00890866
ENSDARG00000074082	10.7005	4.03808	1.04916	3.84886	0.000118666	0.00908386
ENSDARG00000071005	355.544	2.92659	0.761844	3.84145	0.000122308	0.0091969
ENSDARG00000020239	1106.99	3.51391	0.921284	3.81415	0.000136655	0.00975763
ENSDARG00000068572	116.699	1.9307	0.513385	3.76073	0.00016942	0.0109901
ENSDARG00000030340	108.691	1.72793	0.459576	3.75983	0.000170026	0.0109901
ENSDARG00000074341	28.5111	2.30603	0.614669	3.75167	0.00017566	0.0111387
ENSDARG00000051915	5.38189	6.54646	1.7918	3.65357	0.000258616	0.0128495
ENSDARG00000070453	276.084	3.1552	0.865972	3.64354	0.000268919	0.0130057
ENSDARG00000056653	15.5649	2.62845	0.725456	3.62317	0.000291009	0.0135121
ENSDARG00000054916	261.651	2.95554	0.822744	3.59229	0.000327781	0.0145004
ENSDARG00000052158	16.0179	4.53381	1.26668	3.57929	0.000344524	0.014685
ENSDARG00000052255	18.5179	2.52155	0.707643	3.56331	0.000366203	0.015105
ENSDARG00000091902	139.526	1.65578	0.466418	3.54999	0.000385252	0.015588
ENSDARG00000035120	264.217	3.34297	0.942823	3.5457	0.000391564	0.0156247
ENSDARG00000090980	27.8658	3.89239	1.09875	3.54256	0.00039626	0.0156247
ENSDARG00000091734	12.2307	3.9671	1.1207	3.53984	0.000400363	0.0156247
ENSDARG00000007682	255.008	3.35122	0.948772	3.53216	0.000412181	0.0158032
ENSDARG00000069375	548.899	4.25443	1.21428	3.50367	0.000458892	0.0163147
ENSDARG00000074638	8.99139	5.84387	1.67444	3.49004	0.000482954	0.0167496
ENSDARG00000015955	58.9596	3.62702	1.04043	3.48609	0.000490139	0.0169297
ENSDARG00000109769	12.9515	3.68055	1.0767	3.41837	0.000629962	0.0192998
ENSDARG00000060340	22.3972	2.42586	0.711055	3.41164	0.000645732	0.0195869
ENSDARG00000074726	32.4137	1.64811	0.485018	3.39804	0.0006787	0.0201655
ENSDARG00000054272	1252.9	1.17302	0.353044	3.32258	0.000891906	0.0225551
ENSDARG00000067829	131.316	3.28679	0.989506	3.32165	0.000894883	0.0225633
ENSDARG00000022399	43.7274	1.54011	0.464095	3.31852	0.000904967	0.02275
ENSDARG00000043566	21.6536	2.23168	0.67283	3.31686	0.000910352	0.0228179
ENSDARG00000069278	30.6869	1.88522	0.571994	3.29588	0.000981137	0.0238192
ENSDARG00000001975	214.726	4.0984	1.2489	3.28161	0.00103215	0.0246353
ENSDARG00000100075	332.624	1.81206	0.55247	3.27992	0.00103837	0.0246454
ENSDARG00000113149	3.77169	6.03799	1.84785	3.26757	0.00108475	0.0253218
ENSDARG00000045014	12.8052	3.50164	1.07436	3.25928	0.00111696	0.0257903
ENSDARG00000039832	6.03764	4.13167	1.27203	3.24809	0.00116184	0.0262721
ENSDARG00000041602	38.4778	2.008	0.618378	3.2472	0.00116546	0.0262721
ENSDARG00000035133	178.118	1.25933	0.388044	3.24533	0.00117314	0.0263707
ENSDARG00000099776	574.2	2.42972	0.750704	3.23659	0.00120966	0.0267546
ENSDARG00000075368	6.08753	3.91812	1.21505	3.22467	0.00126118	0.0272678
ENSDARG00000105052	123.273	1.95014	0.608258	3.20611	0.00134544	0.0285712
ENSDARG00000040284	174.42	1.47638	0.462682	3.19092	0.0014182	0.0293914
ENSDARG00000095427	38.7033	1.91934	0.602027	3.18812	0.001432	0.0295333
ENSDARG00000061368	874.659	1.41411	0.445203	3.17632	0.00149157	0.029592
ENSDARG00000024278	109.927	1.46743	0.465049	3.15544	0.00160258	0.0302633
ENSDARG00000062518	84.7165	1.99378	0.633129	3.14909	0.00163779	0.0305011
ENSDARG00000110266	3.43689	5.90113	1.8742	3.14862	0.00164046	0.0305011
ENSDARG00000038312	42.4644	1.35417	0.430609	3.14477	0.00166217	0.0306365
ENSDARG00000013721	3173.28	3.09084	0.989142	3.12477	0.00177945	0.0316318
ENSDARG00000061096	45.7855	2.20425	0.708443	3.11141	0.00186199	0.032092
ENSDARG00000104531	20.6459	1.78644	0.574668	3.10866	0.0018794	0.0321961
ENSDARG00000025605	41.4336	1.28909	0.417217	3.08974	0.00200333	0.0331174
ENSDARG00000041304	208.029	1.41524	0.462884	3.05744	0.0022324	0.0350622
ENSDARG00000090337	337.418	2.1104	0.694196	3.04006	0.00236533	0.0357643
ENSDARG00000098570	11.2703	2.49121	0.82061	3.03581	0.00239892	0.0358236
ENSDARG00000010332	2.81327	5.15427	1.70646	3.02045	0.00252397	0.0365975
ENSDARG00000077726	176.785	2.08274	0.691918	3.0101	0.00261164	0.0370756
ENSDARG00000101024	28.0267	2.33739	0.77699	3.00826	0.0026275	0.0370756
ENSDARG00000033861	58.4988	1.61151	0.535861	3.00734	0.00263548	0.0370756
ENSDARG00000095843	3.7682	5.3139	1.7722	2.99848	0.00271328	0.0376097
ENSDARG00000070522	28.754	3.77534	1.27578	2.95925	0.00308393	0.0406266
ENSDARG00000035859	209.196	2.4236	0.819242	2.95834	0.003093	0.0406595
ENSDARG00000070873	5.68817	4.61342	1.5616	2.95429	0.00313389	0.0407166
ENSDARG00000070709	3.73566	6.02059	2.0454	2.94348	0.00324545	0.0411145
ENSDARG00000051861	83.0393	3.35982	1.14171	2.9428	0.00325261	0.0411145
ENSDARG00000101791	64.8103	3.04536	1.03806	2.93371	0.00334934	0.0419136
ENSDARG00000052088	13.671	2.29635	0.783151	2.93219	0.00336577	0.0419796
ENSDARG00000102076	23.2922	1.71875	0.586715	2.92944	0.00339573	0.0420605
ENSDARG00000029497	234.249	2.74199	0.938849	2.92059	0.00349373	0.0425647
ENSDARG00000079124	9.11468	2.23115	0.766205	2.91195	0.00359185	0.0431683
ENSDARG00000090036	4.38144	3.85123	1.32463	2.90739	0.00364456	0.0432464
ENSDARG00000093425	15133.6	2.98146	1.02925	2.89671	0.00377094	0.0438889
ENSDARG00000078311	98.8713	1.39848	0.4835	2.89241	0.00382299	0.0440162
ENSDARG00000074526	394.672	3.34258	1.15902	2.88396	0.00392713	0.0443734
ENSDARG00000019601	6.77022	4.30356	1.49309	2.88233	0.00394749	0.0445442
ENSDARG00000036864	27.8968	2.06145	0.720994	2.85919	0.0042473	0.0460086
ENSDARG00000043209	47.7716	1.94504	0.680988	2.8562	0.0042875	0.0462044
ENSDARG00000102418	34.4946	1.97263	0.69383	2.8431	0.00446765	0.0474568
ENSDARG00000038731	142.375	1.40964	0.496324	2.84015	0.00450918	0.0475918
ENSDARG00000038666	29.574	3.55334	1.25309	2.83567	0.00457301	0.0478279
ENSDARG00000038066	14.2146	2.06962	0.730974	2.83132	0.0046356	0.0481524
ENSDARG00000052873	2.82457	5.61542	1.98976	2.82216	0.00477007	0.0487856
ENSDARG00000095817	32.4931	1.89948	0.6738	2.81906	0.00481645	0.0489538
ENSDARG00000011609	201.653	1.14301	0.40694	2.80878	0.00497289	0.0495147
ENSDARG00000061940	12.1071	2.47326	0.881065	2.80712	0.00499866	0.0495321

## Sheet: hsc
ensembl_gene_id	baseMean	log2FoldChange	lfcSE	stat	pvalue	padj
ENSDARG00000002394	38.6592	4.51029	0.588865	7.65929	1.86966e-14	1.01268e-10
ENSDARG00000116076	10550.7	6.18557	0.97682	6.33235	2.41453e-10	3.9492e-07
ENSDARG00000113526	38.8639	6.22214	1.04296	5.96583	2.4339e-09	2.84349e-06
ENSDARG00000041391	502.316	1.84743	0.318761	5.79567	6.80509e-09	6.9565e-06
ENSDARG00000103846	1828.82	3.01266	0.557992	5.39911	6.69739e-08	4.24784e-05
ENSDARG00000104451	95.5241	2.06744	0.395323	5.22973	1.69755e-07	8.6766e-05
ENSDARG00000114910	562770	5.11048	0.989626	5.16406	2.41654e-07	0.00011625
ENSDARG00000111123	4183.12	5.07151	1.0018	5.0624	4.14009e-07	0.000161227
ENSDARG00000103025	324.134	5.2423	1.07355	4.88316	1.04398e-06	0.000258717
ENSDARG00000042641	255.975	4.70342	0.976689	4.81568	1.46703e-06	0.00029481
ENSDARG00000101501	28.4575	4.51724	0.93389	4.83702	1.31801e-06	0.00029481
ENSDARG00000096403	1240.42	3.31297	0.696463	4.75684	1.96643e-06	0.000357365
ENSDARG00000103915	310.32	1.98928	0.421745	4.71678	2.39604e-06	0.000402394
ENSDARG00000037000	151.25	4.65294	0.987462	4.71202	2.45277e-06	0.000402394
ENSDARG00000062823	54.3016	3.42117	0.729691	4.68852	2.75184e-06	0.000424614
ENSDARG00000037318	173.73	2.01152	0.432968	4.64587	3.38641e-06	0.000471366						`
ENSDARG00000058946	54.2947	2.73954	0.589266	4.64907	3.33435e-06	0.000471366
ENSDARG00000081126	504.565	2.80337	0.605666	4.62857	3.68202e-06	0.000477962
ENSDARG00000045676	157.164	2.7391	0.59161	4.62991	3.65817e-06	0.000477962
ENSDARG00000007127	46.0028	3.5185	0.769564	4.57207	4.82927e-06	0.000570474
ENSDARG00000085497	155.431	2.4897	0.550245	4.52471	6.04794e-06	0.000626077
ENSDARG00000104296	26.048	7.50673	1.65858	4.52599	6.01148e-06	0.000626077
ENSDARG00000087657	521.895	2.54616	0.568971	4.47503	7.64013e-06	0.000718172
ENSDARG00000104047	115.768	2.7271	0.622962	4.37763	1.19974e-05	0.000916964
ENSDARG00000112858	65.8372	3.15608	0.726692	4.34308	1.40498e-05	0.00101681
ENSDARG00000019302	93.7949	3.2332	0.745511	4.33689	1.44515e-05	0.0010367
ENSDARG00000076290	141.48	2.31363	0.534675	4.32717	1.51034e-05	0.00104786
ENSDARG00000019838	78.8016	2.46957	0.570479	4.32894	1.4983e-05	0.00104786
ENSDARG00000052982	9.96665	7.03588	1.62606	4.32694	1.51195e-05	0.00104786
ENSDARG00000043196	43.3296	6.99477	1.62236	4.31149	1.62158e-05	0.00107816
ENSDARG00000113671	9.75113	7.43541	1.76467	4.21349	2.5145e-05	0.00138327
ENSDARG00000018491	237.805	2.20379	0.525236	4.19581	2.71903e-05	0.0014346
ENSDARG00000018145	89.2063	1.71489	0.408521	4.1978	2.69519e-05	0.0014346
ENSDARG00000104203	19.5574	4.84214	1.18425	4.08877	4.3366e-05	0.00192125
ENSDARG00000069828	18.4565	3.03047	0.746124	4.06162	4.87334e-05	0.00205434
ENSDARG00000096398	14.2397	7.08893	1.75523	4.03875	5.37376e-05	0.00210103
ENSDARG00000092028	344.068	2.52554	0.628232	4.02008	5.81774e-05	0.00219208
ENSDARG00000102808	307.143	2.24042	0.557555	4.0183	5.86192e-05	0.00219208
ENSDARG00000044365	393.26	3.39036	0.848341	3.99647	6.4295e-05	0.00232437
ENSDARG00000016598	56.1039	3.84857	0.964636	3.98966	6.61672e-05	0.00235267
ENSDARG00000024602	50.6236	3.06307	0.77219	3.96674	7.28635e-05	0.00250369
ENSDARG00000100564	37.0268	2.33217	0.587861	3.96722	7.27163e-05	0.00250369
ENSDARG00000111460	1349.3	3.63144	0.916088	3.96408	7.36808e-05	0.00252118
ENSDARG00000099439	87.6779	2.5913	0.65599	3.95022	7.80808e-05	0.00264956
ENSDARG00000037654	14.2983	4.47624	1.14201	3.91963	8.86845e-05	0.0028168
ENSDARG00000038213	144.405	2.62416	0.670419	3.91421	9.07006e-05	0.0028457
ENSDARG00000063177	80.2961	2.72488	0.69802	3.90373	9.47199e-05	0.0029121
ENSDARG00000040984	120.126	1.83191	0.469652	3.90056	9.59685e-05	0.00291952
ENSDARG00000078251	22.6802	2.65515	0.681741	3.89465	9.83394e-05	0.00293511
ENSDARG00000014159	460.811	1.10655	0.284934	3.88351	0.000102958	0.0029964
ENSDARG00000103380	20.6181	5.3094	1.36902	3.87826	0.000105206	0.00304019
ENSDARG00000112702	140.657	4.42048	1.14172	3.87178	0.000108045	0.00308949
ENSDARG00000038910	65.8286	1.78347	0.460518	3.87274	0.000107619	0.00308949
ENSDARG00000087709	43.0258	5.61404	1.44968	3.87261	0.000107674	0.00308949
ENSDARG00000069409	32.8969	1.84803	0.477504	3.8702	0.000108746	0.00309128
ENSDARG00000069752	101.529	1.3868	0.359465	3.85795	0.000114341	0.00315907
ENSDARG00000081580	56.4619	5.1505	1.34263	3.83612	0.000124991	0.00338469
ENSDARG00000059630	85.9791	2.1984	0.574519	3.8265	0.000129978	0.00345117
ENSDARG00000045166	32.1666	4.34615	1.1366	3.82381	0.000131403	0.00346651
ENSDARG00000013670	524.841	2.71192	0.710535	3.81674	0.000135228	0.00354453
ENSDARG00000038248	9.62853	6.18927	1.62778	3.80227	0.000143376	0.00366415
ENSDARG00000042851	58.4307	1.95771	0.516313	3.7917	0.000149617	0.00371997
ENSDARG00000041078	814.437	1.42728	0.376633	3.78959	0.000150896	0.00372818
ENSDARG00000032553	92.0974	3.66821	0.970081	3.78135	0.000155982	0.0037965
ENSDARG00000045946	120.318	1.84816	0.490745	3.76603	0.000165863	0.00387551
ENSDARG00000052290	21.5331	2.87258	0.765052	3.75476	0.000173509	0.00398584
ENSDARG00000069157	62.071	1.72829	0.461515	3.74483	0.000180516	0.00410072
ENSDARG00000059323	374.626	1.54502	0.414549	3.727	0.000193774	0.00425134
ENSDARG00000094345	88.8968	3.20226	0.871243	3.6755	0.000237381	0.00474525
ENSDARG00000112275	14.0548	5.10662	1.39154	3.66977	0.000242771	0.00479181
ENSDARG00000026759	12.978	4.31774	1.17697	3.66852	0.000243956	0.00479181
ENSDARG00000030108	51.1386	1.98124	0.540825	3.66338	0.000248912	0.00483515
ENSDARG00000090690	11.9027	6.33888	1.73537	3.65276	0.000259438	0.00500398
ENSDARG00000021048	93.5993	1.86963	0.513101	3.6438	0.000268646	0.0050396
ENSDARG00000021399	48.1169	1.87387	0.514316	3.64343	0.000269033	0.0050396
ENSDARG00000029071	31.2807	3.00173	0.823001	3.64731	0.000265005	0.0050396
ENSDARG00000016375	78.2041	2.27169	0.624363	3.63842	0.000274319	0.00509053
ENSDARG00000005254	137.406	1.68406	0.463935	3.62994	0.000283487	0.00518647
ENSDARG00000008936	59.9967	1.85453	0.515521	3.5974	0.000321415	0.00560342
ENSDARG00000052734	564.215	5.3993	1.50248	3.59359	0.000326151	0.00563904
ENSDARG00000038618	34.1996	2.1676	0.604279	3.58709	0.000334393	0.00570912
ENSDARG00000015088	103.369	2.33043	0.64999	3.58532	0.000336662	0.00571741
ENSDARG00000022970	74.0116	1.78706	0.499944	3.57451	0.000350881	0.00577907
ENSDARG00000037361	69.5495	1.77548	0.496849	3.57348	0.000352274	0.00578493
ENSDARG00000040326	37.3816	1.81328	0.509818	3.55673	0.000375506	0.00605561
ENSDARG00000069980	312.726	2.95711	0.836193	3.5364	0.000405615	0.00634248
ENSDARG00000099774	61.9485	2.24898	0.636161	3.53523	0.000407416	0.00634637
ENSDARG00000003570	1255.88	1.81054	0.513488	3.52595	0.000421961	0.00643806
ENSDARG00000113506	107.015	4.34556	1.2324	3.52609	0.00042175	0.00643806
ENSDARG00000071555	16.7016	3.5945	1.01998	3.5241	0.00042493	0.00645234
ENSDARG00000103403	114.498	1.3694	0.389047	3.51988	0.000431737	0.00649035
ENSDARG00000012468	51.972	3.73762	1.06401	3.51278	0.000443439	0.00655776
ENSDARG00000071426	100.413	2.51606	0.717731	3.50557	0.000455623	0.00666562
ENSDARG00000070386	43.2252	2.29647	0.65695	3.49566	0.000472885	0.00677278
ENSDARG00000005058	31.932	2.3976	0.687089	3.48951	0.000483911	0.00688247
ENSDARG00000097571	51.9827	3.72769	1.0731	3.47375	0.000513237	0.00711398
ENSDARG00000060252	39.3642	1.91485	0.551385	3.47281	0.00051504	0.0071269
ENSDARG00000100435	36.1726	2.16811	0.625447	3.46649	0.000527301	0.00722322
ENSDARG00000086309	134.771	1.49294	0.431313	3.46138	0.000537413	0.00722895
ENSDARG00000019128	7.97541	3.84554	1.11095	3.46149	0.000537201	0.00722895
ENSDARG00000031845	222.48	1.77142	0.513137	3.45213	0.00055618	0.00729688
ENSDARG00000098367	139.106	1.84629	0.536203	3.44327	0.000574722	0.00743683
ENSDARG00000094974	26.9181	3.15405	0.916654	3.44083	0.000579935	0.00745697
ENSDARG00000053155	59.1202	1.80501	0.524893	3.43881	0.000584282	0.00748142
ENSDARG00000045989	106.012	1.6958	0.4941	3.43211	0.000598912	0.00758189
ENSDARG00000041904	54.53	1.88848	0.550227	3.43218	0.000598745	0.00758189
ENSDARG00000069095	16.0827	3.62371	1.05566	3.43266	0.000597686	0.00758189
ENSDARG00000024026	16.3097	2.7815	0.812285	3.4243	0.000616393	0.00775517
ENSDARG00000005675	327.054	2.3036	0.67498	3.41284	0.00064289	0.00794193
ENSDARG00000082493	40.3895	3.62633	1.06857	3.39362	0.000689751	0.00817505
ENSDARG00000103979	523.819	1.45657	0.429526	3.39112	0.000696082	0.00820253
ENSDARG00000030494	11.7109	3.06135	0.903094	3.38984	0.000699324	0.00821021
ENSDARG00000024017	5.098	5.75956	1.69931	3.38936	0.000700554	0.00821021
ENSDARG00000076811	209.883	1.47305	0.434849	3.38749	0.000705348	0.00822873
ENSDARG00000060756	77.1965	2.20362	0.650412	3.38804	0.000703951	0.00822873
ENSDARG00000063916	214.083	2.51127	0.743322	3.37845	0.000728965	0.00841009
ENSDARG00000037517	85.8614	1.72619	0.511228	3.37656	0.000733994	0.00844248
ENSDARG00000098802	73.687	1.40547	0.416746	3.37248	0.000744944	0.00852049
ENSDARG00000076563	188.099	2.64666	0.78764	3.36024	0.000778757	0.00877228
ENSDARG00000059304	24.0249	2.04387	0.609546	3.3531	0.00079913	0.00890293
ENSDARG00000040838	22.0528	2.0386	0.607954	3.35321	0.000798813	0.00890293
ENSDARG00000070454	30.6896	2.34103	0.698442	3.35179	0.000802916	0.00891245
ENSDARG00000006598	70.0195	2.06778	0.618301	3.34429	0.000824947	0.00906777
ENSDARG00000052537	31.5666	2.17959	0.651731	3.34431	0.000824868	0.00906777
ENSDARG00000070387	45.9929	2.70282	0.808774	3.34188	0.000832143	0.00912234
ENSDARG00000057465	84.0282	1.98202	0.593567	3.33916	0.000840311	0.00917499
ENSDARG00000088444	18.4771	2.5484	0.769163	3.31321	0.000922325	0.00974518
ENSDARG00000109164	8789.81	2.94071	0.887896	3.312	0.00092631	0.00976206
ENSDARG00000114837	61.7383	3.78817	1.14651	3.3041	0.000952805	0.00992616
ENSDARG00000058365	241.989	2.66185	0.807972	3.29449	0.000986006	0.0100794
ENSDARG00000006773	4.9106	5.81868	1.76614	3.29457	0.000985712	0.0100794
ENSDARG00000092798	309.439	1.52789	0.465023	3.28562	0.0010176	0.0102868
ENSDARG00000028982	95.5673	1.38413	0.421269	3.28561	0.00101761	0.0102868
ENSDARG00000042980	58.815	2.1472	0.654759	3.27938	0.00104034	0.0103882
ENSDARG00000100903	15.5351	3.36133	1.02605	3.27597	0.00105299	0.0104761
ENSDARG00000013250	141.54	1.83805	0.564177	3.25793	0.00112227	0.0108872
ENSDARG00000017740	207.726	1.36156	0.419434	3.24618	0.00116966	0.0111788
ENSDARG00000102443	32.1116	3.85259	1.18716	3.24522	0.00117361	0.0111941
ENSDARG00000094265	16.5599	3.65736	1.12707	3.24502	0.00117443	0.0111941
ENSDARG00000055561	103.073	1.48385	0.457592	3.24274	0.00118385	0.0112445
ENSDARG00000040553	24.1585	2.11675	0.653261	3.24029	0.00119409	0.0113155
ENSDARG00000037488	700.504	1.07629	0.332272	3.23918	0.00119872	0.0113331
ENSDARG00000060522	34.5614	1.87812	0.580349	3.23618	0.00121139	0.0114265
ENSDARG00000035660	111.711	1.19583	0.370237	3.22989	0.00123836	0.0115385
ENSDARG00000100401	4.00813	6.65007	2.07285	3.20818	0.00133579	0.0120708
ENSDARG00000003854	221.559	2.2031	0.688994	3.19756	0.00138596	0.0123738
ENSDARG00000052575	40.663	3.04536	0.960721	3.16987	0.00152508	0.0132185
ENSDARG00000035942	10.4559	4.4792	1.41683	3.16143	0.00156998	0.0133992
ENSDARG00000111557	820.026	2.84998	0.905704	3.1467	0.00165123	0.0137524
ENSDARG00000097583	31.4979	1.96399	0.623996	3.14743	0.00164712	0.0137524
ENSDARG00000029587	17.4975	2.63808	0.838392	3.1466	0.0016518	0.0137524
ENSDARG00000097790	11.2881	3.34498	1.06276	3.14745	0.00164701	0.0137524
ENSDARG00000030465	47.6976	2.81773	0.896483	3.1431	0.00167171	0.0138532
ENSDARG00000092472	4.28703	6.78068	2.15797	3.14216	0.00167705	0.0138675
ENSDARG00000095918	11.3008	4.1656	1.32694	3.13925	0.00169382	0.0139497
ENSDARG00000026908	178.245	1.10317	0.352342	3.13098	0.00174226	0.0141773
ENSDARG00000015228	27.8139	3.21166	1.02744	3.1259	0.00177261	0.0142822
ENSDARG00000070412	29.6683	2.12965	0.681383	3.12549	0.00177511	0.0142882
ENSDARG00000089201	56.9364	4.51302	1.44815	3.1164	0.00183072	0.014525
ENSDARG00000083986	63.6236	2.98353	0.959387	3.10983	0.00187195	0.0147768
ENSDARG00000021483	106.201	1.29049	0.415271	3.10758	0.00188623	0.0148323
ENSDARG00000013161	43.4137	1.43684	0.462657	3.10563	0.00189877	0.0149023
ENSDARG00000008491	171.063	1.94564	0.62664	3.10488	0.00190359	0.0149258
ENSDARG00000060953	9.3879	4.04466	1.30538	3.09846	0.00194529	0.0151079
ENSDARG00000095921	44.9136	1.60874	0.520281	3.09205	0.00198777	0.0153358
ENSDARG00000035131	53.2029	1.91455	0.620322	3.08637	0.00202615	0.0155294
ENSDARG00000042658	49.0925	1.68061	0.544453	3.08679	0.00202331	0.0155294
ENSDARG00000110428	431.477	2.8531	0.924664	3.08556	0.00203171	0.0155574
ENSDARG00000054746	121.141	1.36126	0.441363	3.08421	0.00204094	0.0155867
ENSDARG00000078578	56.5764	1.48182	0.480541	3.08365	0.00204481	0.0155867
ENSDARG00000010658	162.158	2.10678	0.683797	3.081	0.00206307	0.0156477
ENSDARG00000061951	440.696	1.50177	0.489574	3.06751	0.00215852	0.0161345
ENSDARG00000011049	92.4542	2.01981	0.65921	3.06398	0.00218415	0.0162451
ENSDARG00000055876	58.3596	3.43418	1.12086	3.06388	0.0021849	0.0162451
ENSDARG00000098856	17.9183	4.97407	1.62866	3.05409	0.00225743	0.0166275
ENSDARG00000100462	15.5641	2.89999	0.950364	3.05146	0.00227733	0.0166882
ENSDARG00000099056	9.49458	2.69532	0.885336	3.0444	0.00233145	0.016933
ENSDARG00000035699	37.5718	1.93644	0.638333	3.03358	0.0024167	0.0173366
ENSDARG00000112374	28.9008	3.53124	1.16451	3.03238	0.00242632	0.0173904
ENSDARG00000014995	43.3387	1.77159	0.584821	3.02928	0.00245136	0.0175108
ENSDARG00000104901	26.9068	2.39784	0.791565	3.02924	0.00245168	0.0175108
ENSDARG00000002411	46.9666	2.56589	0.848576	3.02375	0.00249659	0.017739
ENSDARG00000077481	17.2636	2.33291	0.775537	3.00812	0.00262867	0.0182316
ENSDARG00000103589	215.228	1.98322	0.660911	3.00074	0.00269329	0.0184715
ENSDARG00000102894	30.2499	3.74075	1.24948	2.99385	0.00275478	0.0187426
ENSDARG00000030053	271.948	1.26324	0.422371	2.99084	0.00278211	0.0188576
ENSDARG00000017658	48.8847	1.61378	0.541487	2.98028	0.00287987	0.0192162
ENSDARG00000003175	60.7778	1.41049	0.474713	2.97124	0.00296599	0.0196404
ENSDARG00000001890	222.811	1.07545	0.362181	2.96937	0.00298414	0.0196463
ENSDARG00000104517	21.7117	1.74176	0.586484	2.96983	0.00297966	0.0196463
ENSDARG00000068179	10.1744	3.88466	1.30781	2.97036	0.00297451	0.0196463
ENSDARG00000052304	146.209	1.19594	0.403042	2.96729	0.00300442	0.0197247
ENSDARG00000043518	242.273	2.64942	0.893328	2.96579	0.0030191	0.0197796
ENSDARG00000029931	129.908	1.54829	0.522302	2.96435	0.00303323	0.0197796
ENSDARG00000013274	50.2673	1.79397	0.605225	2.96413	0.00303539	0.0197796
ENSDARG00000020149	46.6272	1.80487	0.608641	2.9654	0.00302286	0.0197796
ENSDARG00000057672	30.7518	2.0312	0.68588	2.96144	0.003062	0.0198278
ENSDARG00000021149	59.7542	1.48563	0.502016	2.95933	0.00308306	0.0199
ENSDARG00000023498	26.4193	2.80251	0.947138	2.95892	0.00308719	0.0199109
ENSDARG00000043357	34.2553	1.79683	0.608493	2.95292	0.00314783	0.0201274
ENSDARG00000100047	32.8179	2.28033	0.772647	2.95131	0.00316425	0.0201882
ENSDARG00000041110	171.385	2.03216	0.689473	2.94741	0.00320447	0.0202991
ENSDARG00000005172	21.7378	2.06238	0.70003	2.94613	0.00321775	0.020336
ENSDARG00000024759	69.8338	2.50472	0.850662	2.94443	0.00323548	0.0204139
ENSDARG00000114737	3084.64	3.55974	1.21058	2.94053	0.00327655	0.020486
ENSDARG00000060282	30.2346	1.6148	0.549706	2.93757	0.00330793	0.0206034
ENSDARG00000063921	2516	1.93281	0.658606	2.9347	0.00333868	0.020716
ENSDARG00000031657	9.58716	2.61343	0.89184	2.93038	0.00338546	0.0209033
ENSDARG00000041220	29.6331	3.1569	1.07833	2.92759	0.00341598	0.0210044
ENSDARG00000078479	39.105	1.43244	0.489888	2.92401	0.00345559	0.0211684
ENSDARG00000080410	5.07394	3.45287	1.18358	2.9173	0.00353079	0.0214523
ENSDARG00000099677	8.97348	2.16311	0.74552	2.90148	0.0037141	0.0222169
ENSDARG00000070452	33.2382	1.49265	0.515176	2.89736	0.00376321	0.0223335
ENSDARG00000035622	1223.85	1.57015	0.542213	2.89581	0.00378177	0.022402
ENSDARG00000079504	126.27	1.15823	0.400925	2.8889	0.00386591	0.0226924
ENSDARG00000037960	30.2342	1.97557	0.684162	2.88759	0.00388212	0.0227258
ENSDARG00000004979	254.423	1.88568	0.654678	2.88032	0.00397268	0.0230416
ENSDARG00000063588	27.437	1.68533	0.585806	2.87694	0.00401553	0.0232198
ENSDARG00000037961	970.233	3.13452	1.09269	2.86862	0.00412269	0.0235973
ENSDARG00000040009	41.3671	1.75593	0.612312	2.8677	0.00413471	0.0236294
ENSDARG00000059806	50.7325	1.34865	0.470802	2.86458	0.00417569	0.0238161
ENSDARG00000027500	40.9868	1.47924	0.516414	2.86445	0.0041774	0.0238161
ENSDARG00000040717	19.9608	2.87696	1.00509	2.86239	0.00420465	0.0239287
ENSDARG00000096060	35.0676	3.20517	1.11998	2.86182	0.0042122	0.0239551
ENSDARG00000045015	300.985	3.16439	1.10814	2.85557	0.00429592	0.0243193
ENSDARG00000114192	4.79895	6.4032	2.24466	2.85264	0.00433582	0.024454
ENSDARG00000019137	501.523	1.68328	0.590683	2.84971	0.00437585	0.0246288
ENSDARG00000100583	20.1674	4.96773	1.74713	2.84336	0.00446407	0.0250049
ENSDARG00000058733	28.9464	3.56664	1.25545	2.84093	0.00449828	0.0250934
ENSDARG00000103824	25.5421	1.69891	0.599712	2.83289	0.00461299	0.0255244
ENSDARG00000063580	93.5808	1.19988	0.423899	2.83058	0.00464642	0.0256572
ENSDARG00000035913	76.2547	2.05982	0.728485	2.82754	0.00469078	0.0258492
ENSDARG00000069733	94.1423	1.11858	0.396115	2.82389	0.00474453	0.0260408
ENSDARG00000057231	59.6956	1.83802	0.653426	2.81289	0.00490977	0.0265206
ENSDARG00000074985	20.7693	1.95102	0.694528	2.80914	0.00496747	0.0267439
ENSDARG00000026369	271.166	2.07403	0.739661	2.80403	0.00504682	0.0270111
ENSDARG00000004261	158.931	1.15345	0.41311	2.79212	0.00523641	0.0278681
ENSDARG00000025420	14.3643	2.94134	1.05347	2.79204	0.00523762	0.0278681
ENSDARG00000013236	46.3817	2.7427	0.982491	2.79158	0.00524518	0.027872
ENSDARG00000042823	76.7439	1.28534	0.460542	2.79092	0.00525584	0.0278978
ENSDARG00000012656	267.089	1.40941	0.505516	2.78806	0.0053024	0.0279762
ENSDARG00000056803	27.9176	1.76904	0.635901	2.78194	0.00540357	0.0282186
ENSDARG00000063218	41.1948	2.37915	0.855607	2.78066	0.00542489	0.0283119
ENSDARG00000020820	155.106	1.3114	0.47204	2.77815	0.00546694	0.028476
ENSDARG00000115531	10.0811	3.02964	1.0906	2.77795	0.00547026	0.028476
ENSDARG00000070097	180.625	0.875739	0.315283	2.77763	0.00547577	0.0284865
ENSDARG00000115956	76.5197	1.49702	0.539263	2.77605	0.00550241	0.0285592
ENSDARG00000079796	42.4009	2.74859	0.98996	2.77647	0.00549528	0.0285592
ENSDARG00000004939	24.6175	1.40046	0.505686	2.76943	0.00561548	0.0289555
ENSDARG00000003757	65.8656	1.99148	0.719455	2.76804	0.00563937	0.0290055
ENSDARG00000116132	71.9487	3.45011	1.24872	2.76291	0.00572885	0.0292999
ENSDARG00000068290	19.3518	1.85207	0.671221	2.75926	0.00579331	0.0294776
ENSDARG00000112716	4.16541	3.72651	1.35098	2.75838	0.00580885	0.0295061
ENSDARG00000100006	22.8193	1.6295	0.59189	2.75305	0.00590428	0.029861
ENSDARG00000007129	68.1478	1.73012	0.628734	2.75175	0.00592772	0.0299311
ENSDARG00000022340	16.369	1.95224	0.709848	2.75023	0.0059554	0.0300119
ENSDARG00000099664	58.563	1.33894	0.487186	2.74831	0.00599029	0.0301283
ENSDARG00000076246	24.9338	1.53925	0.560333	2.74703	0.00601373	0.0301763
ENSDARG00000010160	1250.45	1.29383	0.471838	2.74211	0.00610461	0.0305156
ENSDARG00000027009	89.6937	1.59695	0.582791	2.74017	0.00614073	0.0306213
ENSDARG00000022564	19.5963	2.17548	0.793905	2.74022	0.00613977	0.0306213
ENSDARG00000060862	59.8479	2.02076	0.738091	2.73782	0.00618483	0.0307849
ENSDARG00000069013	154.173	1.50676	0.551013	2.73454	0.00624684	0.031018
ENSDARG00000013830	337.911	1.76358	0.64606	2.72975	0.00633833	0.0313391
ENSDARG00000035872	92.0116	1.71886	0.629903	2.72876	0.00635721	0.0313945
ENSDARG00000010478	4.61648	4.93635	1.8104	2.72666	0.00639787	0.0315002
ENSDARG00000012684	90.5975	1.11413	0.409075	2.72353	0.00645886	0.0317072
ENSDARG00000080942	8.40879	3.47954	1.27826	2.7221	0.00648691	0.0317855
ENSDARG00000059409	80.496	2.11301	0.77742	2.71798	0.00656818	0.0320694
ENSDARG00000081802	23.945	3.08099	1.13592	2.71233	0.00668115	0.0324072
ENSDARG00000059770	140.65	1.71972	0.634387	2.71084	0.00671138	0.0324767
ENSDARG00000069044	83.7288	1.70903	0.632018	2.70409	0.00684919	0.0329486
ENSDARG00000102977	52.5699	1.79796	0.665948	2.69986	0.00693697	0.0332341
ENSDARG00000004406	25.5849	1.52844	0.566941	2.69594	0.007019	0.0334395
ENSDARG00000063922	452.801	1.52311	0.565493	2.69342	0.00707226	0.0334851
ENSDARG00000052263	74.9972	1.27127	0.471992	2.69341	0.00707256	0.0334851
ENSDARG00000074712	57.3923	2.8211	1.0483	2.69111	0.00712138	0.0335467
ENSDARG00000009074	29.0116	2.16708	0.805482	2.69041	0.00713634	0.0335467
ENSDARG00000013763	1705.54	2.26249	0.841282	2.68933	0.00715952	0.0336044
ENSDARG00000019924	57.3985	1.56339	0.581384	2.68908	0.00716493	0.0336044
ENSDARG00000052271	38.6362	1.3393	0.499283	2.68245	0.00730841	0.0340662
ENSDARG00000054963	21.1009	1.63172	0.60843	2.68185	0.00732171	0.0340791
ENSDARG00000081702	8.14067	3.78269	1.41074	2.68135	0.0073326	0.0341103
ENSDARG00000069099	42.5591	1.81859	0.678697	2.67953	0.00737255	0.0342374
ENSDARG00000030139	21.3955	1.62629	0.608309	2.67346	0.00750734	0.0346865
ENSDARG00000038743	252.279	1.09545	0.410995	2.66535	0.00769072	0.0352111
ENSDARG00000036239	140.638	3.00322	1.12689	2.66504	0.00769786	0.0352111
ENSDARG00000099821	29.9317	2.10631	0.790638	2.66406	0.00772038	0.0352111
ENSDARG00000038876	19.7054	1.83606	0.689608	2.66247	0.00775699	0.0352951
ENSDARG00000061761	11.6092	2.32846	0.875149	2.66065	0.00779911	0.0353972
ENSDARG00000104682	59.7371	1.4495	0.545271	2.65831	0.00785326	0.0355229
ENSDARG00000056600	57.0534	1.88225	0.708132	2.65805	0.00785934	0.0355229
ENSDARG00000069105	197.605	1.65857	0.625839	2.65015	0.00804554	0.0361917
ENSDARG00000045620	36.7332	1.66104	0.627752	2.646	0.00814488	0.0364381
ENSDARG00000002255	4.42683	4.24378	1.60686	2.64104	0.00826521	0.0367952
ENSDARG00000044691	59.5001	2.74522	1.03957	2.64074	0.00827262	0.0368082
ENSDARG00000007745	154.526	1.49613	0.567333	2.63712	0.00836121	0.0371015
ENSDARG00000098904	45.1533	1.35256	0.512813	2.63752	0.0083514	0.0371015
ENSDARG00000036164	64.1005	1.5523	0.589199	2.6346	0.00842373	0.0371571
ENSDARG00000016536	11.4575	2.2788	0.865741	2.63219	0.00848357	0.0373405
ENSDARG00000117609	66.2945	2.21899	0.843316	2.63127	0.00850661	0.0373918
ENSDARG00000099315	26.527	2.72638	1.03604	2.63153	0.00850013	0.0373918
ENSDARG00000078259	9.38622	2.69134	1.02318	2.63038	0.00852906	0.0374489
ENSDARG00000017676	9.44729	2.99358	1.13822	2.63006	0.00853701	0.0374548
ENSDARG00000039486	152.959	1.15443	0.439019	2.62957	0.0085493	0.0374886
ENSDARG00000063538	100.6	1.22579	0.466923	2.62525	0.00865852	0.0378457
ENSDARG00000089705	24.2294	1.89448	0.721828	2.62455	0.00867625	0.037903
ENSDARG00000059090	42.6515	3.01928	1.15059	2.62411	0.00868761	0.0379323
ENSDARG00000076416	121.465	1.90253	0.725185	2.62351	0.00870287	0.0379382
ENSDARG00000021905	57.2288	1.05938	0.403784	2.62363	0.00869986	0.0379382
ENSDARG00000062864	53.7015	1.77988	0.678737	2.62235	0.00873268	0.0380135
ENSDARG00000025859	98.6866	1.62505	0.620484	2.61901	0.00881853	0.0381577
ENSDARG00000017659	125.954	1.43184	0.546908	2.61807	0.0088429	0.0382429
ENSDARG00000012388	8.88642	4.36682	1.66819	2.6177	0.00885256	0.0382442
ENSDARG00000061100	297.574	1.77528	0.678799	2.61532	0.00891445	0.0384709
ENSDARG00000099705	57.2645	2.19293	0.838683	2.61473	0.00892983	0.038479
ENSDARG00000087674	7.59658	2.54935	0.975797	2.61259	0.008986	0.0385964
ENSDARG00000069116	12.8225	3.03939	1.16397	2.61122	0.00902209	0.0386904
ENSDARG00000021059	489.144	1.47413	0.564671	2.61059	0.00903861	0.0387278
ENSDARG00000032535	7.86199	3.12193	1.19656	2.60907	0.00907874	0.038788
ENSDARG00000020866	14.3369	3.67655	1.41102	2.6056	0.00917132	0.0390254
ENSDARG00000041848	9.73	4.09959	1.57437	2.60396	0.00921532	0.0391903
ENSDARG00000021433	80.2702	1.54504	0.593386	2.60377	0.00922035	0.0391913
ENSDARG00000036074	364.669	1.71083	0.657936	2.6003	0.00931435	0.0394678
ENSDARG00000013044	42.3874	1.43608	0.5537	2.59361	0.00949748	0.0399745
ENSDARG00000015385	27.2187	2.01955	0.779441	2.59102	0.00956916	0.0402141
ENSDARG00000060962	22.3647	2.11441	0.816373	2.59001	0.00959742	0.0402567
ENSDARG00000096867	162.74	2.34426	0.905202	2.58976	0.00960427	0.0402582
ENSDARG00000061691	48.5743	1.34365	0.519124	2.5883	0.00964511	0.0403171
ENSDARG00000052242	26.838	2.31691	0.895052	2.58857	0.00963746	0.0403171
ENSDARG00000080918	4.47654	6.19425	2.39462	2.58673	0.00968906	0.0404271
ENSDARG00000006372	137.978	1.91365	0.740224	2.58524	0.00973123	0.0405824
ENSDARG00000039459	524.578	1.35275	0.524002	2.58157	0.00983522	0.0407778
ENSDARG00000101291	49.4194	1.38535	0.536546	2.58198	0.00982359	0.0407778
ENSDARG00000110206	5.2394	4.43654	1.71939	2.5803	0.0098715	0.0408954
ENSDARG00000044642	23.3986	2.24027	0.868557	2.5793	0.00990017	0.0409735
ENSDARG00000073822	48.3675	1.44619	0.560845	2.57859	0.00992041	0.0410365
ENSDARG00000008765	82.5602	1.39359	0.54126	2.57471	0.0100325	0.0413329
ENSDARG00000007494	144.849	1.14317	0.444404	2.57236	0.0101008	0.0415318
ENSDARG00000087120	5.31421	3.93177	1.53165	2.56702	0.0102576	0.0419645
ENSDARG00000014761	18.0178	3.44409	1.34187	2.56663	0.0102692	0.0419757
ENSDARG00000101063	44.6299	1.62808	0.635102	2.56349	0.0103625	0.0422457
ENSDARG00000113571	18.25	3.6393	1.42121	2.56071	0.0104459	0.0424587
ENSDARG00000076888	126.044	1.12625	0.440006	2.55961	0.0104789	0.0425684
ENSDARG00000103614	30.8676	1.98725	0.776485	2.55929	0.0104885	0.0425684
ENSDARG00000045230	87.27	1.76378	0.689949	2.5564	0.0105763	0.042797
ENSDARG00000037199	6.40744	3.51603	1.37671	2.55393	0.0106515	0.0430143
ENSDARG00000042946	14.1415	3.3997	1.33332	2.54981	0.0107782	0.0433779
ENSDARG00000086183	15.4064	2.61315	1.02552	2.54812	0.0108304	0.0434707
ENSDARG00000031709	47.7791	1.24278	0.487945	2.54696	0.0108666	0.0434998
ENSDARG00000070094	15.1589	2.45808	0.96523	2.54663	0.0108769	0.0435183
ENSDARG00000015310	39.4722	1.67401	0.658114	2.54365	0.0109702	0.0437713
ENSDARG00000021082	231.583	1.68192	0.661544	2.54241	0.0110091	0.0438113
ENSDARG00000042956	37.4575	2.39414	0.94242	2.54041	0.0110722	0.0439555
ENSDARG00000076486	21.2157	1.47138	0.579443	2.5393	0.0111074	0.0440295
ENSDARG00000020529	59.7334	1.62806	0.641475	2.538	0.0111489	0.0441103
ENSDARG00000019280	91.3595	1.74398	0.687475	2.53679	0.0111875	0.0441349
ENSDARG00000026322	22.4674	2.21078	0.871322	2.53727	0.011172	0.0441349
ENSDARG00000057805	34.7153	1.48943	0.588456	2.53109	0.0113708	0.0446212
ENSDARG00000010437	25.7621	2.35445	0.933658	2.52175	0.0116774	0.0454533
ENSDARG00000097886	12.1574	4.40063	1.74561	2.52097	0.0117031	0.0455319
ENSDARG00000056210	10.0166	3.46143	1.37444	2.51843	0.0117881	0.0458189
ENSDARG00000039943	54.7134	1.58087	0.628053	2.5171	0.0118324	0.0458964
ENSDARG00000056008	52.65	1.75375	0.697148	2.51561	0.0118826	0.0460331
ENSDARG00000086645	91.4212	1.12639	0.448052	2.51397	0.0119381	0.0461506
ENSDARG00000079508	105.115	1.2766	0.508509	2.51048	0.0120566	0.0463279
ENSDARG00000038577	27.1639	1.75277	0.699154	2.50698	0.0121768	0.0465335
ENSDARG00000022165	109.093	1.06357	0.424541	2.50522	0.0122377	0.0467007
ENSDARG00000010085	31.5175	1.75208	0.699793	2.50372	0.0122895	0.0468113
ENSDARG00000014139	147.813	1.31779	0.526556	2.50266	0.0123262	0.046842
ENSDARG00000027966	17.2625	2.08112	0.831637	2.50244	0.0123341	0.04685
ENSDARG00000101886	40.8806	1.6948	0.678685	2.49719	0.0125183	0.0473299
ENSDARG00000103226	33.932	1.86041	0.74611	2.49348	0.0126498	0.0477388
ENSDARG00000104654	76.1967	2.35923	0.946673	2.49213	0.012698	0.0478326
ENSDARG00000075331	227.781	1.02435	0.411572	2.48888	0.0128147	0.0480729
ENSDARG00000016396	14.4045	2.34705	0.945293	2.48288	0.0130325	0.0485902
ENSDARG00000101759	46.3486	2.69512	1.08697	2.47947	0.0131577	0.048823
ENSDARG00000006786	51.7089	2.486	1.00336	2.47768	0.013224	0.0490234
ENSDARG00000058357	20.4066	3.01761	1.21927	2.47493	0.0133263	0.0491575
ENSDARG00000092873	51.6007	1.75467	0.710349	2.47015	0.0135057	0.049618
