# Supplementary material for: Multi-omics analyses of early liver injury reveals cell-type-specific transcriptional and epigenomic shift
Source: BMC Genomics. 2021 Dec 18;22:904. doi: 10.1186/s12864-021-08173-1 (PMC8684102; doi:10.1186/s12864-021-08173-1)
Supplement: Supplementary file 2 — Additional file 2. [file 12864_2021_8173_MOESM2_ESM.zip › Supp_Table_3.xlsx]

## Sheet: hsc
# Supplementary Table 3. Cell-specific gene response to TAA. Differentially expressed genes in each cell type in response to TAA.
ENSDARG00000102443	21.1043	-9.39741	1.72924	-5.43442	5.49742e-08	7.12455e-06
ENSDARG00000034107	21.908	-8.52325	1.76019	-4.84222	1.28395e-06	9.80869e-05
ENSDARG00000096398	9.81058	-8.4624	2.02861	-4.17154	3.02553e-05	0.00123013
ENSDARG00000116751	1361.47	-8.18586	0.969897	-8.43992	3.17556e-17	4.19029e-14
ENSDARG00000069441	22.9569	-7.79434	1.39367	-5.59268	2.23593e-08	3.38067e-06
ENSDARG00000102424	6.71921	-7.69745	1.57644	-4.88281	1.04587e-06	8.40425e-05
ENSDARG00000115988	29.5748	-7.69344	2.02844	-3.79278	0.00014897	0.0039172
ENSDARG00000115819	59.6091	-7.49561	1.45061	-5.16721	2.37618e-07	2.51754e-05
ENSDARG00000056765	26.071	-7.33526	1.83385	-3.99993	6.3361e-05	0.00211909
ENSDARG00000031044	25.1374	-7.19766	2.04762	-3.51513	0.000439541	0.00851794
ENSDARG00000117653	5.30494	-7.14468	1.96648	-3.63323	0.000279897	0.00617433
ENSDARG00000056744	11.5859	-7.05804	1.74847	-4.03669	5.42113e-05	0.0019099
ENSDARG00000081218	26.9556	-7.00086	1.49913	-4.66995	3.01278e-06	0.000196984
ENSDARG00000105592	30.8465	-6.92563	1.56962	-4.4123	1.02278e-05	0.000512112
ENSDARG00000035718	20.1749	-6.89787	1.5813	-4.36215	1.2879e-05	0.000616961
ENSDARG00000070132	73.3183	-6.85751	1.85135	-3.70406	0.000212176	0.00509261
ENSDARG00000110206	3.56525	-6.77011	2.23185	-3.03341	0.00241808	0.0287469
ENSDARG00000017314	49.8619	-6.7471	1.54786	-4.359	1.30658e-05	0.000623849
ENSDARG00000006773	3.41817	-6.74694	1.99781	-3.37716	0.000732381	0.0122613
ENSDARG00000103716	70.5203	-6.74133	2.30603	-2.92334	0.00346293	0.0360318
ENSDARG00000052734	404.66	-6.65408	1.46599	-4.53896	5.65331e-06	0.000324252
ENSDARG00000110366	49.3336	-6.63847	1.00849	-6.58256	4.62405e-11	1.54502e-08
ENSDARG00000060953	6.336	-6.60307	1.72693	-3.82359	0.000131523	0.00356832
ENSDARG00000070522	21.8799	-6.43547	1.72588	-3.72879	0.000192398	0.00474136
ENSDARG00000042993	38.8131	-6.32177	1.66289	-3.80168	0.000143716	0.00381338
ENSDARG00000105380	3.29346	-6.30982	1.71878	-3.67111	0.000241496	0.0056085
ENSDARG00000087767	3.46603	-6.30697	1.88166	-3.35181	0.000802858	0.0131085
ENSDARG00000100529	52.0872	-6.15326	1.69319	-3.63412	0.000278934	0.00617433
ENSDARG00000104980	4.47424	-6.15151	1.62983	-3.77433	0.000160436	0.00418084
ENSDARG00000109678	11.4612	-6.12896	1.43725	-4.26436	2.00472e-05	0.000887148
ENSDARG00000058160	68.7405	-6.11722	1.0148	-6.02802	1.65984e-09	3.4418e-07
ENSDARG00000013750	3.19684	-6.0897	2.03053	-2.99908	0.002708	0.0306365
ENSDARG00000059651	42.3579	-6.06872	1.12763	-5.38184	7.37286e-08	9.22561e-06
ENSDARG00000032630	8.89841	-5.99162	1.77401	-3.37745	0.000731609	0.0122613
ENSDARG00000100336	58.8782	-5.97481	1.43529	-4.16279	3.14379e-05	0.00126756
ENSDARG00000045835	806.92	-5.93592	1.55371	-3.82049	0.000133189	0.00360006
ENSDARG00000077252	3.98645	-5.78576	1.58002	-3.66183	0.000250422	0.00577881
ENSDARG00000077308	9.94961	-5.76819	1.4711	-3.921	8.81818e-05	0.00264096
ENSDARG00000079274	38.5442	-5.73744	1.61331	-3.55631	0.000376104	0.00764588
ENSDARG00000025671	11.0616	-5.73284	1.61958	-3.53971	0.000400573	0.00802542
ENSDARG00000053311	3.78193	-5.71831	1.8991	-3.01107	0.00260329	0.0300272
ENSDARG00000082087	8.41057	-5.70864	1.43648	-3.97405	7.06604e-05	0.00229963
ENSDARG00000100583	15.5939	-5.65225	1.25754	-4.49467	6.96779e-06	0.000381651
ENSDARG00000100795	5.63151	-5.59187	1.82046	-3.07169	0.00212853	0.0263166
ENSDARG00000094458	10.096	-5.54195	1.83889	-3.01375	0.00258042	0.029881
ENSDARG00000094485	8.71027	-5.50526	1.50566	-3.65637	0.000255813	0.00586591
ENSDARG00000089838	35.8491	-5.46829	1.41341	-3.86887	0.000109343	0.00309379
ENSDARG00000045442	36.5418	-5.467	1.55954	-3.50551	0.000455731	0.00873835
ENSDARG00000002779	4.41138	-5.42668	1.55499	-3.48985	0.000483289	0.00911353
ENSDARG00000080942	6.23094	-5.4254	1.34026	-4.04802	5.16522e-05	0.00186038
ENSDARG00000077357	4.76933	-5.403	1.80727	-2.9896	0.00279345	0.0311421
ENSDARG00000110028	3.12225	-5.37803	1.72564	-3.11654	0.00182987	0.0235959
ENSDARG00000095274	4.79349	-5.37081	1.64288	-3.26915	0.00107871	0.016259
ENSDARG00000092634	14.8723	-5.36552	1.48476	-3.61372	0.000301832	0.00647901
ENSDARG00000009418	101.738	-5.3447	1.10997	-4.81519	1.47061e-06	0.000108556
ENSDARG00000105521	8.88184	-5.34209	1.43437	-3.72435	0.000195821	0.00480124
ENSDARG00000053574	10.6307	-5.31586	1.48999	-3.56771	0.000360118	0.00740254
ENSDARG00000046148	5.59143	-5.30109	1.59459	-3.32443	0.000886006	0.0140551
ENSDARG00000046098	13.6211	-5.29706	1.36984	-3.86693	0.000110213	0.00310029
ENSDARG00000061444	3.30943	-5.27567	1.53048	-3.44708	0.000566682	0.0102189
ENSDARG00000077155	7.48134	-5.24279	1.79896	-2.91434	0.00356439	0.0367974
ENSDARG00000060246	122.584	-5.2423	0.62086	-8.44361	3.07692e-17	4.19029e-14
ENSDARG00000017141	11.9815	-5.1759	1.7059	-3.03411	0.00241243	0.0287255
ENSDARG00000052242	19.6811	-5.15469	1.09002	-4.72897	2.2566e-06	0.000154514
ENSDARG00000061520	18.238	-5.15307	1.49036	-3.45759	0.000545021	0.00993841
ENSDARG00000074182	11.916	-5.12827	1.63438	-3.13776	0.00170247	0.0224853
ENSDARG00000002609	8.79118	-5.10079	1.48845	-3.42692	0.000610478	0.0107407
ENSDARG00000075201	20.3474	-5.0953	1.46264	-3.48364	0.000494653	0.00926438
ENSDARG00000078363	5.09514	-5.08589	1.53402	-3.31541	0.000915089	0.0144218
ENSDARG00000021735	3.11671	-5.06411	1.81165	-2.7953	0.00518512	0.0475439
ENSDARG00000099336	55.3641	-5.04193	1.03907	-4.85235	1.22006e-06	9.4312e-05
ENSDARG00000029764	40.2371	-5.02924	1.48591	-3.38461	0.000712787	0.0120584
ENSDARG00000073732	9.45382	-5.01379	1.68797	-2.9703	0.00297511	0.0324933
ENSDARG00000078613	5.0569	-5.01354	1.77196	-2.82938	0.00466383	0.0443905
ENSDARG00000040890	54.824	-4.994	1.08491	-4.60316	4.16123e-06	0.000253783
ENSDARG00000040118	13.8726	-4.99276	1.54202	-3.2378	0.00120456	0.017511
ENSDARG00000062531	21.1562	-4.99166	1.37744	-3.62386	0.000290237	0.00633503
ENSDARG00000090156	7.80836	-4.94767	1.62935	-3.0366	0.00239264	0.0285367
ENSDARG00000113526	27.157	-4.93838	1.19104	-4.14628	3.37919e-05	0.00134381
ENSDARG00000101501	21.9892	-4.90166	0.987314	-4.96464	6.88287e-07	6.09176e-05
ENSDARG00000115847	15.2577	-4.87698	1.43928	-3.38848	0.000702804	0.0119592
ENSDARG00000088023	19.5382	-4.86717	1.573	-3.09419	0.00197348	0.0249739
ENSDARG00000081580	58.5595	-4.85233	1.32063	-3.67425	0.000238545	0.00557204
ENSDARG00000007697	86.6531	-4.84859	1.18737	-4.08347	4.43687e-05	0.00166342
ENSDARG00000010317	13.0173	-4.84609	1.5638	-3.09892	0.0019423	0.0247159
ENSDARG00000103285	3.24948	-4.82787	1.62781	-2.96586	0.00301836	0.0328176
ENSDARG00000115262	16.4948	-4.82757	0.802788	-6.01351	1.81552e-09	3.56112e-07
ENSDARG00000092310	181.927	-4.81584	0.693896	-6.9403	3.91276e-12	1.9584e-09
ENSDARG00000094316	11.1564	-4.75923	1.3208	-3.60328	0.000314226	0.00667541
ENSDARG00000089071	86.8745	-4.73649	1.50651	-3.14401	0.00166651	0.0221024
ENSDARG00000116524	338.746	-4.71682	0.8467	-5.57082	2.53541e-08	3.71732e-06
ENSDARG00000090873	196.401	-4.70423	0.58261	-8.0744	6.78093e-16	7.03037e-13
ENSDARG00000008182	18.4074	-4.70162	1.43	-3.28784	0.00100959	0.0155051
ENSDARG00000083826	6.44148	-4.69705	1.43609	-3.27072	0.00107272	0.0161857
ENSDARG00000077571	5.0068	-4.69079	1.43114	-3.27766	0.0010467	0.0159421
ENSDARG00000082187	5.84095	-4.67589	1.51177	-3.09299	0.00198148	0.025042
ENSDARG00000058964	35.0226	-4.67181	1.22232	-3.82207	0.000132335	0.00358365
ENSDARG00000088900	3.43117	-4.66763	1.62527	-2.87192	0.00407991	0.0401059
ENSDARG00000096403	905.148	-4.63241	0.68278	-6.78463	1.16385e-11	5.27914e-09
ENSDARG00000087706	28.1675	-4.59934	1.02707	-4.47813	7.52997e-06	0.000403799
ENSDARG00000084543	22.1439	-4.56319	1.04084	-4.38414	1.16443e-05	0.000571003
ENSDARG00000100903	12.2388	-4.54488	1.06117	-4.2829	1.84477e-05	0.000834168
ENSDARG00000013926	108.764	-4.54032	0.819235	-5.54214	2.9879e-08	4.33693e-06
ENSDARG00000026759	9.91704	-4.52483	1.02008	-4.43575	9.17516e-06	0.000468935
ENSDARG00000114837	45.7595	-4.50925	0.685227	-6.58067	4.68348e-11	1.54502e-08
ENSDARG00000116076	7523.75	-4.48794	1.1139	-4.02905	5.60029e-05	0.00194183
ENSDARG00000008165	9.05349	-4.4877	1.55737	-2.8816	0.00395666	0.0394246
ENSDARG00000103025	244.112	-4.46963	1.06071	-4.21381	2.51094e-05	0.00105948
ENSDARG00000112702	99.802	-4.44739	0.678961	-6.55029	5.74253e-11	1.79978e-08
ENSDARG00000104077	28.3079	-4.43936	1.39368	-3.18534	0.00144582	0.0200249
ENSDARG00000021521	9.73115	-4.42803	1.44504	-3.0643	0.00218179	0.0266796
ENSDARG00000062349	15.0177	-4.42572	1.47704	-2.99634	0.00273241	0.0307231
ENSDARG00000112275	9.83322	-4.38642	1.55719	-2.81688	0.00484931	0.0454115
ENSDARG00000043301	7.69017	-4.3785	1.35467	-3.23215	0.00122863	0.0176989
ENSDARG00000025679	10.2694	-4.37665	1.47944	-2.95831	0.00309333	0.0335073
ENSDARG00000028367	17.7647	-4.33772	1.48516	-2.92071	0.00349236	0.0362342
ENSDARG00000037172	9.34625	-4.32947	1.1774	-3.67715	0.000235852	0.00554846
ENSDARG00000033444	56.3297	-4.29654	1.17932	-3.64323	0.000269235	0.00603085
ENSDARG00000090734	19.6237	-4.25311	1.27785	-3.32833	0.00087368	0.0139013
ENSDARG00000032234	32.8237	-4.24739	1.02781	-4.13246	3.58908e-05	0.00141564
ENSDARG00000105097	70.1021	-4.23734	0.723284	-5.85848	4.67128e-09	8.12893e-07
ENSDARG00000088140	8.58	-4.23386	1.38006	-3.06789	0.00215579	0.0265406
ENSDARG00000028275	40.0476	-4.22785	0.486152	-8.69656	3.42104e-18	7.09378e-15
ENSDARG00000092294	13.7289	-4.22116	1.41525	-2.98263	0.00285779	0.0314954
ENSDARG00000042641	196.744	-4.21681	0.763769	-5.52105	3.36977e-08	4.74876e-06
ENSDARG00000042925	44.0109	-4.20777	1.16263	-3.61918	0.000295535	0.00639298
ENSDARG00000044613	77.2146	-4.19198	0.851604	-4.92245	8.5467e-07	7.32548e-05
ENSDARG00000093702	24.0382	-4.18374	1.50711	-2.776	0.00550318	0.0499554
ENSDARG00000074846	49.8723	-4.18127	1.03759	-4.0298	5.58247e-05	0.00194183
ENSDARG00000057107	45.6875	-4.17907	1.07148	-3.90028	9.60812e-05	0.00281741
ENSDARG00000052157	9.59458	-4.1662	1.37538	-3.02912	0.00245264	0.0289432
ENSDARG00000101362	13.1413	-4.16292	1.38916	-2.99671	0.0027291	0.0307231
ENSDARG00000086746	73.141	-4.15746	0.709693	-5.85811	4.68163e-09	8.12893e-07
ENSDARG00000101431	4.69765	-4.13993	1.44157	-2.87183	0.00408105	0.0401059
ENSDARG00000028389	239.26	-4.12761	0.534326	-7.72489	1.11947e-14	7.95147e-12
ENSDARG00000037654	11.451	-4.10837	0.868162	-4.73226	2.22038e-06	0.00015347
ENSDARG00000082493	33.1776	-4.10718	0.772611	-5.31598	1.06084e-07	1.23185e-05
ENSDARG00000074665	15.0196	-4.09489	1.05103	-3.89608	9.77632e-05	0.00284946
ENSDARG00000115038	15.9959	-4.09003	1.40584	-2.90931	0.00362224	0.0371043
ENSDARG00000016886	72.236	-4.08874	0.603819	-6.77147	1.27481e-11	5.4423e-09
ENSDARG00000089162	45.9112	-4.07409	0.747313	-5.45166	4.99023e-08	6.7033e-06
ENSDARG00000094012	34.7614	-4.06148	1.20736	-3.36392	0.000768433	0.0127036
ENSDARG00000077499	69.656	-4.05939	0.775934	-5.23162	1.68028e-07	1.84807e-05
ENSDARG00000097680	32.8299	-4.04233	1.36787	-2.9552	0.00312463	0.0336454
ENSDARG00000028786	8.22337	-4.03785	1.12222	-3.59807	0.000320585	0.00677335
ENSDARG00000100461	32.3851	-4.00542	1.01887	-3.93123	8.45138e-05	0.002561
ENSDARG00000117011	29.2948	-3.98668	1.06328	-3.74943	0.000177239	0.00448975
ENSDARG00000029822	15.1363	-3.97615	1.25363	-3.1717	0.00151551	0.0206477
ENSDARG00000100097	9.20498	-3.96076	0.855541	-4.62954	3.66483e-06	0.000227329
ENSDARG00000098899	82.8001	-3.89702	0.68931	-5.65351	1.57205e-08	2.50751e-06
ENSDARG00000022045	58.7473	-3.86563	1.02457	-3.77295	0.00016133	0.0041966
ENSDARG00000117609	68.0957	-3.83479	0.616097	-6.22433	4.83605e-10	1.25349e-07
ENSDARG00000105450	12.2293	-3.79747	1.12084	-3.38805	0.000703905	0.0119639
ENSDARG00000102985	13.8469	-3.78975	1.21767	-3.1123	0.00185634	0.023866
ENSDARG00000070213	15.2068	-3.76324	1.20002	-3.13599	0.00171272	0.022554
ENSDARG00000074508	45.7648	-3.75672	0.681953	-5.50877	3.6135e-08	5.04327e-06
ENSDARG00000085829	6.95746	-3.74697	1.04395	-3.58924	0.000331649	0.00692646
ENSDARG00000081126	400.718	-3.74279	0.478275	-7.8256	5.05229e-15	4.31376e-12
ENSDARG00000074906	40.0026	-3.73962	1.13265	-3.30167	0.000961122	0.0150169
ENSDARG00000013598	65.7959	-3.72516	0.604961	-6.15767	7.38215e-10	1.78587e-07
ENSDARG00000037145	29.0289	-3.70081	1.02715	-3.603	0.00031457	0.00667541
ENSDARG00000052496	100.296	-3.69774	0.674748	-5.48018	4.24902e-08	5.76398e-06
ENSDARG00000081875	18.8531	-3.68715	0.776132	-4.75067	2.0274e-06	0.000142163
ENSDARG00000114910	429747	-3.6387	1.14672	-3.17313	0.00150804	0.020645
ENSDARG00000077069	79.856	-3.63576	0.832777	-4.36582	1.26646e-05	0.000614805
ENSDARG00000039452	29.566	-3.60183	1.05446	-3.4158	0.000635955	0.0110948
ENSDARG00000111123	3101.74	-3.58655	1.0543	-3.40184	0.000669342	0.0115249
ENSDARG00000113609	9.46038	-3.56802	1.06366	-3.35447	0.00079516	0.0130121
ENSDARG00000054302	139.893	-3.56538	0.84387	-4.22503	2.38907e-05	0.00102232
ENSDARG00000098534	99.1515	-3.53622	0.581222	-6.08411	1.17139e-09	2.57617e-07
ENSDARG00000012468	42.4467	-3.51778	0.826195	-4.25781	2.06437e-05	0.000902542
ENSDARG00000036104	35.8913	-3.50963	0.780404	-4.4972	6.88557e-06	0.000381466
ENSDARG00000097571	39.9622	-3.50593	0.879558	-3.98602	6.71916e-05	0.00221656
ENSDARG00000115005	5.56794	-3.49591	1.03415	-3.38046	0.000723653	0.0121854
ENSDARG00000086703	12.6167	-3.49535	1.08303	-3.22739	0.00124924	0.0179
ENSDARG00000005058	32.1947	-3.47296	1.04098	-3.33624	0.000849202	0.0136502
ENSDARG00000104203	37.3599	-3.45454	0.920076	-3.75463	0.0001736	0.00444093
ENSDARG00000117263	31.148	-3.45091	1.00741	-3.42554	0.000613575	0.0107821
ENSDARG00000103900	35.4853	-3.44393	0.833979	-4.12951	3.6354e-05	0.00143002
ENSDARG00000004115	19.8727	-3.44219	0.937032	-3.6735	0.000239249	0.00557204
ENSDARG00000098646	10.4239	-3.42044	1.02141	-3.34875	0.000811775	0.0132095
ENSDARG00000097803	5.9892	-3.41827	0.966389	-3.53715	0.000404467	0.00806434
ENSDARG00000112858	56.37	-3.40709	0.601773	-5.66175	1.49835e-08	2.41651e-06
ENSDARG00000113571	15.3358	-3.40557	1.11697	-3.04895	0.00229646	0.0276165
ENSDARG00000002509	17.8779	-3.40466	0.909909	-3.74175	0.00018274	0.00456535
ENSDARG00000055226	49.1085	-3.40459	0.635881	-5.35413	8.59699e-08	1.04862e-05
ENSDARG00000068179	9.69502	-3.39138	0.959365	-3.53503	0.000407727	0.00808917
ENSDARG00000018382	31.3392	-3.36533	0.888368	-3.78822	0.00015173	0.00397539
ENSDARG00000093857	14.9843	-3.3583	1.16018	-2.89464	0.00379598	0.0384498
ENSDARG00000057035	28.4714	-3.31176	0.702144	-4.71664	2.39776e-06	0.000159938
ENSDARG00000076586	128.196	-3.29419	0.517625	-6.36404	1.96515e-10	5.48542e-08
ENSDARG00000062049	50.0375	-3.28922	0.546443	-6.01933	1.75145e-09	3.52413e-07
ENSDARG00000069116	12.5099	-3.27157	1.00169	-3.26605	0.00109058	0.016331
ENSDARG00000116621	28.5787	-3.26819	0.753017	-4.34012	1.42403e-05	0.000671095
ENSDARG00000103380	16.245	-3.2565	1.03997	-3.13133	0.00174017	0.0228102
ENSDARG00000076075	262.744	-3.25105	0.804993	-4.03861	5.37697e-05	0.00190462
ENSDARG00000101671	7.41761	-3.24847	1.12317	-2.89223	0.00382519	0.0386025
ENSDARG00000062823	49.6726	-3.24363	0.577641	-5.61529	1.96227e-08	2.99815e-06
ENSDARG00000087657	438.71	-3.24187	0.386978	-8.37741	5.41072e-17	6.54472e-14
ENSDARG00000004094	101.192	-3.24161	0.928308	-3.49196	0.000479498	0.00908176
ENSDARG00000104995	12.2813	-3.24095	0.99021	-3.27299	0.00106417	0.0161236
ENSDARG00000078259	8.07892	-3.23314	0.861284	-3.75386	0.00017413	0.00444093
ENSDARG00000002745	598.451	-3.22467	0.885112	-3.64323	0.000269238	0.00603085
ENSDARG00000071618	9.59833	-3.20264	1.09937	-2.91316	0.00357789	0.036832
ENSDARG00000098293	89.2767	-3.19919	0.526581	-6.0754	1.23676e-09	2.67935e-07
ENSDARG00000089404	41.1237	-3.19783	0.718843	-4.44857	8.64429e-06	0.000446519
ENSDARG00000006060	17.1378	-3.18252	1.13465	-2.80486	0.00503388	0.0464801
ENSDARG00000077018	26.5668	-3.18033	0.727541	-4.37134	1.23484e-05	0.000601468
ENSDARG00000037199	7.60747	-3.16731	0.915578	-3.45936	0.000541469	0.00992351
ENSDARG00000094098	10.4277	-3.16674	1.03395	-3.06277	0.00219301	0.0267716
ENSDARG00000069295	42.1762	-3.16	0.783447	-4.03346	5.49618e-05	0.00192234
ENSDARG00000006288	15.373	-3.1592	0.662866	-4.76597	1.87946e-06	0.000132429
ENSDARG00000095273	14.3032	-3.15545	0.812676	-3.88279	0.000103264	0.00297989
ENSDARG00000090537	18.3403	-3.15488	1.07379	-2.93808	0.00330255	0.0350811
ENSDARG00000085786	19.1227	-3.14539	0.743394	-4.23112	2.32534e-05	0.00099859
ENSDARG00000078448	20.7548	-3.13374	0.93078	-3.36679	0.000760484	0.0126009
ENSDARG00000070914	1277.76	-3.13254	0.40393	-7.75516	8.82292e-15	6.74025e-12
ENSDARG00000045254	13.3633	-3.12722	0.914176	-3.4208	0.000624366	0.010932
ENSDARG00000081702	6.85553	-3.1229	1.07894	-2.89442	0.00379864	0.03845
ENSDARG00000069944	9.01265	-3.10742	1.04057	-2.98626	0.00282408	0.0313338
ENSDARG00000090818	5.6011	-3.10535	0.887604	-3.49858	0.000467742	0.00890981
ENSDARG00000076765	16.4506	-3.08609	0.707216	-4.36372	1.27867e-05	0.000616609
ENSDARG00000092667	8.14689	-3.07652	1.08651	-2.83157	0.00463201	0.0442327
ENSDARG00000041959	214.886	-3.07562	0.51752	-5.94301	2.7984e-09	5.20754e-07
ENSDARG00000043475	126.899	-3.05826	0.655955	-4.6623	3.12702e-06	0.000201727
ENSDARG00000088040	10.1414	-3.05756	1.0887	-2.80845	0.004978	0.0462467
ENSDARG00000091712	19.3473	-3.03979	0.959449	-3.16826	0.00153353	0.0207791
ENSDARG00000002607	43.0754	-3.03889	0.789806	-3.84764	0.00011926	0.00332257
ENSDARG00000044318	80.0761	-3.02514	0.829512	-3.64689	0.000265429	0.00598246
ENSDARG00000098640	32.094	-3.01536	0.872254	-3.45698	0.000546268	0.00994866
ENSDARG00000037000	134.183	-3.01124	0.680744	-4.42345	9.71372e-06	0.000492988
ENSDARG00000040812	23.2936	-2.97235	0.888896	-3.34386	0.000826212	0.0133546
ENSDARG00000057099	10.021	-2.97121	0.671374	-4.42557	9.61876e-06	0.000489882
ENSDARG00000010752	18.2184	-2.96058	0.949064	-3.11948	0.00181171	0.0234585
ENSDARG00000098700	27.7844	-2.95947	0.595417	-4.97042	6.68096e-07	5.94934e-05
ENSDARG00000088283	99.6599	-2.95585	0.490838	-6.02206	1.72214e-09	3.52068e-07
ENSDARG00000104045	49.3993	-2.94244	0.721714	-4.07702	4.56175e-05	0.00168483
ENSDARG00000007172	10.6839	-2.92884	1.02117	-2.86813	0.00412901	0.0404676
ENSDARG00000034117	46.2233	-2.92253	1.01456	-2.88059	0.0039693	0.0394619
ENSDARG00000101062	32.8486	-2.9173	0.692491	-4.21277	2.52256e-05	0.0010613
ENSDARG00000038822	285.379	-2.91328	0.471613	-6.17727	6.52211e-10	1.62847e-07
ENSDARG00000008948	96.3755	-2.90613	0.904524	-3.21288	0.0013141	0.0185729
ENSDARG00000071491	78.8199	-2.8998	0.69778	-4.15575	3.24221e-05	0.00129644
ENSDARG00000104472	215.329	-2.88975	0.471952	-6.12297	9.18456e-10	2.11609e-07
ENSDARG00000060070	37.8056	-2.88035	0.787505	-3.65757	0.000254622	0.00584784
ENSDARG00000079790	9.795	-2.87721	0.784097	-3.66945	0.000243069	0.00562703
ENSDARG00000053005	23.764	-2.87377	0.982825	-2.92399	0.00345573	0.0360031
ENSDARG00000102908	75.0813	-2.85836	0.588168	-4.85978	1.17519e-06	9.27058e-05
ENSDARG00000055276	37.1405	-2.8536	0.823694	-3.4644	0.00053142	0.00977638
ENSDARG00000116871	28.3393	-2.84269	0.911055	-3.12022	0.00180718	0.0234207
ENSDARG00000040523	25.6529	-2.84043	0.773154	-3.67381	0.000238956	0.00557204
ENSDARG00000103466	84.7493	-2.83667	0.580999	-4.8824	1.048e-06	8.40425e-05
ENSDARG00000074283	96.0121	-2.83178	0.503475	-5.62447	1.86073e-08	2.87325e-06
ENSDARG00000117034	10.695	-2.82486	0.906437	-3.11645	0.00183045	0.0235959
ENSDARG00000009387	92.827	-2.82186	0.700725	-4.02706	5.64785e-05	0.00194262
ENSDARG00000002026	30.5305	-2.81939	0.873449	-3.22788	0.00124713	0.0178874
ENSDARG00000101567	10.1467	-2.81905	0.901502	-3.12706	0.00176566	0.0230266
ENSDARG00000100383	96.9334	-2.81248	0.560402	-5.01869	5.20261e-07	4.84076e-05
ENSDARG00000102308	84.3765	-2.80941	0.572799	-4.90471	9.35663e-07	7.76065e-05
ENSDARG00000076718	14.8781	-2.79165	0.69551	-4.01382	5.97441e-05	0.00202614
ENSDARG00000013252	37.8282	-2.79087	0.477019	-5.85064	4.89671e-09	8.3614e-07
ENSDARG00000097072	8.61719	-2.78535	0.953477	-2.92125	0.00348625	0.0361966
ENSDARG00000089617	2857.73	-2.78457	0.450948	-6.17493	6.61934e-10	1.62847e-07
ENSDARG00000037012	56.9064	-2.78373	0.749324	-3.71499	0.000203208	0.00494893
ENSDARG00000044694	84.6946	-2.78142	0.596152	-4.66562	3.07689e-06	0.000200274
ENSDARG00000117781	42.8815	-2.77828	0.791228	-3.51135	0.000445834	0.0085826
ENSDARG00000036074	306.448	-2.77705	0.319099	-8.7028	3.23807e-18	7.09378e-15
ENSDARG00000039943	54.9441	-2.77567	0.471091	-5.892	3.81551e-09	6.92277e-07
ENSDARG00000067916	151.51	-2.7691	0.5489	-5.04481	4.53961e-07	4.30669e-05
ENSDARG00000077120	30.5522	-2.74994	0.974989	-2.82048	0.00479517	0.0451422
ENSDARG00000084532	27.3394	-2.74463	0.866968	-3.16579	0.00154665	0.0208834
ENSDARG00000080987	3532.71	-2.73302	0.332221	-8.2265	1.92757e-16	2.15221e-13
ENSDARG00000009087	2598.37	-2.7234	0.418037	-6.51473	7.28206e-11	2.20206e-08
ENSDARG00000067784	20.8062	-2.71175	0.778934	-3.48136	0.000498878	0.00930942
ENSDARG00000089327	150.904	-2.70399	0.354042	-7.6375	2.21476e-14	1.46124e-11
ENSDARG00000103554	183.194	-2.69901	0.707122	-3.81689	0.000135144	0.00364614
ENSDARG00000109437	204.339	-2.69428	0.601726	-4.47759	7.54917e-06	0.000403799
ENSDARG00000036888	17.2888	-2.69414	0.816732	-3.29868	0.000971391	0.0150961
ENSDARG00000104197	17.4065	-2.69177	0.880682	-3.05646	0.00223964	0.0271582
ENSDARG00000017504	78.2912	-2.68577	0.621869	-4.31887	1.56829e-05	0.00073195
ENSDARG00000077309	40.1881	-2.68113	0.815617	-3.28724	0.00101174	0.0155073
ENSDARG00000057787	138.136	-2.68019	0.670831	-3.99533	6.46033e-05	0.00215214
ENSDARG00000035631	19.1297	-2.67946	0.961687	-2.7862	0.00533294	0.0486534
ENSDARG00000108953	33.4988	-2.6615	0.751696	-3.54066	0.00039913	0.00802406
ENSDARG00000017910	25.3873	-2.66101	0.651814	-4.08247	4.45593e-05	0.00166342
ENSDARG00000055283	90.6523	-2.65977	0.454095	-5.85731	4.70431e-09	8.12893e-07
ENSDARG00000006598	58.7277	-2.65208	0.398859	-6.64916	2.94764e-11	1.06962e-08
ENSDARG00000109648	239.22	-2.65041	0.44299	-5.98302	2.19041e-09	4.23917e-07
ENSDARG00000010658	143.35	-2.63154	0.574036	-4.58428	4.55547e-06	0.000273234
ENSDARG00000101030	84.9351	-2.62747	0.612981	-4.28639	1.81599e-05	0.000823724
ENSDARG00000029071	27.0629	-2.62742	0.731189	-3.59335	0.000326455	0.00685744
ENSDARG00000104290	17.6411	-2.6258	0.845472	-3.10572	0.00189815	0.0242746
ENSDARG00000098012	364.337	-2.62273	0.588231	-4.45867	8.24706e-06	0.000432152
ENSDARG00000061797	20.7974	-2.62082	0.570285	-4.59564	4.31424e-06	0.000262013
ENSDARG00000059294	136.653	-2.62019	0.594308	-4.40881	1.03939e-05	0.00051667
ENSDARG00000052170	39.5855	-2.61395	0.546647	-4.78178	1.73746e-06	0.000124233
ENSDARG00000042440	41.3887	-2.60663	0.739376	-3.52544	0.000422776	0.00831424
ENSDARG00000084828	46.6949	-2.60658	0.536876	-4.85509	1.20333e-06	9.4312e-05
ENSDARG00000110288	39.8082	-2.58759	0.762426	-3.39389	0.000689075	0.011767
ENSDARG00000077768	22.7727	-2.58394	0.748452	-3.45238	0.000555657	0.0100791
ENSDARG00000012388	11.5261	-2.58059	0.727404	-3.54767	0.000388652	0.00786791
ENSDARG00000055876	56.9185	-2.57728	0.868456	-2.96766	0.00300074	0.032675
ENSDARG00000103474	427.398	-2.57526	0.495458	-5.19774	2.01731e-07	2.16898e-05
ENSDARG00000063177	68.188	-2.57228	0.710713	-3.61929	0.00029541	0.00639298
ENSDARG00000080499	23.1737	-2.57025	0.857381	-2.99779	0.00271944	0.0307181
ENSDARG00000115531	9.34624	-2.56814	0.770444	-3.33333	0.000858143	0.0137315
ENSDARG00000007377	233.805	-2.56695	0.643078	-3.99166	6.56123e-05	0.00217932
ENSDARG00000061761	11.4578	-2.5663	0.762074	-3.36752	0.000758478	0.0125821
ENSDARG00000075265	58.487	-2.56316	0.561676	-4.56341	5.03301e-06	0.000295765
ENSDARG00000040178	59.1914	-2.56167	0.577443	-4.43623	9.15497e-06	0.000468935
ENSDARG00000100564	32.6477	-2.54186	0.400528	-6.34628	2.20584e-10	6.04109e-08
ENSDARG00000056615	60.4267	-2.53233	0.600413	-4.21764	2.46868e-05	0.00104774
ENSDARG00000013236	41.6251	-2.51073	0.750697	-3.34454	0.000824201	0.013337
ENSDARG00000059064	29.4285	-2.50732	0.884511	-2.8347	0.00458693	0.0440339
ENSDARG00000096792	41.2546	-2.50141	0.690456	-3.62283	0.000291394	0.0063412
ENSDARG00000057672	27.7577	-2.49833	0.513287	-4.86732	1.13124e-06	8.97268e-05
ENSDARG00000026028	45.5372	-2.49767	0.684141	-3.65081	0.000261411	0.00593801
ENSDARG00000017321	452.907	-2.49215	0.819497	-3.04107	0.00235736	0.0282087
ENSDARG00000087611	23.0207	-2.49028	0.821361	-3.03189	0.0024303	0.0288201
ENSDARG00000074656	314.978	-2.47715	0.637959	-3.88294	0.000103202	0.00297989
ENSDARG00000053232	42.2793	-2.47463	0.463938	-5.33397	9.60868e-08	1.1339e-05
ENSDARG00000022378	9.93221	-2.4744	0.774948	-3.19299	0.00140807	0.0196521
ENSDARG00000016676	32.0918	-2.46493	0.664523	-3.70932	0.000207819	0.00502748
ENSDARG00000037861	27.1297	-2.46411	0.746718	-3.29992	0.000967113	0.015078
ENSDARG00000082321	171.251	-2.45569	0.491144	-4.99995	5.73458e-07	5.23506e-05
ENSDARG00000079742	138.436	-2.44663	0.610609	-4.00686	6.15311e-05	0.00206741
ENSDARG00000016809	34.5754	-2.44002	0.689114	-3.54081	0.000398896	0.00802406
ENSDARG00000013522	2418.1	-2.43881	0.641167	-3.80371	0.000142545	0.0037964
ENSDARG00000058045	23.3427	-2.43814	0.835146	-2.91942	0.00350687	0.0363328
ENSDARG00000024602	47.7227	-2.42805	0.612986	-3.96102	7.46311e-05	0.0023704
ENSDARG00000022564	19.2077	-2.42398	0.664362	-3.64858	0.000263698	0.00597125
ENSDARG00000030782	233.919	-2.42321	0.869052	-2.78833	0.00529803	0.0483958
ENSDARG00000036893	70.1414	-2.41518	0.725304	-3.32989	0.000868805	0.0138579
ENSDARG00000067797	128.965	-2.40512	0.497648	-4.83297	1.34514e-06	0.000101164
ENSDARG00000117085	23.6668	-2.39888	0.63988	-3.74896	0.000177571	0.00449032
ENSDARG00000053131	16.9375	-2.39616	0.740094	-3.23765	0.0012052	0.017511
ENSDARG00000002463	13.5443	-2.3952	0.758697	-3.15699	0.00159408	0.0213648
ENSDARG00000098591	118.457	-2.39349	0.50805	-4.71113	2.46352e-06	0.000162537
ENSDARG00000031587	48.3957	-2.39047	0.653155	-3.65988	0.000252333	0.00581368
ENSDARG00000036427	94.5026	-2.38105	0.579483	-4.10893	3.97502e-05	0.00153451
ENSDARG00000063295	225.66	-2.37744	0.483054	-4.9217	8.57961e-07	7.32548e-05
ENSDARG00000094345	86.3705	-2.37236	0.390836	-6.06996	1.2794e-09	2.73095e-07
ENSDARG00000089582	39.5828	-2.37021	0.708664	-3.34461	0.00082397	0.013337
ENSDARG00000038785	189.526	-2.3657	0.567564	-4.16816	3.07063e-05	0.00124498
ENSDARG00000053959	14.8417	-2.36001	0.77897	-3.02966	0.00244828	0.0289152
ENSDARG00000082960	56.0052	-2.35776	0.599729	-3.93138	8.446e-05	0.002561
ENSDARG00000069752	100.085	-2.34735	0.300849	-7.80242	6.07292e-15	4.89713e-12
ENSDARG00000087048	13.7283	-2.34471	0.835185	-2.80741	0.00499416	0.0462935
ENSDARG00000103614	37.1339	-2.34441	0.620031	-3.78111	0.000156128	0.00408324
ENSDARG00000099774	54.8007	-2.33555	0.505285	-4.62225	3.79602e-06	0.000234465
ENSDARG00000030465	45.3581	-2.33338	0.734843	-3.17534	0.00149663	0.0205887
ENSDARG00000087869	16.1691	-2.32876	0.595597	-3.90996	9.23119e-05	0.0027401
ENSDARG00000038309	8.54823	-2.32332	0.681769	-3.40778	0.000654936	0.0113264
ENSDARG00000029439	28.155	-2.31894	0.568121	-4.08177	4.46939e-05	0.00166342
ENSDARG00000033071	46.1832	-2.31685	0.824381	-2.81042	0.00494775	0.0460658
ENSDARG00000053155	59.0941	-2.31672	0.529693	-4.37371	1.22153e-05	0.000596988
ENSDARG00000105454	7.8306	-2.31342	0.765582	-3.02178	0.00251294	0.0294393
ENSDARG00000083986	55.8613	-2.31126	0.482304	-4.79212	1.65029e-06	0.000118584
ENSDARG00000012199	16.2461	-2.30716	0.708325	-3.25721	0.00112513	0.0166476
ENSDARG00000083400	2995.83	-2.30529	0.541867	-4.25434	2.09665e-05	0.000911164
ENSDARG00000019861	759.719	-2.30513	0.451307	-5.10767	3.26162e-07	3.22057e-05
ENSDARG00000040838	20.5723	-2.30382	0.511596	-4.50321	6.69352e-06	0.000375121
ENSDARG00000074782	51.7405	-2.30087	0.622222	-3.69783	0.000217453	0.00519989
ENSDARG00000087452	14.5076	-2.29797	0.709382	-3.23939	0.00119784	0.0174636
ENSDARG00000045414	125.003	-2.2906	0.579642	-3.95174	7.75845e-05	0.00242702
ENSDARG00000040265	17.2057	-2.2865	0.675136	-3.38672	0.000707323	0.0119939
ENSDARG00000068784	177.239	-2.28535	0.47141	-4.84791	1.24771e-06	9.58231e-05
ENSDARG00000116745	10.4427	-2.27837	0.675081	-3.37496	0.000738253	0.0123311
ENSDARG00000111557	759.516	-2.27172	0.481677	-4.71627	2.40211e-06	0.000159938
ENSDARG00000086631	11.5535	-2.27074	0.671726	-3.38046	0.000723641	0.0121854
ENSDARG00000061304	20.7637	-2.27015	0.799691	-2.83879	0.00452849	0.0435406
ENSDARG00000044642	22.0374	-2.27009	0.686245	-3.30799	0.000939665	0.0147611
ENSDARG00000061710	46.0575	-2.26514	0.580931	-3.89915	9.65325e-05	0.00282494
ENSDARG00000059883	135.024	-2.26273	0.482098	-4.69351	2.68552e-06	0.000176382
ENSDARG00000097583	31.7003	-2.25589	0.528009	-4.27245	1.93338e-05	0.000865773
ENSDARG00000071555	14.9578	-2.25241	0.79503	-2.83311	0.00460973	0.0441166
ENSDARG00000045155	11.2432	-2.24944	0.750957	-2.99542	0.00274063	0.0307658
ENSDARG00000021611	66.03	-2.23869	0.642026	-3.48692	0.000488623	0.009187
ENSDARG00000079553	129.093	-2.23852	0.545321	-4.10496	4.04391e-05	0.00155696
ENSDARG00000007412	23.5125	-2.238	0.741492	-3.01824	0.0025425	0.0296286
ENSDARG00000052703	11.1445	-2.23605	0.636218	-3.5146	0.000440418	0.00852356
ENSDARG00000016516	26.5942	-2.23521	0.757993	-2.94885	0.00318958	0.034117
ENSDARG00000044612	238.047	-2.22566	0.561257	-3.96548	7.32471e-05	0.00235739
ENSDARG00000075793	200.419	-2.21581	0.414932	-5.34018	9.28534e-08	1.10473e-05
ENSDARG00000079267	38.8108	-2.21411	0.550973	-4.01855	5.85584e-05	0.00199994
ENSDARG00000099411	40.1441	-2.20761	0.636347	-3.4692	0.00052202	0.00968941
ENSDARG00000070006	12.8781	-2.20711	0.609905	-3.61877	0.000296009	0.00639371
ENSDARG00000071437	232.477	-2.20647	0.366681	-6.0174	1.77238e-09	3.52413e-07
ENSDARG00000038397	16.5262	-2.20271	0.715646	-3.07793	0.00208442	0.0260149
ENSDARG00000075748	155.686	-2.19133	0.447655	-4.89514	9.82366e-07	7.96595e-05
ENSDARG00000026766	106.565	-2.19026	0.338887	-6.46311	1.0257e-10	3.02157e-08
ENSDARG00000102477	33.5625	-2.18799	0.507695	-4.30964	1.63517e-05	0.000753476
ENSDARG00000071426	95.2002	-2.18525	0.481525	-4.53818	5.67412e-06	0.000324252
ENSDARG00000078734	103.269	-2.18133	0.546719	-3.98986	6.61119e-05	0.0021909
ENSDARG00000025808	11.9696	-2.17396	0.623886	-3.48455	0.00049296	0.00925131
ENSDARG00000090890	89.3761	-2.16722	0.424054	-5.11072	3.20934e-07	3.19065e-05
ENSDARG00000083699	1434.21	-2.16055	0.440614	-4.9035	9.41463e-07	7.76439e-05
ENSDARG00000061006	15.2483	-2.15097	0.75963	-2.8316	0.00463152	0.0442327
ENSDARG00000038213	133.388	-2.14395	0.56538	-3.79206	0.000149404	0.00392152
ENSDARG00000079895	157.98	-2.14167	0.463998	-4.61569	3.9179e-06	0.000240967
ENSDARG00000013670	487.913	-2.14162	0.563928	-3.79769	0.000146051	0.00385442
ENSDARG00000010085	32.1417	-2.14077	0.529157	-4.04563	5.21827e-05	0.00186852
ENSDARG00000096662	135.498	-2.14029	0.41824	-5.11738	3.09808e-07	3.10129e-05
ENSDARG00000013860	11.9625	-2.13695	0.669186	-3.19335	0.00140631	0.0196521
ENSDARG00000013771	162.718	-2.13459	0.474113	-4.50228	6.72273e-06	0.000375309
ENSDARG00000017874	37.4611	-2.13332	0.525309	-4.06108	4.88459e-05	0.00178589
ENSDARG00000040717	26.2	-2.13128	0.46254	-4.60777	4.07017e-06	0.000249276
ENSDARG00000074435	23.0669	-2.12931	0.731127	-2.91237	0.00358695	0.0368787
ENSDARG00000073996	24.4861	-2.12545	0.644677	-3.29693	0.000977483	0.0151583
ENSDARG00000074985	20.8581	-2.12506	0.587596	-3.61653	0.000298574	0.00642997
ENSDARG00000036028	109.321	-2.11774	0.640708	-3.3053	0.000948732	0.0148553
ENSDARG00000024026	16.8019	-2.11336	0.631054	-3.34893	0.000811245	0.0132095
ENSDARG00000018491	228.983	-2.11102	0.426756	-4.94668	7.54918e-07	6.56146e-05
ENSDARG00000082242	83.736	-2.11094	0.607007	-3.47762	0.000505883	0.00941397
ENSDARG00000069095	25.7115	-2.10742	0.596434	-3.53337	0.000410297	0.00810869
ENSDARG00000035952	13.5889	-2.10127	0.644933	-3.25812	0.00112153	0.0166283
ENSDARG00000099757	52.6147	-2.09913	0.551421	-3.80676	0.000140797	0.00377061
ENSDARG00000070399	18.8576	-2.09708	0.662611	-3.16488	0.00155148	0.0209097
ENSDARG00000084991	43.875	-2.09595	0.54171	-3.86913	0.000109222	0.00309379
ENSDARG00000032868	244.434	-2.08939	0.417548	-5.00394	5.61693e-07	5.16011e-05
ENSDARG00000090585	25.8267	-2.08335	0.697863	-2.98532	0.00283277	0.0313876
ENSDARG00000030641	12.2502	-2.08207	0.571204	-3.64505	0.000267341	0.00601621
ENSDARG00000102986	573.054	-2.07933	0.394292	-5.27357	1.33794e-07	1.52915e-05
ENSDARG00000080401	15.8434	-2.07739	0.722086	-2.87692	0.00401574	0.0397074
ENSDARG00000099315	30.6107	-2.0661	0.68475	-3.0173	0.00255035	0.0296859
ENSDARG00000083389	57.2034	-2.06246	0.533347	-3.867	0.00011018	0.00310029
ENSDARG00000015228	23.0986	-2.05992	0.679647	-3.03087	0.00243851	0.0288703
ENSDARG00000116248	26.5137	-2.05257	0.593463	-3.45864	0.000542915	0.00992494
ENSDARG00000101356	90.4885	-2.05224	0.544164	-3.77137	0.000162354	0.00420815
ENSDARG00000077788	71.0162	-2.05089	0.521147	-3.93534	8.30795e-05	0.0025334
ENSDARG00000079497	127.853	-2.0487	0.64367	-3.18284	0.00145838	0.020122
ENSDARG00000075831	60.7963	-2.04571	0.641958	-3.18667	0.00143921	0.0199523
ENSDARG00000027966	19.3653	-2.04222	0.470696	-4.33872	1.43314e-05	0.000673206
ENSDARG00000009313	104.701	-2.03979	0.472961	-4.31281	1.6119e-05	0.00074512
ENSDARG00000103846	1721.88	-2.03588	0.45109	-4.51325	6.38415e-06	0.000360487
ENSDARG00000036628	1577.26	-2.03192	0.477177	-4.2582	2.06078e-05	0.000902542
ENSDARG00000009806	26.9511	-2.02648	0.686567	-2.95162	0.00316115	0.0339306
ENSDARG00000058734	14.717	-2.02419	0.674663	-3.0003	0.00269713	0.0305373
ENSDARG00000052279	65.7045	-2.02013	0.419119	-4.81995	1.43593e-06	0.000106885
ENSDARG00000079009	177.76	-2.01057	0.507498	-3.96173	7.44073e-05	0.00236847
ENSDARG00000045618	51.9167	-2.00808	0.507067	-3.96018	7.48921e-05	0.00237349
ENSDARG00000062997	45.1703	-2.00274	0.511505	-3.9154	9.02548e-05	0.00268718
ENSDARG00000089362	109.998	-2.00221	0.608809	-3.28874	0.00100638	0.0154742
ENSDARG00000055713	77.7949	-1.9906	0.450529	-4.41837	9.94499e-06	0.000502967
ENSDARG00000035913	78.082	-1.98844	0.574702	-3.45994	0.000540287	0.00991436
ENSDARG00000037883	45.7887	-1.98832	0.396956	-5.00891	5.47381e-07	5.06066e-05
ENSDARG00000008740	62.0522	-1.98785	0.50524	-3.93446	8.33847e-05	0.00253738
ENSDARG00000033735	33.0343	-1.98738	0.672953	-2.95322	0.00314479	0.0337873
ENSDARG00000042927	39.2278	-1.97774	0.573968	-3.44574	0.000569505	0.0102433
ENSDARG00000056803	28.9462	-1.97339	0.57031	-3.4602	0.000539771	0.00991436
ENSDARG00000058365	270.26	-1.96845	0.232043	-8.48313	2.19221e-17	3.53554e-14
ENSDARG00000080895	79.5088	-1.96623	0.481162	-4.08642	4.38084e-05	0.00165593
ENSDARG00000018145	95.0411	-1.962	0.469555	-4.17842	2.93536e-05	0.00120699
ENSDARG00000052331	68.5095	-1.95995	0.55625	-3.5235	0.000425887	0.00834244
ENSDARG00000016598	60.3586	-1.95291	0.501055	-3.8976	9.71495e-05	0.00283727
ENSDARG00000095695	72.8341	-1.95288	0.583308	-3.34794	0.000814158	0.0132335
ENSDARG00000023868	73.1142	-1.95192	0.663364	-2.94246	0.00325618	0.0346507
ENSDARG00000015343	67.7887	-1.94693	0.420184	-4.63352	3.59499e-06	0.000224919
ENSDARG00000020895	12.7399	-1.94468	0.688795	-2.8233	0.00475316	0.0448583
ENSDARG00000098761	52.33	-1.94436	0.628659	-3.09287	0.00198232	0.025042
ENSDARG00000099439	84.6713	-1.94427	0.424971	-4.57507	4.76064e-06	0.0002832
ENSDARG00000095623	16.4525	-1.94201	0.597335	-3.25112	0.00114951	0.0169049
ENSDARG00000030108	50.3542	-1.94125	0.460143	-4.21881	2.45599e-05	0.00104542
ENSDARG00000063916	269.302	-1.93659	0.660351	-2.93267	0.00336066	0.0354614
ENSDARG00000063079	23.0151	-1.93443	0.630884	-3.06622	0.00216782	0.0266192
ENSDARG00000112943	65.2105	-1.92957	0.631007	-3.05793	0.00222874	0.0270939
ENSDARG00000027172	70.0149	-1.92763	0.544733	-3.53867	0.000402149	0.00804021
ENSDARG00000052537	28.2703	-1.92564	0.492653	-3.90871	9.27898e-05	0.00274306
ENSDARG00000060862	93.8656	-1.92314	0.435941	-4.41147	1.02669e-05	0.000512112
ENSDARG00000079366	66.8015	-1.92132	0.635988	-3.021	0.00251937	0.0294909
ENSDARG00000109830	58.653	-1.91688	0.334302	-5.73397	9.81039e-09	1.61816e-06
ENSDARG00000041904	59.5322	-1.91655	0.340591	-5.62712	1.8324e-08	2.85993e-06
ENSDARG00000033042	45.4821	-1.91422	0.566869	-3.37682	0.000733278	0.0122621
ENSDARG00000014180	61.8228	-1.91304	0.509671	-3.75348	0.000174394	0.00444093
ENSDARG00000054837	63.2026	-1.90787	0.679688	-2.80698	0.00500078	0.0462935
ENSDARG00000023188	143.655	-1.90558	0.600583	-3.17289	0.00150929	0.020645
ENSDARG00000074697	76.1102	-1.90555	0.410136	-4.64614	3.38198e-06	0.000214234
ENSDARG00000018953	24.1417	-1.90485	0.60822	-3.13184	0.00173715	0.0228102
ENSDARG00000061985	146.93	-1.90204	0.496377	-3.83185	0.000127185	0.00349639
ENSDARG00000114737	3223.44	-1.89732	0.633267	-2.99609	0.0027347	0.0307231
ENSDARG00000042658	58.8366	-1.88519	0.437825	-4.30581	1.66377e-05	0.000764226
ENSDARG00000035514	72.8265	-1.88423	0.561604	-3.35508	0.000793408	0.0129981
ENSDARG00000079046	19.633	-1.87783	0.61622	-3.04734	0.0023088	0.0277419
ENSDARG00000026068	13.4592	-1.87543	0.656067	-2.8586	0.00425522	0.0415084
ENSDARG00000086848	25.5249	-1.87294	0.502176	-3.72964	0.000191751	0.00473344
ENSDARG00000005821	26.1779	-1.86568	0.559743	-3.3331	0.000858852	0.0137315
ENSDARG00000028816	51.3069	-1.86506	0.585573	-3.18501	0.0014475	0.0200291
ENSDARG00000004017	42.6175	-1.86321	0.4103	-4.54108	5.59673e-06	0.000323651
ENSDARG00000076547	81.9221	-1.85482	0.505823	-3.66694	0.000245474	0.00567365
ENSDARG00000056160	313.688	-1.85464	0.44394	-4.17768	2.94494e-05	0.00120751
ENSDARG00000056600	53.6922	-1.85314	0.539742	-3.43339	0.000596086	0.0105773
ENSDARG00000029018	123.032	-1.85	0.347418	-5.32501	1.0095e-07	1.18169e-05
ENSDARG00000035595	24.2769	-1.84775	0.513682	-3.59706	0.000321832	0.00678981
ENSDARG00000038156	24.0411	-1.84736	0.631033	-2.92752	0.00341679	0.0358085
ENSDARG00000112374	29.971	-1.8422	0.526388	-3.4997	0.000465785	0.00889353
ENSDARG00000002591	40.041	-1.83976	0.442508	-4.15758	3.21634e-05	0.00129322
ENSDARG00000061099	203.308	-1.83806	0.565284	-3.25158	0.00114767	0.0168998
ENSDARG00000063150	17.02	-1.83766	0.611042	-3.00742	0.00263472	0.0301838
ENSDARG00000021287	40.8716	-1.83522	0.596168	-3.07836	0.00208143	0.026
ENSDARG00000007065	19.8359	-1.8317	0.454311	-4.03182	5.53467e-05	0.00193115
ENSDARG00000021891	33.5791	-1.83101	0.555292	-3.29738	0.00097593	0.0151504
ENSDARG00000031745	527.338	-1.83094	0.524422	-3.49135	0.000480588	0.00908299
ENSDARG00000055400	57.5457	-1.82872	0.62406	-2.93035	0.0033858	0.035638
ENSDARG00000059630	82.3813	-1.82404	0.440494	-4.1409	3.4594e-05	0.00137195
ENSDARG00000057805	36.4928	-1.82276	0.370973	-4.91346	8.94823e-07	7.55137e-05
ENSDARG00000093535	15.0072	-1.82265	0.605063	-3.01233	0.00259249	0.029978
ENSDARG00000011333	45.3234	-1.818	0.633836	-2.86825	0.00412746	0.0404676
ENSDARG00000022970	72.8484	-1.81419	0.377138	-4.81042	1.50611e-06	0.000109306
ENSDARG00000054641	37.446	-1.81334	0.623837	-2.90676	0.00365197	0.0373035
ENSDARG00000037706	15.5949	-1.81068	0.632448	-2.86298	0.00419683	0.040994
ENSDARG00000008186	67.1947	-1.80057	0.623157	-2.88943	0.00385937	0.0388749
ENSDARG00000013250	143.596	-1.7999	0.458758	-3.92341	8.73028e-05	0.00262905
ENSDARG00000035860	608.637	-1.7968	0.457947	-3.92359	8.72375e-05	0.00262905
ENSDARG00000000767	105.411	-1.79478	0.491124	-3.65444	0.000257744	0.00588231
ENSDARG00000021046	14.0547	-1.79094	0.605216	-2.95918	0.00308463	0.0334379
ENSDARG00000100435	36.9373	-1.78086	0.42329	-4.2072	2.58552e-05	0.00108152
ENSDARG00000092546	60.2444	-1.77867	0.566523	-3.13963	0.0016916	0.0224028
ENSDARG00000078770	95.642	-1.77816	0.539724	-3.29457	0.000985732	0.0152536
ENSDARG00000071097	29.9731	-1.77792	0.446907	-3.97827	6.9419e-05	0.00227968
ENSDARG00000053217	21.7769	-1.77367	0.515463	-3.44093	0.000579724	0.0103629
ENSDARG00000039269	1205.86	-1.77294	0.555972	-3.1889	0.00142815	0.019894
ENSDARG00000092337	76.6332	-1.77238	0.368129	-4.81455	1.4753e-06	0.000108556
ENSDARG00000039892	66.0539	-1.76794	0.630297	-2.80494	0.00503263	0.0464801
ENSDARG00000055290	423.084	-1.76719	0.452622	-3.90434	9.44842e-05	0.00277619
ENSDARG00000011885	31.2906	-1.767	0.547094	-3.2298	0.00123879	0.0178206
ENSDARG00000094451	156.888	-1.76672	0.515031	-3.43031	0.000602892	0.0106636
ENSDARG00000044299	70.2261	-1.76592	0.356759	-4.94989	7.42563e-07	6.49295e-05
ENSDARG00000040528	464.966	-1.76503	0.419405	-4.2084	2.57181e-05	0.0010789
ENSDARG00000011466	12.5521	-1.75926	0.611008	-2.87927	0.00398599	0.0395736
ENSDARG00000100789	37.6537	-1.75713	0.519372	-3.38319	0.000716501	0.012093
ENSDARG00000076189	63.9813	-1.7553	0.535416	-3.27838	0.00104405	0.0159184
ENSDARG00000043734	21.8647	-1.75393	0.443931	-3.95091	7.78531e-05	0.00242816
ENSDARG00000035699	40.3805	-1.75338	0.502485	-3.48941	0.000484087	0.00911353
ENSDARG00000099245	10.3746	-1.75281	0.601553	-2.9138	0.00357053	0.0368085
ENSDARG00000017931	38.8768	-1.75059	0.484586	-3.61253	0.000303218	0.0064871
ENSDARG00000101749	65.7187	-1.74783	0.390395	-4.47709	7.56688e-06	0.000403799
ENSDARG00000023672	24.4092	-1.74772	0.559885	-3.12157	0.00179892	0.0233973
ENSDARG00000073881	24.8805	-1.74551	0.525818	-3.3196	0.000901449	0.0142688
ENSDARG00000102808	309.441	-1.74099	0.463228	-3.75838	0.000171017	0.00439348
ENSDARG00000004954	401.108	-1.74017	0.368461	-4.7228	2.32614e-06	0.000157775
ENSDARG00000098946	99.2095	-1.73766	0.588781	-2.95129	0.00316449	0.0339306
ENSDARG00000020623	27.3498	-1.73244	0.470486	-3.68222	0.000231209	0.00547471
ENSDARG00000087180	20.7125	-1.73098	0.607015	-2.85162	0.00434965	0.0422308
ENSDARG00000005172	21.4548	-1.73	0.577908	-2.99356	0.00275744	0.0308829
ENSDARG00000023058	18.1312	-1.72767	0.619101	-2.79062	0.0052608	0.0481162
ENSDARG00000007129	63.6082	-1.72728	0.406753	-4.2465	2.17134e-05	0.000935221
ENSDARG00000011945	43.4669	-1.72682	0.506243	-3.41106	0.000647109	0.011222
ENSDARG00000052290	23.2043	-1.72461	0.589755	-2.92428	0.00345257	0.0360015
ENSDARG00000021488	44.3116	-1.71942	0.581405	-2.95736	0.00310286	0.0335392
ENSDARG00000074322	265.859	-1.71881	0.541805	-3.17238	0.00151193	0.020645
ENSDARG00000101251	81.6071	-1.71835	0.490859	-3.50071	0.000464022	0.00887388
ENSDARG00000057688	82.3745	-1.71829	0.421315	-4.0784	4.53465e-05	0.00167909
ENSDARG00000083738	237.478	-1.7174	0.315112	-5.45011	5.03383e-08	6.7033e-06
ENSDARG00000007916	22.2311	-1.71616	0.571406	-3.0034	0.00266984	0.0304207
ENSDARG00000067975	26.9028	-1.7156	0.593119	-2.8925	0.00382188	0.0386025
ENSDARG00000042623	63.3859	-1.7139	0.47087	-3.63985	0.000272795	0.00608237
ENSDARG00000059083	17.3942	-1.713	0.552789	-3.09883	0.00194287	0.0247159
ENSDARG00000058454	27.2305	-1.7117	0.577497	-2.964	0.00303668	0.0329674
ENSDARG00000018738	48.4009	-1.71072	0.497764	-3.43681	0.000588607	0.010483
ENSDARG00000035565	72.5138	-1.71016	0.457882	-3.73493	0.000187766	0.0046509
ENSDARG00000061100	305.695	-1.70427	0.453818	-3.75539	0.000173072	0.0044384
ENSDARG00000076290	157.005	-1.69563	0.273755	-6.19395	5.86756e-10	1.49417e-07
ENSDARG00000022772	55.3705	-1.68968	0.368379	-4.58681	4.50069e-06	0.000271068
ENSDARG00000036834	175.758	-1.68907	0.553984	-3.04895	0.00229641	0.0276165
ENSDARG00000044567	41.8147	-1.68723	0.351126	-4.80521	1.54593e-06	0.000111638
ENSDARG00000078041	125.266	-1.68143	0.4529	-3.71258	0.000205153	0.0049796
ENSDARG00000056369	28.9627	-1.67969	0.514452	-3.265	0.00109463	0.016331
ENSDARG00000044692	38.0908	-1.67802	0.459073	-3.65522	0.000256957	0.00587358
ENSDARG00000092873	57.3793	-1.67508	0.368678	-4.54349	5.53298e-06	0.000321245
ENSDARG00000100047	35.0885	-1.6742	0.556644	-3.00768	0.00263252	0.0301825
ENSDARG00000059587	58.3954	-1.6693	0.454035	-3.6766	0.000236362	0.00555146
ENSDARG00000081270	3891.55	-1.66921	0.342899	-4.86795	1.12765e-06	8.97268e-05
ENSDARG00000099730	136.638	-1.66797	0.526779	-3.16636	0.00154361	0.0208618
ENSDARG00000060036	49.3109	-1.66582	0.414605	-4.01786	5.87298e-05	0.00200109
ENSDARG00000103226	37.0985	-1.66346	0.566381	-2.937	0.00331404	0.0351283
ENSDARG00000089307	118.747	-1.66318	0.489217	-3.39967	0.000674667	0.0115617
ENSDARG00000019332	19.8277	-1.66068	0.551641	-3.01044	0.00260871	0.0300272
ENSDARG00000029663	82.8735	-1.65945	0.407118	-4.0761	4.57977e-05	0.00168719
ENSDARG00000015978	16.9164	-1.65005	0.568568	-2.90211	0.00370661	0.0377554
ENSDARG00000057465	83.7349	-1.64971	0.425769	-3.87466	0.000106775	0.00303891
ENSDARG00000033840	65.1527	-1.64956	0.510897	-3.22875	0.00124332	0.0178681
ENSDARG00000009299	58.7433	-1.64365	0.447472	-3.67319	0.000239542	0.00557204
ENSDARG00000044092	42.7981	-1.64188	0.569007	-2.88552	0.00390762	0.0391978
ENSDARG00000075380	79.616	-1.63818	0.548926	-2.98434	0.00284194	0.0314041
ENSDARG00000089043	90.929	-1.6372	0.579073	-2.82727	0.00469469	0.0445091
ENSDARG00000045878	18.8052	-1.62884	0.498816	-3.26542	0.00109303	0.016331
ENSDARG00000029100	21.4006	-1.62577	0.487237	-3.33671	0.000847778	0.0136425
ENSDARG00000070846	30.4053	-1.62552	0.51406	-3.16212	0.00156627	0.0210895
ENSDARG00000015278	124.162	-1.62213	0.38398	-4.2245	2.3947e-05	0.00102232
ENSDARG00000038074	59.4348	-1.62074	0.552928	-2.9312	0.00337656	0.0355924
ENSDARG00000076895	65.9085	-1.61905	0.510838	-3.1694	0.00152755	0.0207377
ENSDARG00000012274	61.9218	-1.61683	0.573468	-2.81938	0.00481158	0.0451455
ENSDARG00000040180	37.3637	-1.61667	0.372413	-4.34107	1.4179e-05	0.000670386
ENSDARG00000022340	15.4286	-1.61568	0.520702	-3.10288	0.00191646	0.0244656
ENSDARG00000041110	180.707	-1.61565	0.387191	-4.17274	3.00962e-05	0.0012271
ENSDARG00000078251	24.4922	-1.61458	0.431148	-3.74484	0.000180509	0.00453302
ENSDARG00000037158	29.7537	-1.6124	0.565498	-2.85129	0.00435421	0.0422469
ENSDARG00000005134	41.7848	-1.61145	0.492433	-3.27243	0.00106627	0.0161335
ENSDARG00000070150	24.6191	-1.6099	0.478792	-3.36243	0.000772605	0.0127436
ENSDARG00000059304	26.2455	-1.60849	0.497323	-3.23429	0.00121946	0.0176955
ENSDARG00000099705	67.3647	-1.60567	0.429028	-3.74257	0.000182148	0.0045584
ENSDARG00000002967	43.7945	-1.6045	0.452492	-3.54591	0.00039126	0.00790966
ENSDARG00000090767	99.9495	-1.60403	0.514034	-3.12048	0.00180556	0.0234207
ENSDARG00000079095	68.4109	-1.59789	0.390436	-4.09257	4.26618e-05	0.00162475
ENSDARG00000039958	25.1771	-1.58798	0.462508	-3.43342	0.000596026	0.0105773
ENSDARG00000039899	29.2603	-1.58731	0.414985	-3.82499	0.000130776	0.0035547
ENSDARG00000101626	62.5818	-1.58469	0.483985	-3.27425	0.00105943	0.0160686
ENSDARG00000115266	34.7418	-1.58237	0.429973	-3.68016	0.000233089	0.00551024
ENSDARG00000063922	457.084	-1.58008	0.425448	-3.71394	0.000204061	0.00496139
ENSDARG00000035131	57.9974	-1.57883	0.483601	-3.26474	0.00109564	0.016331
ENSDARG00000088444	21.1122	-1.5782	0.523645	-3.01388	0.0025793	0.029881
ENSDARG00000101341	39.8241	-1.57473	0.497066	-3.16805	0.00153463	0.0207791
ENSDARG00000083760	503.324	-1.56679	0.300134	-5.22031	1.7862e-07	1.949e-05
ENSDARG00000043857	69.4431	-1.5635	0.453918	-3.44446	0.000572206	0.0102665
ENSDARG00000004581	100.609	-1.56207	0.403814	-3.8683	0.000109595	0.00309488
ENSDARG00000011049	102.087	-1.55031	0.473935	-3.27115	0.00107111	0.0161781
ENSDARG00000077372	376.615	-1.55018	0.200763	-7.72142	1.1504e-14	7.95147e-12
ENSDARG00000008936	64.3424	-1.5446	0.461808	-3.34467	0.000823795	0.013337
ENSDARG00000027199	87.452	-1.5439	0.331657	-4.65512	3.23788e-06	0.000207039
ENSDARG00000069843	25.3414	-1.53121	0.541133	-2.82964	0.00466004	0.0443836
ENSDARG00000045620	41.5749	-1.52825	0.498575	-3.06524	0.00217499	0.026643
ENSDARG00000067607	235.993	-1.52686	0.427966	-3.56772	0.000360103	0.00740254
ENSDARG00000008765	87.0463	-1.519	0.446773	-3.39994	0.000674015	0.0115617
ENSDARG00000003941	83.2342	-1.51606	0.53294	-2.8447	0.00444528	0.0428128
ENSDARG00000005675	333.311	-1.51233	0.429015	-3.52511	0.000423302	0.00831424
ENSDARG00000015921	38.3387	-1.50983	0.429972	-3.51148	0.000445627	0.0085826
ENSDARG00000003570	1335.96	-1.50679	0.31864	-4.72882	2.25832e-06	0.000154514
ENSDARG00000013161	44.8667	-1.50225	0.387584	-3.87594	0.000106215	0.00302889
ENSDARG00000062721	119.527	-1.50062	0.381853	-3.92984	8.50024e-05	0.00257044
ENSDARG00000039392	400.506	-1.4996	0.443164	-3.38386	0.000714747	0.0120775
ENSDARG00000086309	137.92	-1.49871	0.304996	-4.91385	8.93036e-07	7.55137e-05
ENSDARG00000035870	37.1257	-1.49558	0.492685	-3.03557	0.00240084	0.028611
ENSDARG00000100498	32.4693	-1.49402	0.486722	-3.06956	0.00214374	0.0264371
ENSDARG00000071060	69.9965	-1.49209	0.409536	-3.64336	0.000269103	0.00603085
ENSDARG00000038518	47.8906	-1.49125	0.43347	-3.44027	0.000581133	0.0103753
ENSDARG00000063895	3008.57	-1.4901	0.291063	-5.1195	3.06349e-07	3.08795e-05
ENSDARG00000080823	300.803	-1.48989	0.484465	-3.07534	0.00210263	0.0261074
ENSDARG00000005115	34.1578	-1.4846	0.496691	-2.98897	0.00279919	0.0311581
ENSDARG00000063921	3139.93	-1.48308	0.324732	-4.5671	4.94521e-06	0.000292557
ENSDARG00000006215	50.8153	-1.48249	0.373462	-3.96958	7.20002e-05	0.00233278
ENSDARG00000017741	180.701	-1.47868	0.487782	-3.03145	0.00243383	0.0288384
ENSDARG00000027461	17.2126	-1.47693	0.501839	-2.94304	0.0032501	0.0346113
ENSDARG00000099996	121.364	-1.4752	0.373637	-3.94821	7.87376e-05	0.00243684
ENSDARG00000045598	28.853	-1.475	0.52368	-2.81661	0.00485338	0.0454203
ENSDARG00000025391	52.6734	-1.47418	0.495227	-2.97677	0.00291306	0.0319358
ENSDARG00000017658	53.5498	-1.47357	0.366058	-4.02552	5.68492e-05	0.00195075
ENSDARG00000044304	46.3908	-1.47323	0.470239	-3.13294	0.00173062	0.0227536
ENSDARG00000043666	46.6153	-1.46891	0.460773	-3.18792	0.00143301	0.0199044
ENSDARG00000019765	104.947	-1.46633	0.414949	-3.53377	0.000409683	0.00810869
ENSDARG00000056008	64.2503	-1.46399	0.369342	-3.96378	7.37731e-05	0.00235863
ENSDARG00000032117	71.2128	-1.46322	0.369928	-3.95542	7.63994e-05	0.00240721
ENSDARG00000115843	29.8356	-1.4632	0.507859	-2.88111	0.00396283	0.0394246
ENSDARG00000063213	36.3517	-1.46227	0.436347	-3.35117	0.000804697	0.0131238
ENSDARG00000040553	26.9939	-1.46107	0.450455	-3.24354	0.00118052	0.0173084
ENSDARG00000003641	72.2527	-1.4584	0.500034	-2.91661	0.00353861	0.0365572
ENSDARG00000005840	76.2008	-1.45621	0.418294	-3.4813	0.000498982	0.00930942
ENSDARG00000045989	110.603	-1.45185	0.402648	-3.60575	0.00031125	0.00663013
ENSDARG00000016307	27.902	-1.45139	0.455199	-3.18848	0.00143024	0.0199041
ENSDARG00000070472	120.774	-1.44963	0.444001	-3.26492	0.00109496	0.016331
ENSDARG00000110189	112.521	-1.44925	0.505792	-2.86531	0.00416604	0.0407755
ENSDARG00000014674	63.1257	-1.44762	0.510366	-2.83644	0.00456191	0.0438227
ENSDARG00000077410	111.28	-1.44625	0.503099	-2.87468	0.00404438	0.0398713
ENSDARG00000016939	141.207	-1.44408	0.423346	-3.41112	0.000646974	0.011222
ENSDARG00000099749	21.3937	-1.44124	0.516188	-2.79208	0.00523708	0.0479597
ENSDARG00000078520	70.7601	-1.43741	0.362202	-3.96854	7.23158e-05	0.00233778
ENSDARG00000021154	97.8034	-1.43683	0.489634	-2.9345	0.00334087	0.0352932
ENSDARG00000042708	197.511	-1.43249	0.352206	-4.0672	4.75819e-05	0.00174849
ENSDARG00000002792	145.732	-1.42746	0.393679	-3.62594	0.00028791	0.00630318
ENSDARG00000042469	23.8536	-1.4223	0.487506	-2.91751	0.00352835	0.0364772
ENSDARG00000098367	155.324	-1.422	0.373984	-3.80232	0.000143348	0.0038108
ENSDARG00000103902	35.3616	-1.42084	0.493395	-2.87973	0.00398017	0.0395429
ENSDARG00000038635	37.2135	-1.41993	0.426345	-3.33048	0.000866953	0.0138436
ENSDARG00000028982	116.958	-1.41613	0.264875	-5.34642	8.97117e-08	1.07617e-05
ENSDARG00000075639	20.2586	-1.41148	0.499299	-2.82693	0.00469963	0.0445268
ENSDARG00000006963	60.4041	-1.40708	0.472419	-2.97847	0.00289694	0.0317831
ENSDARG00000069099	43.8702	-1.40523	0.461868	-3.0425	0.00234624	0.0281451
ENSDARG00000018361	285.205	-1.40435	0.407865	-3.44318	0.000574918	0.0103024
ENSDARG00000022000	46.941	-1.40338	0.472059	-2.97289	0.00295005	0.032244
ENSDARG00000020467	158.724	-1.40332	0.372047	-3.77189	0.000162013	0.00420683
ENSDARG00000022832	37.0368	-1.40179	0.480454	-2.91763	0.00352698	0.0364772
ENSDARG00000055561	122.664	-1.39921	0.29662	-4.71717	2.39153e-06	0.000159938
ENSDARG00000098660	46.7157	-1.39825	0.453811	-3.08113	0.00206215	0.0258258
ENSDARG00000041691	94.7105	-1.39778	0.419994	-3.3281	0.000874397	0.0139013
ENSDARG00000030224	87.1932	-1.39101	0.349478	-3.98025	6.8842e-05	0.00226585
ENSDARG00000027813	123.296	-1.39062	0.346609	-4.01208	6.01866e-05	0.00203638
ENSDARG00000058270	56.3419	-1.38562	0.353912	-3.91516	9.03442e-05	0.00268718
ENSDARG00000056557	198.952	-1.38187	0.381817	-3.6192	0.000295517	0.00639298
ENSDARG00000024651	29.7881	-1.37949	0.491981	-2.80394	0.00504818	0.046553
ENSDARG00000033789	61.172	-1.37922	0.467338	-2.95123	0.00316515	0.0339306
ENSDARG00000063588	29.8331	-1.37876	0.436434	-3.15915	0.00158231	0.0212267
ENSDARG00000079651	41.5457	-1.3782	0.493243	-2.79417	0.00520336	0.047681
ENSDARG00000021048	103.731	-1.37791	0.386241	-3.56748	0.000360432	0.00740254
ENSDARG00000104111	70.4104	-1.37748	0.346311	-3.97758	6.96191e-05	0.00228109
ENSDARG00000078222	277.534	-1.37667	0.399282	-3.44785	0.000565061	0.010214
ENSDARG00000071566	48.1468	-1.37483	0.489833	-2.80673	0.0050047	0.0462935
ENSDARG00000038028	55.9065	-1.37332	0.322463	-4.25885	2.0548e-05	0.000902542
ENSDARG00000019924	63.2146	-1.37152	0.486804	-2.81741	0.0048413	0.0453657
ENSDARG00000043542	102.604	-1.37038	0.466658	-2.93659	0.00331842	0.0351326
ENSDARG00000037833	33.0427	-1.36223	0.471058	-2.89186	0.00382966	0.0386025
ENSDARG00000103457	36.5169	-1.35977	0.47901	-2.83872	0.00452954	0.0435406
ENSDARG00000038577	33.2673	-1.35048	0.473242	-2.85367	0.00432176	0.0420593
ENSDARG00000102199	19.2802	-1.33981	0.446463	-3.00094	0.00269143	0.0304966
ENSDARG00000003175	72.7494	-1.33423	0.331266	-4.02766	5.63344e-05	0.00194227
ENSDARG00000042851	63.2301	-1.33421	0.379295	-3.51761	0.000435458	0.00848413
ENSDARG00000091521	45.9919	-1.33358	0.362463	-3.67922	0.00023395	0.00552159
ENSDARG00000101018	76.2617	-1.33193	0.442838	-3.00773	0.0026321	0.0301825
ENSDARG00000063914	173.252	-1.33059	0.371357	-3.58305	0.0003396	0.00706202
ENSDARG00000059789	126.191	-1.32996	0.440658	-3.01813	0.00254339	0.0296286
ENSDARG00000068755	30.895	-1.32915	0.433622	-3.06522	0.00217512	0.026643
ENSDARG00000076144	164.972	-1.32786	0.45107	-2.9438	0.00324213	0.0345929
ENSDARG00000019137	558.249	-1.32707	0.297145	-4.46609	7.96618e-06	0.000420469
ENSDARG00000008979	110.369	-1.32516	0.386462	-3.42896	0.000605905	0.0106992
ENSDARG00000092798	370.025	-1.32407	0.411386	-3.21856	0.00128836	0.0183879
ENSDARG00000055857	149.8	-1.32394	0.241278	-5.48721	4.08322e-08	5.59132e-06
ENSDARG00000002720	53.5066	-1.32383	0.39276	-3.37059	0.000750064	0.0124853
ENSDARG00000054540	31.7785	-1.32166	0.43906	-3.01021	0.0026107	0.0300272
ENSDARG00000099358	44.4056	-1.32154	0.444077	-2.97592	0.00292115	0.0319762
ENSDARG00000022232	85.3577	-1.32087	0.422979	-3.12278	0.00179151	0.0233218
ENSDARG00000016375	93.3428	-1.31868	0.415421	-3.17432	0.00150189	0.0206244
ENSDARG00000101616	67.9664	-1.31121	0.386627	-3.39142	0.000695308	0.0118595
ENSDARG00000075163	67.3652	-1.30808	0.300414	-4.35424	1.3353e-05	0.000635469
ENSDARG00000024184	39.8246	-1.30788	0.438806	-2.98054	0.00287737	0.0316162
ENSDARG00000076994	68.9799	-1.3047	0.365631	-3.56834	0.000359245	0.00740254
ENSDARG00000010553	41.298	-1.30055	0.435807	-2.98423	0.00284292	0.0314041
ENSDARG00000040326	41.728	-1.30029	0.445334	-2.91981	0.00350248	0.0363132
ENSDARG00000059806	58.3634	-1.29736	0.339019	-3.82681	0.000129815	0.00354918
ENSDARG00000005643	78.9774	-1.29365	0.37308	-3.46748	0.000525367	0.00973908
ENSDARG00000016163	99.8126	-1.29243	0.327487	-3.94649	7.93052e-05	0.00244398
ENSDARG00000002394	61.7714	-1.29117	0.346099	-3.73065	0.000190988	0.00472263
ENSDARG00000045092	63.7864	-1.29107	0.389945	-3.3109	0.000929952	0.0146402
ENSDARG00000068415	20.6137	-1.28763	0.427089	-3.0149	0.00257062	0.029874
ENSDARG00000070452	34.9451	-1.28532	0.405845	-3.16702	0.0015401	0.0208337
ENSDARG00000070512	35.1067	-1.28425	0.353609	-3.63183	0.000281413	0.00619835
ENSDARG00000117551	48.2781	-1.28223	0.397635	-3.22464	0.00126129	0.0180549
ENSDARG00000017781	31.3488	-1.27354	0.43064	-2.95732	0.00310322	0.0335392
ENSDARG00000025033	106.448	-1.2719	0.340506	-3.73532	0.000187475	0.0046509
ENSDARG00000010160	1694.31	-1.27108	0.450944	-2.81871	0.00482168	0.045211
ENSDARG00000044575	145.197	-1.27106	0.400536	-3.17339	0.0015067	0.020645
ENSDARG00000024759	93.4815	-1.26946	0.436443	-2.90865	0.00362992	0.0371568
ENSDARG00000001940	215.819	-1.26735	0.277529	-4.56655	4.95825e-06	0.000292557
ENSDARG00000099118	40.1287	-1.2592	0.357707	-3.5202	0.00043122	0.00841285
ENSDARG00000033647	31.9265	-1.25839	0.410602	-3.06475	0.00217853	0.0266622
ENSDARG00000103679	132.546	-1.25545	0.415904	-3.01859	0.0025395	0.0296286
ENSDARG00000021149	70.9879	-1.25535	0.428441	-2.93005	0.00338908	0.0356468
ENSDARG00000024317	50.9542	-1.25531	0.368347	-3.40796	0.000654508	0.0113264
ENSDARG00000020699	45.4183	-1.25403	0.365384	-3.43208	0.000598979	0.0106156
ENSDARG00000019532	3368.75	-1.24873	0.407861	-3.06165	0.00220122	0.0268246
ENSDARG00000040698	86.9045	-1.24686	0.337966	-3.68929	0.00022488	0.00534342
ENSDARG00000017115	58.9464	-1.24335	0.324544	-3.83108	0.000127582	0.00350066
ENSDARG00000096722	56.5573	-1.2386	0.368026	-3.36553	0.000763956	0.012644
ENSDARG00000031907	46.626	-1.23801	0.396684	-3.1209	0.00180299	0.0234082
ENSDARG00000069066	188.159	-1.23616	0.299834	-4.12281	3.74282e-05	0.00145649
ENSDARG00000017093	49.1261	-1.23518	0.416619	-2.96477	0.00302905	0.0329091
ENSDARG00000075919	48.1633	-1.23386	0.425905	-2.89702	0.00376721	0.0382385
ENSDARG00000003446	39.0401	-1.22656	0.39486	-3.10633	0.00189428	0.0242465
ENSDARG00000103370	35.4088	-1.22491	0.42682	-2.86985	0.00410669	0.0403306
ENSDARG00000034823	187.296	-1.22273	0.312185	-3.91669	8.97721e-05	0.00268116
ENSDARG00000013784	175.629	-1.22261	0.423872	-2.88438	0.0039218	0.0392876
ENSDARG00000063899	1470.48	-1.22196	0.429284	-2.84651	0.00442011	0.0426866
ENSDARG00000036164	71.2604	-1.22165	0.417112	-2.92884	0.00340232	0.0356826
ENSDARG00000010946	229.311	-1.2201	0.337989	-3.60989	0.000306329	0.00653878
ENSDARG00000007745	183.579	-1.20383	0.391551	-3.07453	0.00210836	0.0261562
ENSDARG00000101561	78.4719	-1.20196	0.319443	-3.76268	0.000168104	0.00432629
ENSDARG00000113899	63.7523	-1.2012	0.304653	-3.94285	8.05175e-05	0.00247085
ENSDARG00000006408	67.3664	-1.19707	0.342076	-3.49942	0.000466275	0.00889353
ENSDARG00000056307	78.4827	-1.19241	0.319966	-3.72667	0.000194023	0.00477329
ENSDARG00000027500	56.6943	-1.191	0.303699	-3.92165	8.79448e-05	0.00264096
ENSDARG00000079473	122.254	-1.18953	0.26689	-4.45699	8.31172e-06	0.000433973
ENSDARG00000011777	32.5605	-1.18867	0.420263	-2.8284	0.00467808	0.0444344
ENSDARG00000040984	128.381	-1.18861	0.323819	-3.6706	0.000241984	0.00561086
ENSDARG00000059409	92.7688	-1.18609	0.42495	-2.79113	0.0052525	0.0480707
ENSDARG00000105287	357.578	-1.18535	0.364298	-3.25379	0.00113876	0.0167979
ENSDARG00000056932	28.4714	-1.18423	0.402309	-2.94359	0.00324428	0.0345929
ENSDARG00000104024	30.9871	-1.18328	0.410284	-2.88406	0.00392581	0.0392876
ENSDARG00000104047	159.284	-1.18051	0.281934	-4.18718	2.82439e-05	0.00116466
ENSDARG00000099663	45.5702	-1.1797	0.353849	-3.33391	0.000856338	0.0137315
ENSDARG00000021404	23.8637	-1.17787	0.408169	-2.88574	0.00390497	0.0391978
ENSDARG00000052263	80.7382	-1.17398	0.343895	-3.41376	0.000640733	0.0111648
ENSDARG00000036541	78.959	-1.17366	0.393401	-2.98337	0.00285096	0.0314451
ENSDARG00000037867	58.2932	-1.17205	0.322566	-3.63353	0.000279573	0.00617433
ENSDARG00000059933	91.7658	-1.16973	0.360919	-3.24099	0.00119117	0.0174292
ENSDARG00000099936	64.685	-1.16889	0.29017	-4.02827	5.61881e-05	0.00194183
ENSDARG00000071679	52.0157	-1.16849	0.396982	-2.94343	0.00324599	0.0345929
ENSDARG00000041391	574.693	-1.16675	0.264475	-4.41159	1.02616e-05	0.000512112
ENSDARG00000002344	437.899	-1.16042	0.279188	-4.15642	3.23278e-05	0.00129624
ENSDARG00000017886	84.0532	-1.1597	0.309598	-3.74583	0.000179797	0.00452297
ENSDARG00000074790	114.166	-1.15558	0.337596	-3.42297	0.000619418	0.0108716
ENSDARG00000102668	31.8696	-1.15103	0.389658	-2.95396	0.00313722	0.0337328
ENSDARG00000068432	336.122	-1.1448	0.338956	-3.37744	0.000731642	0.0122613
ENSDARG00000079725	78.8734	-1.14351	0.406944	-2.80998	0.00495438	0.046098
ENSDARG00000103743	167.208	-1.13818	0.378094	-3.01032	0.00260975	0.0300272
ENSDARG00000021399	60.1032	-1.13589	0.33399	-3.40098	0.000671455	0.0115414
ENSDARG00000052109	152.557	-1.13435	0.328035	-3.45802	0.000544151	0.00993503
ENSDARG00000088619	80.3894	-1.13309	0.347805	-3.25782	0.0011227	0.0166285
ENSDARG00000016858	50.3905	-1.13028	0.393205	-2.87454	0.00404619	0.0398713
ENSDARG00000014770	110.271	-1.12964	0.38453	-2.93773	0.0033063	0.0350811
ENSDARG00000061124	400.316	-1.12521	0.37442	-3.00521	0.00265395	0.0303323
ENSDARG00000027310	87.5978	-1.12507	0.261535	-4.30178	1.69431e-05	0.000773362
ENSDARG00000045776	270.533	-1.12223	0.248695	-4.51247	6.40756e-06	0.000360487
ENSDARG00000034817	276.696	-1.11874	0.28209	-3.9659	7.31188e-05	0.00235739
ENSDARG00000004261	174.654	-1.1186	0.31514	-3.54952	0.000385933	0.00783471
ENSDARG00000035741	88.3586	-1.11703	0.248484	-4.49537	6.94485e-06	0.000381651
ENSDARG00000020820	170.366	-1.11517	0.321071	-3.47328	0.000514138	0.00955532
ENSDARG00000028848	26.3268	-1.11444	0.391722	-2.84497	0.00444161	0.0428128
ENSDARG00000076533	74.3993	-1.11273	0.304656	-3.65242	0.000259783	0.00591026
ENSDARG00000010021	69.2637	-1.11189	0.366549	-3.0334	0.00241818	0.0287469
ENSDARG00000074287	64.5868	-1.10583	0.398268	-2.77659	0.00549323	0.0498963
ENSDARG00000015823	53.3386	-1.10419	0.31237	-3.53489	0.000407942	0.00808917
ENSDARG00000019581	375.587	-1.10402	0.254568	-4.33682	1.44559e-05	0.000676863
ENSDARG00000033889	127.814	-1.10329	0.264232	-4.17545	2.97392e-05	0.00121596
ENSDARG00000007217	33.1172	-1.10325	0.389621	-2.83159	0.00463166	0.0442327
ENSDARG00000077607	40.4277	-1.10182	0.369131	-2.98492	0.00283655	0.0314041
ENSDARG00000087732	196005	-1.09745	0.348904	-3.14542	0.00165851	0.0220451
ENSDARG00000098312	492.522	-1.09708	0.329734	-3.32715	0.000877382	0.0139335
ENSDARG00000092115	821.59	-1.09628	0.311689	-3.51721	0.000436101	0.00848526
ENSDARG00000060522	44.972	-1.09374	0.3764	-2.90579	0.00366323	0.0373917
ENSDARG00000111877	45.8888	-1.09211	0.321548	-3.39641	0.000682762	0.0116729
ENSDARG00000103428	119.132	-1.08885	0.345477	-3.15172	0.00162313	0.0216741
ENSDARG00000033804	142.016	-1.08406	0.331747	-3.26773	0.00108416	0.0163073
ENSDARG00000043304	157.995	-1.08406	0.36542	-2.9666	0.00301113	0.0327635
ENSDARG00000019917	114.759	-1.08346	0.341455	-3.17308	0.00150833	0.020645
ENSDARG00000055493	244.657	-1.08237	0.368813	-2.93474	0.00333824	0.035291
ENSDARG00000035324	126.099	-1.0817	0.283713	-3.81265	0.000137483	0.00369549
ENSDARG00000104225	147.846	-1.0801	0.239964	-4.50108	6.76084e-06	0.000375991
ENSDARG00000100718	62.5438	-1.0794	0.377693	-2.85788	0.00426481	0.0415461
ENSDARG00000074226	43.1649	-1.07779	0.350718	-3.07309	0.00211856	0.026238
ENSDARG00000012656	307.811	-1.07527	0.311482	-3.45211	0.000556211	0.0100791
ENSDARG00000022430	40.6017	-1.07348	0.358035	-2.99826	0.00271529	0.030695
ENSDARG00000099865	218.808	-1.07345	0.325351	-3.29936	0.000969063	0.0150922
ENSDARG00000115511	79.2733	-1.07054	0.365466	-2.92924	0.00339791	0.0356743
ENSDARG00000005254	161.968	-1.06647	0.354086	-3.01191	0.00259609	0.029978
ENSDARG00000007387	30.8795	-1.06611	0.366085	-2.9122	0.00358898	0.0368787
ENSDARG00000045306	297.588	-1.06512	0.344538	-3.09146	0.00199176	0.0251394
ENSDARG00000015649	52.055	-1.064	0.32847	-3.23928	0.00119833	0.0174636
ENSDARG00000035577	92.7564	-1.05872	0.349902	-3.02576	0.00248006	0.0291482
ENSDARG00000003068	76.1854	-1.05782	0.375124	-2.81994	0.00480332	0.0451422
ENSDARG00000004173	266.913	-1.05415	0.327813	-3.21571	0.00130123	0.0184808
ENSDARG00000069324	29.4363	-1.05165	0.336088	-3.1291	0.00175344	0.0228986
ENSDARG00000101019	204.554	-1.04981	0.225609	-4.65321	3.26808e-06	0.000208054
ENSDARG00000042534	73.1646	-1.04819	0.338369	-3.09776	0.00194987	0.0247832
ENSDARG00000075369	88.7041	-1.04623	0.26899	-3.88947	0.000100465	0.00291651
ENSDARG00000006219	259.671	-1.04454	0.329317	-3.17185	0.00151473	0.0206477
ENSDARG00000057890	143.825	-1.0424	0.281748	-3.69978	0.000215787	0.00516856
ENSDARG00000034700	223.861	-1.04195	0.301443	-3.45653	0.000547181	0.0099528
ENSDARG00000038910	96.4674	-1.03833	0.291619	-3.56056	0.000370069	0.00757623
ENSDARG00000015918	76.6693	-1.03259	0.319283	-3.23408	0.00122033	0.0176955
ENSDARG00000020595	99.088	-1.03228	0.326645	-3.16025	0.00157633	0.021166
ENSDARG00000054447	223.753	-1.02424	0.340414	-3.00881	0.00262275	0.030118
ENSDARG00000076439	131.826	-1.02094	0.30971	-3.29642	0.000979243	0.0151694
ENSDARG00000062590	379.227	-1.01849	0.318193	-3.20086	0.0013702	0.0192158
ENSDARG00000014366	126.449	-1.01341	0.264886	-3.82584	0.000130327	0.00354918
ENSDARG00000017230	161.888	-1.0118	0.277406	-3.64734	0.000264969	0.00598246
ENSDARG00000030887	77.2641	-1.00693	0.323092	-3.11654	0.00182988	0.0235959
ENSDARG00000100374	249.974	-1.00638	0.330887	-3.04147	0.00235425	0.0281946
ENSDARG00000023330	64.3849	-1.00321	0.309629	-3.24005	0.00119509	0.0174636
ENSDARG00000008200	84.069	-0.999208	0.331392	-3.01519	0.00256821	0.0298699
ENSDARG00000009074	38.4601	-0.998351	0.35349	-2.82427	0.00473879	0.0447565
ENSDARG00000014329	834.274	-0.997932	0.358362	-2.7847	0.00535769	0.0488485
ENSDARG00000005870	60.5627	-0.996046	0.314059	-3.17153	0.00151639	0.0206477
ENSDARG00000101637	277.361	-0.99458	0.303583	-3.27614	0.00105237	0.0160117
ENSDARG00000036675	137.954	-0.9891	0.33484	-2.95395	0.0031374	0.0337328
ENSDARG00000042823	90.2757	-0.987774	0.300275	-3.28957	0.00100342	0.015445
ENSDARG00000007496	124.233	-0.985733	0.306431	-3.21682	0.00129621	0.0184637
ENSDARG00000003931	113.398	-0.983109	0.339821	-2.89302	0.00381556	0.0385674
ENSDARG00000053500	781.217	-0.980812	0.305275	-3.21288	0.00131412	0.0185729
ENSDARG00000089787	132.274	-0.979812	0.292269	-3.35243	0.000801049	0.0130937
ENSDARG00000059888	56.0241	-0.973029	0.335945	-2.8964	0.00377477	0.0382617
ENSDARG00000041703	1695.24	-0.970283	0.306915	-3.16141	0.00157007	0.0211126
ENSDARG00000074506	95.3227	-0.969096	0.258314	-3.75161	0.000175701	0.00445857
ENSDARG00000037361	90.9489	-0.969003	0.292727	-3.31026	0.000932099	0.0146581
ENSDARG00000058044	166.158	-0.968043	0.26967	-3.58973	0.000331021	0.00692331
ENSDARG00000100499	205.966	-0.964688	0.288732	-3.34112	0.00083441	0.0134422
ENSDARG00000011125	53.4019	-0.963092	0.329316	-2.92452	0.00344984	0.0360015
ENSDARG00000038743	283.318	-0.958388	0.267612	-3.58126	0.000341944	0.00710059
ENSDARG00000068940	64.6103	-0.956545	0.309105	-3.09456	0.00197105	0.024965
ENSDARG00000036073	82.9039	-0.956476	0.24581	-3.89112	9.97827e-05	0.0029025
ENSDARG00000024844	123.923	-0.952816	0.312379	-3.05019	0.00228694	0.0275705
ENSDARG00000103516	144.046	-0.949889	0.274104	-3.46543	0.000529388	0.00977497
ENSDARG00000018426	215.413	-0.949268	0.263282	-3.60552	0.000311523	0.00663013
ENSDARG00000090716	182.961	-0.937651	0.303933	-3.08506	0.00203513	0.0256201
ENSDARG00000094380	441.646	-0.936913	0.252723	-3.70727	0.000209501	0.00505135
ENSDARG00000070822	118.771	-0.935978	0.288248	-3.24712	0.00116579	0.0171269
ENSDARG00000099389	375.405	-0.932398	0.311347	-2.99473	0.0027469	0.0308124
ENSDARG00000026908	207.813	-0.927603	0.298361	-3.109	0.00187724	0.0240921
ENSDARG00000098639	115.731	-0.927519	0.221069	-4.19561	2.72134e-05	0.00112858
ENSDARG00000001910	132.03	-0.924777	0.253116	-3.65358	0.000258614	0.00589291
ENSDARG00000012219	51.3408	-0.923857	0.329743	-2.80175	0.00508263	0.046728
ENSDARG00000102832	174.071	-0.917809	0.330512	-2.77693	0.00548751	0.0498963
ENSDARG00000061735	108.626	-0.916591	0.28685	-3.19537	0.00139651	0.0195472
ENSDARG00000088087	471.737	-0.915223	0.292311	-3.13099	0.00174219	0.0228102
ENSDARG00000036291	390.946	-0.914021	0.312561	-2.9243	0.00345237	0.0360015
ENSDARG00000070433	46.0106	-0.912489	0.319887	-2.85254	0.00433712	0.0421657
ENSDARG00000058145	231.678	-0.910181	0.220929	-4.1198	3.79206e-05	0.00146778
ENSDARG00000075331	271.701	-0.905699	0.269763	-3.35739	0.000786813	0.0129192
ENSDARG00000001729	125.732	-0.905055	0.303007	-2.98691	0.00281811	0.0312967
ENSDARG00000035905	30.2886	-0.902622	0.318605	-2.83304	0.00461074	0.0441166
ENSDARG00000060695	79.9561	-0.896517	0.276467	-3.24276	0.00118378	0.0173386
ENSDARG00000057719	150.494	-0.893137	0.271496	-3.28968	0.001003	0.015445
ENSDARG00000043081	212.058	-0.886544	0.308477	-2.87394	0.00405389	0.0399201
ENSDARG00000101443	63.1021	-0.881871	0.295026	-2.98913	0.00279773	0.0311581
ENSDARG00000060729	104.368	-0.881595	0.312153	-2.82424	0.00473928	0.0447565
ENSDARG00000026024	169.664	-0.880114	0.294206	-2.99149	0.00277617	0.0309953
ENSDARG00000103714	140.652	-0.880054	0.29234	-3.01038	0.00260924	0.0300272
ENSDARG00000009484	83.291	-0.879942	0.247314	-3.558	0.000373692	0.00762889
ENSDARG00000001829	144.809	-0.877294	0.289291	-3.03256	0.00242485	0.0288026
ENSDARG00000053447	81.7396	-0.875256	0.3077	-2.84451	0.00444793	0.0428128
ENSDARG00000053070	66.1805	-0.873667	0.286307	-3.05151	0.00227695	0.0274958
ENSDARG00000003920	332.693	-0.867015	0.301298	-2.8776	0.00400712	0.0396749
ENSDARG00000037020	158.543	-0.863825	0.297038	-2.90813	0.00363601	0.0371929
ENSDARG00000103589	301.721	-0.84872	0.15794	-5.3737	7.71362e-08	9.56951e-06
ENSDARG00000076229	197.111	-0.848522	0.276749	-3.06604	0.00216917	0.0266192
ENSDARG00000052928	106.748	-0.841713	0.278701	-3.02012	0.00252671	0.0295431
ENSDARG00000115956	109.265	-0.838901	0.266616	-3.14647	0.00165251	0.021995
ENSDARG00000004735	231.593	-0.834912	0.271309	-3.07734	0.00208855	0.0260218
ENSDARG00000078722	145.834	-0.827252	0.253339	-3.26539	0.00109313	0.016331
ENSDARG00000006260	300.02	-0.816071	0.273697	-2.98166	0.00286691	0.0315252
ENSDARG00000063908	6584.58	-0.813408	0.203597	-3.99518	6.46457e-05	0.00215214
ENSDARG00000043680	273.267	-0.804875	0.265597	-3.03043	0.00244203	0.0288794
ENSDARG00000015392	170.561	-0.80408	0.25556	-3.14635	0.00165322	0.021995
ENSDARG00000069409	51.0418	-0.79905	0.27662	-2.88862	0.00386936	0.0389215
ENSDARG00000073902	66.2027	-0.786192	0.277927	-2.82877	0.00467266	0.0444163
ENSDARG00000062511	214.628	-0.779145	0.252949	-3.08024	0.00206831	0.0258806
ENSDARG00000076742	165.411	-0.778087	0.273049	-2.84963	0.00437705	0.0423553
ENSDARG00000063924	5425.7	-0.773974	0.194684	-3.97554	7.02184e-05	0.00229554
ENSDARG00000052244	238.275	-0.772041	0.275814	-2.79914	0.00512394	0.0470424
ENSDARG00000042322	151.482	-0.766007	0.252188	-3.03745	0.00238588	0.0284795
ENSDARG00000007294	338.831	-0.760904	0.269262	-2.82589	0.00471496	0.0446429
ENSDARG00000063538	155.423	-0.738245	0.257809	-2.86353	0.00418944	0.0409717
ENSDARG00000029248	173.051	-0.728156	0.246272	-2.95671	0.00310936	0.0335557
ENSDARG00000044143	108.087	-0.724718	0.242911	-2.98347	0.00285	0.0314451
ENSDARG00000063917	2561.48	-0.709381	0.236696	-2.99701	0.00272643	0.0307231
ENSDARG00000013457	140.56	-0.702993	0.250447	-2.80696	0.00500119	0.0462935
ENSDARG00000070394	430.766	-0.69973	0.248128	-2.82003	0.00480188	0.0451422
ENSDARG00000018637	956.536	-0.681354	0.228457	-2.98241	0.00285987	0.0314954
ENSDARG00000076381	288.869	-0.665089	0.195568	-3.4008	0.000671888	0.0115414
ENSDARG00000063905	22734.1	-0.663626	0.172974	-3.83655	0.000124773	0.00345627
ENSDARG00000013830	555.525	-0.657482	0.193116	-3.40459	0.000662639	0.011423
ENSDARG00000008966	183.78	-0.653038	0.227071	-2.87592	0.00402857	0.0397517
ENSDARG00000035660	144.794	-0.652096	0.215639	-3.02402	0.00249439	0.0292456
ENSDARG00000070083	801.999	-0.641294	0.150247	-4.26827	1.96991e-05	0.000874411
ENSDARG00000019008	166.488	-0.639616	0.182994	-3.49529	0.000473545	0.00900853
ENSDARG00000092609	155.987	-0.638068	0.219912	-2.90147	0.00371419	0.0378061
ENSDARG00000001162	207.884	-0.615348	0.204189	-3.01362	0.00258152	0.029881
ENSDARG00000080337	880169	-0.606884	0.212676	-2.85356	0.00432328	0.0420593
ENSDARG00000059701	178.22	-0.597193	0.194151	-3.07592	0.00209854	0.0260914
ENSDARG00000022129	281.132	-0.594315	0.182782	-3.25149	0.001148	0.0168998
ENSDARG00000039429	540.064	-0.580005	0.179047	-3.2394	0.00119782	0.0174636
ENSDARG00000034293	364.573	-0.57642	0.135564	-4.252	2.11873e-05	0.000918011
ENSDARG00000043873	233.513	-0.558062	0.146862	-3.7999	0.000144755	0.00382718
ENSDARG00000059049	661.519	-0.536484	0.175456	-3.05765	0.0022308	0.0270962
ENSDARG00000104169	616.509	-0.524812	0.168341	-3.11755	0.00182364	0.0235709
ENSDARG00000074161	247.371	-0.4813	0.156478	-3.07583	0.00209916	0.0260914
ENSDARG00000014159	610.472	-0.467918	0.11151	-4.19618	2.71455e-05	0.00112858
ENSDARG00000042824	759.104	-0.426204	0.147857	-2.88254	0.00394481	0.0393532
ENSDARG00000061397	580.645	0.426197	0.152255	2.79923	0.00512243	0.0470424
ENSDARG00000075543	307.019	0.493189	0.169274	2.91356	0.00357335	0.0368113
ENSDARG00000000086	439.516	0.520589	0.172724	3.01399	0.00257833	0.029881
ENSDARG00000016302	238.908	0.530791	0.172006	3.08588	0.0020295	0.0255714
ENSDARG00000056856	238.447	0.533949	0.185892	2.87236	0.00407422	0.0400931
ENSDARG00000090895	226.892	0.577554	0.163324	3.53625	0.000405844	0.0080807
ENSDARG00000098439	383.301	0.590658	0.206663	2.85807	0.00426223	0.0415461
ENSDARG00000102974	428.453	0.595084	0.153108	3.88669	0.00010162	0.00294413
ENSDARG00000016721	308.258	0.596473	0.177052	3.36892	0.00075464	0.0125327
ENSDARG00000104066	637.611	0.609492	0.165208	3.68924	0.000224928	0.00534342
ENSDARG00000093406	352.281	0.62008	0.154454	4.01465	5.95345e-05	0.00202375
ENSDARG00000017180	723.489	0.624186	0.161036	3.87606	0.000106161	0.00302889
ENSDARG00000099675	224.189	0.628622	0.223736	2.80966	0.00495944	0.0461155
ENSDARG00000075024	304.255	0.632289	0.202736	3.11877	0.00181606	0.0234938
ENSDARG00000101844	3187.05	0.633408	0.198724	3.18738	0.00143569	0.0199226
ENSDARG00000098574	475.566	0.642262	0.212714	3.01938	0.00253296	0.0295784
ENSDARG00000057671	433.27	0.661182	0.208501	3.17112	0.00151853	0.0206575
ENSDARG00000074747	252.308	0.663349	0.203189	3.26468	0.00109586	0.016331
ENSDARG00000074635	2443.65	0.670633	0.199502	3.36154	0.000775089	0.0127556
ENSDARG00000074894	124.646	0.684077	0.225894	3.02831	0.00245926	0.0289507
ENSDARG00000062909	2090.47	0.687456	0.131723	5.21896	1.79928e-07	1.949e-05
ENSDARG00000057741	150.21	0.6875	0.241177	2.85061	0.00436355	0.0423092
ENSDARG00000062096	233.616	0.688554	0.201809	3.41191	0.000645095	0.011222
ENSDARG00000025566	923.97	0.692749	0.214311	3.23245	0.00122733	0.0176989
ENSDARG00000077533	921.086	0.694368	0.212521	3.2673	0.0010858	0.0163151
ENSDARG00000003811	653.457	0.695515	0.228638	3.04199	0.00235021	0.0281695
ENSDARG00000003795	389.273	0.698178	0.218457	3.19596	0.00139367	0.0195262
ENSDARG00000061757	235.059	0.698732	0.226385	3.08647	0.00202546	0.0255427
ENSDARG00000017986	804.064	0.706992	0.232187	3.04492	0.00232743	0.0279427
ENSDARG00000070573	148.82	0.707723	0.210071	3.36898	0.00075448	0.0125327
ENSDARG00000060071	166.972	0.708038	0.231309	3.061	0.002206	0.0268399
ENSDARG00000100753	1265.23	0.71588	0.203981	3.50955	0.000448868	0.00862957
ENSDARG00000013990	167.538	0.717864	0.226817	3.16495	0.00155109	0.0209097
ENSDARG00000059836	310.718	0.720778	0.256657	2.80833	0.00497993	0.0462467
ENSDARG00000068436	320.371	0.721697	0.165358	4.36444	1.27449e-05	0.000616609
ENSDARG00000063219	317.419	0.724776	0.168435	4.30302	1.68489e-05	0.00077149
ENSDARG00000102191	76.8468	0.727283	0.250733	2.90063	0.00372418	0.0378812
ENSDARG00000038737	205.958	0.727517	0.253637	2.86834	0.00412627	0.0404676
ENSDARG00000037746	2817.54	0.734928	0.244714	3.00322	0.00267141	0.0304207
ENSDARG00000098766	1045.23	0.745472	0.214084	3.48215	0.0004974	0.00930381
ENSDARG00000025073	7767.02	0.74551	0.259182	2.8764	0.00402244	0.0397215
ENSDARG00000014378	582.011	0.745574	0.204324	3.64898	0.000263282	0.00597115
ENSDARG00000029818	421.098	0.747475	0.220679	3.38715	0.000706216	0.0119892
ENSDARG00000008243	694.418	0.749035	0.238003	3.14717	0.00164859	0.0219736
ENSDARG00000029150	25779.7	0.753116	0.245166	3.07186	0.00212726	0.0263166
ENSDARG00000101813	2325.61	0.753544	0.207346	3.63423	0.000278815	0.00617433
ENSDARG00000100854	130.743	0.758186	0.262426	2.88914	0.003863	0.0388845
ENSDARG00000045885	188.448	0.766488	0.227284	3.37239	0.000745193	0.0124327
ENSDARG00000075673	167.035	0.7729	0.24965	3.09593	0.00196196	0.0248715
ENSDARG00000010280	233.942	0.77571	0.200081	3.87699	0.000105758	0.00302889
ENSDARG00000029556	96.2831	0.780768	0.247683	3.15229	0.00161995	0.0216714
ENSDARG00000114086	211.471	0.78253	0.249481	3.13664	0.00170898	0.0225303
ENSDARG00000059654	1855.69	0.790495	0.179631	4.40067	1.07917e-05	0.000532795
ENSDARG00000040248	233.577	0.792106	0.249941	3.16918	0.00152872	0.0207377
ENSDARG00000053468	375.177	0.794587	0.248041	3.20346	0.00135788	0.0191095
ENSDARG00000062501	274.977	0.800707	0.24004	3.33572	0.000850796	0.0136607
ENSDARG00000104011	2802.6	0.801433	0.287347	2.78908	0.00528586	0.048315
ENSDARG00000027584	194.656	0.805574	0.242786	3.31804	0.000906504	0.0143313
ENSDARG00000060767	176.005	0.807907	0.285156	2.83321	0.00460828	0.0441166
ENSDARG00000030153	184.673	0.809169	0.21287	3.80125	0.000143971	0.00381338
ENSDARG00000038881	261.204	0.811606	0.263217	3.08341	0.00204646	0.0257181
ENSDARG00000070038	951.254	0.825324	0.227849	3.62225	0.000292053	0.00634604
ENSDARG00000036588	934.438	0.825455	0.238647	3.45889	0.0005424	0.00992494
ENSDARG00000006314	120.615	0.827265	0.297242	2.78314	0.00538363	0.0490543
ENSDARG00000061732	110.687	0.840147	0.27742	3.02843	0.00245826	0.0289507
ENSDARG00000100371	55976.9	0.841678	0.277908	3.02862	0.00245674	0.0289507
ENSDARG00000062962	241.995	0.842358	0.287548	2.92945	0.0033956	0.0356743
ENSDARG00000060006	199.18	0.844902	0.257716	3.27842	0.00104389	0.0159184
ENSDARG00000021402	91.8364	0.846862	0.282054	3.00249	0.00267785	0.0304314
ENSDARG00000034897	2150.54	0.848095	0.245616	3.45293	0.000554527	0.0100738
ENSDARG00000058801	253.405	0.85393	0.291356	2.93088	0.00338002	0.035603
ENSDARG00000045911	113.218	0.854027	0.284098	3.0061	0.0026462	0.0302676
ENSDARG00000038834	213.127	0.854456	0.240252	3.5565	0.000375834	0.00764588
ENSDARG00000014825	114.985	0.857368	0.263477	3.25405	0.00113772	0.0167979
ENSDARG00000075021	458.607	0.859438	0.244393	3.51662	0.000437079	0.0084929
ENSDARG00000078784	415.855	0.864265	0.231012	3.74122	0.000183133	0.0045673
ENSDARG00000005861	490.451	0.870213	0.169714	5.12753	2.9357e-07	3.00082e-05
ENSDARG00000006719	148.234	0.873626	0.270248	3.23268	0.00122635	0.0176989
ENSDARG00000104937	742.529	0.878754	0.2822	3.11394	0.00184607	0.023755
ENSDARG00000100524	154.816	0.880128	0.292932	3.00454	0.00265981	0.0303754
ENSDARG00000102372	187.699	0.881426	0.301305	2.92536	0.00344059	0.0360015
ENSDARG00000099524	244.106	0.885445	0.289124	3.06251	0.00219488	0.026772
ENSDARG00000035751	1360.69	0.891359	0.284678	3.13112	0.00174142	0.0228102
ENSDARG00000092807	3586.73	0.895086	0.310348	2.88414	0.00392488	0.0392876
ENSDARG00000101579	104.962	0.896293	0.293839	3.05029	0.00228623	0.0275705
ENSDARG00000098995	1156.85	0.896695	0.291534	3.07578	0.00209954	0.0260914
ENSDARG00000017219	5978.78	0.897736	0.167582	5.35698	8.46229e-08	1.04093e-05
ENSDARG00000030087	404.132	0.899226	0.25753	3.49173	0.000479897	0.00908176
ENSDARG00000097478	384.468	0.900651	0.2221	4.05516	5.01005e-05	0.00181802
ENSDARG00000035285	1163.66	0.906678	0.269676	3.36211	0.000773503	0.0127439
ENSDARG00000036044	3098.53	0.907861	0.276149	3.28758	0.00101053	0.0155051
ENSDARG00000011170	1111.79	0.909675	0.230352	3.94906	7.84577e-05	0.00243336
ENSDARG00000009212	3076.55	0.91149	0.272489	3.34506	0.000822661	0.013337
ENSDARG00000059906	776.556	0.917363	0.241608	3.79691	0.000146514	0.00385961
ENSDARG00000051953	225.383	0.925957	0.237123	3.90497	9.42389e-05	0.00277619
ENSDARG00000078473	145.176	0.927074	0.282197	3.28521	0.00101908	0.0155868
ENSDARG00000030687	75.0214	0.930819	0.329452	2.82535	0.00472283	0.0446884
ENSDARG00000077506	269.598	0.931077	0.329219	2.82814	0.00468196	0.0444344
ENSDARG00000079434	167.321	0.931889	0.293499	3.1751	0.00149787	0.0205887
ENSDARG00000078691	207.78	0.934343	0.224299	4.16561	3.10514e-05	0.00125546
ENSDARG00000102802	275.396	0.938495	0.252396	3.71835	0.00020053	0.00490016
ENSDARG00000102470	72.4738	0.939379	0.302218	3.10829	0.00188176	0.0241287
ENSDARG00000044153	119.511	0.940542	0.277785	3.38587	0.000709535	0.0120174
ENSDARG00000007135	128.373	0.940949	0.301465	3.12125	0.00180084	0.0234013
ENSDARG00000003789	751.756	0.943611	0.256757	3.67511	0.000237748	0.00557204
ENSDARG00000021896	89.9326	0.944718	0.326035	2.8976	0.00376033	0.0381954
ENSDARG00000033440	461.765	0.946509	0.27318	3.46478	0.00053067	0.00977497
ENSDARG00000101507	161.609	0.953899	0.318735	2.99277	0.00276461	0.0309393
ENSDARG00000061759	99.9002	0.955333	0.330328	2.89208	0.00382704	0.0386025
ENSDARG00000074488	141.605	0.956467	0.320146	2.98759	0.00281183	0.031251
ENSDARG00000011948	738.084	0.956949	0.269705	3.54813	0.000387978	0.00786522
ENSDARG00000020850	36297.3	0.957798	0.238999	4.00755	6.13528e-05	0.00206621
ENSDARG00000063031	241.748	0.965901	0.226144	4.27117	1.94448e-05	0.000865773
ENSDARG00000016011	672.776	0.968724	0.227619	4.25591	2.082e-05	0.000907514
ENSDARG00000036956	99.9023	0.969536	0.340839	2.84456	0.00444729	0.0428128
ENSDARG00000035330	198.372	0.971001	0.325176	2.98608	0.00282576	0.0313338
ENSDARG00000020123	265.289	0.972331	0.329697	2.94917	0.00318628	0.0341068
ENSDARG00000078561	98.2896	0.973336	0.32431	3.00125	0.0026887	0.0304894
ENSDARG00000059804	87.2202	0.9786	0.336262	2.91023	0.00361161	0.0370216
ENSDARG00000104742	171.199	0.980867	0.282958	3.46647	0.000527337	0.00975657
ENSDARG00000032435	248.493	0.984626	0.243402	4.04526	5.22644e-05	0.00186852
ENSDARG00000005104	140.148	0.985952	0.292438	3.37149	0.000747614	0.0124588
ENSDARG00000026294	131.267	0.988136	0.30298	3.26139	0.00110868	0.0164973
ENSDARG00000077650	155.697	0.99097	0.327561	3.0253	0.00248386	0.0291693
ENSDARG00000057249	225.935	0.991764	0.275588	3.59872	0.000319788	0.00676636
ENSDARG00000013025	78.1081	1.00263	0.355189	2.8228	0.00476068	0.0448709
ENSDARG00000001234	231.003	1.00398	0.312321	3.21458	0.00130635	0.0184992
ENSDARG00000034883	755.551	1.00572	0.324522	3.0991	0.00194112	0.0247159
ENSDARG00000076501	112.147	1.00827	0.320711	3.14385	0.00166739	0.0221024
ENSDARG00000076466	82.0567	1.01171	0.329877	3.06692	0.00216276	0.0266038
ENSDARG00000061789	68.6408	1.01316	0.355718	2.84822	0.00439647	0.0425148
ENSDARG00000032619	763.511	1.01381	0.252255	4.01898	5.84502e-05	0.00199994
ENSDARG00000054448	75.6726	1.01598	0.338401	3.00231	0.00267939	0.0304314
ENSDARG00000074121	186.998	1.02453	0.291423	3.51562	0.000438735	0.0085137
ENSDARG00000010641	2601.65	1.02467	0.238534	4.29569	1.74151e-05	0.000792415
ENSDARG00000008457	119.527	1.02879	0.274789	3.74393	0.000181165	0.00454164
ENSDARG00000036135	261.055	1.02938	0.365021	2.82006	0.00480151	0.0451422
ENSDARG00000040352	174.852	1.03281	0.309869	3.33305	0.00085899	0.0137315
ENSDARG00000023298	6640.11	1.03976	0.32705	3.1792	0.00147683	0.0203573
ENSDARG00000074453	56.2313	1.04045	0.37003	2.81179	0.0049266	0.0458983
ENSDARG00000078856	140.267	1.04227	0.30488	3.41863	0.000629374	0.0109932
ENSDARG00000062148	70.5562	1.04593	0.332625	3.14446	0.00166391	0.0220966
ENSDARG00000105503	417.096	1.0593	0.233949	4.52791	5.95708e-06	0.000337762
ENSDARG00000005625	52.4626	1.05956	0.378038	2.8028	0.00506607	0.0466586
ENSDARG00000055124	294.616	1.06706	0.237518	4.49255	7.0375e-06	0.00038402
ENSDARG00000087893	81.1228	1.06926	0.344723	3.1018	0.0019235	0.0245339
ENSDARG00000039987	81.9985	1.06958	0.348356	3.07038	0.0021379	0.0263874
ENSDARG00000036549	315.201	1.07074	0.284432	3.76448	0.000166894	0.00431045
ENSDARG00000103288	71.8944	1.07555	0.315289	3.4113	0.000646528	0.011222
ENSDARG00000018903	182.418	1.07829	0.327445	3.29305	0.000991077	0.0152874
ENSDARG00000099014	242.515	1.08577	0.210337	5.16205	2.44262e-07	2.56917e-05
ENSDARG00000059461	65.5737	1.08649	0.376524	2.88557	0.0039071	0.0391978
ENSDARG00000023214	61.3059	1.08765	0.378134	2.87637	0.00402278	0.0397215
ENSDARG00000078311	135.454	1.09287	0.272692	4.00771	6.13104e-05	0.00206621
ENSDARG00000040564	97.6374	1.09307	0.33377	3.27492	0.00105693	0.0160526
ENSDARG00000043077	142.211	1.09631	0.35016	3.13089	0.00174279	0.0228102
ENSDARG00000031647	458.726	1.10089	0.386255	2.85016	0.00436974	0.0423128
ENSDARG00000078348	160.18	1.10131	0.28724	3.83412	0.000126017	0.00347744
ENSDARG00000051798	173.856	1.10135	0.26974	4.08301	4.44564e-05	0.00166342
ENSDARG00000102171	113.595	1.10317	0.320557	3.44141	0.0005787	0.0103574
ENSDARG00000012588	71.2152	1.10523	0.37688	2.93257	0.00336168	0.0354614
ENSDARG00000009040	775.141	1.10531	0.305005	3.62392	0.000290176	0.00633503
ENSDARG00000012600	481.403	1.10555	0.372365	2.969	0.0029877	0.0325818
ENSDARG00000003820	776.006	1.10665	0.339336	3.26123	0.00110929	0.0164973
ENSDARG00000077297	107.93	1.10696	0.376043	2.9437	0.00324309	0.0345929
ENSDARG00000063626	2753.61	1.11023	0.311961	3.55887	0.000372451	0.00761427
ENSDARG00000058094	261.928	1.11251	0.362502	3.06898	0.00214791	0.026466
ENSDARG00000053864	296.631	1.11904	0.349576	3.20112	0.00136893	0.0192158
ENSDARG00000075612	63.5604	1.11906	0.331084	3.37997	0.000724935	0.0121928
ENSDARG00000018524	241.906	1.11913	0.383046	2.92167	0.00348166	0.0361966
ENSDARG00000054754	53.2143	1.12654	0.390984	2.8813	0.00396045	0.0394246
ENSDARG00000035990	195.151	1.13682	0.322012	3.53037	0.000414977	0.00817286
ENSDARG00000043531	1861.5	1.15437	0.292499	3.94658	7.92751e-05	0.00244398
ENSDARG00000089893	75.3124	1.15483	0.359064	3.21624	0.00129883	0.0184647
ENSDARG00000034181	470.31	1.15485	0.311393	3.70865	0.000208369	0.00503239
ENSDARG00000077013	58.3358	1.15677	0.349923	3.30578	0.000947134	0.0148463
ENSDARG00000052207	4565.03	1.16102	0.399923	2.9031	0.0036949	0.0376626
ENSDARG00000011609	337.961	1.16193	0.308374	3.76793	0.000164606	0.00425893
ENSDARG00000022280	598.024	1.1622	0.23433	4.95967	7.06142e-07	6.21191e-05
ENSDARG00000069331	55.543	1.16339	0.380016	3.06142	0.00220289	0.0268246
ENSDARG00000061994	701.348	1.16434	0.259337	4.48969	7.13271e-06	0.000386311
ENSDARG00000078459	119.112	1.16553	0.340593	3.42208	0.000621447	0.0108941
ENSDARG00000070151	103.245	1.16584	0.383774	3.03784	0.00238284	0.0284705
ENSDARG00000099554	137.61	1.16742	0.397706	2.93539	0.00333134	0.0352437
ENSDARG00000079549	136.211	1.1688	0.333724	3.50229	0.000461282	0.00883313
ENSDARG00000059841	776.034	1.17204	0.271507	4.3168	1.58307e-05	0.000734801
ENSDARG00000104431	346.395	1.17218	0.245402	4.77658	1.78302e-06	0.000126865
ENSDARG00000055240	669.109	1.17471	0.354065	3.31778	0.00090737	0.0143313
ENSDARG00000054272	2273.43	1.17921	0.25938	4.54627	5.46044e-06	0.000318306
ENSDARG00000010155	160.327	1.17975	0.218688	5.39468	6.86446e-08	8.76193e-06
ENSDARG00000074675	50.2901	1.18086	0.392687	3.00713	0.00263724	0.030189
ENSDARG00000054007	52.1058	1.18517	0.388	3.05456	0.00225394	0.027286
ENSDARG00000011863	57.4065	1.18836	0.412143	2.88338	0.0039343	0.0393294
ENSDARG00000002369	485.866	1.19259	0.324283	3.67762	0.000235424	0.00554737
ENSDARG00000003311	127.06	1.19301	0.324672	3.67451	0.000238311	0.00557204
ENSDARG00000038068	1982.17	1.19848	0.249019	4.8128	1.4883e-06	0.000108556
ENSDARG00000098695	53.0954	1.19957	0.426196	2.81459	0.00488396	0.0456182
ENSDARG00000100143	56.9954	1.20178	0.383079	3.13717	0.00170587	0.0225097
ENSDARG00000103720	2218.81	1.21365	0.239662	5.06399	4.10571e-07	3.94665e-05
ENSDARG00000077119	102.09	1.2146	0.353703	3.43394	0.000594867	0.0105773
ENSDARG00000105693	494.913	1.21499	0.315434	3.8518	0.000117255	0.0032793
ENSDARG00000037838	207.325	1.21902	0.410733	2.96792	0.00299819	0.0326717
ENSDARG00000037783	126.99	1.22298	0.380444	3.21461	0.00130622	0.0184992
ENSDARG00000079723	51.9265	1.22435	0.382406	3.2017	0.00136621	0.019197
ENSDARG00000002523	243.639	1.22619	0.252656	4.85322	1.21476e-06	9.4312e-05
ENSDARG00000104103	46.3986	1.22839	0.399156	3.07747	0.00208767	0.0260218
ENSDARG00000079939	576.416	1.23023	0.220192	5.58705	2.30964e-08	3.45613e-06
ENSDARG00000102774	68.4106	1.23034	0.373524	3.29387	0.000988193	0.0152706
ENSDARG00000037998	105.202	1.23399	0.42893	2.87691	0.00401588	0.0397074
ENSDARG00000024478	83.9552	1.23547	0.408521	3.02424	0.0024926	0.0292456
ENSDARG00000094214	41.7016	1.24474	0.432474	2.87818	0.00399981	0.0396295
ENSDARG00000011122	454.143	1.24982	0.393363	3.17726	0.00148676	0.0204746
ENSDARG00000035823	75.4956	1.25529	0.371556	3.37846	0.000728923	0.0122457
ENSDARG00000060868	35.4731	1.25787	0.416515	3.01998	0.0025279	0.0295431
ENSDARG00000055481	71.3272	1.26156	0.365852	3.44829	0.000564152	0.0102103
ENSDARG00000068894	150.933	1.26305	0.228562	5.52606	3.27504e-08	4.6605e-06
ENSDARG00000026548	297.039	1.26564	0.372537	3.39736	0.000680399	0.0116462
ENSDARG00000030166	71.2911	1.26888	0.398547	3.18376	0.00145374	0.0200771
ENSDARG00000009106	137.432	1.27573	0.343662	3.71215	0.000205503	0.00497975
ENSDARG00000016771	62130.8	1.27759	0.350777	3.64217	0.000270349	0.00604639
ENSDARG00000103747	94.0106	1.27775	0.438505	2.91388	0.00356971	0.0368085
ENSDARG00000101404	74.7324	1.27814	0.323248	3.95403	7.68447e-05	0.00240907
ENSDARG00000037154	60.2506	1.28376	0.453452	2.83109	0.00463899	0.0442416
ENSDARG00000098932	190.205	1.28453	0.370575	3.46631	0.000527655	0.00975657
ENSDARG00000070487	143.386	1.29113	0.289318	4.46267	8.09464e-06	0.000425702
ENSDARG00000017422	486.085	1.29151	0.327543	3.94302	8.04617e-05	0.00247085
ENSDARG00000013360	86.6478	1.29369	0.327006	3.95618	7.61575e-05	0.00240721
ENSDARG00000102750	177.087	1.29381	0.423295	3.05652	0.00223919	0.0271582
ENSDARG00000073999	43.9582	1.29826	0.445816	2.9121	0.00359005	0.0368787
ENSDARG00000007449	66.1966	1.30027	0.341227	3.81056	0.000138655	0.0037201
ENSDARG00000101578	53.3111	1.30481	0.394541	3.30715	0.000942498	0.0147896
ENSDARG00000012021	128.075	1.31062	0.322629	4.06231	4.85887e-05	0.00178097
ENSDARG00000028676	100.883	1.31266	0.38395	3.41882	0.000628939	0.0109932
ENSDARG00000090770	38.9976	1.31523	0.467629	2.81256	0.00491486	0.0458183
ENSDARG00000071395	82.4603	1.3162	0.402694	3.26849	0.00108122	0.01628
ENSDARG00000063190	51.2325	1.31693	0.407461	3.23204	0.00122911	0.0176989
ENSDARG00000018961	3488.88	1.3172	0.233239	5.64742	1.62872e-08	2.56965e-06
ENSDARG00000011299	45.5574	1.31759	0.428662	3.07373	0.00211401	0.026204
ENSDARG00000104719	50.5724	1.31763	0.372931	3.53317	0.000410602	0.00810869
ENSDARG00000009881	171.351	1.31891	0.362913	3.63422	0.000278825	0.00617433
ENSDARG00000053097	80.7848	1.3237	0.439143	3.01429	0.00257585	0.029881
ENSDARG00000034717	55.5101	1.32381	0.476763	2.77667	0.00549188	0.0498963
ENSDARG00000074378	1540.64	1.32948	0.311111	4.27332	1.92586e-05	0.000865444
ENSDARG00000097205	982.311	1.3306	0.425247	3.129	0.00175404	0.0228986
ENSDARG00000075159	94.9736	1.33516	0.439515	3.03779	0.00238317	0.0284705
ENSDARG00000009779	637.446	1.33612	0.255395	5.23158	1.68064e-07	1.84807e-05
ENSDARG00000022996	137.08	1.34111	0.393571	3.40756	0.00065547	0.0113264
ENSDARG00000088083	218.824	1.3465	0.308664	4.36235	1.28672e-05	0.000616961
ENSDARG00000053291	1917.97	1.347	0.170187	7.91484	2.47563e-15	2.24586e-12
ENSDARG00000100497	51.012	1.3476	0.374926	3.59432	0.000325245	0.00684193
ENSDARG00000030440	1240.09	1.35275	0.220139	6.145	7.99618e-10	1.9027e-07
ENSDARG00000014891	226.539	1.3541	0.395076	3.42745	0.000609287	0.0107328
ENSDARG00000078270	182.615	1.36191	0.347352	3.92083	8.82443e-05	0.00264096
ENSDARG00000063635	1114.75	1.36856	0.456585	2.99737	0.00272317	0.0307231
ENSDARG00000073944	86.1022	1.37774	0.397604	3.46511	0.000530022	0.00977497
ENSDARG00000100766	54.1186	1.38153	0.382328	3.61348	0.000302116	0.00647901
ENSDARG00000098121	86.8486	1.38332	0.459727	3.009	0.00262113	0.030118
ENSDARG00000061566	126.06	1.3854	0.430745	3.21628	0.00129866	0.0184647
ENSDARG00000005015	46.5512	1.39435	0.492542	2.83092	0.00464147	0.0442416
ENSDARG00000063511	26.0812	1.39994	0.471445	2.96947	0.00298314	0.0325566
ENSDARG00000004160	71.0823	1.40144	0.379956	3.68843	0.000225642	0.00535163
ENSDARG00000000853	89.4189	1.40641	0.377574	3.72486	0.000195424	0.00479963
ENSDARG00000103691	77.3295	1.41082	0.368125	3.83245	0.000126875	0.00349448
ENSDARG00000074298	49.1206	1.41231	0.342738	4.12067	3.77774e-05	0.00146615
ENSDARG00000075821	56.2642	1.41834	0.475982	2.97982	0.00288418	0.031667
ENSDARG00000058740	30.8768	1.41881	0.492917	2.87839	0.00399715	0.0396295
ENSDARG00000021372	2088.27	1.42313	0.40751	3.49225	0.000478973	0.00908176
ENSDARG00000060751	87.8413	1.42904	0.483395	2.95626	0.0031139	0.0335797
ENSDARG00000100020	893.972	1.42923	0.359741	3.97293	7.09929e-05	0.00230528
ENSDARG00000039302	103.633	1.43215	0.407533	3.5142	0.00044108	0.00852501
ENSDARG00000063553	94.4295	1.43286	0.308449	4.64537	3.39468e-06	0.000214234
ENSDARG00000031683	5205.35	1.43813	0.302878	4.74821	2.05226e-06	0.000143214
ENSDARG00000077330	311.786	1.44273	0.316929	4.55223	5.3081e-06	0.000310674
ENSDARG00000039754	29.7693	1.44487	0.455412	3.17266	0.00151051	0.020645
ENSDARG00000075666	379.732	1.45118	0.324731	4.46888	7.86305e-06	0.000416541
ENSDARG00000061640	98.6664	1.45402	0.386396	3.76303	0.000167867	0.00432629
ENSDARG00000058445	90.7562	1.46122	0.442662	3.30099	0.000963457	0.0150372
ENSDARG00000110427	50.4497	1.46278	0.452439	3.2331	0.00122455	0.0176989
ENSDARG00000079280	31.7243	1.46663	0.511838	2.86543	0.00416449	0.0407755
ENSDARG00000003869	75.2009	1.46818	0.410207	3.57912	0.000344758	0.00714879
ENSDARG00000029497	391.354	1.4691	0.348519	4.21526	2.49494e-05	0.0010558
ENSDARG00000044669	101.14	1.46997	0.403947	3.63901	0.000273688	0.00609291
ENSDARG00000077732	78.4444	1.47613	0.325146	4.53989	5.62826e-06	0.000324183
ENSDARG00000056924	55.7252	1.47651	0.372447	3.96434	7.35986e-05	0.00235863
ENSDARG00000008255	184.362	1.47862	0.259363	5.70099	1.19116e-08	1.94267e-06
ENSDARG00000051920	46.2869	1.48495	0.496366	2.99165	0.00277474	0.0309953
ENSDARG00000100826	514.496	1.48884	0.422747	3.52183	0.000428583	0.00837266
ENSDARG00000012915	91.7133	1.49165	0.410535	3.63343	0.000279676	0.00617433
ENSDARG00000076002	70.3348	1.49345	0.456039	3.27483	0.00105727	0.0160526
ENSDARG00000117824	75.9842	1.49686	0.338884	4.41702	1.00071e-05	0.000504348
ENSDARG00000023026	132.743	1.49753	0.451651	3.31568	0.00091419	0.0144218
ENSDARG00000003087	41.2929	1.50519	0.49022	3.07043	0.00213751	0.0263874
ENSDARG00000017294	391.407	1.50535	0.353214	4.26187	2.02727e-05	0.000894402
ENSDARG00000104374	44.597	1.50588	0.522607	2.88148	0.00395817	0.0394246
ENSDARG00000016153	95.878	1.50685	0.373425	4.03521	5.45532e-05	0.00191266
ENSDARG00000054087	62.9145	1.50768	0.405606	3.71709	0.000201528	0.00491626
ENSDARG00000102125	61.4073	1.50854	0.492472	3.0632	0.00218984	0.0267555
ENSDARG00000100075	600.675	1.50925	0.424278	3.55723	0.000374792	0.0076406
ENSDARG00000100072	54.8737	1.51409	0.431017	3.51284	0.000443347	0.00855742
ENSDARG00000028517	83.266	1.51944	0.462293	3.28674	0.00101355	0.0155186
ENSDARG00000099195	692.815	1.51969	0.295957	5.13484	2.82382e-07	2.90693e-05
ENSDARG00000054848	124.598	1.52179	0.326304	4.66374	3.10519e-06	0.000201213
ENSDARG00000036613	128.112	1.52183	0.408868	3.72205	0.000197611	0.00483696
ENSDARG00000041137	71.1219	1.52442	0.423201	3.60211	0.000315643	0.0066884
ENSDARG00000043328	86.8588	1.54106	0.532677	2.89304	0.00381534	0.0385674
ENSDARG00000097819	30.7016	1.54413	0.529211	2.9178	0.00352507	0.0364772
ENSDARG00000009594	425.272	1.54427	0.380971	4.05351	5.04558e-05	0.00182635
ENSDARG00000037837	41.4419	1.54612	0.504279	3.06599	0.00216951	0.0266192
ENSDARG00000101936	45.2562	1.54666	0.42408	3.64709	0.000265225	0.00598246
ENSDARG00000007077	189.97	1.55331	0.450708	3.44637	0.000568178	0.0102321
ENSDARG00000070140	84.7601	1.55825	0.380856	4.09143	4.28716e-05	0.00162475
ENSDARG00000032849	262.066	1.55844	0.313052	4.9782	6.41792e-07	5.75037e-05
ENSDARG00000102883	802.051	1.56124	0.466949	3.34349	0.000827313	0.0133559
ENSDARG00000093313	1127.24	1.56221	0.410637	3.80435	0.000142176	0.00379503
ENSDARG00000074909	28.9411	1.56686	0.556768	2.81421	0.00488973	0.0456427
ENSDARG00000035732	27.1227	1.56747	0.536019	2.92428	0.00345256	0.0360015
ENSDARG00000093188	31.807	1.56819	0.557544	2.81268	0.00491306	0.0458183
ENSDARG00000062054	192.089	1.56888	0.342715	4.5778	4.69896e-06	0.000280681
ENSDARG00000016687	712.579	1.57132	0.291962	5.38194	7.36892e-08	9.22561e-06
ENSDARG00000029105	111.914	1.59157	0.414166	3.84284	0.000121619	0.00337533
ENSDARG00000063167	309.789	1.59319	0.402913	3.95418	7.67965e-05	0.00240907
ENSDARG00000031637	86.1306	1.59502	0.302667	5.26988	1.36516e-07	1.54807e-05
ENSDARG00000090418	27.3896	1.5987	0.518647	3.08245	0.00205304	0.0257561
ENSDARG00000104500	85.7342	1.60897	0.390093	4.12457	3.71435e-05	0.0014532
ENSDARG00000037421	6779.94	1.61311	0.449546	3.58832	0.00033282	0.00694093
ENSDARG00000039211	284.631	1.61438	0.397849	4.05778	4.9542e-05	0.00180679
ENSDARG00000002840	48.5495	1.61722	0.400228	4.04075	5.32815e-05	0.00189554
ENSDARG00000041607	162.303	1.61967	0.423275	3.82652	0.000129968	0.00354918
ENSDARG00000005799	80.7728	1.62016	0.437415	3.70395	0.000212265	0.00509261
ENSDARG00000014599	36.1543	1.62369	0.491537	3.3033	0.000955557	0.014946
ENSDARG00000104773	3285.29	1.62768	0.3654	4.45452	8.40812e-06	0.000437433
ENSDARG00000014646	2576.64	1.6298	0.420442	3.87639	0.00010602	0.00302889
ENSDARG00000034503	259.911	1.6303	0.494185	3.29897	0.000970419	0.0150961
ENSDARG00000055901	133.551	1.63213	0.578805	2.81982	0.00480501	0.0451422
ENSDARG00000042332	207.968	1.63529	0.487299	3.35583	0.000791275	0.0129778
ENSDARG00000077011	39.8476	1.63965	0.411345	3.98607	6.71761e-05	0.00221656
ENSDARG00000051926	30.1974	1.64186	0.51158	3.2094	0.00133012	0.0187443
ENSDARG00000040253	370.97	1.64796	0.502279	3.28096	0.00103454	0.0158067
ENSDARG00000018898	211.355	1.64901	0.330598	4.98796	6.10206e-07	5.50133e-05
ENSDARG00000028159	45.2707	1.64906	0.525511	3.13801	0.00170101	0.0224853
ENSDARG00000101778	488.474	1.65296	0.32843	5.03293	4.83044e-07	4.55285e-05
ENSDARG00000060977	42.7226	1.65512	0.590267	2.80401	0.00504714	0.046553
ENSDARG00000097082	123.1	1.65592	0.467788	3.5399	0.000400285	0.00802542
ENSDARG00000056065	70.8208	1.66152	0.581021	2.85966	0.00424099	0.0413974
ENSDARG00000035859	338.317	1.66439	0.5903	2.81957	0.00480878	0.0451455
ENSDARG00000023766	42.9318	1.66531	0.540174	3.08292	0.00204981	0.0257379
ENSDARG00000003216	82.7491	1.6765	0.503684	3.32848	0.000873212	0.0139013
ENSDARG00000105052	365.17	1.6913	0.439291	3.85007	0.000118083	0.00329611
ENSDARG00000040452	129.704	1.70815	0.340242	5.02041	5.15621e-07	4.82854e-05
ENSDARG00000061378	26.1637	1.70926	0.604403	2.82802	0.00468375	0.0444344
ENSDARG00000002396	57.4673	1.71781	0.478182	3.59238	0.000327678	0.0068729
ENSDARG00000069074	438.608	1.72152	0.199593	8.62514	6.40119e-18	1.16142e-14
ENSDARG00000027916	58.7177	1.72616	0.418603	4.12363	3.72954e-05	0.00145522
ENSDARG00000075048	268.889	1.72852	0.238435	7.24942	4.18546e-13	2.33661e-10
ENSDARG00000036156	38.8328	1.73267	0.615275	2.8161	0.00486111	0.0454633
ENSDARG00000055792	147.702	1.73389	0.40554	4.2755	1.90707e-05	0.000859664
ENSDARG00000059333	66.5719	1.73505	0.577972	3.00195	0.00268253	0.0304433
ENSDARG00000003615	163.832	1.74287	0.338358	5.15095	2.59172e-07	2.68706e-05
ENSDARG00000056780	76.8226	1.75373	0.615883	2.8475	0.00440638	0.0425823
ENSDARG00000067889	108.3	1.75397	0.442494	3.96384	7.37538e-05	0.00235863
ENSDARG00000076924	170.449	1.76785	0.395055	4.47495	7.64289e-06	0.000406361
ENSDARG00000103754	102.955	1.76859	0.473415	3.73581	0.000187115	0.00465065
ENSDARG00000076829	68.5347	1.77056	0.390459	4.53457	5.77222e-06	0.000328564
ENSDARG00000098081	19.9503	1.77781	0.55004	3.23214	0.00122866	0.0176989
ENSDARG00000062101	94.2919	1.79262	0.539625	3.32198	0.00089381	0.0141634
ENSDARG00000020133	631.881	1.79396	0.437178	4.1035	4.06942e-05	0.00155851
ENSDARG00000029688	59.1025	1.79822	0.598828	3.00289	0.00267426	0.0304207
ENSDARG00000001354	109.162	1.80211	0.635864	2.83411	0.0045954	0.0440569
ENSDARG00000060734	37.6819	1.8032	0.604721	2.98188	0.00286484	0.0315252
ENSDARG00000008279	21.6615	1.81099	0.645929	2.8037	0.00505207	0.0465592
ENSDARG00000075564	67.0244	1.8123	0.4582	3.95525	7.64535e-05	0.00240721
ENSDARG00000018600	566.522	1.81917	0.30154	6.03295	1.60997e-09	3.38678e-07
ENSDARG00000059287	23.1446	1.82811	0.622472	2.93686	0.00331559	0.0351283
ENSDARG00000055502	191.515	1.82968	0.452141	4.0467	5.19451e-05	0.0018663
ENSDARG00000100660	65.9623	1.83943	0.483518	3.80425	0.000142232	0.00379503
ENSDARG00000098733	164.263	1.84764	0.492241	3.75353	0.000174363	0.00444093
ENSDARG00000078366	36.3826	1.86375	0.482379	3.86367	0.000111698	0.00312992
ENSDARG00000052700	43.9169	1.86476	0.630663	2.95683	0.00310822	0.0335557
ENSDARG00000095890	70.1221	1.87389	0.41683	4.49557	6.9385e-06	0.000381651
ENSDARG00000112923	32.3998	1.87439	0.585145	3.20329	0.00135866	0.0191095
ENSDARG00000074316	112.052	1.87737	0.53279	3.52365	0.00042564	0.00834244
ENSDARG00000068732	578.242	1.8775	0.361619	5.19193	2.08126e-07	2.22129e-05
ENSDARG00000061580	39.4471	1.87977	0.575543	3.26609	0.00109044	0.016331
ENSDARG00000103962	140.053	1.90037	0.409779	4.63755	3.52564e-06	0.000221536
ENSDARG00000099814	48.8181	1.90072	0.37323	5.09262	3.53156e-07	3.44031e-05
ENSDARG00000041394	1368.8	1.91228	0.304321	6.28377	3.30461e-10	8.72116e-08
ENSDARG00000028937	37.1105	1.92605	0.6356	3.03028	0.00244326	0.0288794
ENSDARG00000060835	54.2172	1.93054	0.485703	3.97474	7.04563e-05	0.00229814
ENSDARG00000014003	109.109	1.9348	0.66561	2.90681	0.00365138	0.0373035
ENSDARG00000017366	27.7157	1.94104	0.614912	3.15662	0.00159611	0.0213723
ENSDARG00000074686	104.797	1.94161	0.595548	3.2602	0.00111334	0.0165406
ENSDARG00000014239	89.1522	1.94337	0.667601	2.91098	0.00360299	0.0369593
ENSDARG00000008542	20.5234	1.94362	0.6751	2.87902	0.00398918	0.0395782
ENSDARG00000089791	77.0232	1.95087	0.508762	3.83454	0.000125801	0.00347744
ENSDARG00000097234	79.2179	1.96298	0.505814	3.88083	0.000104099	0.002998
ENSDARG00000033551	23.7642	1.96614	0.669257	2.9378	0.00330553	0.0350811
ENSDARG00000021135	69.552	1.96824	0.40773	4.82732	1.38383e-06	0.000103537
ENSDARG00000003462	35.221	1.9686	0.481113	4.09177	4.28096e-05	0.00162475
ENSDARG00000055751	1889.75	1.97193	0.28933	6.81548	9.39489e-12	4.39893e-09
ENSDARG00000000241	774.396	1.97246	0.477741	4.12872	3.6479e-05	0.00143106
ENSDARG00000002271	124.818	1.98174	0.373028	5.31257	1.08088e-07	1.24516e-05
ENSDARG00000019442	17.1881	1.98816	0.644648	3.08411	0.00204164	0.0256798
ENSDARG00000104118	93.7717	1.99382	0.486567	4.09773	4.17224e-05	0.00159369
ENSDARG00000042410	38.8369	2.00816	0.624062	3.21789	0.00129138	0.0184129
ENSDARG00000093382	19.3488	2.00887	0.722569	2.78018	0.00543285	0.0494406
ENSDARG00000078676	43.3962	2.0147	0.563108	3.57782	0.000346469	0.00717403
ENSDARG00000019613	532.421	2.01909	0.287673	7.0187	2.23934e-12	1.20385e-09
ENSDARG00000055543	255.159	2.02326	0.52148	3.87985	0.000104523	0.00300425
ENSDARG00000104172	2177.74	2.02334	0.487705	4.1487	3.34372e-05	0.00133336
ENSDARG00000035569	67.1641	2.02852	0.500561	4.05249	5.06748e-05	0.00182971
ENSDARG00000098451	111.945	2.04503	0.432536	4.728	2.26741e-06	0.000154514
ENSDARG00000062280	23.3523	2.05099	0.644176	3.18389	0.00145309	0.0200771
ENSDARG00000030326	62.7309	2.053	0.561223	3.65807	0.000254117	0.0058455
ENSDARG00000105239	129.767	2.05534	0.402577	5.10545	3.30013e-07	3.23658e-05
ENSDARG00000098583	22.9998	2.0651	0.681043	3.03226	0.00242728	0.0288078
ENSDARG00000092091	75.841	2.0736	0.690515	3.00297	0.00267356	0.0304207
ENSDARG00000002682	52.7847	2.0815	0.509921	4.08201	4.46472e-05	0.00166342
ENSDARG00000030981	54.1399	2.08315	0.509896	4.08544	4.39927e-05	0.00165858
ENSDARG00000054400	30.9442	2.0917	0.698976	2.99252	0.0027668	0.03094
ENSDARG00000019815	39.531	2.09925	0.687432	3.05375	0.00226001	0.0273209
ENSDARG00000055255	17.4008	2.10059	0.705721	2.97652	0.00291539	0.0319372
ENSDARG00000058606	2594.3	2.11586	0.329198	6.42733	1.29868e-10	3.69613e-08
ENSDARG00000042630	21.0462	2.1409	0.542095	3.94931	7.83756e-05	0.00243336
ENSDARG00000002197	1123.48	2.15279	0.32457	6.63273	3.29535e-11	1.16663e-08
ENSDARG00000090219	19.2119	2.15954	0.769301	2.80714	0.00499833	0.0462935
ENSDARG00000002917	43.3076	2.1745	0.748388	2.90558	0.00366575	0.0373917
ENSDARG00000031161	12.9296	2.17508	0.780624	2.78633	0.00533084	0.0486534
ENSDARG00000094557	200.25	2.17809	0.632206	3.44522	0.000570595	0.0102502
ENSDARG00000052113	21.5191	2.17848	0.694143	3.13838	0.00169887	0.0224786
ENSDARG00000038669	66.7575	2.18033	0.606432	3.59534	0.000323971	0.00682502
ENSDARG00000069135	529.648	2.19451	0.35923	6.10895	1.0029e-09	2.23954e-07
ENSDARG00000042409	187.769	2.19479	0.299054	7.33912	2.14996e-13	1.24827e-10
ENSDARG00000005673	67.463	2.20241	0.587891	3.74629	0.000179466	0.00452297
ENSDARG00000104709	26.7867	2.20341	0.609786	3.61342	0.00030219	0.00647901
ENSDARG00000063612	21.7658	2.23687	0.726612	3.07849	0.00208049	0.026
ENSDARG00000099719	36.2975	2.2369	0.641983	3.48436	0.000493318	0.00925131
ENSDARG00000038731	273.731	2.23899	0.355445	6.29912	2.99349e-10	8.04638e-08
ENSDARG00000099002	27.4942	2.2518	0.635614	3.54272	0.000396028	0.00799492
ENSDARG00000032469	48.1483	2.25259	0.582198	3.86911	0.000109235	0.00309379
ENSDARG00000058020	22.2192	2.25341	0.656935	3.43019	0.000603156	0.0106636
ENSDARG00000044098	338.859	2.26237	0.447387	5.05685	4.26237e-07	4.07028e-05
ENSDARG00000007443	30.6758	2.26298	0.664222	3.40696	0.000656902	0.0113376
ENSDARG00000025089	47.43	2.26463	0.573237	3.9506	7.79554e-05	0.00242816
ENSDARG00000101209	55.4279	2.27875	0.762542	2.98837	0.00280472	0.0311958
ENSDARG00000040284	260.569	2.28881	0.340428	6.72333	1.77616e-11	7.16136e-09
ENSDARG00000074481	76.8444	2.31919	0.425914	5.4452	5.1747e-08	6.76687e-06
ENSDARG00000071196	304.166	2.32012	0.48651	4.7689	1.8523e-06	0.000131152
ENSDARG00000102887	23.4759	2.33455	0.659965	3.53738	0.000404124	0.00806434
ENSDARG00000042172	17.5455	2.34845	0.748916	3.1358	0.00171389	0.022554
ENSDARG00000035652	534.421	2.35294	0.4623	5.08965	3.58729e-07	3.4713e-05
ENSDARG00000008034	17.4526	2.36468	0.802721	2.94583	0.00322091	0.0344268
ENSDARG00000061741	41.0989	2.36535	0.812535	2.91107	0.00360193	0.0369593
ENSDARG00000102097	81.5735	2.36896	0.439164	5.39424	6.88157e-08	8.76193e-06
ENSDARG00000099281	123.861	2.37163	0.349832	6.77933	1.20738e-11	5.31066e-09
ENSDARG00000012593	60.1841	2.3816	0.494841	4.81286	1.48789e-06	0.000108556
ENSDARG00000071005	763.806	2.38412	0.493228	4.83371	1.34011e-06	0.000101164
ENSDARG00000023062	33.3308	2.38728	0.768412	3.10677	0.00189141	0.0242311
ENSDARG00000015805	160.983	2.42933	0.495941	4.89842	9.66121e-07	7.87823e-05
ENSDARG00000077782	70.1596	2.42935	0.648486	3.74618	0.000179549	0.00452297
ENSDARG00000031228	258.489	2.43862	0.669866	3.64045	0.000272159	0.00607751
ENSDARG00000089271	21.3313	2.44114	0.67468	3.61821	0.000296646	0.00639795
ENSDARG00000031317	278.085	2.45486	0.421394	5.82556	5.69218e-09	9.49678e-07
ENSDARG00000019160	42.8658	2.46215	0.500254	4.9218	8.5753e-07	7.32548e-05
ENSDARG00000061936	17.2815	2.47509	0.847267	2.92126	0.00348619	0.0361966
ENSDARG00000079933	26.4081	2.47682	0.552745	4.48095	7.43132e-06	0.000400988
ENSDARG00000020298	1051.35	2.48044	0.263892	9.39946	5.48431e-21	3.98023e-17
ENSDARG00000098209	20.7555	2.48116	0.76983	3.223	0.00126854	0.0181229
ENSDARG00000105314	13.624	2.49222	0.882251	2.82484	0.00473041	0.0447308
ENSDARG00000092578	384.935	2.49484	0.577963	4.3166	1.58452e-05	0.000734801
ENSDARG00000078258	14.1469	2.50085	0.850166	2.9416	0.00326517	0.0347208
ENSDARG00000037967	33.0745	2.50685	0.875494	2.86336	0.00419173	0.0409717
ENSDARG00000092829	52.8039	2.50962	0.694738	3.61233	0.000303461	0.0064871
ENSDARG00000075349	73.2206	2.52764	0.545907	4.63017	3.65371e-06	0.000227329
ENSDARG00000008275	192.08	2.52984	0.413829	6.11324	9.7626e-10	2.21413e-07
ENSDARG00000057113	37.8405	2.53838	0.524488	4.83974	1.30011e-06	9.88017e-05
ENSDARG00000051762	36.903	2.54529	0.68096	3.73779	0.000185643	0.00462197
ENSDARG00000044975	150.82	2.56723	0.672818	3.81563	0.000135834	0.00365795
ENSDARG00000068431	59.7494	2.57191	0.642545	4.00268	6.26278e-05	0.00209941
ENSDARG00000060215	151.965	2.60287	0.507768	5.1261	2.95803e-07	3.0025e-05
ENSDARG00000039576	96.8783	2.60433	0.661734	3.93561	8.29843e-05	0.0025334
ENSDARG00000055723	487.283	2.63125	0.449885	5.84871	4.95405e-09	8.3614e-07
ENSDARG00000078322	34.9071	2.63566	0.877676	3.003	0.00267332	0.0304207
ENSDARG00000036102	97.0672	2.64821	0.701317	3.77605	0.000159335	0.00415963
ENSDARG00000007682	598.202	2.6533	0.475714	5.5775	2.43995e-08	3.61386e-06
ENSDARG00000074201	165.832	2.66455	0.406431	6.55599	5.52739e-11	1.78289e-08
ENSDARG00000045706	40.3891	2.66556	0.763174	3.49273	0.000478112	0.00908176
ENSDARG00000055854	79.6753	2.67461	0.545009	4.90747	9.22589e-07	7.70342e-05
ENSDARG00000028804	16.7298	2.68588	0.896984	2.99435	0.00275032	0.0308269
ENSDARG00000060368	19.7286	2.71655	0.906514	2.99671	0.00272914	0.0307231
ENSDARG00000012066	6.19254	2.71695	0.962432	2.82301	0.00475753	0.0448704
ENSDARG00000040135	13.5879	2.73742	0.814071	3.36263	0.000772024	0.0127436
ENSDARG00000067630	19.207	2.74205	0.98031	2.79713	0.00515589	0.0473058
ENSDARG00000056121	15.7918	2.76187	0.904023	3.05509	0.00224995	0.0272604
ENSDARG00000100897	15.0339	2.78113	0.750477	3.70581	0.000210713	0.00507214
ENSDARG00000013576	89.3775	2.79042	0.467514	5.96863	2.39249e-09	4.56934e-07
ENSDARG00000006514	97.544	2.7914	0.558514	4.99792	5.79533e-07	5.25745e-05
ENSDARG00000102035	16.664	2.7919	0.954701	2.92437	0.00345155	0.0360015
ENSDARG00000017773	27.1052	2.81089	0.695423	4.04198	5.30023e-05	0.00189024
ENSDARG00000043581	24.3324	2.81823	0.72904	3.86567	0.000110783	0.00311029
ENSDARG00000042667	316.179	2.83517	0.7893	3.59201	0.000328138	0.0068729
ENSDARG00000093425	28585.5	2.83657	0.907232	3.12662	0.00176828	0.02304
ENSDARG00000039579	43.3542	2.86242	0.652504	4.38682	1.15022e-05	0.000565948
ENSDARG00000062518	154.597	2.87503	0.410838	6.99797	2.59706e-12	1.3463e-09
ENSDARG00000017489	16.5004	2.87655	0.725858	3.96297	7.4024e-05	0.00236145
ENSDARG00000020876	420.676	2.89516	0.431058	6.7164	1.86267e-11	7.30719e-09
ENSDARG00000077237	36.1276	2.89745	0.714408	4.05574	4.99753e-05	0.00181802
ENSDARG00000012627	73.8727	2.92161	0.656666	4.44916	8.6206e-06	0.000446519
ENSDARG00000028017	109.673	2.93704	0.639799	4.59056	4.42053e-06	0.00026735
ENSDARG00000068460	16.1386	2.9422	0.954898	3.08117	0.00206191	0.0258258
ENSDARG00000019353	11.3128	2.97308	0.960116	3.09659	0.00195764	0.0248601
ENSDARG00000088116	14.5169	2.99425	0.837539	3.57506	0.000350146	0.00723985
ENSDARG00000102924	11.0295	3.0023	1.0716	2.80171	0.00508326	0.046728
ENSDARG00000099351	1981.77	3.00263	0.398618	7.5326	4.97417e-14	3.00833e-11
ENSDARG00000020924	66.1543	3.02879	1.02475	2.95564	0.00312026	0.0336233
ENSDARG00000086881	355.135	3.03288	0.400667	7.56959	3.7441e-14	2.36285e-11
ENSDARG00000071724	13.0361	3.03932	1.04934	2.89641	0.00377457	0.0382617
ENSDARG00000070930	8.23596	3.07245	1.08534	2.83087	0.00464209	0.0442416
ENSDARG00000056653	46.1261	3.08619	1.08275	2.85033	0.00436735	0.0423128
ENSDARG00000077726	568.487	3.10486	0.50629	6.13258	8.64679e-10	2.02433e-07
ENSDARG00000098788	71.3575	3.12698	0.931337	3.35751	0.000786467	0.0129192
ENSDARG00000019845	170.27	3.19444	0.362317	8.81669	1.17889e-18	3.42232e-15
ENSDARG00000015355	619.644	3.19983	0.474327	6.74605	1.51927e-11	6.30061e-09
ENSDARG00000062425	9.7449	3.20863	1.11259	2.88393	0.00392741	0.0392876
ENSDARG00000102795	23.9093	3.2209	0.918149	3.50803	0.00045143	0.00866733
ENSDARG00000090814	73.463	3.23751	0.585829	5.52637	3.26921e-08	4.6605e-06
ENSDARG00000079773	8.19718	3.25378	1.15009	2.82916	0.00466703	0.0443918
ENSDARG00000035663	43.6608	3.28964	0.625299	5.2609	1.43353e-07	1.613e-05
ENSDARG00000060326	32.3402	3.305	0.910704	3.62907	0.000284447	0.00624621
ENSDARG00000020834	18.6631	3.32854	1.05292	3.16126	0.0015709	0.0211126
ENSDARG00000114796	24.6772	3.33222	1.07158	3.10963	0.00187319	0.0240614
ENSDARG00000058285	713.649	3.34071	0.280522	11.9089	1.06369e-32	1.54394e-28
ENSDARG00000099514	16.0546	3.36102	0.927687	3.62301	0.000291189	0.0063412
ENSDARG00000074908	137.021	3.36353	0.640414	5.25212	1.5036e-07	1.67883e-05
ENSDARG00000006901	17.9367	3.3903	0.868251	3.90474	9.43265e-05	0.00277619
ENSDARG00000036864	70.4433	3.398	0.716268	4.74404	2.09502e-06	0.000145498
ENSDARG00000092281	11.5042	3.40067	1.16309	2.92382	0.00345769	0.0360031
ENSDARG00000098108	312.962	3.41702	0.528878	6.4609	1.04084e-10	3.02157e-08
ENSDARG00000014655	210.855	3.43402	0.524431	6.54809	5.82774e-11	1.79978e-08
ENSDARG00000040747	63.7161	3.44633	0.775315	4.44507	8.78612e-06	0.000452236
ENSDARG00000012405	67.9221	3.4783	0.840752	4.13714	3.51668e-05	0.00139086
ENSDARG00000017624	71.1869	3.49922	0.889128	3.93556	8.30023e-05	0.0025334
ENSDARG00000079752	38.4264	3.5017	0.869175	4.02876	5.60722e-05	0.00194183
ENSDARG00000009693	12.5427	3.51391	1.252	2.80664	0.00500615	0.0462935
ENSDARG00000099124	21.9466	3.54024	1.24904	2.83436	0.00459175	0.044051
ENSDARG00000093126	256.058	3.55884	0.520624	6.83572	8.15963e-12	3.9479e-09
ENSDARG00000015263	361.274	3.56606	0.449144	7.93969	2.02691e-15	1.96137e-12
ENSDARG00000077139	277.417	3.62054	0.544256	6.65227	2.88597e-11	1.06962e-08
ENSDARG00000070809	32.3098	3.63102	1.22772	2.95754	0.00310106	0.0335392
ENSDARG00000062222	21.6744	3.64325	1.11939	3.25468	0.00113518	0.0167792
ENSDARG00000089156	69.6815	3.64892	0.612904	5.95349	2.62479e-09	4.94789e-07
ENSDARG00000097683	32.4348	3.69989	1.07587	3.43898	0.00058392	0.0104123
ENSDARG00000086739	18.7389	3.71033	1.26778	2.92663	0.00342652	0.0358845
ENSDARG00000070995	34.9409	3.72955	0.83051	4.49068	7.09971e-06	0.000385964
ENSDARG00000086712	14.6248	3.731	1.25454	2.974	0.00293944	0.0321522
ENSDARG00000040649	10.0909	3.75023	1.33623	2.80656	0.00500728	0.0462935
ENSDARG00000059801	28.4053	3.76467	1.05568	3.5661	0.000362331	0.0074283
ENSDARG00000098644	18.7625	3.78133	1.30936	2.88791	0.00387806	0.038982
ENSDARG00000078055	7.58592	3.7878	1.30602	2.90026	0.0037285	0.0378986
ENSDARG00000074335	16.6749	3.80208	1.22799	3.09617	0.00196039	0.0248715
ENSDARG00000060900	16.2379	3.82337	1.27817	2.99128	0.00277815	0.0309953
ENSDARG00000000730	89.2482	3.82462	0.648918	5.89383	3.77337e-09	6.92277e-07
ENSDARG00000075735	30.0262	3.86072	0.908361	4.25021	2.13571e-05	0.000922615
ENSDARG00000087013	14.9546	3.86143	1.20307	3.20963	0.00132904	0.0187443
ENSDARG00000040362	16.7842	3.87957	0.891173	4.35333	1.34083e-05	0.000636018
ENSDARG00000060235	28.6322	3.88551	1.30184	2.98463	0.00283926	0.0314041
ENSDARG00000014657	8.76806	3.88571	1.34795	2.88268	0.00394307	0.0393532
ENSDARG00000074221	6.08717	3.93036	1.30494	3.01191	0.00259606	0.029978
ENSDARG00000039974	18.096	3.95118	1.23937	3.18805	0.00143237	0.0199044
ENSDARG00000074094	98.4831	3.96449	0.817065	4.85211	1.22154e-06	9.4312e-05
ENSDARG00000055510	20.3276	3.98008	1.28183	3.105	0.00190279	0.0243125
ENSDARG00000098570	37.664	3.98778	1.06264	3.75271	0.00017493	0.00444678
ENSDARG00000018508	15.3819	3.98843	1.30812	3.04899	0.00229614	0.0276165
ENSDARG00000069484	25.5797	3.99448	1.31924	3.02787	0.00246286	0.0289696
ENSDARG00000096566	9.70613	4.00983	1.24053	3.23236	0.00122772	0.0176989
ENSDARG00000105831	6.57624	4.02052	1.39472	2.88267	0.00394321	0.0393532
ENSDARG00000045025	7.88514	4.09013	1.33941	3.05367	0.00226058	0.0273209
ENSDARG00000061682	3.40673	4.0954	1.36684	2.99624	0.00273328	0.0307231
ENSDARG00000040059	132.324	4.0978	0.618178	6.62884	3.3834e-11	1.16929e-08
ENSDARG00000112644	23.8332	4.10021	1.28403	3.19322	0.00140696	0.0196521
ENSDARG00000113107	8.74757	4.10135	1.27049	3.22815	0.00124594	0.0178874
ENSDARG00000117617	4.77064	4.1295	1.32583	3.11465	0.00184163	0.023719
ENSDARG00000006011	7.48114	4.13353	1.30363	3.17079	0.00152026	0.0206616
ENSDARG00000095633	5.91752	4.142	1.48882	2.78207	0.00540141	0.0491853
ENSDARG00000013794	393.615	4.15503	0.444435	9.34902	8.84664e-21	4.2803e-17
ENSDARG00000037409	6.72177	4.16867	1.42317	2.92913	0.00339907	0.0356743
ENSDARG00000052950	38.7579	4.17804	1.29965	3.21475	0.00130556	0.0184992
ENSDARG00000017128	20.8956	4.18113	1.30972	3.19239	0.00141101	0.0196742
ENSDARG00000017821	3.7878	4.1985	1.49845	2.80189	0.00508043	0.046728
ENSDARG00000035809	100.914	4.20817	0.630471	6.67465	2.47824e-11	9.46624e-09
ENSDARG00000086724	4.22983	4.21915	1.43012	2.95021	0.00317562	0.0340178
ENSDARG00000051962	23.5856	4.22793	1.31659	3.21128	0.00132144	0.0186582
ENSDARG00000101791	189.522	4.23048	1.1447	3.69572	0.000219263	0.00523454
ENSDARG00000036840	52.1067	4.23791	0.771263	5.49477	3.91214e-08	5.40807e-06
ENSDARG00000010767	12.2251	4.25322	1.29979	3.27223	0.00106704	0.0161335
ENSDARG00000102048	33.7823	4.2687	1.21193	3.52222	0.000427946	0.00837147
ENSDARG00000026635	5.84065	4.27579	1.35718	3.15049	0.00162997	0.0217454
ENSDARG00000036036	10.7178	4.27804	1.11272	3.84466	0.000120719	0.00335677
ENSDARG00000092035	21.5829	4.3067	1.23418	3.48952	0.000483882	0.00911353
ENSDARG00000042054	12.6879	4.36793	1.26715	3.44705	0.000566738	0.0102189
ENSDARG00000032426	8.32791	4.37621	1.30898	3.34322	0.000828131	0.0133559
ENSDARG00000105452	13.7629	4.38026	1.39991	3.12896	0.00175427	0.0228986
ENSDARG00000059965	30.2704	4.39024	1.24035	3.53952	0.000400856	0.00802542
ENSDARG00000078523	6.30304	4.41633	1.36047	3.24618	0.00116963	0.017166
ENSDARG00000020007	39.0961	4.43037	0.813629	5.4452	5.1748e-08	6.76687e-06
ENSDARG00000007989	13.4756	4.45706	1.2587	3.54101	0.000398597	0.00802406
ENSDARG00000102867	3.90948	4.46473	1.50726	2.96214	0.00305505	0.033142
ENSDARG00000030289	35.4645	4.48119	0.913171	4.90729	9.23455e-07	7.70342e-05
ENSDARG00000105397	6.68492	4.50241	1.39677	3.22344	0.00126659	0.0181128
ENSDARG00000061436	32.8001	4.53669	0.973757	4.65896	3.17812e-06	0.000204117
ENSDARG00000039881	45.616	4.58206	1.31712	3.47884	0.000503594	0.0093834
ENSDARG00000045132	51.7566	4.60115	1.04441	4.40551	1.05536e-05	0.000522818
ENSDARG00000008060	3.43334	4.62627	1.4046	3.29366	0.000988933	0.0152706
ENSDARG00000062171	3.70011	4.6451	1.62861	2.85219	0.00434186	0.0421835
ENSDARG00000004196	9.80727	4.66182	1.28429	3.62987	0.00028356	0.00623617
ENSDARG00000079166	11.6181	4.66966	1.43296	3.25874	0.00111906	0.0166086
ENSDARG00000019601	18.5875	4.71398	1.12268	4.19888	2.68243e-05	0.00111884
ENSDARG00000069946	6.65348	4.76269	1.33506	3.56738	0.000360565	0.00740254
ENSDARG00000002235	4.55369	4.77036	1.69433	2.81549	0.00487036	0.0455204
ENSDARG00000089026	7.68476	4.78553	1.30897	3.65594	0.000256242	0.00586648
ENSDARG00000105223	18.5923	4.82426	1.48989	3.238	0.00120372	0.017511
ENSDARG00000103878	4.77503	4.87155	1.71226	2.8451	0.00443972	0.0428128
ENSDARG00000026726	35.9766	4.90615	0.837345	5.85918	4.65157e-09	8.12893e-07
ENSDARG00000055136	5.07882	4.91106	1.44867	3.39004	0.000698818	0.0119053
ENSDARG00000104267	60.0718	4.94166	1.44166	3.42776	0.000608581	0.0107328
ENSDARG00000018971	6.33015	5.0453	1.29056	3.9094	9.25249e-05	0.00274081
ENSDARG00000092361	15.513	5.10338	1.24353	4.10395	4.06157e-05	0.00155851
ENSDARG00000058699	10.8083	5.11364	1.44786	3.53186	0.00041265	0.00813806
ENSDARG00000007906	7.59153	5.21928	1.65601	3.15172	0.0016231	0.0216741
ENSDARG00000024276	28.8769	5.22641	1.29415	4.03848	5.3799e-05	0.00190462
ENSDARG00000001431	38.0147	5.2429	1.29846	4.03777	5.39615e-05	0.00190572
ENSDARG00000055416	24.3424	5.37479	1.45465	3.6949	0.000219973	0.00524286
ENSDARG00000113029	5.64641	5.38675	1.40799	3.82584	0.000130328	0.00354918
ENSDARG00000093173	22.7558	5.41045	1.49183	3.62671	0.000287052	0.00629389
ENSDARG00000041065	41.5494	5.43138	1.29541	4.19281	2.75524e-05	0.00113938
ENSDARG00000093411	15.1303	5.49114	1.55318	3.53543	0.000407118	0.00808917
ENSDARG00000053708	18.8435	5.52291	1.35334	4.08095	4.48527e-05	0.00166505
ENSDARG00000095707	8.48854	5.68326	1.58537	3.58481	0.000337326	0.0070248
ENSDARG00000018383	6.67045	5.83183	1.44512	4.03553	5.44801e-05	0.00191266
ENSDARG00000055270	27.9796	5.87829	1.24687	4.71443	2.42388e-06	0.000160651
ENSDARG00000016464	36.2086	5.96755	1.21802	4.8994	9.613e-07	7.87823e-05
ENSDARG00000039747	41.2611	5.98575	1.26832	4.71945	2.36483e-06	0.000159653
ENSDARG00000094958	38.8206	6.51209	1.26309	5.15568	2.52709e-07	2.63889e-05
ENSDARG00000042826	168.837	7.06649	0.799007	8.84408	9.2282e-19	3.34868e-15
ENSDARG00000003902	18.3159	7.35999	1.37622	5.34799	8.89379e-08	1.07578e-05
ENSDARG00000105088	121.795	7.98434	1.86914	4.27167	1.94015e-05	0.000865773
ensembl_gene_id	baseMean	log2FoldChange	lfcSE	stat	pvalue	padj

## Sheet: hep
ensembl_gene_id	baseMean	log2FoldChange	lfcSE	stat	pvalue	padj
ENSDARG00000084828	46.6949	-2.00084	0.527898	-3.79019	0.00015053	0.00287871
ENSDARG00000102878	41.7816	-1.31948	0.410867	-3.21145	0.00132066	0.0163112
ENSDARG00000006060	17.1378	-3.44954	1.2109	-2.84874	0.0043893	0.0405712
ENSDARG00000018149	4235.14	-1.20594	0.350275	-3.44285	0.00057562	0.00843994
ENSDARG00000045878	18.8052	-1.6454	0.497143	-3.30971	0.000933929	0.0122672
ENSDARG00000060248	56.9015	-2.75801	0.489745	-5.63151	1.78638e-08	1.51126e-06
ENSDARG00000089860	34.6767	1.35109	0.363628	3.71558	0.000202741	0.00364884
ENSDARG00000090401	12.3933	-2.33606	0.768987	-3.03785	0.00238276	0.0257293
ENSDARG00000039343	94.3159	-0.660908	0.220934	-2.99142	0.00277684	0.0288352
ENSDARG00000015623	25.3435	-1.75589	0.617272	-2.8446	0.00444665	0.0409245
ENSDARG00000045836	29.3789	-3.11346	0.592276	-5.25676	1.46612e-07	8.88815e-06
ENSDARG00000101680	41.333	-1.49258	0.500319	-2.98326	0.00285195	0.0294686
ENSDARG00000074223	32.8923	-1.13398	0.396892	-2.85714	0.00427478	0.0399068
ENSDARG00000068708	479.187	-1.32367	0.35675	-3.71036	0.000206965	0.00371593
ENSDARG00000024874	232.829	-0.806243	0.267874	-3.00978	0.00261435	0.0274333
ENSDARG00000006029	67.4705	-0.826047	0.254444	-3.24648	0.00116843	0.0147646
ENSDARG00000101849	242.244	-1.83969	0.363335	-5.06336	4.11939e-07	2.18737e-05
ENSDARG00000094732	43.2204	-1.92017	0.564339	-3.40252	0.000667685	0.0094767
ENSDARG00000003570	1335.96	-1.19396	0.31906	-3.74211	0.000182484	0.00335277
ENSDARG00000062983	45.9512	1.21072	0.369996	3.27227	0.00106689	0.0137366
ENSDARG00000062968	346.436	0.500674	0.143336	3.493	0.00047762	0.00725343
ENSDARG00000045749	79.6266	1.17815	0.385651	3.05496	0.00225087	0.0245839
ENSDARG00000053131	16.9375	-2.81143	0.613729	-4.58091	4.62966e-06	0.000163501
ENSDARG00000069912	12.5308	2.63775	0.863797	3.05367	0.00226064	0.0246546
ENSDARG00000020086	101.955	-4.19148	1.46023	-2.87042	0.00409926	0.0386782
ENSDARG00000004497	81.082	-1.35164	0.381073	-3.54694	0.000389734	0.00618207
ENSDARG00000011582	141.527	1.28614	0.314414	4.09059	4.3027e-05	0.00103823
ENSDARG00000094132	316.893	-1.95852	0.298635	-6.55823	5.44505e-11	9.70646e-09
ENSDARG00000094191	52.4976	-1.38855	0.358135	-3.87718	0.000105674	0.00215287
ENSDARG00000016886	72.236	-2.26796	0.667244	-3.399	0.000676324	0.00959022
ENSDARG00000003512	241.496	-1.42221	0.443326	-3.20804	0.00133643	0.016457
ENSDARG00000015278	124.162	-1.04618	0.317912	-3.2908	0.000999034	0.0129296
ENSDARG00000034717	55.5101	1.31232	0.445624	2.94489	0.00323064	0.032272
ENSDARG00000003615	163.832	0.84614	0.301215	2.80909	0.00496813	0.0440976
ENSDARG00000101236	16.8309	2.37851	0.808846	2.94062	0.00327559	0.0326556
ENSDARG00000017163	40.5486	-2.87914	0.544812	-5.28464	1.25949e-07	7.82557e-06
ENSDARG00000019861	759.719	-3.32945	0.422033	-7.88906	3.04472e-15	1.4707e-12
ENSDARG00000018111	110.002	-1.53846	0.284623	-5.40525	6.47185e-08	4.40498e-06
ENSDARG00000034173	6.06758	-3.02292	0.891589	-3.39049	0.000697682	0.0098187
ENSDARG00000001953	41.2035	-3.16167	0.481468	-6.56674	5.1429e-11	9.27829e-09
ENSDARG00000045525	140.153	-1.2631	0.380294	-3.32139	0.000895715	0.0118905
ENSDARG00000089861	48.3638	-1.40319	0.335486	-4.18254	2.88269e-05	0.000739133
ENSDARG00000117382	3.18667	-6.11508	1.72756	-3.53973	0.000400532	0.00629996
ENSDARG00000088870	25.4846	-1.81215	0.635348	-2.85221	0.0043416	0.0402649
ENSDARG00000089582	39.5828	-2.66761	0.483496	-5.51734	3.44164e-08	2.616e-06
ENSDARG00000116197	26.7575	-2.75886	0.579859	-4.75781	1.95706e-06	7.94175e-05
ENSDARG00000078167	20.1655	2.45229	0.791716	3.09744	0.00195202	0.0220102
ENSDARG00000086130	21.1239	-2.07304	0.56375	-3.67724	0.000235774	0.00415312
ENSDARG00000100412	3.37106	-3.81057	1.08396	-3.5154	0.000439088	0.00679928
ENSDARG00000104968	10.1625	3.15005	1.09589	2.87441	0.00404779	0.0384104
ENSDARG00000115819	59.6091	-6.99036	1.78889	-3.90766	9.31946e-05	0.00193651
ENSDARG00000104476	6.65282	4.67093	1.40368	3.32763	0.000875877	0.0117311
ENSDARG00000100865	35.5645	2.71525	0.816656	3.32484	0.000884689	0.0117859
ENSDARG00000105279	23.3263	1.6223	0.579776	2.79815	0.00513967	0.0452448
ENSDARG00000100006	44.623	2.17959	0.417199	5.22434	1.74782e-07	1.03856e-05
ENSDARG00000114142	297.557	2.72378	0.679518	4.0084	6.11304e-05	0.00138727
ENSDARG00000077239	46.3682	-4.19183	0.517028	-8.10754	5.16529e-16	3.0938e-13
ENSDARG00000076624	801.564	-1.19709	0.384722	-3.11157	0.00186096	0.0212555
ENSDARG00000091499	36.2396	1.19337	0.327632	3.64241	0.000270102	0.00461175
ENSDARG00000104166	33.4117	2.03029	0.598169	3.39418	0.000688349	0.00974229
ENSDARG00000104008	11.878	3.14749	0.860129	3.65933	0.00025288	0.00439283
ENSDARG00000101030	84.9351	-3.1581	0.542813	-5.81803	5.95466e-09	5.57282e-07
ENSDARG00000101675	37.954	-3.24296	0.513071	-6.32068	2.60422e-10	3.64445e-08
ENSDARG00000029105	111.914	1.02463	0.372082	2.75379	0.00589097	0.0499781
ENSDARG00000007018	16.9997	-4.0573	0.98655	-4.11261	3.9121e-05	0.000965071
ENSDARG00000095695	72.8341	-3.26623	0.485562	-6.7267	1.73557e-11	3.66034e-09
ENSDARG00000105800	10.504	2.36601	0.795389	2.97466	0.0029331	0.0300846
ENSDARG00000106998	6.88002	3.64653	1.28854	2.82998	0.00465516	0.0421696
ENSDARG00000095013	19.4635	2.39509	0.575305	4.16316	3.13873e-05	0.000797952
ENSDARG00000115988	29.5748	-7.9168	2.11329	-3.7462	0.000179534	0.00332715
ENSDARG00000063150	17.02	-1.98998	0.602319	-3.30386	0.000953634	0.0124496
ENSDARG00000011170	1111.79	0.650215	0.226124	2.87548	0.00403413	0.0383294
ENSDARG00000105450	12.2293	-2.86175	1.00577	-2.84534	0.00443638	0.0408706
ENSDARG00000032631	3.75752	-4.75798	1.43589	-3.31361	0.000920985	0.0121496
ENSDARG00000090396	36.8697	-2.31401	0.67711	-3.41747	0.000632054	0.00904817
ENSDARG00000086815	82.135	-1.81487	0.453351	-4.00324	6.24817e-05	0.00141329
ENSDARG00000078619	2379.42	-1.55397	0.323064	-4.8101	1.50857e-06	6.3453e-05
ENSDARG00000099026	8.62122	-3.98599	1.31392	-3.03365	0.00241612	0.0258977
ENSDARG00000017504	78.2912	-2.7655	0.524888	-5.26875	1.37357e-07	8.39505e-06
ENSDARG00000078541	142.403	-1.45023	0.45178	-3.21004	0.00132715	0.0163562
ENSDARG00000102908	75.0813	-1.65889	0.472195	-3.51315	0.000442821	0.00684293
ENSDARG00000062909	2090.47	0.458414	0.128196	3.57588	0.000349054	0.00563833
ENSDARG00000023868	73.1142	-1.81277	0.517141	-3.50537	0.000455979	0.00698857
ENSDARG00000058038	71.7958	-0.742188	0.259464	-2.86047	0.00423018	0.0395645
ENSDARG00000058044	166.158	-0.7563	0.265814	-2.84522	0.00443806	0.0408706
ENSDARG00000103276	36.9269	-3.34869	0.791687	-4.22981	2.33886e-05	0.000616586
ENSDARG00000080020	71.2449	-1.66315	0.353425	-4.70579	2.52884e-06	9.88691e-05
ENSDARG00000062485	71.1509	-1.84088	0.38214	-4.81728	1.45528e-06	6.20838e-05
ENSDARG00000055226	49.1085	-3.38735	0.41147	-8.23232	1.8362e-16	1.19545e-13
ENSDARG00000056233	32.3862	-1.49954	0.411203	-3.64671	0.000265622	0.004577
ENSDARG00000069331	55.543	0.931053	0.304745	3.05518	0.00224923	0.0245839
ENSDARG00000055342	121.653	-1.57416	0.284573	-5.53164	3.17245e-08	2.42369e-06
ENSDARG00000036414	634.136	-1.2091	0.382579	-3.1604	0.00157555	0.0187276
ENSDARG00000091234	69.5867	-2.29288	0.48621	-4.71583	2.40727e-06	9.56138e-05
ENSDARG00000016687	712.579	1.24593	0.284948	4.37249	1.22835e-05	0.000361361
ENSDARG00000077414	9.3027	-2.26364	0.814393	-2.77954	0.00544358	0.0470353
ENSDARG00000090444	54.9982	-2.70234	0.74211	-3.64143	0.000271126	0.00462396
ENSDARG00000036420	33.7844	-2.18519	0.618855	-3.53103	0.000413946	0.00647693
ENSDARG00000036427	94.5026	-1.98064	0.45279	-4.37431	1.21817e-05	0.000359781
ENSDARG00000103211	62.4873	-2.29608	0.515324	-4.4556	8.36578e-06	0.00026207
ENSDARG00000088087	471.737	-2.76737	0.284166	-9.73856	2.0645e-22	4.41626e-19
ENSDARG00000078731	52.7761	-2.6041	0.801356	-3.24962	0.00115558	0.0146146
ENSDARG00000091111	23.723	-2.33561	0.721165	-3.23867	0.00120091	0.0151112
ENSDARG00000022129	281.132	-0.876925	0.165522	-5.29795	1.1711e-07	7.43054e-06
ENSDARG00000022466	57.1305	-2.03902	0.542747	-3.75686	0.000172061	0.00322055
ENSDARG00000024598	57.6558	1.35176	0.356769	3.7889	0.000151313	0.00289
ENSDARG00000021135	69.552	1.09027	0.281733	3.86988	0.00010889	0.00220638
ENSDARG00000075831	60.7963	-2.92443	0.461898	-6.33134	2.43045e-10	3.43335e-08
ENSDARG00000099819	1274.85	-0.911873	0.21553	-4.23084	2.32821e-05	0.00061559
ENSDARG00000103682	89.4605	-1.0417	0.300489	-3.46667	0.000526941	0.00782779
ENSDARG00000069463	15.4294	-2.21909	0.602333	-3.68415	0.000229466	0.00406149
ENSDARG00000092115	821.59	-1.30544	0.309297	-4.22065	2.436e-05	0.000637704
ENSDARG00000056741	17.695	2.24872	0.670138	3.35561	0.000791902	0.0108391
ENSDARG00000019098	32.1416	-2.027	0.600236	-3.37701	0.00073279	0.0101978
ENSDARG00000068628	97.3819	-1.94925	0.376517	-5.17705	2.25418e-07	1.3083e-05
ENSDARG00000001910	132.03	-0.732371	0.239108	-3.06294	0.00219178	0.0241498
ENSDARG00000076104	310.264	1.41316	0.490655	2.88014	0.00397492	0.0379111
ENSDARG00000074968	17.9288	-1.82347	0.579312	-3.14765	0.00164591	0.0192546
ENSDARG00000105548	3.45168	5.56858	1.78025	3.12797	0.0017602	0.0202748
ENSDARG00000053370	70.2059	-1.65435	0.371246	-4.4562	8.34236e-06	0.00026207
ENSDARG00000060542	103.147	1.05615	0.358131	2.94905	0.00318749	0.0319261
ENSDARG00000000767	105.411	-1.85424	0.338401	-5.47942	4.26723e-08	3.14328e-06
ENSDARG00000068981	74.4749	1.0634	0.336079	3.16414	0.0015554	0.018573
ENSDARG00000098439	383.301	0.908259	0.184353	4.92673	8.36167e-07	3.8764e-05
ENSDARG00000051768	87.1215	-3.06275	0.383929	-7.97737	1.4948e-15	7.99397e-13
ENSDARG00000053124	12.5687	-4.13555	0.90245	-4.58258	4.59267e-06	0.000162578
ENSDARG00000039730	12.5213	-6.42893	1.42883	-4.49945	6.81303e-06	0.000223235
ENSDARG00000090428	25.149	-4.76076	1.17998	-4.03461	5.46919e-05	0.00125607
ENSDARG00000001975	246.751	-2.40647	0.790256	-3.04518	0.00232545	0.0253061
ENSDARG00000008380	46.1806	0.894309	0.32082	2.78757	0.00531051	0.0461568
ENSDARG00000060070	37.8056	-2.37946	0.576836	-4.12502	3.70703e-05	0.000920549
ENSDARG00000005092	23.0281	-2.17172	0.724063	-2.99936	0.0027055	0.0282118
ENSDARG00000077537	63.5832	-0.852511	0.241219	-3.53417	0.000409051	0.00642047
ENSDARG00000068460	16.1386	2.13744	0.699179	3.05707	0.00223511	0.024519
ENSDARG00000052271	77.6599	1.28508	0.334885	3.83739	0.00012435	0.00247609
ENSDARG00000033042	45.4821	-2.59514	0.440137	-5.8962	3.7196e-09	3.86786e-07
ENSDARG00000010021	69.2637	-1.03348	0.34332	-3.01024	0.00261041	0.0274304
ENSDARG00000009466	9.96335	3.91404	1.04149	3.75813	0.000171186	0.00321221
ENSDARG00000005821	26.1779	-1.22213	0.425531	-2.872	0.00407882	0.0386141
ENSDARG00000019969	87.9397	0.775618	0.281687	2.75347	0.00589672	0.0499986
ENSDARG00000059950	16.0083	-2.40488	0.58881	-4.0843	4.4209e-05	0.0010558
ENSDARG00000035942	12.5295	4.33167	1.46063	2.96561	0.0030208	0.0307083
ENSDARG00000104066	637.611	-0.581472	0.155537	-3.73849	0.00018513	0.00339723
ENSDARG00000075549	615.675	-1.63046	0.491057	-3.32031	0.00089917	0.0119152
ENSDARG00000052011	7.51845	-2.74717	0.977524	-2.81034	0.00494899	0.04398
ENSDARG00000102572	15.4302	-1.52577	0.420071	-3.63218	0.000281037	0.00474972
ENSDARG00000078888	88.3224	-1.70017	0.554884	-3.06401	0.00218388	0.0241161
ENSDARG00000104332	3.20839	-4.61753	1.46402	-3.154	0.0016105	0.0190036
ENSDARG00000101637	277.361	0.91995	0.296575	3.10191	0.00192276	0.0217951
ENSDARG00000051888	49.0129	-1.61761	0.327367	-4.94127	7.7615e-07	3.64328e-05
ENSDARG00000099177	38.8179	-2.84129	0.655361	-4.33546	1.45458e-05	0.000419669
ENSDARG00000030307	52.5289	-3.0622	0.798702	-3.83397	0.000126093	0.00250746
ENSDARG00000037145	29.0289	-4.64909	0.611418	-7.60379	2.87592e-14	1.00149e-11
ENSDARG00000068246	74.6799	-1.43202	0.338481	-4.23073	2.32938e-05	0.00061559
ENSDARG00000030161	45.4361	1.06325	0.318865	3.33449	0.000854549	0.0115042
ENSDARG00000068258	59.599	-1.25997	0.345753	-3.64414	0.000268285	0.00460699
ENSDARG00000074782	51.7405	-2.92786	0.372077	-7.86896	3.57592e-15	1.67331e-12
ENSDARG00000082611	169.03	-2.71787	0.844088	-3.21988	0.00128242	0.0159493
ENSDARG00000005800	23.3708	-3.92462	1.0198	-3.84844	0.000118871	0.00238603
ENSDARG00000110427	50.4497	1.26247	0.350342	3.60353	0.000313923	0.00519079
ENSDARG00000033861	76.7231	-0.696411	0.251992	-2.76362	0.00571642	0.0489685
ENSDARG00000026376	469.154	0.363835	0.120161	3.0279	0.00246256	0.0262264
ENSDARG00000077782	70.1596	-1.03833	0.341546	-3.04009	0.00236507	0.0256256
ENSDARG00000076697	44.7664	-2.50875	0.559845	-4.48115	7.42429e-06	0.000241153
ENSDARG00000079771	26.3724	-2.24651	0.741888	-3.02809	0.00246102	0.0262264
ENSDARG00000112702	99.802	-3.88695	0.749486	-5.18615	2.14681e-07	1.26064e-05
ENSDARG00000111123	3101.74	-3.68283	1.05722	-3.48349	0.000494917	0.00744812
ENSDARG00000116751	1361.47	-3.7909	0.998841	-3.7953	0.000147466	0.00283098
ENSDARG00000075952	51.7031	-1.79612	0.282595	-6.35582	2.07318e-10	2.95655e-08
ENSDARG00000033355	142.824	-3.33929	0.351964	-9.48761	2.36385e-21	3.93292e-18
ENSDARG00000041065	41.5494	3.95781	1.15728	3.41993	0.000626377	0.00899269
ENSDARG00000104054	21.3033	2.3937	0.569909	4.20015	2.66739e-05	0.000689837
ENSDARG00000108953	33.4988	-1.71696	0.521512	-3.29227	0.000993813	0.0128843
ENSDARG00000108340	67.665	-2.53753	0.676736	-3.74966	0.000177071	0.00329375
ENSDARG00000095908	276.316	-1.18407	0.274741	-4.30977	1.63426e-05	0.000463475
ENSDARG00000100718	62.5438	-1.57215	0.333621	-4.71238	2.44837e-06	9.64786e-05
ENSDARG00000045095	13.6113	-1.43814	0.477818	-3.0098	0.0026142	0.0274333
ENSDARG00000099411	40.1441	-2.97623	0.614043	-4.84695	1.25376e-06	5.47342e-05
ENSDARG00000078315	8.34975	3.5765	1.14227	3.13104	0.00174191	0.0201105
ENSDARG00000035630	27.8316	-1.66994	0.347755	-4.80206	1.57039e-06	6.55016e-05
ENSDARG00000101482	27.4313	-2.94781	0.642983	-4.58459	4.5488e-06	0.000162176
ENSDARG00000062040	69.3646	-1.41654	0.403497	-3.51066	0.000446993	0.006879
ENSDARG00000017115	58.9464	-1.41285	0.291866	-4.84073	1.2936e-06	5.63092e-05
ENSDARG00000056780	76.8226	-1.55422	0.345325	-4.50074	6.77162e-06	0.000222364
ENSDARG00000105023	25.9989	-3.93906	0.577449	-6.82149	9.01033e-12	2.10814e-09
ENSDARG00000035596	53.1728	1.25132	0.349064	3.58479	0.000337351	0.0054848
ENSDARG00000090890	89.3761	-2.9082	0.312236	-9.3141	1.22986e-20	1.8416e-17
ENSDARG00000061819	19.3721	-3.86393	1.11096	-3.47801	0.000505159	0.00755332
ENSDARG00000062463	10.8884	-2.19771	0.737908	-2.9783	0.00289852	0.0298094
ENSDARG00000075491	35.4871	-2.67115	0.912905	-2.92599	0.00343365	0.0339134
ENSDARG00000010752	18.2184	-2.09995	0.605613	-3.46748	0.000525359	0.00781204
ENSDARG00000029003	58.1343	-1.40605	0.354813	-3.96278	7.40819e-05	0.00160769
ENSDARG00000035556	63.5532	0.891125	0.30999	2.87469	0.00404428	0.0384014
ENSDARG00000028542	306.302	-0.489964	0.175311	-2.79484	0.00519259	0.0454896
ENSDARG00000022772	55.3705	-1.51244	0.324218	-4.66488	3.08801e-06	0.000117959
ENSDARG00000019207	31.0125	1.33766	0.481923	2.77568	0.0055087	0.0475157
ENSDARG00000035569	67.1641	1.72	0.454174	3.7871	0.000152419	0.00290741
ENSDARG00000002986	253.394	-0.717572	0.249919	-2.87122	0.00408894	0.0386295
ENSDARG00000035571	35.7358	-1.40324	0.436968	-3.21131	0.00132132	0.0163112
ENSDARG00000068194	391.704	-1.7082	0.49847	-3.42688	0.000610566	0.00882492
ENSDARG00000094696	36.9406	-1.81052	0.361561	-5.00751	5.51386e-07	2.76371e-05
ENSDARG00000007276	38.8432	-4.77636	1.18039	-4.04643	5.20053e-05	0.00120733
ENSDARG00000054540	31.7785	-1.20818	0.384474	-3.14243	0.00167552	0.0194934
ENSDARG00000054533	140.801	0.806715	0.247145	3.26413	0.001098	0.0140405
ENSDARG00000068233	50.4157	-2.77681	0.448719	-6.18832	6.08104e-10	8.05818e-08
ENSDARG00000079497	127.853	-2.87552	0.463407	-6.20517	5.4639e-10	7.37086e-08
ENSDARG00000035514	72.8265	-2.10043	0.37971	-5.53168	3.17177e-08	2.42369e-06
ENSDARG00000039319	29.9545	-3.50432	0.684862	-5.11683	3.10711e-07	1.72318e-05
ENSDARG00000008026	70.9728	-1.45309	0.467653	-3.10719	0.00188875	0.0215074
ENSDARG00000027750	123.758	-1.16183	0.25728	-4.51584	6.30655e-06	0.000209389
ENSDARG00000076592	83.5482	-0.786856	0.279826	-2.81194	0.0049243	0.0438125
ENSDARG00000026048	249.037	0.618373	0.171743	3.60058	0.000317514	0.00523618
ENSDARG00000068114	52.5766	1.9802	0.586523	3.37617	0.000735029	0.0102005
ENSDARG00000094693	10.1592	2.56534	0.907543	2.82668	0.00470327	0.0424401
ENSDARG00000013082	13.1312	-3.12449	0.696456	-4.48627	7.24793e-06	0.000235936
ENSDARG00000016319	4146.7	1.33281	0.423079	3.15026	0.00163127	0.0191432
ENSDARG00000041724	23.7708	-3.0377	0.543868	-5.58536	2.33214e-08	1.88765e-06
ENSDARG00000060415	194.608	1.4754	0.334199	4.41473	1.01138e-05	0.000308441
ENSDARG00000086523	20.7432	1.2998	0.458731	2.83346	0.00460471	0.0418561
ENSDARG00000035420	109.725	-1.75368	0.393799	-4.45324	8.45852e-06	0.00026387
ENSDARG00000007723	15.6535	-2.02782	0.676875	-2.99586	0.00273673	0.0284978
ENSDARG00000067806	11.753	3.39922	1.21428	2.79938	0.00512016	0.0451261
ENSDARG00000033466	102.069	-2.12129	0.501348	-4.23117	2.32482e-05	0.00061559
ENSDARG00000093214	9.95024	-3.79681	0.959099	-3.95872	7.53517e-05	0.00163052
ENSDARG00000060366	55.3806	-0.768854	0.257595	-2.98474	0.00283818	0.0293703
ENSDARG00000003635	51.8364	1.69302	0.347523	4.87167	1.10658e-06	4.91688e-05
ENSDARG00000091972	11.9743	2.70295	0.734108	3.68195	0.000231453	0.00408701
ENSDARG00000033614	141.052	-1.86246	0.388814	-4.79012	1.66682e-06	6.87574e-05
ENSDARG00000067713	93.5005	-1.07519	0.277917	-3.86873	0.000109403	0.00221377
ENSDARG00000059789	126.191	-1.86864	0.345614	-5.40671	6.41925e-08	4.38913e-06
ENSDARG00000002355	11.6629	2.86795	0.970192	2.95606	0.00311593	0.0313772
ENSDARG00000059883	135.024	-1.63042	0.381529	-4.27339	1.92522e-05	0.000527991
ENSDARG00000053091	282.096	-2.40894	0.455438	-5.28928	1.22797e-07	7.69357e-06
ENSDARG00000009418	101.738	-1.82734	0.457883	-3.99085	6.58371e-05	0.00147361
ENSDARG00000052734	404.66	-7.54547	1.64648	-4.58279	4.58808e-06	0.000162578
ENSDARG00000099946	26.6251	1.88909	0.481275	3.92518	8.66633e-05	0.00182774
ENSDARG00000102998	52.4082	1.52676	0.480876	3.17495	0.0014986	0.0180529
ENSDARG00000100293	55.962	-3.42037	0.565847	-6.0447	1.4969e-09	1.74896e-07
ENSDARG00000100773	31.3171	-1.56102	0.48797	-3.199	0.00137903	0.0168973
ENSDARG00000038524	2194.98	-0.658555	0.238104	-2.76584	0.00567771	0.048799
ENSDARG00000078512	1188.9	-1.47659	0.421278	-3.50503	0.000456554	0.00699022
ENSDARG00000067517	11.7896	2.36811	0.771625	3.06899	0.00214786	0.0238237
ENSDARG00000094097	67.5586	-1.51109	0.408337	-3.70059	0.000215097	0.00383435
ENSDARG00000033735	33.0343	-2.58975	0.555814	-4.65938	3.17168e-06	0.000120847
ENSDARG00000079780	207.738	0.733481	0.185638	3.95114	7.77796e-05	0.00167338
ENSDARG00000088069	32.2741	1.35992	0.428548	3.17333	0.00150703	0.0181255
ENSDARG00000035133	223.917	-0.815066	0.223952	-3.63947	0.000273203	0.0046488
ENSDARG00000029480	29.9468	-2.44942	0.766249	-3.19664	0.00139039	0.0169819
ENSDARG00000098206	14.4187	-1.58232	0.550958	-2.87194	0.00407958	0.0386141
ENSDARG00000077768	22.7727	-2.07381	0.488435	-4.24581	2.17801e-05	0.000587134
ENSDARG00000079267	38.8108	-2.0688	0.35286	-5.86295	4.54708e-09	4.45019e-07
ENSDARG00000067566	103.485	-2.96633	0.445489	-6.65859	2.76473e-11	5.44725e-09
ENSDARG00000097815	7.2251	-3.21737	1.02259	-3.1463	0.00165352	0.0192704
ENSDARG00000083389	57.2034	-1.81786	0.532433	-3.41426	0.000639565	0.00913821
ENSDARG00000077155	7.48134	-4.71441	1.37841	-3.42019	0.000625782	0.00899269
ENSDARG00000089924	122.667	0.892884	0.30077	2.96866	0.00299102	0.0305093
ENSDARG00000039752	61.0595	1.3071	0.447917	2.91816	0.00352101	0.0344824
ENSDARG00000063438	229.99	-1.09987	0.372044	-2.9563	0.00311354	0.0313742
ENSDARG00000089602	3.05812	-4.03761	1.45936	-2.7667	0.00566267	0.0487596
ENSDARG00000038398	83.7709	-1.39447	0.374457	-3.72398	0.000196106	0.0035637
ENSDARG00000059805	85.8808	-2.72291	0.731589	-3.72191	0.000197721	0.00358436
ENSDARG00000115870	39.6366	-2.56434	0.415295	-6.17476	6.62654e-10	8.55395e-08
ENSDARG00000098843	7.79343	-5.08227	1.54268	-3.29444	0.000986176	0.0128075
ENSDARG00000062748	16.9011	-2.19093	0.585446	-3.74233	0.000182325	0.00335277
ENSDARG00000084991	43.875	-1.7939	0.515093	-3.48267	0.000496436	0.0074574
ENSDARG00000113011	34.5024	-1.45151	0.501356	-2.89516	0.00378967	0.0366817
ENSDARG00000105074	17.0505	-1.95136	0.596312	-3.27239	0.00106643	0.0137366
ENSDARG00000110003	6.26928	3.78783	1.35361	2.79831	0.00513713	0.0452448
ENSDARG00000033071	46.1832	-1.71316	0.615154	-2.78493	0.00535395	0.0464754
ENSDARG00000100498	32.4693	1.75052	0.499619	3.5037	0.000458837	0.007018
ENSDARG00000104841	43.4429	-1.22801	0.435124	-2.82221	0.0047694	0.0428416
ENSDARG00000102937	47.7618	-1.63211	0.467577	-3.49057	0.000481993	0.00729764
ENSDARG00000087188	1260.24	-1.51543	0.35455	-4.27422	1.91807e-05	0.000527962
ENSDARG00000097615	98.4975	1.80726	0.390515	4.62789	3.69402e-06	0.000136579
ENSDARG00000021242	38.2351	-1.59703	0.423084	-3.77474	0.000160173	0.00302832
ENSDARG00000062302	40.5998	1.52251	0.454746	3.34804	0.000813866	0.0110789
ENSDARG00000062531	21.1562	-2.12845	0.646244	-3.29357	0.00098924	0.0128361
ENSDARG00000077737	36.2498	1.44573	0.510429	2.83238	0.00462027	0.0419042
ENSDARG00000057853	226.884	-0.60272	0.206111	-2.92425	0.00345287	0.0339935
ENSDARG00000035719	365.626	-1.40131	0.349406	-4.01056	6.05749e-05	0.00137849
ENSDARG00000007129	63.6082	-1.21948	0.404373	-3.01574	0.00256354	0.0270518
ENSDARG00000052594	8.79796	2.49169	0.841719	2.96024	0.00307398	0.0311012
ENSDARG00000058148	176.491	-0.583967	0.182272	-3.20381	0.00135621	0.0166458
ENSDARG00000062263	18.5619	-2.33686	0.573617	-4.07391	4.62313e-05	0.0010971
ENSDARG00000029476	1268.82	-3.15599	0.370265	-8.52358	1.5469e-17	1.44771e-14
ENSDARG00000106019	16.0127	-2.30478	0.570344	-4.04102	5.32182e-05	0.00123206
ENSDARG00000075380	79.616	-1.62379	0.526377	-3.08485	0.00203657	0.022775
ENSDARG00000040526	49.8725	-4.3706	1.52775	-2.8608	0.00422567	0.039547
ENSDARG00000056481	382.59	-1.21697	0.340247	-3.57673	0.000347925	0.00563225
ENSDARG00000079366	66.8015	-1.95	0.407344	-4.78711	1.69203e-06	6.94148e-05
ENSDARG00000038141	632.631	-0.72731	0.18443	-3.94356	8.02809e-05	0.00171243
ENSDARG00000076586	128.196	-2.86295	0.368745	-7.76404	8.22636e-15	3.32923e-12
ENSDARG00000087575	52.2777	-1.89622	0.556004	-3.41045	0.000648558	0.00923147
ENSDARG00000009313	104.701	-1.93135	0.381323	-5.06488	4.08657e-07	2.17766e-05
ENSDARG00000038068	1982.17	-1.07845	0.246037	-4.3833	1.16894e-05	0.000349456
ENSDARG00000027529	150.344	-3.37902	0.489297	-6.90586	4.99006e-12	1.20696e-09
ENSDARG00000061354	47.9109	-2.60061	0.349052	-7.45049	9.29961e-14	3.02722e-11
ENSDARG00000055510	20.3276	2.68184	0.664565	4.03548	5.44901e-05	0.00125336
ENSDARG00000013252	37.8282	-2.40294	0.388541	-6.18454	6.22838e-10	8.18103e-08
ENSDARG00000044588	38.9562	-2.19516	0.657112	-3.34062	0.000835913	0.0112867
ENSDARG00000055383	46.4023	-1.31026	0.371598	-3.52602	0.000421853	0.00658689
ENSDARG00000004034	32.6226	-2.10941	0.374668	-5.63008	1.80127e-08	1.51529e-06
ENSDARG00000018002	31.6061	1.05831	0.347592	3.0447	0.00232913	0.0253278
ENSDARG00000006031	1611.9	-0.920942	0.221443	-4.15882	3.19898e-05	0.000810516
ENSDARG00000019191	214.27	-1.65549	0.461367	-3.58823	0.000332925	0.00541872
ENSDARG00000054942	33.0072	-1.71755	0.501447	-3.42519	0.000614374	0.00887135
ENSDARG00000070522	21.8799	-3.77299	1.21139	-3.1146	0.00184197	0.0210869
ENSDARG00000006468	13.7292	-1.91658	0.613851	-3.12222	0.0017949	0.0206111
ENSDARG00000038011	9.90866	-6.20011	1.2382	-5.00735	5.51857e-07	2.76371e-05
ENSDARG00000038010	29.2969	-1.77981	0.480191	-3.70647	0.000210168	0.00375544
ENSDARG00000004954	401.108	-1.7647	0.346383	-5.09464	3.494e-07	1.89562e-05
ENSDARG00000087732	196005	-1.91102	0.348905	-5.47718	4.32148e-08	3.15658e-06
ENSDARG00000054610	66.761	-2.52206	0.43812	-5.75655	8.58511e-09	7.83862e-07
ENSDARG00000037935	142.265	0.739957	0.239071	3.09514	0.0019672	0.0221314
ENSDARG00000094210	27.6788	-1.63322	0.472882	-3.45375	0.000552846	0.00813194
ENSDARG00000010246	213.093	-1.20064	0.372449	-3.22362	0.0012658	0.0157819
ENSDARG00000054010	222.58	0.517466	0.187764	2.75593	0.00585249	0.049821
ENSDARG00000096331	36.2657	-3.19486	0.604932	-5.28136	1.28232e-07	7.90182e-06
ENSDARG00000088283	99.6599	-3.35509	0.3037	-11.0474	2.25661e-28	8.44763e-25
ENSDARG00000036966	177.729	1.68915	0.45104	3.74502	0.00018038	0.00333869
ENSDARG00000101017	17.3257	-2.91915	0.87788	-3.32523	0.000883451	0.0117859
ENSDARG00000034893	60.8494	1.23371	0.340285	3.62551	0.000288396	0.00484673
ENSDARG00000060072	22.8959	-2.60321	0.572702	-4.54549	5.48086e-06	0.000187804
ENSDARG00000116621	28.5787	-2.21881	0.761211	-2.91484	0.00355868	0.0347604
ENSDARG00000022254	17.0946	-3.12783	0.669436	-4.67233	2.97796e-06	0.000114632
ENSDARG00000079688	365.081	0.940608	0.222336	4.23057	2.33097e-05	0.00061559
ENSDARG00000046107	218.723	-2.51137	0.487736	-5.14903	2.61836e-07	1.5022e-05
ENSDARG00000040070	22.6896	-1.51513	0.544209	-2.7841	0.00536763	0.0465402
ENSDARG00000040072	114.938	-1.53586	0.309014	-4.9702	6.68854e-07	3.2227e-05
ENSDARG00000060246	122.584	-3.19864	0.590437	-5.41742	6.04667e-08	4.21129e-06
ENSDARG00000037924	59.458	-1.72066	0.402232	-4.27777	1.88777e-05	0.000521539
ENSDARG00000103743	167.208	-1.7615	0.364058	-4.83852	1.30807e-06	5.6774e-05
ENSDARG00000104719	50.5724	0.952688	0.313096	3.0428	0.00234392	0.0254516
ENSDARG00000105403	322.912	-1.92015	0.39042	-4.91816	8.73613e-07	4.02507e-05
ENSDARG00000094901	166.846	-1.83232	0.381948	-4.79731	1.60812e-06	6.68888e-05
ENSDARG00000055713	77.7949	-2.22045	0.282972	-7.84689	4.26474e-15	1.87824e-12
ENSDARG00000053070	66.1805	-1.27477	0.276472	-4.61086	4.01004e-06	0.000146098
ENSDARG00000089129	25.5179	-4.29336	0.805281	-5.3315	9.74057e-08	6.30472e-06
ENSDARG00000011665	70.2103	-0.848993	0.241722	-3.51226	0.000444306	0.00685174
ENSDARG00000005414	56.0374	-2.94743	0.481313	-6.12373	9.14103e-10	1.15023e-07
ENSDARG00000014945	236.031	-1.06168	0.31929	-3.32513	0.00088378	0.0117859
ENSDARG00000052818	33.6026	-1.2948	0.368817	-3.5107	0.000446927	0.006879
ENSDARG00000037870	6477.83	-1.25781	0.209792	-5.99551	2.02847e-09	2.23341e-07
ENSDARG00000027063	62.2832	-2.45922	0.370727	-6.6335	3.27828e-11	6.23407e-09
ENSDARG00000070021	16.1506	-3.07422	1.01349	-3.03331	0.00241887	0.0259085
ENSDARG00000037873	44.0256	-4.48755	1.04365	-4.29985	1.70918e-05	0.000481075
ENSDARG00000052741	15.84	-2.39607	0.622351	-3.85004	0.0001181	0.00237373
ENSDARG00000025826	49.8559	-1.59056	0.398954	-3.98683	6.69627e-05	0.00148109
ENSDARG00000103483	33.008	-1.81815	0.610534	-2.97797	0.00290168	0.0298213
ENSDARG00000069961	24.5689	-2.06923	0.719043	-2.87775	0.00400525	0.0381518
ENSDARG00000117665	12.1286	2.01506	0.688617	2.92625	0.00343079	0.0339094
ENSDARG00000052642	10.4165	-5.88243	1.54187	-3.81513	0.000136111	0.00264348
ENSDARG00000020326	85.2598	-1.10732	0.295883	-3.74241	0.000182265	0.00335277
ENSDARG00000101914	20.6631	-1.84294	0.646986	-2.8485	0.00439255	0.0405762
ENSDARG00000102668	31.8696	-1.33752	0.379783	-3.5218	0.000428625	0.00668565
ENSDARG00000104225	147.846	-1.95373	0.215842	-9.05164	1.40836e-19	1.91716e-16
ENSDARG00000104022	104.876	0.945225	0.315853	2.99261	0.00276606	0.0287571
ENSDARG00000101457	46.1263	1.31419	0.418881	3.13738	0.00170463	0.0197563
ENSDARG00000078222	277.534	-2.37637	0.283279	-8.38878	4.9121e-17	3.87125e-14
ENSDARG00000097993	17.7585	-3.39922	1.07703	-3.15609	0.00159898	0.0189512
ENSDARG00000006240	74.544	0.69961	0.242555	2.88434	0.00392236	0.0375293
ENSDARG00000002872	13.9855	2.34914	0.811059	2.89638	0.00377495	0.0365864
ENSDARG00000077249	44.4208	-2.64462	0.809685	-3.26624	0.00108987	0.0139604
ENSDARG00000022232	85.3577	-1.39129	0.389889	-3.56844	0.000359116	0.00575123
ENSDARG00000076144	164.972	-1.87624	0.414126	-4.5306	5.88153e-06	0.000198356
ENSDARG00000036541	78.959	-1.03876	0.362264	-2.86741	0.0041385	0.0389258
ENSDARG00000010918	30.6411	1.04917	0.346856	3.02479	0.00248807	0.0263855
ENSDARG00000100149	35.6061	1.60168	0.559522	2.86258	0.00420202	0.0393898
ENSDARG00000099465	723.958	-1.22117	0.256836	-4.75466	1.98779e-06	8.02295e-05
ENSDARG00000025428	1804.15	-2.00789	0.490401	-4.09439	4.23281e-05	0.0010256
ENSDARG00000075261	6.75985	-3.73841	1.02235	-3.65668	0.000255499	0.00443319
ENSDARG00000040528	464.966	-3.36826	0.406696	-8.28201	1.21115e-16	8.24352e-14
ENSDARG00000035952	13.5889	-1.70746	0.489092	-3.49108	0.000481077	0.00729114
ENSDARG00000101356	90.4885	-2.70299	0.470639	-5.74324	9.28835e-09	8.42932e-07
ENSDARG00000098821	76.8966	-1.73037	0.330209	-5.24023	1.6038e-07	9.6061e-06
ENSDARG00000110178	15.3046	-4.1302	1.26064	-3.27628	0.00105185	0.013578
ENSDARG00000036619	28.0885	-2.08768	0.536244	-3.89314	9.89532e-05	0.00203255
ENSDARG00000103984	24.5613	-2.77524	0.559555	-4.95972	7.05963e-07	3.34528e-05
ENSDARG00000101169	35.1809	-2.97746	0.445583	-6.68217	2.35422e-11	4.82905e-09
ENSDARG00000079884	17.4508	1.6003	0.543098	2.94661	0.00321279	0.032115
ENSDARG00000100715	198.183	0.864295	0.24545	3.52127	0.00042949	0.00669218
ENSDARG00000019360	562.924	-0.881268	0.273263	-3.22498	0.00125983	0.0157337
ENSDARG00000044615	25.7896	-2.40096	0.81113	-2.96002	0.00307616	0.0311022
ENSDARG00000036700	44.6417	-1.43629	0.392238	-3.66179	0.000250463	0.00435591
ENSDARG00000058953	92.2516	-4.06992	0.48298	-8.42668	3.55599e-17	2.95819e-14
ENSDARG00000000103	265.278	1.4327	0.405435	3.53375	0.000409709	0.00642406
ENSDARG00000063295	225.66	-1.38746	0.383088	-3.62179	0.000292574	0.00490045
ENSDARG00000037059	90.1778	-2.60056	0.654133	-3.97558	7.02065e-05	0.00154372
ENSDARG00000019763	7.78434	-5.14398	1.71217	-3.00436	0.00266141	0.0278488
ENSDARG00000077580	22.748	1.76932	0.550164	3.21599	0.00129994	0.0161136
ENSDARG00000071196	304.166	-1.39835	0.456191	-3.06526	0.00217479	0.0240689
ENSDARG00000071113	667.019	1.57395	0.143407	10.9754	5.01698e-28	1.50248e-24
ENSDARG00000071084	37.6966	-1.66675	0.415182	-4.01451	5.9569e-05	0.00135766
ENSDARG00000006639	12.5849	3.11606	1.09638	2.84213	0.00448129	0.0410918
ENSDARG00000073837	97.0492	-0.973353	0.267168	-3.64322	0.000269246	0.00460765
ENSDARG00000062430	36.3897	-1.69014	0.424442	-3.98203	6.833e-05	0.00150688
ENSDARG00000044532	30.5034	-5.62302	0.947481	-5.9347	2.94386e-09	3.17133e-07
ENSDARG00000020187	55.2991	-1.20327	0.310485	-3.87544	0.000106434	0.00215954
ENSDARG00000041359	41.4924	1.50661	0.377303	3.9931	6.52138e-05	0.00146184
ENSDARG00000100584	9.92742	4.09575	1.28327	3.19165	0.00141463	0.0172217
ENSDARG00000098771	28.12	-1.0643	0.317949	-3.34738	0.000815786	0.0110792
ENSDARG00000098924	60.9053	1.22408	0.310211	3.94596	7.94822e-05	0.00169781
ENSDARG00000100548	19.0232	1.7599	0.574268	3.0646	0.00217961	0.0240867
ENSDARG00000103851	98.9863	1.17624	0.295335	3.98275	6.81226e-05	0.00150452
ENSDARG00000103900	35.4853	-1.88467	0.58954	-3.19685	0.00138937	0.0169819
ENSDARG00000102762	25.4384	-2.02583	0.47313	-4.28176	1.85418e-05	0.000516068
ENSDARG00000100336	58.8782	-3.23479	0.8166	-3.96129	7.45473e-05	0.00161544
ENSDARG00000101791	189.522	-3.20983	1.11238	-2.88554	0.00390742	0.0375116
ENSDARG00000101293	129.034	0.919596	0.23576	3.90056	9.5969e-05	0.00197667
ENSDARG00000062008	7.70941	-2.10278	0.748149	-2.81064	0.00494436	0.0439648
ENSDARG00000052104	12.5683	3.15368	1.06724	2.95498	0.00312687	0.0314662
ENSDARG00000074283	96.0121	-2.31896	0.337484	-6.87133	6.36073e-12	1.51183e-09
ENSDARG00000070839	189.449	1.4638	0.289558	5.05529	4.29738e-07	2.24212e-05
ENSDARG00000056259	791.723	-1.06196	0.225275	-4.71404	2.42854e-06	9.59498e-05
ENSDARG00000076416	237.187	1.07282	0.229004	4.68473	2.80334e-06	0.000108594
ENSDARG00000070961	39.4317	-1.34731	0.39243	-3.43325	0.000596384	0.00866456
ENSDARG00000020625	479.417	-0.559694	0.156497	-3.57639	0.000348376	0.00563345
ENSDARG00000020279	22.6382	2.7109	0.594523	4.55979	5.12054e-06	0.000177079
ENSDARG00000044365	690.829	1.83071	0.453613	4.03583	5.44096e-05	0.00125336
ENSDARG00000004105	537.295	-1.87368	0.546323	-3.42962	0.000604418	0.00876143
ENSDARG00000052157	9.59458	-3.63915	1.30182	-2.79542	0.00518324	0.0454896
ENSDARG00000100693	7.274	-2.10947	0.731626	-2.88327	0.00393571	0.037609
ENSDARG00000070743	11.0999	-2.97986	0.789211	-3.77575	0.000159528	0.00301994
ENSDARG00000010255	33.3272	-2.73837	0.547061	-5.0056	5.5688e-07	2.77958e-05
ENSDARG00000028618	156.803	-1.74638	0.405429	-4.30747	1.65131e-05	0.000466955
ENSDARG00000014655	210.855	2.22491	0.454692	4.89324	9.91918e-07	4.46035e-05
ENSDARG00000029075	61.9635	-2.9181	0.522552	-5.58432	2.34617e-08	1.88879e-06
ENSDARG00000070394	430.766	0.759961	0.242267	3.13688	0.00170758	0.0197599
ENSDARG00000019613	532.421	-1.0211	0.265925	-3.8398	0.000123134	0.00245841
ENSDARG00000075670	74.773	1.49742	0.401843	3.72637	0.000194255	0.00353436
ENSDARG00000028389	239.26	-3.30385	0.441758	-7.47887	7.49628e-14	2.49443e-11
ENSDARG00000028396	1717.52	-1.81812	0.393215	-4.62374	3.76889e-06	0.000139003
ENSDARG00000008310	92.7113	-2.19714	0.487512	-4.50684	6.58014e-06	0.000217029
ENSDARG00000076800	11.6758	-4.49366	0.985458	-4.55998	5.11593e-06	0.000177079
ENSDARG00000060120	37.2013	1.35871	0.420681	3.22978	0.00123885	0.0155105
ENSDARG00000044182	103.613	0.688155	0.219975	3.12834	0.00175798	0.0202648
ENSDARG00000060094	10.1775	-4.11373	0.687883	-5.98028	2.22755e-09	2.4347e-07
ENSDARG00000053272	19.809	-1.75252	0.577891	-3.03261	0.00242445	0.0259497
ENSDARG00000007412	23.5125	-4.14323	0.924716	-4.48054	7.44531e-06	0.000241312
ENSDARG00000021309	217.59	0.744387	0.218301	3.40991	0.000649838	0.00924091
ENSDARG00000016255	60.6875	-1.75223	0.406808	-4.30727	1.65281e-05	0.000466955
ENSDARG00000038076	373.578	-0.876772	0.210752	-4.1602	3.17969e-05	0.000806995
ENSDARG00000082321	171.251	-2.75196	0.489981	-5.61646	1.94904e-08	1.61243e-06
ENSDARG00000096319	10.5402	-1.85942	0.548233	-3.39165	0.000694721	0.00981342
ENSDARG00000059906	776.556	-1.56663	0.230906	-6.78472	1.16311e-11	2.63886e-09
ENSDARG00000098114	191.643	-1.31202	0.266996	-4.914	8.92364e-07	4.09885e-05
ENSDARG00000100280	87.1723	-1.59183	0.406336	-3.91752	8.94629e-05	0.00187885
ENSDARG00000016527	246.189	-2.11512	0.498197	-4.24555	2.18053e-05	0.000587134
ENSDARG00000059836	310.718	-1.76735	0.237552	-7.43984	1.00804e-13	3.21159e-11
ENSDARG00000013522	2418.1	-2.97996	0.640373	-4.65347	3.26396e-06	0.00012382
ENSDARG00000009505	611.263	-1.10097	0.281454	-3.91174	9.16338e-05	0.00191421
ENSDARG00000101562	22.6016	1.57081	0.50097	3.13554	0.00171539	0.019835
ENSDARG00000097884	19.4417	1.49406	0.506407	2.95032	0.00317449	0.0318172
ENSDARG00000116769	164.474	0.755094	0.268899	2.8081	0.00498352	0.0441296
ENSDARG00000077130	13.7986	-2.18914	0.602945	-3.63074	0.000282613	0.00477096
ENSDARG00000078856	140.267	1.09841	0.288772	3.80374	0.000142531	0.00274679
ENSDARG00000022303	233.379	-1.77259	0.248008	-7.14731	8.8495e-13	2.54831e-10
ENSDARG00000030340	125.24	-1.30288	0.261563	-4.98112	6.32158e-07	3.09344e-05
ENSDARG00000063445	18.5781	1.4135	0.495092	2.85502	0.00430341	0.0400742
ENSDARG00000099677	17.2405	2.26712	0.597349	3.7953	0.000147465	0.00283098
ENSDARG00000018272	91.9237	0.766516	0.226247	3.38796	0.00070415	0.00989559
ENSDARG00000001447	21.2193	1.8668	0.524792	3.55721	0.00037481	0.00597064
ENSDARG00000017653	49.1357	-4.07451	0.701571	-5.80768	6.33429e-09	5.85491e-07
ENSDARG00000036106	23.7799	-2.74021	0.520618	-5.26337	1.41435e-07	8.60912e-06
ENSDARG00000016477	161.276	-1.19147	0.271823	-4.38325	1.16921e-05	0.000349456
ENSDARG00000083986	55.8613	-1.42996	0.499037	-2.86545	0.00416422	0.0391186
ENSDARG00000083699	1434.21	-2.42984	0.441405	-5.50478	3.69621e-08	2.79531e-06
ENSDARG00000015707	38.8328	1.22333	0.335827	3.64273	0.000269763	0.00461123
ENSDARG00000029292	35.8727	1.56167	0.480295	3.25147	0.0011481	0.0145445
ENSDARG00000009534	32.1359	-1.83343	0.637564	-2.87568	0.0040316	0.0383294
ENSDARG00000077666	34.5546	1.42211	0.354819	4.00799	6.12384e-05	0.00138727
ENSDARG00000058229	204.429	1.86294	0.410365	4.53971	5.63314e-06	0.000191706
ENSDARG00000016074	75.7211	0.793311	0.268775	2.95159	0.00316147	0.0317121
ENSDARG00000005673	67.463	-1.91767	0.546488	-3.50908	0.000449663	0.006913
ENSDARG00000012914	33.7695	2.79153	0.946857	2.9482	0.00319626	0.0319925
ENSDARG00000091652	106.699	0.744877	0.252284	2.95254	0.00315176	0.0316741
ENSDARG00000062864	116.475	1.48093	0.271399	5.45666	4.85187e-08	3.49288e-06
ENSDARG00000009436	33.5098	1.90268	0.571733	3.32792	0.000874981	0.0117311
ENSDARG00000099776	619.996	-1.83864	0.516663	-3.55869	0.000372707	0.00594347
ENSDARG00000099960	7.38713	-4.30651	1.11337	-3.868	0.000109733	0.00221746
ENSDARG00000057315	5.67774	3.81775	1.26962	3.007	0.00263842	0.0276665
ENSDARG00000024546	18.8944	-2.07225	0.733131	-2.82658	0.00470474	0.0424401
ENSDARG00000042652	367.812	0.978549	0.225891	4.33196	1.4779e-05	0.000424762
ENSDARG00000101361	35.925	1.22818	0.327489	3.7503	0.000176622	0.00328948
ENSDARG00000031709	81.6965	0.942705	0.306782	3.07288	0.00212003	0.0235675
ENSDARG00000011373	487.572	-3.20827	0.374068	-8.57672	9.76199e-18	1.12443e-14
ENSDARG00000013946	84.7473	-2.39324	0.473156	-5.05803	4.23609e-07	2.22149e-05
ENSDARG00000035858	84.3888	-2.27139	0.404526	-5.61493	1.96647e-08	1.61791e-06
ENSDARG00000105102	48.8946	-0.93739	0.326671	-2.86953	0.00411088	0.038739
ENSDARG00000056378	105.374	-1.40675	0.397384	-3.54002	0.00040009	0.00629963
ENSDARG00000056367	22.2999	-1.73802	0.523232	-3.32171	0.000894684	0.0118873
ENSDARG00000011934	239.197	-1.06409	0.248546	-4.28127	1.85829e-05	0.000516254
ENSDARG00000074262	22.0108	-1.78505	0.499493	-3.57372	0.000351947	0.00567282
ENSDARG00000038910	96.4674	0.848751	0.294161	2.88533	0.00391009	0.0375116
ENSDARG00000077722	49.1082	-2.80733	0.541578	-5.18362	2.17624e-07	1.26828e-05
ENSDARG00000056228	277.656	0.730888	0.193257	3.78194	0.000155608	0.00295696
ENSDARG00000067916	151.51	-2.84334	0.428664	-6.63302	3.28898e-11	6.23407e-09
ENSDARG00000117263	31.148	-3.50425	0.651224	-5.38102	7.40638e-08	4.99564e-06
ENSDARG00000038822	285.379	-2.32249	0.435659	-5.33098	9.76824e-08	6.30472e-06
ENSDARG00000093629	5.86366	-2.6691	0.89861	-2.97026	0.00297551	0.0304132
ENSDARG00000079886	21.6771	1.55323	0.544442	2.85289	0.00433234	0.0402185
ENSDARG00000038785	189.526	-2.23226	0.564883	-3.95172	7.75901e-05	0.0016717
ENSDARG00000079589	45.875	4.65295	1.18105	3.93969	8.15884e-05	0.00173724
ENSDARG00000055186	59.8015	-1.62667	0.535272	-3.03897	0.00237391	0.0256842
ENSDARG00000038754	113.272	-1.8276	0.296455	-6.16482	7.05617e-10	9.03069e-08
ENSDARG00000036257	95.1985	-1.36217	0.363135	-3.75113	0.00017604	0.00328271
ENSDARG00000012140	239.128	-1.16406	0.168566	-6.90565	4.99741e-12	1.20696e-09
ENSDARG00000013576	89.3775	-3.15925	0.402224	-7.85446	4.01511e-15	1.82188e-12
ENSDARG00000077410	111.28	-1.08043	0.3425	-3.15453	0.00160756	0.0190036
ENSDARG00000089617	2857.73	-2.60527	0.450762	-5.77971	7.48313e-09	6.87438e-07
ENSDARG00000075543	307.019	-0.441713	0.140013	-3.1548	0.00160607	0.0190036
ENSDARG00000054837	63.2026	-2.62996	0.536023	-4.90644	9.27457e-07	4.2212e-05
ENSDARG00000094983	4.99584	-5.4539	1.88782	-2.88899	0.00386483	0.0372646
ENSDARG00000090873	196.401	-3.38156	0.488524	-6.92199	4.4534e-12	1.13026e-09
ENSDARG00000012600	481.403	1.18195	0.364222	3.24512	0.00117401	0.0148101
ENSDARG00000038669	66.7575	1.61486	0.528555	3.05524	0.00224878	0.0245839
ENSDARG00000008858	37.4645	1.87326	0.674839	2.77587	0.00550546	0.0475151
ENSDARG00000079412	10.1336	-3.32316	1.17927	-2.81797	0.00483285	0.04323
ENSDARG00000086104	31.8883	-1.0982	0.330488	-3.32296	0.000890675	0.0118551
ENSDARG00000017004	59.4927	1.1816	0.423915	2.78735	0.00531417	0.0461568
ENSDARG00000023217	186.321	-1.02029	0.273092	-3.73607	0.000186922	0.00342591
ENSDARG00000083325	27.1001	-1.23286	0.389849	-3.1624	0.00156476	0.0186254
ENSDARG00000059965	30.2704	-1.78478	0.639938	-2.789	0.00528716	0.0460558
ENSDARG00000053101	101.12	-1.20046	0.360222	-3.33254	0.000860563	0.0115674
ENSDARG00000012627	73.8727	-1.37374	0.452642	-3.03494	0.0024058	0.0258611
ENSDARG00000077309	40.1881	-2.78092	0.688185	-4.04095	5.32352e-05	0.00123206
ENSDARG00000099938	9.08017	-6.66341	1.74248	-3.82409	0.000131257	0.0025692
ENSDARG00000110341	112.61	0.788294	0.272934	2.88823	0.00387423	0.0373072
ENSDARG00000069029	109.156	-1.17992	0.326244	-3.61667	0.000298413	0.00498153
ENSDARG00000040432	202.812	-2.95197	0.635489	-4.64519	3.39767e-06	0.000127511
ENSDARG00000067850	619.903	-1.62143	0.320864	-5.05331	4.34222e-07	2.2523e-05
ENSDARG00000052496	100.296	-2.29226	0.363128	-6.31253	2.7451e-10	3.80603e-08
ENSDARG00000074846	49.8723	-3.03671	0.559017	-5.43224	5.56513e-08	3.91231e-06
ENSDARG00000104077	28.3079	-2.42784	0.596826	-4.06791	4.7436e-05	0.00112036
ENSDARG00000019917	114.759	-1.00044	0.291806	-3.42844	0.000607052	0.00879109
ENSDARG00000095448	5.05755	-2.80039	1.00196	-2.7949	0.00519163	0.0454896
ENSDARG00000068261	124.278	1.86346	0.535925	3.47709	0.000506884	0.00756737
ENSDARG00000023678	38.7097	1.44224	0.448771	3.21375	0.00131015	0.0162
ENSDARG00000011299	45.5574	1.02221	0.358271	2.85318	0.00432848	0.0402076
ENSDARG00000014313	121.238	0.653473	0.233921	2.79356	0.00521313	0.04557
ENSDARG00000100307	38.8031	-4.07959	1.44751	-2.81835	0.00482714	0.04321
ENSDARG00000101089	62.3054	0.926699	0.298741	3.10201	0.00192209	0.0217951
ENSDARG00000002791	964.88	-0.560846	0.195354	-2.87091	0.00409287	0.0386423
ENSDARG00000038248	10.7474	5.39683	1.40939	3.8292	0.000128563	0.00253636
ENSDARG00000043247	34.1213	1.52379	0.531947	2.86456	0.00417592	0.0391793
ENSDARG00000092361	15.513	-6.33307	1.12523	-5.62826	1.82033e-08	1.52277e-06
ENSDARG00000002377	44.4	-0.78349	0.283329	-2.76531	0.00568693	0.048799
ENSDARG00000015803	57.4276	-2.12942	0.433595	-4.91108	9.05775e-07	4.14773e-05
ENSDARG00000113858	10.5258	-4.40992	1.57826	-2.79416	0.00520342	0.0455117
ENSDARG00000037746	2817.54	-1.35871	0.242938	-5.59283	2.23397e-08	1.81802e-06
ENSDARG00000104203	37.3599	5.11997	1.02166	5.01141	5.40334e-07	2.72423e-05
ENSDARG00000076174	9.49353	3.2981	1.00847	3.2704	0.00107394	0.0138036
ENSDARG00000077533	921.086	-0.577775	0.206995	-2.79125	0.00525055	0.0458436
ENSDARG00000030563	12.4084	-1.88888	0.571936	-3.3026	0.000957939	0.0124949
ENSDARG00000089930	13.649	2.82857	0.922905	3.06486	0.00217773	0.0240837
ENSDARG00000017119	92.4972	-1.36066	0.273771	-4.97006	6.69333e-07	3.2227e-05
ENSDARG00000034817	276.696	-1.20441	0.250271	-4.81241	1.49118e-06	6.30762e-05
ENSDARG00000113149	2.77554	-7.52069	2.38031	-3.15954	0.00158018	0.0187642
ENSDARG00000016065	46.6894	0.870022	0.309084	2.81484	0.00488014	0.043575
ENSDARG00000015495	61.5722	-1.65607	0.576768	-2.8713	0.00408787	0.0386295
ENSDARG00000061985	146.93	-1.59429	0.453336	-3.51678	0.000436811	0.00677804
ENSDARG00000099995	141.394	0.92812	0.29945	3.09942	0.00193903	0.0219463
ENSDARG00000006427	15.9516	4.59663	1.2397	3.70784	0.000209035	0.00374413
ENSDARG00000054031	47.0656	1.84782	0.401711	4.59987	4.22745e-06	0.000152534
ENSDARG00000076928	117.571	0.999879	0.323849	3.08749	0.00201855	0.0226071
ENSDARG00000053466	29.6428	1.23239	0.435025	2.83292	0.0046125	0.0418592
ENSDARG00000037099	242.64	-1.36094	0.375919	-3.6203	0.000294256	0.00492312
ENSDARG00000092653	11.0917	-4.19787	1.19427	-3.515	0.000439753	0.00680255
ENSDARG00000091513	25.4808	-3.31605	0.594893	-5.57419	2.4868e-08	1.9913e-06
ENSDARG00000029751	82.3534	-1.46615	0.242594	-6.04364	1.50672e-09	1.74896e-07
ENSDARG00000074815	14.0588	2.44707	0.888396	2.75448	0.00587861	0.049947
ENSDARG00000084532	27.3394	-2.3776	0.783087	-3.03619	0.00239586	0.0257912
ENSDARG00000027199	87.452	-0.922226	0.292792	-3.14976	0.00163402	0.0191519
ENSDARG00000076171	104.705	0.677212	0.23043	2.9389	0.00329376	0.0327713
ENSDARG00000011876	53.9431	-1.65032	0.51838	-3.18362	0.00145447	0.0175923
ENSDARG00000005479	8.52566	2.60044	0.940124	2.76606	0.00567384	0.048799
ENSDARG00000080987	3532.71	-1.92686	0.331578	-5.81117	6.20376e-09	5.76988e-07
ENSDARG00000079631	69.6421	1.15843	0.416326	2.7825	0.00539422	0.0466896
ENSDARG00000052712	1291.85	0.840675	0.130977	6.41851	1.37615e-10	2.1465e-08
ENSDARG00000052012	6.28979	-7.6001	1.62624	-4.67343	2.96213e-06	0.000114317
ENSDARG00000051986	160.317	-0.578552	0.208649	-2.77284	0.00555687	0.0478761
ENSDARG00000105481	24.1643	-3.25496	0.610074	-5.33535	9.53623e-08	6.23561e-06
ENSDARG00000060184	179.713	-1.51888	0.424323	-3.57952	0.00034422	0.00558434
ENSDARG00000036549	315.201	0.974134	0.267346	3.64372	0.000268727	0.00460765
ENSDARG00000000086	439.516	0.481409	0.165344	2.91156	0.0035963	0.0350593
ENSDARG00000074052	18.2608	-2.96679	0.921253	-3.22038	0.00128019	0.0159349
ENSDARG00000030765	129.1	1.08345	0.358104	3.02552	0.00248205	0.0263846
ENSDARG00000015540	35.707	-1.21643	0.317947	-3.8259	0.000130297	0.00256046
ENSDARG00000030289	35.4645	2.738	0.940319	2.91178	0.00359379	0.0350576
ENSDARG00000008740	62.0522	-1.34248	0.461622	-2.90819	0.00363528	0.0354162
ENSDARG00000074378	1540.64	-0.849557	0.307926	-2.75896	0.00579853	0.0495306
ENSDARG00000093748	19.8283	-1.96915	0.577237	-3.41133	0.000646461	0.0092135
ENSDARG00000074635	2443.65	-0.753744	0.193864	-3.88801	0.00010107	0.00207035
ENSDARG00000075201	20.3474	-2.7011	0.821047	-3.28983	0.00100249	0.0129631
ENSDARG00000059900	37.8059	-1.51217	0.53871	-2.80702	0.00500025	0.0442255
ENSDARG00000087205	9.69056	-4.71065	1.56831	-3.00364	0.0026677	0.0278759
ENSDARG00000033666	69.0816	-1.41904	0.287618	-4.93374	8.06681e-07	3.76301e-05
ENSDARG00000096214	24.278	-1.55051	0.415661	-3.73023	0.000191309	0.00348923
ENSDARG00000031952	230.999	-2.45069	0.760354	-3.22309	0.00126817	0.0157983
ENSDARG00000096576	17.9412	-3.32288	0.763312	-4.35325	1.34137e-05	0.000390771
ENSDARG00000086166	9.86758	-3.41994	1.20643	-2.83476	0.00458599	0.0417705
ENSDARG00000078503	12.6499	-2.80388	0.681589	-4.11374	3.89297e-05	0.000961936
ENSDARG00000052207	4565.03	1.15122	0.398742	2.88712	0.0038879	0.0374148
ENSDARG00000036272	30.6142	1.61326	0.483804	3.33453	0.00085443	0.0115042
ENSDARG00000094433	6.59776	-5.81688	1.76407	-3.29742	0.000975759	0.0126942
ENSDARG00000092294	13.7289	-2.75289	0.747574	-3.68243	0.000231025	0.00408425
ENSDARG00000098706	28.6856	-4.08199	0.581915	-7.01476	2.30351e-12	6.38756e-10
ENSDARG00000112943	65.2105	-1.80797	0.578394	-3.12584	0.00177299	0.0203908
ENSDARG00000098899	82.8001	-2.41994	0.462117	-5.23664	1.6353e-07	9.75576e-06
ENSDARG00000100461	32.3851	-2.94167	0.531136	-5.53844	3.05177e-08	2.36773e-06
ENSDARG00000099980	44.3307	-2.65835	0.646816	-4.1099	3.95835e-05	0.000973366
ENSDARG00000099148	716.106	-2.12074	0.467015	-4.54105	5.59743e-06	0.000190925
ENSDARG00000098640	32.094	-2.83866	0.64005	-4.43506	9.20452e-06	0.000283598
ENSDARG00000098204	449.703	-1.65798	0.498637	-3.32502	0.000884119	0.0117859
ENSDARG00000074802	25.0822	-3.23078	0.640744	-5.04223	4.60136e-07	2.37589e-05
ENSDARG00000114086	211.471	0.963101	0.242914	3.96478	7.34642e-05	0.00159659
ENSDARG00000101366	325.614	-3.03339	0.680495	-4.45762	8.28759e-06	0.00026126
ENSDARG00000042824	759.104	0.693873	0.140443	4.94061	7.78776e-07	3.64418e-05
ENSDARG00000090804	86.5215	-0.777017	0.257714	-3.01503	0.0025695	0.0270765
ENSDARG00000097968	7.84454	2.39592	0.863901	2.77338	0.0055478	0.0478255
ENSDARG00000058733	42.6503	2.33014	0.677958	3.43699	0.000588218	0.00857641
ENSDARG00000004771	19.6378	1.34713	0.474631	2.83828	0.00453578	0.0414391
ENSDARG00000003017	80.8268	-1.66815	0.365926	-4.5587	5.14704e-06	0.000177585
ENSDARG00000019116	51.4967	-1.40453	0.346911	-4.04869	5.15046e-05	0.00120129
ENSDARG00000006292	8.8653	3.1789	1.0261	3.09805	0.00194802	0.0220102
ENSDARG00000041959	214.886	-3.33594	0.442702	-7.53542	4.8678e-14	1.6566e-11
ENSDARG00000006314	120.615	-1.1839	0.242992	-4.8722	1.10364e-06	4.91688e-05
ENSDARG00000029955	32.722	-1.76121	0.627183	-2.80813	0.00498303	0.0441296
ENSDARG00000038446	49.9143	-1.99875	0.571479	-3.4975	0.000469643	0.00715406
ENSDARG00000035810	17.1491	-2.89239	0.99063	-2.91975	0.00350312	0.0343972
ENSDARG00000092033	62.9642	-1.12507	0.375511	-2.99612	0.00273441	0.0284934
ENSDARG00000060280	12.2238	3.12889	0.942438	3.32	0.000900178	0.011918
ENSDARG00000091958	3.37419	4.46086	1.58275	2.81842	0.00482602	0.04321
ENSDARG00000027992	95.0087	1.33983	0.274174	4.88677	1.02502e-06	4.59539e-05
ENSDARG00000067751	63.8871	1.277	0.312307	4.08893	4.33368e-05	0.00103999
ENSDARG00000112751	4.52947	4.05379	1.45305	2.78985	0.00527329	0.0459885
ENSDARG00000004930	159.54	0.642807	0.222834	2.88469	0.003918	0.0375116
ENSDARG00000069763	52.1734	-1.49374	0.459331	-3.252	0.00114595	0.0145296
ENSDARG00000057262	117.186	0.613729	0.214624	2.85955	0.00424236	0.0396537
ENSDARG00000030104	58.9562	2.58628	0.915389	2.82534	0.00472311	0.0425278
ENSDARG00000041546	16.8177	-3.9375	1.23223	-3.19543	0.00139623	0.0170392
ENSDARG00000014348	46.3488	-1.15782	0.319032	-3.62917	0.000284333	0.0047946
ENSDARG00000004692	181.235	-1.9553	0.377211	-5.18357	2.17675e-07	1.26828e-05
ENSDARG00000041505	552.239	-0.682187	0.247287	-2.75868	0.0058035	0.0495449
ENSDARG00000062349	15.0177	-2.471	0.766108	-3.2254	0.00125797	0.0157236
ENSDARG00000019223	178.492	0.860318	0.186491	4.61319	3.96534e-06	0.000145176
ENSDARG00000043566	25.4544	-1.37133	0.438697	-3.12591	0.00177253	0.0203908
ENSDARG00000025420	30.7925	2.80447	0.754485	3.71707	0.000201549	0.00363812
ENSDARG00000043821	88.8449	-2.03105	0.627259	-3.23799	0.00120377	0.0151345
ENSDARG00000000631	97.1583	-1.06579	0.182048	-5.85445	4.78602e-09	4.59396e-07
ENSDARG00000041110	180.707	-1.62878	0.391039	-4.16525	3.11014e-05	0.000793378
ENSDARG00000069453	25.122	-2.77931	0.551842	-5.03643	4.74305e-07	2.44063e-05
ENSDARG00000056112	197.612	-1.02888	0.194045	-5.30228	1.14362e-07	7.28708e-06
ENSDARG00000026028	45.5372	-2.71079	0.408634	-6.63377	3.27212e-11	6.23407e-09
ENSDARG00000055857	149.8	-1.16829	0.213239	-5.4788	4.28228e-08	3.14328e-06
ENSDARG00000059809	119.824	1.52923	0.353958	4.32037	1.55771e-05	0.000445987
ENSDARG00000078311	135.454	-0.65352	0.203764	-3.20724	0.00134015	0.0164749
ENSDARG00000024478	83.9552	2.34093	0.386848	6.05129	1.43689e-09	1.70762e-07
ENSDARG00000014180	61.8228	1.68979	0.557881	3.02894	0.00245414	0.026174
ENSDARG00000007996	25.954	1.75723	0.632088	2.78004	0.00543519	0.0469899
ENSDARG00000055543	255.159	-1.73695	0.475662	-3.65165	0.000260563	0.00450539
ENSDARG00000094012	34.7614	-2.5925	0.547697	-4.73346	2.20722e-06	8.83716e-05
ENSDARG00000010280	233.942	0.661099	0.174828	3.78142	0.000155937	0.00295944
ENSDARG00000030789	264.07	-0.845544	0.284891	-2.96795	0.00299789	0.0305189
ENSDARG00000033802	59.1614	1.08258	0.379729	2.85092	0.00435923	0.040393
ENSDARG00000069186	13.38	2.39252	0.851957	2.80826	0.00498098	0.0441296
ENSDARG00000088013	21.7673	1.60294	0.51422	3.11722	0.00182564	0.020932
ENSDARG00000055106	83.7055	0.840261	0.24958	3.3667	0.000760731	0.0104891
ENSDARG00000018441	531.246	-2.06574	0.46814	-4.41265	1.02114e-05	0.000310785
ENSDARG00000028731	15.1213	-3.60674	0.765718	-4.71027	2.47388e-06	9.7228e-05
ENSDARG00000076182	90.0166	-2.2656	0.620309	-3.65237	0.000259827	0.00449786
ENSDARG00000034718	51.2961	1.24324	0.363368	3.42143	0.000622928	0.0089776
ENSDARG00000103056	75.6026	-2.13589	0.402186	-5.3107	1.09208e-07	6.98837e-06
ENSDARG00000038938	133.336	-0.955086	0.295398	-3.23321	0.00122406	0.015351
ENSDARG00000016939	141.207	-2.9385	0.341489	-8.60495	7.63476e-18	9.52691e-15
ENSDARG00000020845	300.809	0.65443	0.195705	3.34397	0.000825893	0.0111817
ENSDARG00000067723	21.8695	-1.99491	0.668418	-2.98453	0.00284016	0.0293706
ENSDARG00000089190	36.4013	1.3751	0.395338	3.4783	0.000504609	0.00755332
ENSDARG00000099298	11.0576	2.60251	0.785094	3.31491	0.00091674	0.0121052
ENSDARG00000023188	143.655	-1.98455	0.528817	-3.7528	0.000174867	0.00326757
ENSDARG00000098834	95.2341	-2.77083	0.70835	-3.91167	9.16583e-05	0.00191421
ENSDARG00000063407	601.162	-1.83723	0.406349	-4.5213	6.14612e-06	0.000205095
ENSDARG00000023316	4.22446	4.64983	1.44671	3.21407	0.00130866	0.016195
ENSDARG00000041340	55.3045	0.844222	0.271096	3.11411	0.00184504	0.0211059
ENSDARG00000058964	35.0226	-2.88556	0.632707	-4.56065	5.09948e-06	0.000177079
ENSDARG00000041304	236.523	-1.32703	0.265616	-4.99603	5.85211e-07	2.89206e-05
ENSDARG00000089413	43.8592	-1.13009	0.38654	-2.92359	0.00346015	0.0340423
ENSDARG00000075819	83.0052	-1.08152	0.331197	-3.26551	0.00109268	0.0139845
ENSDARG00000002445	22.0654	-5.04932	1.00718	-5.01334	5.34938e-07	2.70613e-05
ENSDARG00000086616	16.6009	-3.2111	0.718645	-4.46828	7.88523e-06	0.000252459
ENSDARG00000095048	4.92459	4.96943	1.48443	3.34771	0.000814808	0.0110792
ENSDARG00000058045	23.3427	-2.94662	0.550454	-5.35306	8.64771e-08	5.72765e-06
ENSDARG00000041041	17.1083	-4.85322	0.859314	-5.64779	1.62524e-08	1.39864e-06
ENSDARG00000070668	11.6405	-4.50891	1.36389	-3.30593	0.000946632	0.0123798
ENSDARG00000070656	14.6421	-1.7302	0.613542	-2.82002	0.00480203	0.043083
ENSDARG00000070654	105.45	0.686173	0.249012	2.75558	0.00585878	0.0498463
ENSDARG00000040988	809.082	0.752992	0.205214	3.66931	0.000243207	0.00424535
ENSDARG00000088023	19.5382	-3.24233	1.0685	-3.03447	0.00240959	0.0258687
ENSDARG00000037861	27.1297	-4.38611	0.573969	-7.64171	2.14356e-14	7.8287e-12
ENSDARG00000074829	178.72	-2.57019	0.601426	-4.27349	1.92437e-05	0.000527991
ENSDARG00000070620	37.5587	-4.31937	1.2332	-3.50258	0.000460781	0.00704055
ENSDARG00000077176	14.6801	2.32493	0.820102	2.83493	0.00458362	0.0417705
ENSDARG00000088741	48.234	-1.30331	0.430144	-3.02995	0.00244596	0.0261053
ENSDARG00000098641	31.9217	-1.61071	0.422907	-3.80867	0.000139715	0.00269947
ENSDARG00000062108	17.8877	-1.99262	0.611487	-3.25865	0.00111946	0.0142419
ENSDARG00000056642	49.7889	-1.62373	0.330052	-4.91961	8.67152e-07	4.00763e-05
ENSDARG00000009023	88.8354	0.878284	0.281678	3.11804	0.00182055	0.0208896
ENSDARG00000020529	107.067	0.81284	0.257692	3.15431	0.00160876	0.0190036
ENSDARG00000000906	25.6927	-1.73438	0.481866	-3.5993	0.000319076	0.00525616
ENSDARG00000087706	28.1675	-2.20443	0.62131	-3.54804	0.000388114	0.00616291
ENSDARG00000099674	34.7003	-2.75255	0.68779	-4.00202	6.28039e-05	0.00141844
ENSDARG00000099021	79.1962	0.660025	0.215565	3.06184	0.00219984	0.0242031
ENSDARG00000080675	14.2702	-7.22852	1.66501	-4.34142	1.41562e-05	0.000410009
ENSDARG00000087956	144.269	-2.38258	0.708428	-3.36319	0.000770472	0.0105977
ENSDARG00000089441	19.3506	-30.5838	3.65009	-8.37893	5.34111e-17	3.99889e-14
ENSDARG00000040298	682.618	1.80748	0.404262	4.47106	7.78318e-06	0.000250635
ENSDARG00000020866	45.2792	2.96177	0.715503	4.13942	3.48189e-05	0.00087333
ENSDARG00000092155	1806.57	1.15823	0.286157	4.04755	5.17565e-05	0.00120365
ENSDARG00000040291	33.8028	-2.79842	0.607272	-4.60818	4.06204e-06	0.000147633
ENSDARG00000055400	57.5457	-3.01661	0.467181	-6.45704	1.06772e-10	1.73784e-08
ENSDARG00000040284	260.569	-1.85675	0.315083	-5.89289	3.79496e-09	3.91901e-07
ENSDARG00000086626	48.5609	1.46435	0.405509	3.61113	0.000304865	0.00507228
ENSDARG00000097863	34.9685	1.71372	0.407959	4.20072	2.66065e-05	0.000689286
ENSDARG00000042993	38.8131	-4.33972	1.15278	-3.76459	0.000166825	0.00313824
ENSDARG00000104641	33.8681	1.4691	0.523429	2.80668	0.00500557	0.0442464
ENSDARG00000097819	30.7016	2.20338	0.532846	4.13511	3.54778e-05	0.000886885
ENSDARG00000060862	93.8656	1.34677	0.424632	3.17162	0.00151589	0.0182174
ENSDARG00000004308	29.6809	1.19439	0.394072	3.03088	0.00243843	0.0260621
ENSDARG00000079274	38.5442	-5.05756	1.06841	-4.73371	2.20452e-06	8.83716e-05
ENSDARG00000073742	18.8167	-3.87766	1.24143	-3.12354	0.0017869	0.020535
ENSDARG00000006598	58.7277	-1.65166	0.400553	-4.12343	3.73264e-05	0.000925374
ENSDARG00000055854	79.6753	-4.2552	0.522717	-8.14054	3.9351e-16	2.45518e-13
ENSDARG00000079788	61.128	1.23776	0.439929	2.81354	0.00489991	0.0436591
ENSDARG00000040352	174.852	1.35105	0.291485	4.63505	3.56844e-06	0.000133585
ENSDARG00000088452	3.3145	-6.01042	1.52571	-3.93943	8.16759e-05	0.00173724
ENSDARG00000074656	314.978	-3.6147	0.59592	-6.06574	1.31344e-09	1.58608e-07
ENSDARG00000013771	162.718	-1.51053	0.394247	-3.83142	0.000127407	0.00252687
ENSDARG00000008363	312.365	-1.50668	0.253249	-5.9494	2.69125e-09	2.92021e-07
ENSDARG00000020890	4.68229	-4.40616	1.43851	-3.063	0.00219129	0.0241498
ENSDARG00000004672	139.156	1.10042	0.358536	3.0692	0.00214634	0.0238237
ENSDARG00000016573	148.559	-1.20743	0.205707	-5.86966	4.3668e-09	4.30188e-07
ENSDARG00000111795	25.5759	5.76362	1.32734	4.34224	1.4104e-05	0.00040929
ENSDARG00000103504	33.882	3.92959	1.07859	3.64325	0.000269214	0.00460765
ENSDARG00000089043	90.929	-1.44921	0.491002	-2.95154	0.0031619	0.0317121
ENSDARG00000025789	578.28	0.599303	0.17528	3.41912	0.000628245	0.00900571
ENSDARG00000091573	2.92992	-5.92532	1.68437	-3.51783	0.000435096	0.00676544
ENSDARG00000002971	20.1423	1.98404	0.551841	3.59531	0.000324008	0.00529662
ENSDARG00000041980	11.1062	-3.80208	0.842978	-4.51029	6.4739e-06	0.000213996
ENSDARG00000069855	185.71	0.600139	0.18084	3.31862	0.000904635	0.0119664
ENSDARG00000053291	1917.97	-0.707277	0.166373	-4.25116	2.12664e-05	0.000574806
ENSDARG00000101989	56.877	1.43986	0.504836	2.85213	0.00434271	0.0402649
ENSDARG00000003869	75.2009	1.46745	0.355145	4.13198	3.59653e-05	0.000896079
ENSDARG00000029230	1621.16	-1.10094	0.316332	-3.48032	0.000500814	0.00751422
ENSDARG00000076544	30.411	1.4373	0.392064	3.66598	0.000246398	0.00429019
ENSDARG00000089333	3.94674	-5.78289	1.81836	-3.18027	0.00147137	0.017768
ENSDARG00000077499	69.656	-2.67201	0.526841	-5.07176	3.94158e-07	2.11546e-05
ENSDARG00000024717	68.2947	1.2847	0.379867	3.38199	0.000719632	0.0100614
ENSDARG00000040118	13.8726	-2.86183	0.962076	-2.97464	0.00293332	0.0300846
ENSDARG00000079553	129.093	-3.94541	0.509043	-7.75063	9.14377e-15	3.60313e-12
ENSDARG00000053868	66.2513	-4.74407	1.41073	-3.36285	0.000771433	0.0105977
ENSDARG00000040080	78.4988	-1.94343	0.515775	-3.76799	0.000164568	0.00310358
ENSDARG00000073952	45.7028	-0.930149	0.322524	-2.88397	0.00392699	0.0375496
ENSDARG00000030494	25.29	2.17709	0.532856	4.0857	4.39436e-05	0.00105282
ENSDARG00000079946	21.9729	-36.7743	3.09393	-11.886	1.40021e-32	6.9889e-29
ENSDARG00000011333	45.3234	-1.83934	0.534289	-3.44259	0.000576172	0.00843994
ENSDARG00000053005	23.764	-3.86775	0.712593	-5.42771	5.70803e-08	3.99402e-06
ENSDARG00000039914	69.5625	-2.23035	0.36755	-6.06817	1.29373e-09	1.58309e-07
ENSDARG00000073893	117.164	-1.28108	0.292775	-4.37564	1.21078e-05	0.000359014
ENSDARG00000046087	15.4589	1.88434	0.662663	2.84359	0.00446083	0.0409795
ENSDARG00000003820	776.006	-1.041	0.330791	-3.147	0.00164953	0.0192668
ENSDARG00000102175	150.276	-1.56147	0.536184	-2.91218	0.00358914	0.035035
ENSDARG00000095830	22.7193	-1.8716	0.594052	-3.15057	0.00162951	0.0191375
ENSDARG00000038439	12389	-1.05328	0.371496	-2.83524	0.00457912	0.0417586
ENSDARG00000106062	6.41714	-5.34316	1.89507	-2.81951	0.00480969	0.043126
ENSDARG00000021891	33.5791	-1.96814	0.528011	-3.72747	0.000193414	0.00352333
ENSDARG00000017988	23.4414	-2.39879	0.660308	-3.63284	0.00028032	0.00474296
ENSDARG00000058729	46.8051	-1.16705	0.324819	-3.59291	0.000327006	0.00533797
ENSDARG00000074287	64.5868	-1.86355	0.375449	-4.96352	6.92284e-07	3.29088e-05
ENSDARG00000013236	41.6251	-2.5018	0.779278	-3.2104	0.00132548	0.0163491
ENSDARG00000046081	9.76419	-1.64553	0.56823	-2.89588	0.00378092	0.0366207
ENSDARG00000060641	10.4414	2.79999	0.662615	4.22566	2.38239e-05	0.000625859
ENSDARG00000083738	237.478	-1.31024	0.30573	-4.28562	1.82227e-05	0.000509079
ENSDARG00000096508	66.1795	-4.00515	0.960289	-4.17078	3.0356e-05	0.000775685
ENSDARG00000043475	126.899	-3.50728	0.497117	-7.05525	1.72292e-12	4.86775e-10
ENSDARG00000005463	83.4086	-1.30851	0.322646	-4.05555	5.00161e-05	0.00117205
ENSDARG00000010905	32.3933	-1.22774	0.300971	-4.07925	4.51817e-05	0.0010756
ENSDARG00000043518	409.926	0.970614	0.303904	3.19382	0.00140406	0.0171069
ENSDARG00000016357	128.5	0.668271	0.220126	3.03585	0.00239856	0.0258017
ENSDARG00000043531	1861.5	-0.956546	0.289248	-3.30701	0.00094297	0.0123427
ENSDARG00000008573	36.6442	1.58197	0.400024	3.95468	7.66383e-05	0.00165568
ENSDARG00000043436	83.7895	-2.44016	0.590768	-4.13049	3.61995e-05	0.000900418
ENSDARG00000079369	73.1284	-0.906731	0.29143	-3.11132	0.00186254	0.0212574
ENSDARG00000043257	72.3877	-2.67067	0.473082	-5.64526	1.64931e-08	1.41125e-06
ENSDARG00000085485	20.9183	-2.56901	0.774694	-3.31616	0.000912624	0.0120615
ENSDARG00000009131	19.3935	-1.57316	0.536831	-2.93046	0.00338456	0.0335409
ENSDARG00000032114	103.542	-1.13769	0.246728	-4.6111	4.00541e-06	0.000146098
ENSDARG00000042978	397.749	0.783509	0.275499	2.84396	0.00445561	0.0409566
ENSDARG00000094057	8.43077	2.64024	0.859158	3.07306	0.00211877	0.0235675
ENSDARG00000043026	29.3394	-0.931746	0.329727	-2.82581	0.00471605	0.0425155
ENSDARG00000055365	21.3716	-2.24838	0.605339	-3.71425	0.000203808	0.00366365
ENSDARG00000055610	57.4453	0.912185	0.310089	2.94168	0.00326432	0.0325649
ENSDARG00000005924	58.091	1.3342	0.416024	3.20702	0.00134119	0.0164749
ENSDARG00000023040	28.6009	2.48078	0.659482	3.7617	0.000168759	0.00317064
ENSDARG00000070426	1573.09	-2.3569	0.367963	-6.40526	1.50115e-10	2.31734e-08
ENSDARG00000017338	46.5167	-1.6501	0.578005	-2.85481	0.0043062	0.0400752
ENSDARG00000083400	2995.83	-2.8132	0.541922	-5.19115	2.09003e-07	1.23213e-05
ENSDARG00000082242	83.736	-2.21558	0.608596	-3.64048	0.000272132	0.00463584
ENSDARG00000080823	300.803	-1.6623	0.48419	-3.43317	0.000596578	0.00866456
ENSDARG00000083108	142.587	-1.64693	0.522295	-3.15325	0.00161464	0.0190282
ENSDARG00000042627	113.692	1.51856	0.469493	3.23448	0.00121865	0.015296
ENSDARG00000006044	20.1229	-3.13396	0.898227	-3.48905	0.000484735	0.00731696
ENSDARG00000013628	214.363	-0.599162	0.161962	-3.6994	0.000216113	0.00384332
ENSDARG00000042904	357.734	-1.4307	0.307458	-4.65332	3.26625e-06	0.00012382
ENSDARG00000009123	366.731	-2.35384	0.603298	-3.90161	9.55535e-05	0.00197117
ENSDARG00000027046	90.8197	-0.88661	0.282181	-3.14199	0.00167805	0.0194934
ENSDARG00000010276	13.3637	-4.9694	1.54469	-3.21708	0.00129503	0.0160661
ENSDARG00000094010	35.1589	1.08431	0.379758	2.85526	0.00430009	0.0400682
ENSDARG00000016464	36.2086	-2.85259	0.57448	-4.96552	6.85177e-07	3.27644e-05
ENSDARG00000001807	24.0163	-5.6215	1.19064	-4.7214	2.34224e-06	9.32785e-05
ENSDARG00000018257	156.029	0.864114	0.266401	3.24365	0.00118007	0.014874
ENSDARG00000013973	113.882	0.805546	0.209758	3.84036	0.000122854	0.0024561
ENSDARG00000007823	325.073	-2.43699	0.447396	-5.44705	5.12123e-08	3.63438e-06
ENSDARG00000031587	48.3957	-2.25333	0.645315	-3.49183	0.000479719	0.00727793
ENSDARG00000007869	1274.13	-2.23104	0.429595	-5.19335	2.06544e-07	1.22245e-05
ENSDARG00000041896	39.8466	-1.08301	0.342316	-3.16379	0.00155731	0.018581
ENSDARG00000029587	33.7733	1.63586	0.516742	3.16571	0.00154702	0.0185173
ENSDARG00000041799	129.753	-2.10547	0.582041	-3.6174	0.000297577	0.00497313
ENSDARG00000076789	100.256	-2.98583	0.525712	-5.67959	1.35016e-08	1.18925e-06
ENSDARG00000041797	781.675	-0.774685	0.231637	-3.34439	0.000824652	0.011175
ENSDARG00000069251	7.17987	-5.11568	1.54004	-3.32178	0.000894466	0.0118873
ENSDARG00000016011	672.776	-1.07846	0.21685	-4.97328	6.58305e-07	3.20047e-05
ENSDARG00000097234	79.2179	-1.91553	0.466755	-4.10393	4.06185e-05	0.000990588
ENSDARG00000020133	631.881	-1.59802	0.42651	-3.74673	0.000179154	0.00332422
ENSDARG00000022260	67.9914	1.04688	0.254974	4.10584	4.02853e-05	0.000985674
ENSDARG00000102055	309.065	0.921029	0.256083	3.5966	0.000322404	0.00528771
ENSDARG00000019601	18.5875	-4.98023	1.03642	-4.80522	1.54584e-06	6.46576e-05
ENSDARG00000075765	8.75744	2.39995	0.829333	2.89383	0.00380572	0.0367894
ENSDARG00000096403	905.148	-2.97606	0.685216	-4.34324	1.40398e-05	0.000408216
ENSDARG00000038881	261.204	1.00702	0.249796	4.03137	5.54538e-05	0.00127161
ENSDARG00000010572	1166.93	-0.983635	0.319511	-3.07856	0.00208002	0.0231915
ENSDARG00000102566	10.7431	-2.92367	0.880407	-3.32081	0.000897561	0.0119044
ENSDARG00000086345	64.4287	0.896581	0.319478	2.80639	0.00501	0.0442594
ENSDARG00000011122	454.143	-1.37246	0.372824	-3.68124	0.0002321	0.00409359
ENSDARG00000079745	117.029	-1.29862	0.374669	-3.46605	0.000528158	0.0078381
ENSDARG00000025468	23.2661	1.466	0.50973	2.87603	0.00402717	0.0383118
ENSDARG00000043666	46.6153	-1.2466	0.426102	-2.92559	0.003438	0.0339134
ENSDARG00000058990	23.6847	-1.27695	0.400536	-3.18811	0.00143205	0.0173632
ENSDARG00000043646	12.3395	-4.12964	1.36951	-3.01542	0.00256626	0.0270614
ENSDARG00000006308	7.45344	-2.32098	0.84203	-2.7564	0.00584407	0.0497993
ENSDARG00000043624	16.0357	-1.89301	0.622777	-3.03962	0.00236874	0.0256467
ENSDARG00000074168	798.108	-0.824505	0.20411	-4.03952	5.35612e-05	0.00123579
ENSDARG00000029439	28.155	-1.61139	0.558239	-2.88656	0.00389484	0.0374335
ENSDARG00000043593	95.6133	-1.72319	0.340705	-5.05772	4.243e-07	2.22149e-05
ENSDARG00000057826	27.7255	1.19348	0.415537	2.87213	0.0040772	0.0386141
ENSDARG00000010252	26.1239	-2.52741	0.543876	-4.64704	3.36738e-06	0.000126691
ENSDARG00000078567	189.651	-0.939897	0.314399	-2.98951	0.00279429	0.0289562
ENSDARG00000058053	2612.1	1.53145	0.360758	4.2451	2.18495e-05	0.000587134
ENSDARG00000062472	60.3014	1.17359	0.305386	3.84298	0.00012155	0.00243327
ENSDARG00000062297	235.814	-1.14995	0.319128	-3.60341	0.000314068	0.00519079
ENSDARG00000043403	33.3583	-2.13016	0.572296	-3.72213	0.000197552	0.00358436
ENSDARG00000057648	336.74	-1.12495	0.348898	-3.22429	0.00126286	0.0157584
ENSDARG00000092337	76.6332	-1.15605	0.358132	-3.22801	0.00124655	0.0155938
ENSDARG00000054400	30.9442	1.76839	0.568014	3.11328	0.0018502	0.0211488
ENSDARG00000019130	334.945	-2.27136	0.519655	-4.37091	1.23729e-05	0.000363278
ENSDARG00000057231	129.402	1.50397	0.274284	5.48327	4.17539e-08	3.09517e-06
ENSDARG00000013711	102.627	-0.901486	0.287309	-3.13769	0.00170285	0.0197509
ENSDARG00000005989	52.1811	-1.61124	0.579937	-2.7783	0.00546438	0.0471878
ENSDARG00000015356	12.7661	-2.81885	0.791008	-3.56361	0.000365785	0.00584554
ENSDARG00000043185	27.2933	1.81962	0.5494	3.31202	0.000926244	0.0121984
ENSDARG00000078734	103.269	-2.18865	0.426225	-5.13497	2.82193e-07	1.59455e-05
ENSDARG00000006074	56.5108	-1.92508	0.399603	-4.8175	1.45371e-06	6.20838e-05
ENSDARG00000069074	438.608	0.779206	0.176425	4.41663	1.00251e-05	0.000307616
ENSDARG00000056765	26.071	-4.96709	1.41148	-3.51905	0.000433089	0.00674125
ENSDARG00000056744	11.5859	-5.80592	1.42952	-4.06143	4.87723e-05	0.00114649
ENSDARG00000053138	44.7233	-0.808298	0.272212	-2.96936	0.00298418	0.030481
ENSDARG00000068993	21.0668	-2.63167	0.575776	-4.57065	4.86204e-06	0.000170902
ENSDARG00000102125	61.4073	-1.7022	0.600614	-2.83409	0.00459557	0.0418323
ENSDARG00000025108	97.6845	0.903023	0.294745	3.06374	0.00218587	0.0241202
ENSDARG00000042927	39.2278	-1.46449	0.505091	-2.89946	0.00373805	0.0363229
ENSDARG00000026350	31.8589	-2.13688	0.478346	-4.46722	7.92412e-06	0.000252459
ENSDARG00000075333	25.3255	1.28778	0.449243	2.86655	0.00414968	0.0390065
ENSDARG00000094451	156.888	-1.5028	0.447713	-3.35661	0.000789049	0.0108117
ENSDARG00000078114	27.7811	-1.65303	0.558114	-2.96182	0.00305826	0.0309631
ENSDARG00000042807	32.6544	-2.19277	0.556897	-3.93749	8.23393e-05	0.00174639
ENSDARG00000075793	200.419	-2.21296	0.273743	-8.08408	6.2635e-16	3.6073e-13
ENSDARG00000009901	3.12428	-4.25084	1.37186	-3.09859	0.00194447	0.0219913
ENSDARG00000042545	4.48729	-5.78063	1.93787	-2.98299	0.00285452	0.0294686
ENSDARG00000055759	125.569	-1.30314	0.441478	-2.95178	0.00315952	0.0317121
ENSDARG00000094673	70.8096	-1.74245	0.580804	-3.00007	0.0026992	0.0281658
ENSDARG00000055835	12.3698	3.90451	1.1532	3.38581	0.000709697	0.00995038
ENSDARG00000036820	398.798	3.13534	0.70691	4.43528	9.19547e-06	0.000283598
ENSDARG00000016830	16.9029	-3.19063	0.66317	-4.81117	1.50047e-06	6.32902e-05
ENSDARG00000061204	20.2964	1.26238	0.448018	2.81769	0.004837	0.0432312
ENSDARG00000042708	197.511	-0.976039	0.345073	-2.8285	0.0046767	0.0422879
ENSDARG00000042725	794.38	-0.884015	0.291006	-3.03779	0.00238324	0.0257293
ENSDARG00000055290	423.084	-2.7481	0.431779	-6.3646	1.95804e-10	2.84657e-08
ENSDARG00000024540	124.637	-1.70412	0.292558	-5.82487	5.71554e-09	5.38267e-07
ENSDARG00000019417	223.432	-1.32525	0.480815	-2.75626	0.00584662	0.0497993
ENSDARG00000104635	85.5173	-7.51876	1.96303	-3.83019	0.000128046	0.00253283
ENSDARG00000103716	70.5203	-6.90844	2.29916	-3.00477	0.00265779	0.0278344
ENSDARG00000116524	338.746	-4.67967	0.762466	-6.13754	8.38074e-10	1.0635e-07
ENSDARG00000079105	44.7993	-3.21753	1.06357	-3.02523	0.00248446	0.0263846
ENSDARG00000031745	527.338	-3.22701	0.506487	-6.37136	1.87354e-10	2.75043e-08
ENSDARG00000098108	312.962	-2.96262	0.517362	-5.72639	1.02588e-08	9.25389e-07
ENSDARG00000075818	15.2306	-2.15882	0.637733	-3.38515	0.000711395	0.00995555
ENSDARG00000075349	73.2206	1.20854	0.333515	3.62366	0.000290467	0.00487608
ENSDARG00000017365	455.813	-1.0707	0.166763	-6.4205	1.3583e-10	2.14096e-08
ENSDARG00000029865	55.7746	-2.21029	0.429591	-5.1451	2.67376e-07	1.52231e-05
ENSDARG00000023484	36.1045	2.45814	0.809341	3.03721	0.00238779	0.0257503
ENSDARG00000007323	109.711	-0.719337	0.256361	-2.80595	0.00501681	0.0442935
ENSDARG00000041540	27.2968	-2.35613	0.43511	-5.41503	6.12788e-08	4.24809e-06
ENSDARG00000018361	285.205	-1.54963	0.401729	-3.85742	0.000114592	0.00230631
ENSDARG00000076414	3.04654	-6.28719	1.79668	-3.49934	0.000466408	0.00711201
ENSDARG00000073996	24.4861	1.86939	0.64801	2.88482	0.00391644	0.0375116
ENSDARG00000036630	23.0783	-2.19153	0.749071	-2.92566	0.00343726	0.0339134
ENSDARG00000038422	35.8831	-1.61245	0.402288	-4.00821	6.11812e-05	0.00138727
ENSDARG00000073743	77.3318	-1.28399	0.294071	-4.36626	1.26394e-05	0.000370376
ENSDARG00000089156	69.6815	-3.6407	0.507437	-7.17468	7.24763e-13	2.12796e-10
ENSDARG00000021287	40.8716	-2.07683	0.487885	-4.25679	2.07379e-05	0.000562554
ENSDARG00000063159	14.0004	-2.56136	0.597875	-4.2841	1.83479e-05	0.000511623
ENSDARG00000102599	151.137	-0.999718	0.203687	-4.90811	9.19585e-07	4.19813e-05
ENSDARG00000099650	21.3187	-3.30985	0.833393	-3.97154	7.141e-05	0.00156788
ENSDARG00000113386	16.0403	-5.2399	1.17831	-4.44698	8.70862e-06	0.000271108
ENSDARG00000022841	19.3288	-3.27053	0.79603	-4.10855	3.98145e-05	0.000975748
ENSDARG00000088631	22.5188	-2.97446	0.691841	-4.29935	1.71302e-05	0.000481251
ENSDARG00000044073	152.985	-0.886815	0.223546	-3.96703	7.27739e-05	0.00158389
ENSDARG00000075533	9.57526	2.76259	0.889215	3.10677	0.00189141	0.0215213
ENSDARG00000058853	62.2693	-4.0993	1.38645	-2.9567	0.00310954	0.031365
ENSDARG00000094098	10.4277	-2.45169	0.829228	-2.9566	0.00311052	0.031365
ENSDARG00000063068	53.7085	-1.97786	0.462059	-4.28053	1.86449e-05	0.000517017
ENSDARG00000063190	51.2325	1.24036	0.335259	3.6997	0.000215858	0.00384332
ENSDARG00000071203	11.025	-2.2707	0.595962	-3.81015	0.000138883	0.00268989
ENSDARG00000063233	29.7388	-1.23051	0.432444	-2.84548	0.00443452	0.0408706
ENSDARG00000099745	167.16	-1.4186	0.262205	-5.41027	6.29304e-08	4.34249e-06
ENSDARG00000102138	74.1884	1.46691	0.383715	3.8229	0.000131889	0.00257484
ENSDARG00000071259	60.9853	1.18048	0.35648	3.31148	0.000928048	0.0122007
ENSDARG00000004297	37.9146	-1.22577	0.366363	-3.34579	0.000820497	0.0111287
ENSDARG00000070453	310.381	-1.65012	0.422518	-3.90544	9.40557e-05	0.00194798
ENSDARG00000023237	71.2102	1.12072	0.362046	3.09553	0.00196461	0.0221188
ENSDARG00000096867	325.719	1.50856	0.335094	4.5019	6.73483e-06	0.000221643
ENSDARG00000079731	327.533	0.777349	0.18989	4.09369	4.24569e-05	0.00102706
ENSDARG00000057452	89.2885	-0.837129	0.265564	-3.15227	0.00162007	0.0190715
ENSDARG00000094857	1701.77	-1.55559	0.396255	-3.92574	8.64642e-05	0.00182774
ENSDARG00000062501	274.977	1.43865	0.23762	6.05441	1.40935e-09	1.68828e-07
ENSDARG00000017569	34.1573	-1.35755	0.439956	-3.08566	0.00203103	0.02273
ENSDARG00000013926	108.764	-2.64824	0.794238	-3.33432	0.000855091	0.0115042
ENSDARG00000077979	21.7862	2.27989	0.761878	2.99246	0.00276739	0.0287571
ENSDARG00000071004	158.492	-0.850337	0.293375	-2.89847	0.00374993	0.0364147
ENSDARG00000043395	22.1926	2.55234	0.617012	4.13661	3.52474e-05	0.000882599
ENSDARG00000077864	54.0122	-2.06045	0.614152	-3.35495	0.000793785	0.0108491
ENSDARG00000091902	169.187	-1.55394	0.319881	-4.85788	1.1865e-06	5.22549e-05
ENSDARG00000008200	84.069	-1.24979	0.314019	-3.97998	6.89209e-05	0.00151768
ENSDARG00000063553	94.4295	1.15494	0.258702	4.46438	8.03012e-06	0.000254752
ENSDARG00000077788	71.0162	-2.20945	0.387848	-5.69669	1.22157e-08	1.08235e-06
ENSDARG00000103924	55.5908	-2.23985	0.573029	-3.90878	9.2762e-05	0.00193187
ENSDARG00000022995	69.2568	-1.56476	0.527921	-2.964	0.00303668	0.030828
ENSDARG00000031782	192.224	2.08016	0.323886	6.42249	1.34061e-10	2.13557e-08
ENSDARG00000074726	38.5612	-0.975594	0.332342	-2.93551	0.00332999	0.0330878
ENSDARG00000033707	79.7744	1.21214	0.310255	3.90691	9.34858e-05	0.00193886
ENSDARG00000021896	89.9326	1.65677	0.310397	5.33759	9.41917e-08	6.18608e-06
ENSDARG00000097478	384.468	0.549408	0.198672	2.76541	0.00568519	0.048799
ENSDARG00000075556	84.0974	-2.36647	0.518301	-4.56583	4.97524e-06	0.000174064
ENSDARG00000093993	4.10914	-6.2158	1.86139	-3.33934	0.000839784	0.0113288
ENSDARG00000000779	89.1671	-0.65498	0.217401	-3.01277	0.00258877	0.0272412
ENSDARG00000054302	139.893	-2.44995	0.50775	-4.82511	1.39929e-06	6.02097e-05
ENSDARG00000020239	1114.14	-2.24655	0.648225	-3.46569	0.000528871	0.0078409
ENSDARG00000042780	8003.9	1.53277	0.407964	3.75712	0.000171883	0.00322055
ENSDARG00000042793	246.592	-1.45406	0.349165	-4.16439	3.12182e-05	0.000795002
ENSDARG00000035650	13.0535	-4.06178	1.0026	-4.05124	5.09463e-05	0.00119013
ENSDARG00000055120	503.472	-1.63981	0.29196	-5.61656	1.94792e-08	1.61243e-06
ENSDARG00000077618	60.0179	-1.08037	0.378345	-2.85551	0.00429681	0.0400626
ENSDARG00000015449	38.1352	-2.35881	0.60773	-3.88135	0.00010388	0.0021221
ENSDARG00000005827	114.633	-0.748296	0.244765	-3.0572	0.00223418	0.024519
ENSDARG00000053858	27.7376	-1.83677	0.632633	-2.90338	0.0036916	0.0359276
ENSDARG00000040623	147.036	-2.08093	0.46587	-4.46677	7.94108e-06	0.000252462
ENSDARG00000078479	58.6937	1.03599	0.355099	2.91748	0.00352872	0.0345354
ENSDARG00000005861	490.451	0.953338	0.157126	6.06735	1.30039e-09	1.58309e-07
ENSDARG00000044098	338.859	-2.1203	0.440566	-4.81267	1.48929e-06	6.30762e-05
ENSDARG00000075826	4.05568	-6.87731	1.77978	-3.86412	0.000111488	0.00224687
ENSDARG00000016651	122.86	0.803982	0.283704	2.83387	0.00459876	0.0418359
ENSDARG00000002353	100.628	-3.02783	0.381707	-7.93235	2.15035e-15	1.07331e-12
ENSDARG00000052942	115.412	1.62549	0.430709	3.774	0.000160653	0.00303356
ENSDARG00000016763	115.633	1.40236	0.495663	2.82926	0.00466562	0.0422133
ENSDARG00000007377	233.805	-2.51573	0.63749	-3.9463	7.93682e-05	0.0016978
ENSDARG00000105285	190.089	-2.65043	0.544707	-4.86579	1.14001e-06	5.05044e-05
ENSDARG00000100649	17.4723	-3.02558	0.661912	-4.57097	4.8547e-06	0.000170902
ENSDARG00000021521	9.73115	-3.57036	0.828994	-4.30686	1.65589e-05	0.000466955
ENSDARG00000087555	22.7458	2.06084	0.572648	3.59878	0.00031971	0.00526081
ENSDARG00000101385	1042.42	-1.83021	0.517001	-3.54004	0.000400066	0.00629963
ENSDARG00000043627	104.979	1.71839	0.401504	4.27989	1.8699e-05	0.000517557
ENSDARG00000009087	2598.37	-3.32117	0.412301	-8.0552	7.93482e-16	4.40059e-13
ENSDARG00000100890	22.8262	-2.84731	0.774584	-3.67592	0.000236992	0.00416029
ENSDARG00000102986	573.054	-3.13121	0.36775	-8.5145	1.67305e-17	1.47366e-14
ENSDARG00000117781	42.8815	-2.73845	0.466271	-5.87309	4.27736e-09	4.2986e-07
ENSDARG00000002344	437.899	-0.979915	0.268801	-3.64551	0.000266862	0.00458783
ENSDARG00000079009	177.76	-1.82424	0.459681	-3.96848	7.23325e-05	0.00157887
ENSDARG00000041607	162.303	-1.77653	0.330751	-5.37118	7.82217e-08	5.25243e-06
ENSDARG00000104472	215.329	-2.88763	0.445091	-6.48774	8.71358e-11	1.46604e-08
ENSDARG00000029443	9.18874	-3.03854	1.08218	-2.8078	0.0049881	0.0441441
ENSDARG00000025033	106.448	-0.987782	0.331174	-2.98266	0.00285752	0.0294686
ENSDARG00000079826	12.4834	-3.13813	0.694222	-4.52035	6.17362e-06	0.000205431
ENSDARG00000104181	14.208	-2.59459	0.780267	-3.32525	0.000883381	0.0117859
ENSDARG00000098293	89.2767	-2.76291	0.444839	-6.21102	5.26404e-10	7.16579e-08
ENSDARG00000102402	24.6799	2.26616	0.568327	3.98741	6.6798e-05	0.00147964
ENSDARG00000100366	39.4187	-1.59327	0.441712	-3.60703	0.000309724	0.00513599
ENSDARG00000105142	129.59	-1.41994	0.255107	-5.56606	2.60571e-08	2.06444e-06
ENSDARG00000103774	279.479	-1.91351	0.541356	-3.53465	0.000408316	0.00641566
ENSDARG00000001880	12.9292	-3.88702	1.25492	-3.09744	0.00195201	0.0220102
ENSDARG00000037408	4.12687	-3.68351	0.98405	-3.74322	0.000181679	0.00335277
ENSDARG00000003699	300.978	-1.33736	0.215972	-6.19229	5.92947e-10	7.92749e-08
ENSDARG00000076547	81.9221	-2.0853	0.485477	-4.29537	1.74399e-05	0.000489036
ENSDARG00000037307	14.3711	-2.08573	0.674037	-3.09438	0.00197222	0.0221712
ENSDARG00000105348	6.93935	3.44998	1.2476	2.76529	0.00568719	0.048799
ENSDARG00000002463	13.5443	-2.4199	0.618909	-3.90995	9.23148e-05	0.00192524
ENSDARG00000011618	80.8606	-1.27515	0.385368	-3.30893	0.000936537	0.01228
ENSDARG00000015355	619.644	-2.59075	0.465429	-5.56637	2.60105e-08	2.06444e-06
ENSDARG00000061566	126.06	-2.24677	0.353193	-6.36131	2.00047e-10	2.88029e-08
ENSDARG00000084543	22.1439	-3.07411	1.00021	-3.07345	0.00211598	0.0235573
ENSDARG00000006683	111.732	-1.04424	0.305914	-3.4135	0.00064133	0.00915469
ENSDARG00000105424	64.0733	-0.890751	0.282495	-3.15316	0.00161512	0.0190282
ENSDARG00000102048	33.7823	-2.51254	0.370859	-6.7749	1.24493e-11	2.78232e-09
ENSDARG00000076796	99.753	0.906845	0.318593	2.84641	0.00442156	0.0407939
ENSDARG00000036316	1360.73	-1.12561	0.291243	-3.86486	0.000111155	0.00224317
ENSDARG00000014914	236.892	-0.463628	0.155612	-2.97938	0.00288836	0.0297662
ENSDARG00000053279	97.3655	2.11083	0.42374	4.98143	6.31156e-07	3.09344e-05
ENSDARG00000010625	209.959	-2.53129	0.295929	-8.55371	1.19197e-17	1.1899e-14
ENSDARG00000075048	268.889	0.63673	0.205927	3.09201	0.00198805	0.0223324
ENSDARG00000004402	14.7157	7.86353	1.57966	4.97799	6.4247e-07	3.13367e-05
ENSDARG00000036161	249.008	-0.689774	0.226649	-3.04335	0.00233958	0.025423
ENSDARG00000020759	117.854	-1.84409	0.512611	-3.59745	0.000321358	0.00527801
ENSDARG00000077912	58.6667	1.2795	0.316736	4.03963	5.35362e-05	0.00123579
ENSDARG00000080010	616.69	-0.82855	0.282945	-2.92831	0.00340815	0.0337524
ENSDARG00000090309	33.1557	1.26318	0.408862	3.08951	0.00200485	0.0224874
ENSDARG00000030938	9.3732	-2.43408	0.814156	-2.9897	0.00279255	0.0289562
ENSDARG00000105494	11.5543	-4.89263	1.19189	-4.10492	4.04452e-05	0.000987971
ENSDARG00000038834	213.127	0.699261	0.21927	3.18904	0.00142744	0.0173354
ENSDARG00000104138	232.027	-2.20034	0.487572	-4.51285	6.39613e-06	0.000211893
ENSDARG00000105265	121.588	-8.67189	2.70385	-3.20724	0.00134017	0.0164749
ENSDARG00000081270	3891.55	-1.44847	0.342369	-4.23073	2.32936e-05	0.00061559
ENSDARG00000104325	22.1554	-2.94349	0.536084	-5.49073	4.00271e-08	3.01189e-06
ENSDARG00000027777	76.2017	-1.39792	0.273725	-5.10702	3.27286e-07	1.80176e-05
ENSDARG00000115956	109.265	1.32244	0.281415	4.69925	2.61119e-06	0.000101823
ENSDARG00000002026	30.5305	-2.8065	0.686214	-4.08984	4.31677e-05	0.00103922
ENSDARG00000003449	38.445	-2.16049	0.477593	-4.5237	6.07674e-06	0.000203564
ENSDARG00000015662	684.698	1.10178	0.332523	3.31339	0.000921728	0.0121496
ENSDARG00000087227	1131.15	-2.28294	0.377885	-6.04135	1.52827e-09	1.76033e-07
ENSDARG00000017422	486.085	1.04257	0.320161	3.25638	0.00112843	0.0143439
ENSDARG00000014946	63.223	-4.04181	1.23968	-3.26037	0.00111267	0.0141835
ENSDARG00000058180	46.2229	0.97099	0.309535	3.13693	0.00170727	0.0197599
ENSDARG00000117431	298.586	-2.48837	0.573253	-4.34078	1.41977e-05	0.000410418
ENSDARG00000057671	433.27	0.785584	0.192054	4.09043	4.30572e-05	0.00103823
ENSDARG00000029600	22.6061	1.46417	0.459793	3.1844	0.00145054	0.0175732
ENSDARG00000076595	140.619	0.8717	0.253391	3.44014	0.000581418	0.0084938
ENSDARG00000069828	35.5859	1.6266	0.568505	2.86119	0.00422052	0.0395235
ENSDARG00000104810	12.1063	-2.24892	0.813317	-2.76513	0.00569006	0.048799
ENSDARG00000056801	68.6339	-0.907043	0.201829	-4.49412	6.98582e-06	0.000227899
ENSDARG00000090337	347.559	-1.82891	0.326531	-5.60102	2.13089e-08	1.74361e-06
ENSDARG00000056831	18.5651	-2.68606	0.864748	-3.10618	0.00189522	0.0215482
ENSDARG00000078887	51.73	-1.01059	0.337999	-2.98991	0.00279056	0.0289562
ENSDARG00000024278	141.777	-0.98728	0.302015	-3.26897	0.00107939	0.0138499
ENSDARG00000091211	2391.85	-1.61053	0.350432	-4.59585	4.30997e-06	0.000155138
ENSDARG00000010792	48.0429	-1.66229	0.539485	-3.08124	0.00206138	0.023018
ENSDARG00000057148	73.8562	0.806789	0.286761	2.81346	0.00490122	0.0436591
ENSDARG00000022048	6.90663	-2.64758	0.840252	-3.15094	0.00162747	0.0191286
ENSDARG00000062019	57.2325	1.40695	0.447181	3.14627	0.00165369	0.0192704
ENSDARG00000039452	29.566	-4.2572	0.842492	-5.0531	4.34697e-07	2.2523e-05
ENSDARG00000056549	46.8073	-1.12722	0.315486	-3.57296	0.000352963	0.00568309
ENSDARG00000077069	79.856	-2.20175	0.653183	-3.3708	0.00074951	0.0103726
ENSDARG00000079473	122.254	-0.784904	0.259916	-3.01984	0.0025291	0.0268017
ENSDARG00000027172	70.0149	-1.75624	0.502523	-3.49483	0.000474356	0.00721117
ENSDARG00000019709	99.3838	1.6324	0.418395	3.90157	9.55702e-05	0.00197117
ENSDARG00000039423	88.0803	2.199	0.522886	4.20551	2.60491e-05	0.000677186
ENSDARG00000075265	58.487	-2.37337	0.432823	-5.48346	4.17095e-08	3.09517e-06
ENSDARG00000015576	15.3058	-2.14992	0.759482	-2.83077	0.00464365	0.0420908
ENSDARG00000019845	170.27	-1.12963	0.291385	-3.87674	0.000105864	0.0021538
ENSDARG00000055276	37.1405	-2.00844	0.565807	-3.54969	0.000385685	0.00613083
ENSDARG00000006760	13.9091	-2.92063	0.68805	-4.2448	2.18793e-05	0.000587134
ENSDARG00000022614	9.74105	-8.52029	1.68459	-5.05777	4.24181e-07	2.22149e-05
ENSDARG00000062790	35.5565	1.09271	0.335155	3.26029	0.00111297	0.0141835
ENSDARG00000017128	20.8956	-2.30845	0.690528	-3.34302	0.000828727	0.0112099
ENSDARG00000012460	7.40086	-5.87672	1.44194	-4.07557	4.59016e-05	0.001091
ENSDARG00000077009	91.728	-1.37968	0.319204	-4.32225	1.54443e-05	0.000443032
ENSDARG00000117566	36.9937	-1.21435	0.351315	-3.45658	0.000547085	0.00805512
ENSDARG00000117551	48.2781	-1.57057	0.33202	-4.73035	2.24129e-06	8.94962e-05
ENSDARG00000021255	21.2142	-2.10909	0.7331	-2.87695	0.00401543	0.0382244
ENSDARG00000069278	35.6083	-1.35652	0.354877	-3.82251	0.000132098	0.00257556
ENSDARG00000018382	31.3392	-2.30285	0.45824	-5.02541	5.0236e-07	2.57614e-05
ENSDARG00000039273	189.658	0.895553	0.310239	2.88666	0.0038936	0.0374335
ENSDARG00000013763	2171.33	-1.33833	0.48532	-2.75762	0.00582239	0.0496777
ENSDARG00000007795	139.892	-0.802286	0.290621	-2.76059	0.00576975	0.0493129
ENSDARG00000076895	65.9085	2.27506	0.501616	4.53546	5.74781e-06	0.000195165
ENSDARG00000013168	106.904	1.28184	0.44479	2.8819	0.00395281	0.0377243
ENSDARG00000002509	17.8779	-2.88258	0.826084	-3.48945	0.000484011	0.0073134
ENSDARG00000039150	553.67	-1.1305	0.341372	-3.31164	0.000927494	0.0122007
ENSDARG00000077850	81.6885	-0.803403	0.20138	-3.98949	6.62154e-05	0.00147546
ENSDARG00000039243	38.2593	-2.07183	0.683766	-3.03003	0.00244527	0.0261053
ENSDARG00000025089	47.43	-1.62828	0.528719	-3.07966	0.00207236	0.0231234
ENSDARG00000039082	478.097	-0.769609	0.259571	-2.96492	0.00302758	0.0307565
ENSDARG00000068784	177.239	-2.25192	0.34624	-6.50391	7.82575e-11	1.34693e-08
ENSDARG00000052856	710.271	-0.729586	0.134224	-5.43559	5.46147e-08	3.85755e-06
ENSDARG00000039747	41.2611	-4.68577	0.977607	-4.7931	1.64224e-06	6.81188e-05
ENSDARG00000039034	198.025	-2.08591	0.460064	-4.53396	5.7889e-06	0.000196115
ENSDARG00000032435	248.493	0.748253	0.234667	3.18858	0.00142973	0.0173491
ENSDARG00000008575	120.703	-0.610939	0.188586	-3.23957	0.00119709	0.0150759
ENSDARG00000078448	20.7548	-3.67987	0.7583	-4.85279	1.21736e-06	5.34569e-05
ENSDARG00000103320	39.6681	1.08283	0.349253	3.10042	0.00193249	0.0218889
ENSDARG00000005355	24.138	-2.5313	0.667291	-3.7934	0.0001486	0.00284544
ENSDARG00000099730	136.638	-2.05606	0.515327	-3.98981	6.61256e-05	0.00147546
ENSDARG00000054835	26.9264	-2.66734	0.451067	-5.91339	3.35136e-09	3.53404e-07
ENSDARG00000102249	86.0197	-1.02775	0.230714	-4.45464	8.40337e-06	0.000262697
ENSDARG00000104126	93.1101	1.60877	0.367013	4.38343	1.16827e-05	0.000349456
ENSDARG00000111557	759.516	-1.91086	0.483226	-3.95437	7.67356e-05	0.00165568
ENSDARG00000098534	99.1515	-3.88564	0.582343	-6.67242	2.51617e-11	5.02363e-09
ENSDARG00000099439	84.6713	-1.44194	0.440773	-3.27139	0.00107021	0.0137674
ENSDARG00000059398	70.2098	1.0053	0.315168	3.18973	0.00142406	0.0173083
ENSDARG00000101210	13.9623	4.04158	1.22151	3.30868	0.000937359	0.01228
ENSDARG00000077231	52.3123	-1.40251	0.45918	-3.05438	0.00225525	0.0246138
ENSDARG00000113899	63.7523	-1.69008	0.290084	-5.82619	5.67069e-09	5.37423e-07
ENSDARG00000095556	663.054	-2.51358	0.558785	-4.4983	6.84986e-06	0.000223952
ENSDARG00000094719	384.957	-2.4571	0.710753	-3.45704	0.000546151	0.00804928
ENSDARG00000092191	231.679	-3.96869	0.810586	-4.89607	9.7771e-07	4.42303e-05
ENSDARG00000042210	80.9803	1.28004	0.443736	2.8847	0.00391785	0.0375116
ENSDARG00000025332	201.641	-0.617093	0.21591	-2.85811	0.00426177	0.0398102
ENSDARG00000068231	6.74954	-2.57285	0.779314	-3.30142	0.000961954	0.012526
ENSDARG00000101471	58.9319	-2.27247	0.598859	-3.79467	0.000147843	0.00283457
ENSDARG00000026829	63.6276	-1.87643	0.407604	-4.60355	4.15341e-06	0.000150225
ENSDARG00000068763	99.0827	-1.09037	0.300019	-3.63432	0.000278713	0.00472369
ENSDARG00000026664	51.5738	1.4984	0.319864	4.68449	2.80658e-06	0.000108594
ENSDARG00000011583	103.387	-1.72207	0.373846	-4.60636	4.09784e-06	0.000148574
ENSDARG00000062868	85.5873	1.41241	0.340928	4.14285	3.43012e-05	0.000861789
ENSDARG00000093864	26.6596	-0.934232	0.326373	-2.86246	0.00420362	0.0393898
ENSDARG00000041595	1644.14	1.16869	0.423919	2.75687	0.00583582	0.049764
ENSDARG00000069122	35.9478	1.32644	0.39544	3.35434	0.000795532	0.0108491
ENSDARG00000057491	89.5246	-0.905423	0.285078	-3.17605	0.00149294	0.018014
ENSDARG00000101438	113.718	0.932477	0.246551	3.78208	0.000155523	0.00295696
ENSDARG00000069168	44.0958	1.68472	0.37931	4.44154	8.93156e-06	0.000276897
ENSDARG00000062721	119.527	-2.91687	0.377184	-7.7333	1.04797e-14	4.02367e-12
ENSDARG00000031763	35.8693	2.6748	0.762643	3.50727	0.000452721	0.00694575
ENSDARG00000062138	52.0189	0.907271	0.296293	3.06207	0.00219809	0.0242017
ENSDARG00000016676	32.0918	-2.65562	0.409522	-6.4847	8.891e-11	1.47927e-08
ENSDARG00000040917	11.4361	-2.53391	0.893153	-2.83704	0.0045534	0.0415747
ENSDARG00000040926	169.464	2.39808	0.43974	5.4534	4.94146e-08	3.54035e-06
ENSDARG00000092402	13.2982	2.80394	0.75738	3.70216	0.000213772	0.00381528
ENSDARG00000014680	48.3662	-1.58088	0.52452	-3.01396	0.00257865	0.0271538
ENSDARG00000003795	389.273	0.826682	0.208283	3.96903	7.21656e-05	0.00157753
ENSDARG00000041108	101.3	-1.50067	0.408833	-3.67061	0.000241975	0.00423287
ENSDARG00000022437	43.3216	-4.10889	1.16524	-3.52622	0.000421541	0.00658689
ENSDARG00000056407	56.0136	-1.749	0.53596	-3.26331	0.0011012	0.0140695
ENSDARG00000018283	25.5206	-1.81026	0.453272	-3.99377	6.50308e-05	0.00145993
ENSDARG00000067741	200.489	-2.09276	0.421504	-4.96499	6.8706e-07	3.27644e-05
ENSDARG00000061796	37.726	-3.01186	0.500406	-6.01884	1.75675e-09	1.97787e-07
ENSDARG00000040564	97.6374	0.857674	0.282648	3.03442	0.00240997	0.0258687
ENSDARG00000061742	88.5053	0.838693	0.273334	3.06839	0.00215218	0.023854
ENSDARG00000055751	1889.75	-1.43805	0.284133	-5.06119	4.16646e-07	2.20454e-05
ENSDARG00000061699	164.367	0.515128	0.173494	2.96913	0.00298641	0.030483
ENSDARG00000036291	390.946	-0.862958	0.312541	-2.7611	0.00576065	0.0492633
ENSDARG00000026766	106.565	-1.23057	0.336919	-3.65243	0.000259766	0.00449786
ENSDARG00000032103	117.471	-1.51745	0.359588	-4.21998	2.44325e-05	0.000638486
ENSDARG00000068374	421.561	-1.28437	0.32208	-3.98774	6.67052e-05	0.00147964
ENSDARG00000078775	53.6248	-1.1286	0.328414	-3.4365	0.000589273	0.00858344
ENSDARG00000031095	7.11666	-5.1821	1.48505	-3.48952	0.000483886	0.0073134
ENSDARG00000055124	294.616	-0.818352	0.226614	-3.61122	0.000304762	0.00507228
ENSDARG00000061370	17.0081	2.19228	0.71728	3.05638	0.00224025	0.0245453
ENSDARG00000017126	127.192	1.48213	0.246392	6.01534	1.79511e-09	2.00596e-07
ENSDARG00000074750	120.311	1.14914	0.319582	3.59574	0.000323469	0.00529357
ENSDARG00000007383	42.7473	-1.42393	0.505243	-2.81831	0.00482773	0.04321
ENSDARG00000040319	28.7625	-1.94446	0.706081	-2.75388	0.00588938	0.0499781
ENSDARG00000040503	48.134	-2.65954	0.404644	-6.57256	4.94569e-11	9.03131e-09
ENSDARG00000074431	136.235	0.970434	0.241298	4.02172	5.77748e-05	0.00132079
ENSDARG00000103288	71.8944	0.762922	0.252658	3.01959	0.00253118	0.0268047
ENSDARG00000096562	353.773	-1.45466	0.35806	-4.06261	4.85261e-05	0.0011425
ENSDARG00000096662	135.498	-1.76043	0.343847	-5.11982	3.05832e-07	1.71518e-05
ENSDARG00000059090	83.4474	1.7713	0.385648	4.59305	4.36818e-06	0.000156857
ENSDARG00000079271	45.0636	1.21311	0.386079	3.14214	0.0016772	0.0194934
ENSDARG00000063555	61.1202	1.40073	0.321641	4.35495	1.33095e-05	0.000388491
ENSDARG00000090767	99.9495	-3.96908	0.400208	-9.91754	3.49268e-23	8.71656e-20
ENSDARG00000002956	136.717	-3.2209	0.626302	-5.14272	2.70789e-07	1.53591e-05
ENSDARG00000096587	28.6989	-3.02013	0.736354	-4.10147	4.10538e-05	0.000999577
ENSDARG00000074229	283.967	0.892738	0.283731	3.14642	0.0016528	0.0192704
ENSDARG00000099954	164.587	-1.76383	0.185336	-9.51694	1.78355e-21	3.33835e-18
ENSDARG00000013721	4171.38	-1.61438	0.410609	-3.93168	8.43542e-05	0.00178659
ENSDARG00000042826	168.837	-2.17032	0.591553	-3.66885	0.000243643	0.00424716
ENSDARG00000020521	88.2348	-0.685036	0.245106	-2.79486	0.00519228	0.0454896
ENSDARG00000079252	5.00711	-2.84527	0.744545	-3.82149	0.000132649	0.00258294
ENSDARG00000088877	55.0648	-1.2717	0.259867	-4.89364	9.89885e-07	4.46035e-05
ENSDARG00000016457	62.6136	-0.899394	0.321753	-2.7953	0.00518522	0.0454896
ENSDARG00000014554	298.915	1.16646	0.37525	3.10849	0.00188048	0.0214343
ENSDARG00000010098	79.3272	1.85258	0.463303	3.99863	6.37095e-05	0.00143456
ENSDARG00000045190	5.70215	-4.95479	1.18516	-4.18069	2.9062e-05	0.000743887
ENSDARG00000045180	3.78418	-5.67296	1.68386	-3.36902	0.000754356	0.0104204
ENSDARG00000007807	44.0543	-4.35217	1.08123	-4.0252	5.6928e-05	0.00130342
ENSDARG00000076229	197.111	-0.696858	0.249964	-2.78784	0.00530608	0.0461568
ENSDARG00000028957	92.0006	-1.00492	0.317748	-3.16264	0.00156348	0.018625
ENSDARG00000100072	54.8737	1.0484	0.353829	2.96301	0.00304642	0.0308849
ENSDARG00000061844	185.378	1.60438	0.349757	4.58713	4.4938e-06	0.000160981
ENSDARG00000102470	72.4738	0.853306	0.252467	3.37987	0.000725193	0.0101203
ENSDARG00000061710	46.0575	-1.2527	0.444603	-2.81758	0.00483875	0.0432312
ENSDARG00000055078	15.1312	-1.8585	0.553991	-3.35474	0.000794392	0.0108491
ENSDARG00000087084	7.58848	-3.84482	1.00676	-3.81901	0.000133988	0.00260562
ENSDARG00000026482	43.6749	1.48121	0.489655	3.025	0.00248631	0.0263855
ENSDARG00000018303	28.7705	-1.76212	0.623628	-2.82559	0.00471936	0.0425197
ENSDARG00000020876	420.676	-2.21076	0.39737	-5.56348	2.64449e-08	2.08414e-06
ENSDARG00000054442	9.0353	2.85131	0.965206	2.9541	0.00313585	0.0315354
ENSDARG00000045066	115.442	-2.86001	0.486489	-5.87888	4.13057e-09	4.17914e-07
ENSDARG00000006125	247.93	-1.02192	0.191568	-5.3345	9.58079e-08	6.23751e-06
ENSDARG00000087657	438.71	-1.13628	0.386808	-2.93758	0.0033079	0.0328901
ENSDARG00000009214	64.2833	-1.01213	0.283512	-3.56997	0.000357028	0.00573005
ENSDARG00000010018	45.9785	-2.36527	0.639696	-3.6975	0.000217734	0.00386297
ENSDARG00000078249	9.20718	-2.55093	0.668727	-3.81461	0.000136401	0.00264568
ENSDARG00000060457	113.456	-1.94749	0.421247	-4.62315	3.7795e-06	0.000139052
ENSDARG00000101579	104.962	1.37754	0.284909	4.835	1.33144e-06	5.74554e-05
ENSDARG00000099060	5.37402	-6.41455	1.8444	-3.47786	0.000505438	0.00755332
ENSDARG00000015891	45.0378	-2.24345	0.468615	-4.78742	1.68942e-06	6.94148e-05
ENSDARG00000106669	134.621	-1.09517	0.389732	-2.81005	0.00495335	0.0439926
ENSDARG00000098946	99.2095	-1.83792	0.462918	-3.97028	7.17872e-05	0.00157155
ENSDARG00000037618	57.5842	-2.79336	1.00134	-2.78962	0.00527699	0.045994
ENSDARG00000090949	129.458	0.615525	0.220144	2.79601	0.00517382	0.0454896
ENSDARG00000075592	19.4442	-2.50753	0.701319	-3.57545	0.000349627	0.00564151
ENSDARG00000071251	30.506	-2.27679	0.650508	-3.50002	0.000465221	0.00710114
ENSDARG00000059363	49.961	-2.82612	0.605665	-4.66615	3.06898e-06	0.000117532
ENSDARG00000099747	74.9183	1.01722	0.297387	3.42054	0.000624967	0.00898967
ENSDARG00000103503	45.4663	2.20188	0.579704	3.79828	0.000145702	0.0028043
ENSDARG00000100529	52.0872	-8.38982	1.8828	-4.45602	8.34937e-06	0.00026207
ENSDARG00000099596	29.5512	1.47074	0.517464	2.84221	0.00448015	0.0410918
ENSDARG00000078912	44.4435	-1.85816	0.571104	-3.25362	0.00113945	0.0144717
ENSDARG00000100060	14.8221	-2.03013	0.593448	-3.42091	0.000624127	0.00898623
ENSDARG00000071205	5.47913	-4.71613	1.59372	-2.95919	0.00308447	0.0311653
ENSDARG00000089878	58.0848	-2.6602	0.503075	-5.28788	1.23742e-07	7.72047e-06
ENSDARG00000101034	65.7815	-2.15554	0.380273	-5.6684	1.44135e-08	1.25481e-06
ENSDARG00000098228	511.698	0.97416	0.260199	3.7439	0.000181186	0.00334948
ENSDARG00000059109	33.4286	1.75725	0.495549	3.54607	0.000391027	0.00618947
ENSDARG00000078547	16.9217	-3.73602	1.11305	-3.35656	0.000789178	0.0108117
ENSDARG00000059054	894.953	-2.14461	0.52561	-4.08023	4.49902e-05	0.00107274
ENSDARG00000022280	598.024	-0.987123	0.225345	-4.3805	1.18405e-05	0.000353187
ENSDARG00000063252	42.3175	1.64919	0.390359	4.2248	2.39158e-05	0.000627171
ENSDARG00000105592	30.8465	-3.52953	1.04831	-3.36689	0.0007602	0.0104891
ENSDARG00000058094	261.928	-1.14941	0.339347	-3.38714	0.000706264	0.00991152
ENSDARG00000062954	108.768	0.971014	0.300147	3.23513	0.00121586	0.0152738
ENSDARG00000062962	241.995	0.88052	0.267053	3.29717	0.000976632	0.0126945
ENSDARG00000019842	125.058	0.698893	0.235481	2.96793	0.00299808	0.0305189
ENSDARG00000040380	86.6351	-1.98965	0.439701	-4.525	6.03942e-06	0.000202767
ENSDARG00000034210	68.6864	1.00567	0.357427	2.81364	0.00489845	0.0436591
ENSDARG00000005230	774.539	-0.644544	0.21451	-3.00473	0.00265815	0.0278344
ENSDARG00000062820	7.39728	-5.78742	1.37832	-4.1989	2.68213e-05	0.000692451
ENSDARG00000071116	112.673	-1.23198	0.316678	-3.89031	0.000100115	0.00205359
ENSDARG00000004280	47.3426	1.14642	0.386254	2.96804	0.00299705	0.0305189
ENSDARG00000105293	114.853	0.720416	0.258325	2.7888	0.00529044	0.0460576
ENSDARG00000030700	65.7796	-1.08759	0.39486	-2.75436	0.00588063	0.049947
ENSDARG00000110189	112.521	-1.37452	0.497126	-2.76493	0.00569349	0.0488004
ENSDARG00000099002	27.4942	-2.32116	0.425912	-5.44985	5.04119e-08	3.59461e-06
ENSDARG00000086762	21.3255	-2.98572	0.886068	-3.36963	0.000752682	0.0104069
ENSDARG00000002013	502.798	-0.99005	0.295778	-3.34727	0.000816109	0.0110792
ENSDARG00000070774	9.78678	2.60748	0.872459	2.98865	0.00280213	0.0290173
ENSDARG00000057234	169.619	-0.554406	0.195924	-2.82971	0.00465907	0.0421795
ENSDARG00000070704	45.4403	1.41071	0.305272	4.62117	3.81576e-06	0.000140042
ENSDARG00000036107	732.97	-1.19006	0.392518	-3.03187	0.00243042	0.0259951
ENSDARG00000036104	35.8913	-1.93837	0.579962	-3.34223	0.000831073	0.0112315
ENSDARG00000016623	9.10435	-3.17935	1.01458	-3.13367	0.00172637	0.0199465
ENSDARG00000062268	77.7048	-1.24062	0.337848	-3.67212	0.000240551	0.00421288
ENSDARG00000031751	40.4593	-2.89223	0.973701	-2.97035	0.00297465	0.0304132
ENSDARG00000036065	408.122	1.15086	0.223191	5.1564	2.51747e-07	1.44987e-05
ENSDARG00000095427	37.9798	-1.53293	0.453977	-3.37668	0.000733676	0.0102005
ENSDARG00000079705	24.4961	-2.38445	0.464775	-5.13034	2.89226e-07	1.62815e-05
ENSDARG00000014588	102.991	-1.97311	0.430253	-4.58593	4.51975e-06	0.000161524
ENSDARG00000011506	14.9511	-4.32349	1.55276	-2.7844	0.00536276	0.0465249
ENSDARG00000032651	392.437	-0.818669	0.220706	-3.70932	0.000207818	0.00372679
ENSDARG00000035907	10.0629	-2.82535	0.877533	-3.21965	0.00128349	0.0159494
ENSDARG00000035869	447.074	-0.646959	0.199076	-3.24982	0.00115479	0.0146146
ENSDARG00000035880	10.8939	-2.33329	0.691613	-3.37369	0.000741683	0.0102738
ENSDARG00000098753	122.276	-1.77211	0.396623	-4.468	7.89546e-06	0.000252459
ENSDARG00000054340	31.4388	-3.11107	0.603077	-5.15866	2.48718e-07	1.43796e-05
ENSDARG00000032849	262.066	2.0493	0.303532	6.75153	1.46298e-11	3.17487e-09
ENSDARG00000097137	53.5078	-3.38576	1.07206	-3.15817	0.00158762	0.0188375
ENSDARG00000060926	35.9188	-1.85667	0.335352	-5.53647	3.08625e-08	2.38214e-06
ENSDARG00000060917	14.6008	-2.45879	0.840728	-2.92459	0.00344909	0.0339935
ENSDARG00000035823	75.4956	1.33062	0.314091	4.23643	2.27106e-05	0.000606182
ENSDARG00000061304	20.7637	-2.32958	0.704028	-3.30894	0.000936507	0.01228
ENSDARG00000054848	124.598	-0.917217	0.269295	-3.406	0.000659223	0.00936547
ENSDARG00000070151	103.245	1.2853	0.354458	3.62611	0.000287727	0.00484092
ENSDARG00000025269	236.849	-0.457135	0.145571	-3.14029	0.00168782	0.0195918
ENSDARG00000109996	4.21524	-3.55254	1.22945	-2.88953	0.00385815	0.0372242
ENSDARG00000101785	32.2417	-2.00597	0.432978	-4.63295	3.60489e-06	0.000134613
ENSDARG00000004378	134.192	-2.30185	0.372464	-6.18008	6.40706e-10	8.34255e-08
ENSDARG00000098777	47.0026	2.64236	0.546221	4.83753	1.31464e-06	5.68944e-05
ENSDARG00000059035	1202.46	-0.719489	0.213107	-3.37619	0.00073498	0.0102005
ENSDARG00000075327	97.3552	-2.38326	0.372919	-6.39082	1.64998e-10	2.44621e-08
ENSDARG00000019442	17.1881	2.18905	0.609668	3.59056	0.000329969	0.00537646
ENSDARG00000099645	59.8253	-1.57894	0.55962	-2.82145	0.00478066	0.042917
ENSDARG00000112977	50.0674	-2.98596	0.602423	-4.95658	7.17459e-07	3.38903e-05
ENSDARG00000014704	40.3946	-1.70319	0.536403	-3.17521	0.0014973	0.018052
ENSDARG00000030604	6.57925	-3.2313	0.954446	-3.38553	0.000710418	0.00995117
ENSDARG00000041869	20.5566	2.35781	0.831252	2.83646	0.00456169	0.0416251
ENSDARG00000038278	35.0052	-4.09054	0.726154	-5.63316	1.76938e-08	1.50538e-06
ENSDARG00000037883	45.7887	-1.01415	0.30156	-3.36302	0.000770942	0.0105977
ENSDARG00000099186	229.784	-1.89161	0.461568	-4.09822	4.16334e-05	0.00101204
ENSDARG00000100383	96.9334	-3.12155	0.496963	-6.28125	3.3586e-10	4.61392e-08
ENSDARG00000103720	2218.81	-0.797145	0.236179	-3.37517	0.000737701	0.0102281
ENSDARG00000003963	11.122	2.40637	0.83877	2.86892	0.00411871	0.0387884
ENSDARG00000006615	133.572	1.38256	0.387145	3.57116	0.000355402	0.00571007
ENSDARG00000078578	115.476	1.10954	0.253514	4.37664	1.20522e-05	0.000358076
ENSDARG00000042379	71.3371	1.29429	0.338401	3.82473	0.000130917	0.0025659
ENSDARG00000042332	207.968	-1.97089	0.474192	-4.15632	3.2341e-05	0.00081665
ENSDARG00000057787	138.136	-2.63403	0.568857	-4.63038	3.64987e-06	0.000135616
ENSDARG00000098012	364.337	-1.84099	0.560408	-3.28508	0.00101952	0.013172
ENSDARG00000037403	5.10659	-3.00947	0.925281	-3.25249	0.00114399	0.0145171
ENSDARG00000030782	233.919	-2.45588	0.648704	-3.78583	0.000153195	0.00291851
ENSDARG00000058413	13.902	-3.38255	1.16965	-2.89193	0.00382888	0.0369895
ENSDARG00000028259	46.6409	1.06365	0.370935	2.86747	0.00413762	0.0389258
ENSDARG00000097205	982.311	-1.50991	0.418882	-3.60463	0.000312599	0.00517794
ENSDARG00000093199	108.601	1.44586	0.356192	4.05922	4.92375e-05	0.00115561
ENSDARG00000069409	51.0418	1.39042	0.306818	4.53173	5.85027e-06	0.000197747
ENSDARG00000096859	16.1806	-5.19186	1.01589	-5.11065	3.21044e-07	1.77392e-05
ENSDARG00000075851	77.3972	1.06831	0.352151	3.03368	0.00241589	0.0258977
ENSDARG00000024966	38.5523	-1.31964	0.469861	-2.80858	0.0049761	0.0441296
ENSDARG00000076834	9.45722	-2.66278	0.845559	-3.14914	0.00163754	0.0191716
ENSDARG00000077396	16.9696	-2.02533	0.576085	-3.51569	0.000438619	0.00679905
ENSDARG00000100826	514.496	-2.08722	0.381921	-5.46505	4.62764e-08	3.3638e-06
ENSDARG00000055493	244.657	-1.89201	0.319847	-5.91536	3.31145e-09	3.51671e-07
ENSDARG00000006120	114.787	2.42623	0.424305	5.71812	1.07712e-08	9.65793e-07
ENSDARG00000074410	48.7619	1.40469	0.470921	2.98287	0.00285563	0.0294686
ENSDARG00000087736	19.5606	-2.27109	0.60814	-3.73449	0.000188096	0.00344321
ENSDARG00000036848	203.631	-3.53158	0.521504	-6.77192	1.27088e-11	2.79856e-09
ENSDARG00000088440	92.8207	-1.70413	0.322574	-5.28292	1.27141e-07	7.86701e-06
ENSDARG00000068939	32.0952	-1.90021	0.678107	-2.80222	0.0050752	0.0447562
ENSDARG00000040984	128.381	-1.00971	0.33212	-3.04021	0.00236416	0.0256256
ENSDARG00000054543	17.7731	-2.75266	0.800476	-3.43878	0.000584348	0.00852829
ENSDARG00000068965	135.274	1.36089	0.27523	4.94458	7.63074e-07	3.59317e-05
ENSDARG00000041060	36.9645	-2.84289	0.584915	-4.86035	1.17176e-06	5.17581e-05
ENSDARG00000030933	98.0523	1.37604	0.453076	3.03711	0.00238862	0.0257503
ENSDARG00000061030	10.6122	3.74164	1.2086	3.09583	0.00196261	0.0221129
ENSDARG00000013921	342.04	-1.31585	0.317334	-4.14657	3.3749e-05	0.000849341
ENSDARG00000063711	47.8186	-2.36362	0.56267	-4.20072	2.66066e-05	0.000689286
ENSDARG00000098954	54.8423	1.48396	0.471149	3.14966	0.00163458	0.0191519
ENSDARG00000005948	25.6494	1.43341	0.511382	2.80301	0.00506279	0.0446731
ENSDARG00000013598	65.7959	-2.12109	0.518741	-4.08892	4.33388e-05	0.00103999
ENSDARG00000019160	42.8658	-1.12021	0.343324	-3.26283	0.00110305	0.0140811
ENSDARG00000054087	62.9145	1.104	0.342926	3.21937	0.00128473	0.0159515
ENSDARG00000089838	35.8491	-3.74926	0.739834	-5.0677	4.02653e-07	2.15333e-05
ENSDARG00000075697	25.6592	-2.13788	0.682951	-3.13036	0.00174595	0.0201416
ENSDARG00000039096	7.07794	-4.63416	1.46924	-3.15412	0.0016098	0.0190036
ENSDARG00000089404	41.1237	-2.1818	0.478942	-4.55547	5.22696e-06	0.000179515
ENSDARG00000014891	226.539	1.11941	0.378586	2.95681	0.00310842	0.031365
ENSDARG00000033840	65.1527	-2.44465	0.402056	-6.08039	1.19891e-09	1.48367e-07
ENSDARG00000098004	18.4793	-3.13558	0.990656	-3.16515	0.00155001	0.0185346
ENSDARG00000101334	378.278	-1.51985	0.389275	-3.90432	9.44907e-05	0.00195429
ENSDARG00000104296	34.8806	-4.36927	1.48631	-2.93967	0.00328564	0.032734
ENSDARG00000083760	503.324	-2.1628	0.296986	-7.28249	3.27723e-13	9.81465e-11
ENSDARG00000103474	427.398	-3.15793	0.493609	-6.39764	1.578e-10	2.38676e-08
ENSDARG00000037833	33.0427	-1.53316	0.350484	-4.37441	1.21761e-05	0.000359781
ENSDARG00000076496	69.9195	-2.5443	0.717398	-3.54657	0.000390285	0.00618427
ENSDARG00000109769	14.8478	-2.33616	0.651773	-3.58431	0.000337968	0.00548887
ENSDARG00000117297	40.4789	-1.81694	0.541628	-3.35458	0.000794844	0.0108491
ENSDARG00000078011	72.6654	-1.44013	0.361101	-3.98817	6.65859e-05	0.00147964
ENSDARG00000071261	10.0613	-4.32129	0.920753	-4.69321	2.68945e-06	0.000104602
ENSDARG00000058647	54.0071	-1.7185	0.421994	-4.07232	4.65469e-05	0.00110284
ENSDARG00000063075	171.195	-1.60998	0.334816	-4.80855	1.52026e-06	6.37657e-05
ENSDARG00000013830	555.525	0.909908	0.191371	4.75469	1.98753e-06	8.02295e-05
ENSDARG00000058332	141.79	0.904896	0.25482	3.55111	0.00038361	0.00610434
ENSDARG00000005078	67.5265	1.10773	0.273177	4.05499	5.01357e-05	0.00117302
ENSDARG00000078191	15.4202	-2.44201	0.715872	-3.41124	0.00064668	0.0092135
ENSDARG00000058082	9.99401	-3.31944	0.952898	-3.48352	0.000494861	0.00744812
ENSDARG00000013838	58.7394	-1.81095	0.360866	-5.01834	5.21211e-07	2.64563e-05
ENSDARG00000012513	144.852	-0.673256	0.22318	-3.01665	0.00255584	0.0270086
ENSDARG00000115843	29.8356	1.87362	0.562784	3.32919	0.00087098	0.0116969
ENSDARG00000031317	278.085	-1.43255	0.404495	-3.54157	0.000397756	0.00627608
ENSDARG00000062096	233.616	0.52429	0.185679	2.82364	0.0047482	0.0427044
ENSDARG00000019444	343.177	-1.27647	0.343448	-3.71663	0.000201902	0.00363812
ENSDARG00000015003	22.9952	-2.85411	0.582309	-4.90137	9.51728e-07	4.31854e-05
ENSDARG00000008434	95.3675	-1.43361	0.267848	-5.35233	8.6829e-08	5.72765e-06
ENSDARG00000013346	130.314	0.655624	0.237947	2.75534	0.0058632	0.0498555
ENSDARG00000117085	23.6668	-2.40705	0.609517	-3.94911	7.84438e-05	0.00168276
ENSDARG00000004132	282.221	-0.613089	0.169013	-3.62746	0.000286218	0.00482096
ENSDARG00000011510	44.7705	-0.947993	0.260731	-3.63591	0.000277005	0.0047028
ENSDARG00000074244	15.6642	-2.90254	0.658964	-4.4047	1.05928e-05	0.000320438
ENSDARG00000017986	804.064	0.888433	0.226632	3.92016	8.849e-05	0.00186102
ENSDARG00000022456	72.2742	-1.52268	0.354759	-4.29215	1.76951e-05	0.000495264
ENSDARG00000012340	194.127	-1.32339	0.310387	-4.26368	2.01088e-05	0.00054947
ENSDARG00000074245	357.907	0.650136	0.235344	2.76249	0.00573623	0.0490824
ENSDARG00000039265	13.2113	-2.06059	0.688099	-2.99462	0.00274788	0.028594
ENSDARG00000021611	66.03	-1.8766	0.480251	-3.90753	9.32433e-05	0.00193651
ENSDARG00000034714	79.7669	1.39222	0.363779	3.8271	0.000129661	0.00255131
ENSDARG00000034568	35.7952	-1.13128	0.383766	-2.94784	0.00319998	0.0320083
ENSDARG00000095512	390.468	-1.63984	0.423113	-3.87566	0.000106335	0.00215954
ENSDARG00000104197	17.4065	-2.12514	0.617346	-3.44239	0.000576604	0.00843994
ENSDARG00000076564	303.243	0.98474	0.279959	3.51745	0.000435719	0.00676811
ENSDARG00000004218	63.3802	1.85536	0.469857	3.94877	7.85527e-05	0.00168276
ENSDARG00000018179	95.8607	-2.23423	0.482481	-4.63071	3.64407e-06	0.000135616
ENSDARG00000100606	77.6817	-2.9556	0.681964	-4.33395	1.46456e-05	0.000421738
ENSDARG00000036956	99.9023	1.06837	0.304162	3.5125	0.000443909	0.00685174
ENSDARG00000036878	32.8624	1.81101	0.438144	4.13337	3.57481e-05	0.000892152
ENSDARG00000025147	118.932	-1.45234	0.326623	-4.44653	8.7268e-06	0.00027111
ENSDARG00000000796	505.745	-3.92463	0.319408	-12.2872	1.06089e-34	7.94292e-31
ENSDARG00000000588	98.5672	-1.48945	0.495799	-3.00415	0.00266325	0.0278488
ENSDARG00000060372	26.717	-2.70239	0.911216	-2.96569	0.00302	0.0307083
ENSDARG00000004018	35.4515	-1.70087	0.365915	-4.64825	3.34756e-06	0.000126263
ENSDARG00000031161	12.9296	3.28886	0.881557	3.73073	0.000190923	0.00348644
ENSDARG00000101441	42.5734	-3.2618	0.715702	-4.55747	5.17725e-06	0.000178217
ENSDARG00000061147	15.0611	1.74708	0.597037	2.92625	0.00343073	0.0339094
ENSDARG00000078859	49.2767	2.27456	0.719021	3.16341	0.00155932	0.0185902
ENSDARG00000054641	37.446	-2.55021	0.476396	-5.35313	8.64477e-08	5.72765e-06
ENSDARG00000088040	10.1414	-3.2697	1.11246	-2.93915	0.00329117	0.0327672
ENSDARG00000115013	10.8643	-5.75079	1.69275	-3.3973	0.000680548	0.00964099
ENSDARG00000086856	67.6574	-1.95394	0.344095	-5.6785	1.35878e-08	1.18984e-06
ENSDARG00000103590	93.2758	0.780686	0.279291	2.79524	0.00518614	0.0454896
ENSDARG00000099003	22.2661	2.60296	0.520488	5.00099	5.70355e-07	2.82798e-05
ENSDARG00000060849	37.3037	-1.13553	0.395434	-2.87161	0.00408387	0.0386295
ENSDARG00000103725	17.487	2.01822	0.588746	3.428	0.000608046	0.00879698
ENSDARG00000060597	61.4277	-3.89915	0.977746	-3.98789	6.66623e-05	0.00147964
ENSDARG00000034107	21.908	-8.64489	1.75282	-4.93198	8.14017e-07	3.78543e-05
ENSDARG00000088091	147.72	-1.8008	0.389082	-4.62831	3.68655e-06	0.000136579
ENSDARG00000095962	5.95965	5.52986	1.63537	3.3814	0.00072117	0.0100735
ENSDARG00000103962	140.053	1.18508	0.381249	3.10842	0.0018809	0.0214343
ENSDARG00000099865	218.808	-1.02935	0.315851	-3.25898	0.00111813	0.0142372
ENSDARG00000016858	50.3905	-1.18383	0.330874	-3.57788	0.000346389	0.00561346
ENSDARG00000086337	3.00316	-3.53693	1.20205	-2.94241	0.00325667	0.0325103
ENSDARG00000068214	921.321	-0.942282	0.240228	-3.92245	8.76517e-05	0.00184599
ENSDARG00000017602	84.3147	-2.07133	0.402406	-5.14738	2.64149e-07	1.50968e-05
ENSDARG00000086746	73.141	-4.06959	0.693287	-5.87	4.35803e-09	4.30188e-07
ENSDARG00000088619	80.3894	-1.17882	0.317161	-3.71677	0.000201783	0.00363812
ENSDARG00000101028	133.747	-1.74861	0.457341	-3.82342	0.000131612	0.00257279
ENSDARG00000052903	9.69798	3.1239	1.04881	2.97851	0.00289654	0.0298094
ENSDARG00000029822	15.1363	-3.75734	1.02186	-3.67696	0.000236029	0.00415312
ENSDARG00000017490	17.3728	-3.93984	1.23493	-3.19033	0.00142108	0.0172862
ENSDARG00000006251	252.305	-0.997658	0.222845	-4.47691	7.57298e-06	0.00024492
ENSDARG00000058746	97.7858	-0.780953	0.225674	-3.46053	0.000539104	0.00796895
ENSDARG00000012820	389.139	-0.753145	0.246423	-3.05631	0.00224078	0.0245453
ENSDARG00000074481	76.8444	1.42183	0.32179	4.41851	9.93843e-06	0.000305581
ENSDARG00000016048	92.0421	-0.920746	0.276861	-3.32567	0.000882077	0.0117859
ENSDARG00000023536	174.502	0.80977	0.255669	3.16726	0.00153884	0.0184341
ENSDARG00000044694	84.6946	-2.61323	0.39739	-6.57597	4.8337e-11	8.93577e-09
ENSDARG00000079104	37.7697	1.92628	0.59604	3.2318	0.00123014	0.0154143
ENSDARG00000057121	287.735	-4.41414	0.749557	-5.889	3.88533e-09	3.95775e-07
ENSDARG00000096368	50.5319	-5.19341	1.44425	-3.59592	0.000323243	0.00529357
ENSDARG00000093126	256.058	-3.33074	0.425632	-7.8254	5.06047e-15	2.16501e-12
ENSDARG00000078970	8.44335	-5.80748	1.62556	-3.5726	0.000353456	0.00568491
ENSDARG00000069769	8.77306	-4.52022	1.58626	-2.84961	0.00437732	0.0404855
ENSDARG00000044612	238.047	-2.21435	0.519732	-4.26057	2.03908e-05	0.000555149
ENSDARG00000095627	94.3546	-2.23855	0.43933	-5.09538	3.48038e-07	1.8951e-05
ENSDARG00000044613	77.2146	-2.37155	0.659248	-3.59736	0.00032146	0.00527801
ENSDARG00000044625	444.614	-1.01414	0.185712	-5.46083	4.73908e-08	3.42816e-06
ENSDARG00000007184	319.462	-1.60668	0.344255	-4.66712	3.05446e-06	0.000117276
ENSDARG00000054916	315.926	-1.94919	0.363789	-5.35802	8.41374e-08	5.62443e-06
ENSDARG00000069266	100.175	-0.82561	0.217024	-3.80424	0.000142243	0.00274477
ENSDARG00000055076	167.646	-0.776066	0.235071	-3.30141	0.000961996	0.012526
ENSDARG00000037012	56.9064	-4.5217	0.702176	-6.43956	1.19819e-10	1.92922e-08
ENSDARG00000098766	1045.23	0.956954	0.210707	4.54162	5.58224e-06	0.000190841
ENSDARG00000079095	68.4109	-2.19059	0.342221	-6.40108	1.54277e-10	2.35729e-08
ENSDARG00000015557	17.9822	-2.30997	0.787144	-2.93462	0.00333958	0.0331611
ENSDARG00000040178	59.1914	-3.00602	0.494051	-6.08444	1.16902e-09	1.45875e-07
ENSDARG00000045127	18.6393	2.07286	0.611855	3.38783	0.000704468	0.00989559
ENSDARG00000055955	26.6263	-2.51438	0.576825	-4.35901	1.30654e-05	0.000382112
ENSDARG00000069421	53.0552	-0.952907	0.289493	-3.29164	0.000996063	0.0129023
ENSDARG00000056453	125.059	-1.91602	0.680925	-2.81385	0.00489518	0.0436591
ENSDARG00000110266	3.54924	-7.36091	1.67549	-4.39328	1.11653e-05	0.000336396
ENSDARG00000092044	393.489	-2.45653	0.379519	-6.47274	9.62426e-11	1.58367e-08
ENSDARG00000004301	28.4644	-2.06117	0.737663	-2.79419	0.00520306	0.0455117
ENSDARG00000102482	14.91	-1.5536	0.530639	-2.92778	0.00341387	0.0337867
ENSDARG00000075930	82.067	2.14593	0.680816	3.15199	0.00162161	0.0190746
ENSDARG00000036628	1577.26	-3.24586	0.469608	-6.91185	4.78385e-12	1.19389e-09
ENSDARG00000054510	102.404	-2.14042	0.42794	-5.00169	5.68309e-07	2.8272e-05
ENSDARG00000074819	188.316	-2.39263	0.358385	-6.67614	2.45312e-11	4.96392e-09
ENSDARG00000093449	6.55714	-3.25405	1.0268	-3.16912	0.00152903	0.0183312
ENSDARG00000069113	73.3236	-2.34759	0.543931	-4.31597	1.58906e-05	0.00045237
ENSDARG00000054307	68.0462	0.844521	0.287834	2.93406	0.00334559	0.0331987
ENSDARG00000069105	397.368	1.67693	0.431619	3.8852	0.000102244	0.00209153
ENSDARG00000078335	201.189	1.41442	0.500925	2.82362	0.00474841	0.0427044
ENSDARG00000102367	59.4024	-0.834884	0.286209	-2.91705	0.00353365	0.0345609
ENSDARG00000105287	357.578	-1.3082	0.347409	-3.76559	0.000166154	0.00312954
ENSDARG00000104045	49.3993	-2.78656	0.5314	-5.2438	1.57301e-07	9.45954e-06
ENSDARG00000060051	12.2319	-2.5492	0.807744	-3.15596	0.00159973	0.0189512
ENSDARG00000001857	375.323	-0.999193	0.184921	-5.40336	6.54025e-08	4.43139e-06
ENSDARG00000083826	6.44148	-4.41801	1.46476	-3.0162	0.00255963	0.0270296
ENSDARG00000092985	11.0276	-4.04731	0.687204	-5.88953	3.87293e-09	3.95775e-07
ENSDARG00000053624	10.0529	-3.73292	1.08667	-3.43521	0.000592102	0.00861626
ENSDARG00000068732	578.242	-1.43408	0.341963	-4.19366	2.74487e-05	0.000706216
ENSDARG00000102171	113.595	-0.611984	0.213254	-2.86974	0.00410809	0.0387371
ENSDARG00000094112	20.4946	-3.53654	0.805206	-4.39209	1.12267e-05	0.000337568
ENSDARG00000075748	155.686	-2.48972	0.369719	-6.73407	1.64984e-11	3.52924e-09
ENSDARG00000074906	40.0026	-2.50444	0.85644	-2.92425	0.00345292	0.0339935
ENSDARG00000009733	56.0063	-2.2439	0.531948	-4.21827	2.46187e-05	0.000642231
ENSDARG00000029474	12.5506	-1.81316	0.644561	-2.81302	0.00490791	0.0436926
ENSDARG00000089071	86.8745	-2.17223	0.761083	-2.85413	0.00431545	0.0401211
ENSDARG00000027744	1092.36	-1.02734	0.302995	-3.39061	0.000697385	0.0098187
ENSDARG00000103967	4.4723	-4.37876	1.49264	-2.93358	0.00335079	0.0332283
ENSDARG00000013653	107.222	-2.16256	0.712205	-3.03643	0.00239401	0.0257898
ENSDARG00000077918	14.0522	-1.75749	0.576955	-3.04615	0.00231796	0.025243
ENSDARG00000079742	138.436	-3.27508	0.543036	-6.03106	1.62892e-09	1.86195e-07
ENSDARG00000018971	6.33015	-2.1637	0.711687	-3.04025	0.00236383	0.0256256
ENSDARG00000053113	192.613	-1.26102	0.364703	-3.45766	0.000544881	0.00803847
ENSDARG00000111350	36.2671	2.49764	0.721678	3.46087	0.000538424	0.00796676
ENSDARG00000116132	93.0059	-2.02843	0.711809	-2.84968	0.00437636	0.0404855
ENSDARG00000074508	45.7648	-2.18982	0.723844	-3.02527	0.00248413	0.0263846
ENSDARG00000077018	26.5668	-2.43981	0.517476	-4.71484	2.41906e-06	9.5828e-05
ENSDARG00000114837	45.7595	-2.7176	0.708994	-3.83304	0.000126568	0.00251357
ENSDARG00000112225	584.395	-5.91089	1.25539	-4.7084	2.49669e-06	9.78676e-05
ENSDARG00000103735	38.5331	-1.45563	0.394916	-3.68592	0.00022788	0.00403819
ENSDARG00000100968	57.7104	-3.43827	0.935163	-3.67665	0.000236314	0.00415325
ENSDARG00000104047	159.284	1.00996	0.293063	3.44623	0.000568469	0.00834534
ENSDARG00000114737	3223.44	-3.04067	0.634621	-4.79132	1.6569e-06	6.8537e-05
ENSDARG00000070651	47.6216	-1.34066	0.367406	-3.64898	0.00026328	0.00454713
ENSDARG00000040764	235.341	-1.25347	0.407336	-3.07724	0.00208927	0.0232773
ENSDARG00000070601	27.4278	-2.91114	0.680966	-4.27501	1.91128e-05	0.000527063
ENSDARG00000016200	189.598	-2.21045	0.387225	-5.70845	1.14011e-08	1.01619e-06
ENSDARG00000029510	68.5115	-1.12343	0.366321	-3.0668	0.00216365	0.0239634
ENSDARG00000013087	10.025	-3.73988	1.02551	-3.64685	0.00026547	0.004577
ENSDARG00000087186	239.623	-0.749763	0.189837	-3.9495	7.8313e-05	0.00168244
ENSDARG00000070542	93.1934	-4.03701	0.527786	-7.64896	2.02606e-14	7.58454e-12
ENSDARG00000015990	173.164	0.583331	0.183742	3.17472	0.00149979	0.0180529
ENSDARG00000002607	43.0754	-1.37842	0.408062	-3.37798	0.000730202	0.0101712
ENSDARG00000007494	238.83	0.684291	0.226634	3.01937	0.00253303	0.0268054
ENSDARG00000075021	458.607	-0.677449	0.233762	-2.89803	0.00375513	0.0364416
ENSDARG00000006775	5.66652	-2.63625	0.928331	-2.83977	0.00451457	0.0412957
ENSDARG00000044820	20.0434	1.55311	0.517156	3.00317	0.00267184	0.0278997
ENSDARG00000056615	60.4267	-2.59053	0.438305	-5.91032	3.41438e-09	3.57531e-07
ENSDARG00000089383	23.5351	-2.06538	0.716661	-2.88195	0.00395225	0.0377243
ENSDARG00000089507	28.1143	1.3683	0.475352	2.8785	0.00399568	0.0380849
ENSDARG00000030687	75.0214	-0.855568	0.223658	-3.82534	0.000130593	0.00256291
ENSDARG00000043009	93.2238	-2.5306	0.604875	-4.18368	2.86824e-05	0.000736689
ENSDARG00000004060	488.747	1.04317	0.254715	4.09546	4.21326e-05	0.00102252
ENSDARG00000044669	101.14	1.14631	0.360159	3.1828	0.00145859	0.0176279
ENSDARG00000070214	910.803	-1.22957	0.376072	-3.2695	0.00107736	0.0138357
ENSDARG00000060900	16.2379	2.14245	0.757968	2.82658	0.00470486	0.0424401
ENSDARG00000070165	108.642	-1.04639	0.279563	-3.74294	0.000181877	0.00335277
ENSDARG00000086826	18.2421	-1.57356	0.55543	-2.83305	0.00461055	0.0418592
ENSDARG00000102977	104.928	1.33385	0.393308	3.39136	0.000695473	0.00981342
ENSDARG00000101050	7.5791	-4.24452	1.06116	-3.9999	6.33684e-05	0.00142903
ENSDARG00000058868	755.148	0.710883	0.213621	3.32777	0.000875435	0.0117311
ENSDARG00000058946	121.903	1.90625	0.357795	5.32776	9.94316e-08	6.39008e-06
ENSDARG00000100497	51.012	0.812755	0.273613	2.97045	0.00297362	0.0304132
ENSDARG00000008948	96.3755	-2.72573	0.920007	-2.96273	0.00304926	0.0308928
ENSDARG00000010729	98.7576	-3.3926	1.21485	-2.79262	0.00522838	0.0456767
ENSDARG00000008186	67.1947	-2.90008	0.495684	-5.85066	4.89623e-09	4.66981e-07
ENSDARG00000100170	280.496	0.871559	0.222042	3.92521	8.66547e-05	0.00182774
ENSDARG00000102985	13.8469	-2.65627	0.624433	-4.25389	2.10085e-05	0.000568862
ENSDARG00000009459	10.9133	-2.02457	0.633242	-3.19714	0.00138797	0.0169799
ENSDARG00000052656	11.1234	-3.39713	0.834543	-4.07064	4.68833e-05	0.00110905
ENSDARG00000089307	118.747	-3.45391	0.415853	-8.3056	9.93161e-17	7.08171e-14
ENSDARG00000074316	112.052	-1.38837	0.357906	-3.87914	0.000104827	0.00213852
ENSDARG00000044254	199.622	-1.73269	0.559328	-3.0978	0.00194964	0.0220102
ENSDARG00000063050	18.324	-2.5859	0.726255	-3.5606	0.00037001	0.00590674
ENSDARG00000002523	243.639	1.02527	0.237785	4.31176	1.61963e-05	0.000460196
ENSDARG00000002271	124.818	-1.75121	0.309609	-5.6562	1.5476e-08	1.33953e-06
ENSDARG00000044299	70.2261	-1.04779	0.347896	-3.01181	0.00259699	0.0273085
ENSDARG00000104573	99.4251	-3.3537	0.482453	-6.95135	3.6182e-12	9.34119e-10
ENSDARG00000046054	27.5796	-3.09046	0.778323	-3.97067	7.16717e-05	0.00157132
ENSDARG00000078105	91.2198	0.672238	0.22123	3.03865	0.00237644	0.025693
ENSDARG00000010641	2601.65	-1.17838	0.237018	-4.97169	6.6372e-07	3.21636e-05
ENSDARG00000011743	38.8694	-1.37967	0.390661	-3.53162	0.000413017	0.00646916
ENSDARG00000006624	29.2355	1.58584	0.479808	3.30515	0.00094927	0.0124035
ENSDARG00000044010	178.878	-6.38647	0.80472	-7.93626	2.08364e-15	1.07331e-12
ENSDARG00000062765	105.377	1.07136	0.27	3.96799	7.24801e-05	0.00157979
ENSDARG00000077515	109.417	-0.936016	0.306683	-3.05207	0.00227271	0.0247683
ENSDARG00000043976	508.122	-0.840264	0.28287	-2.97049	0.00297323	0.0304132
ENSDARG00000008182	18.4074	-3.12959	0.86904	-3.6012	0.000316748	0.00522932
ENSDARG00000057090	38.2876	-4.35494	0.805313	-5.40776	6.38175e-08	4.3835e-06
ENSDARG00000102680	17.9445	-3.59851	0.746561	-4.82012	1.43473e-06	6.15578e-05
ENSDARG00000057035	28.4714	-2.31214	0.517227	-4.47025	7.81275e-06	0.000251048
ENSDARG00000056985	40.0261	-2.5249	0.623816	-4.04751	5.17664e-05	0.00120365
ENSDARG00000069157	100.35	1.04071	0.317916	3.27354	0.00106209	0.0136983
ENSDARG00000078430	28.4649	-1.46821	0.502383	-2.92249	0.00347249	0.0341412
ENSDARG00000002394	61.7714	3.04465	0.476127	6.39461	1.60956e-10	2.41016e-08
ENSDARG00000079933	26.4081	1.58628	0.456385	3.47575	0.000509426	0.00759019
ENSDARG00000079895	157.98	-2.38919	0.408059	-5.85502	4.76965e-09	4.59396e-07
ENSDARG00000053884	283.519	0.5717	0.201149	2.84218	0.00448068	0.0410918
ENSDARG00000069065	26.4148	-2.02016	0.46195	-4.37311	1.2249e-05	0.000361055
ENSDARG00000089327	150.904	-3.73816	0.291117	-12.8408	9.69304e-38	1.45144e-33
ENSDARG00000113056	17.6729	-2.22628	0.598278	-3.72115	0.000198321	0.00359087
ENSDARG00000009387	92.827	-3.92035	0.661704	-5.92463	3.13002e-09	3.34778e-07
ENSDARG00000023815	72.4479	1.65624	0.356148	4.65044	3.3123e-06	0.000125248
ENSDARG00000061580	39.4471	2.35211	0.532755	4.415	1.0101e-05	0.000308441
ENSDARG00000068858	28.0963	-2.30666	0.522472	-4.41489	1.01061e-05	0.000308441
ENSDARG00000090814	73.463	-1.44413	0.451205	-3.20061	0.00137135	0.0168179
ENSDARG00000035332	17.1984	-1.51903	0.494836	-3.06977	0.00214227	0.023797
ENSDARG00000021938	27.9169	-2.30021	0.462978	-4.9683	6.75418e-07	3.24157e-05
ENSDARG00000055092	50.1343	-1.11174	0.290426	-3.82796	0.00012921	0.00254578
ENSDARG00000099532	195.365	-1.24363	0.260544	-4.77321	1.81314e-06	7.37771e-05
ENSDARG00000043154	169.971	-1.47464	0.530076	-2.78194	0.00540344	0.0467424
ENSDARG00000068894	150.933	1.01525	0.192667	5.26947	1.3682e-07	8.39505e-06
ENSDARG00000053840	22.8092	1.31277	0.453497	2.89478	0.00379427	0.0367025
ENSDARG00000038159	50.3671	-1.53107	0.358636	-4.26914	1.96225e-05	0.00053716
ENSDARG00000054534	10.3472	7.27728	1.63904	4.43996	8.99776e-06	0.000278373
ENSDARG00000073675	41.3852	-4.26235	0.839922	-5.0747	3.88114e-07	2.09051e-05
ENSDARG00000030781	51.0583	1.2604	0.412016	3.0591	0.00222001	0.0243891
ENSDARG00000101282	21.1019	-1.87271	0.595764	-3.14337	0.00167014	0.0194469
ENSDARG00000098700	27.7844	-2.50708	0.477459	-5.25087	1.51379e-07	9.1401e-06
ENSDARG00000098296	119.226	-1.16044	0.259271	-4.4758	7.6127e-06	0.000245674
ENSDARG00000103428	119.132	-1.4663	0.321389	-4.56239	5.05734e-06	0.000176524
ENSDARG00000090039	31.9264	-2.68883	0.946772	-2.83999	0.00451145	0.0412924
ENSDARG00000102153	160.091	-2.09379	0.469671	-4.45799	8.27328e-06	0.00026126
ENSDARG00000104576	481.173	-3.21344	0.460169	-6.98317	2.88597e-12	7.8572e-10
ENSDARG00000117682	5.94505	-5.41127	1.27032	-4.25977	2.04641e-05	0.000556133
ENSDARG00000028000	14.2947	-2.28503	0.676338	-3.37854	0.000728718	0.01016
ENSDARG00000029072	199.107	-1.81996	0.477696	-3.80987	0.000139039	0.00268989
ENSDARG00000045444	67.6164	1.85969	0.511206	3.63785	0.000274921	0.00467271
ENSDARG00000045442	36.5418	-4.8682	1.17277	-4.15102	3.30996e-05	0.0008344
ENSDARG00000055575	17.4657	-2.16057	0.758143	-2.84982	0.00437442	0.0404855
ENSDARG00000016505	25.4171	-2.76405	0.611357	-4.52117	6.14983e-06	0.000205095
ENSDARG00000045414	125.003	-3.39763	0.578633	-5.87182	4.31045e-09	4.30188e-07
ENSDARG00000059337	40.7014	-1.27814	0.319947	-3.99484	6.47386e-05	0.00145555
ENSDARG00000045422	12.8201	-1.81207	0.634367	-2.8565	0.00428334	0.0399618
ENSDARG00000045411	168.682	0.967141	0.259124	3.73235	0.0001897	0.00346834
ENSDARG00000009868	59.4355	1.58519	0.388025	4.08527	4.40258e-05	0.0010531
ENSDARG00000019137	558.249	-0.866614	0.296878	-2.9191	0.00351048	0.0344469
ENSDARG00000018459	153.096	0.966859	0.228066	4.23939	2.24128e-05	0.000599303
ENSDARG00000018637	956.536	-0.819196	0.226872	-3.61083	0.000305223	0.0050726
ENSDARG00000087804	15.626	-3.18938	0.71395	-4.46723	7.92373e-06	0.000252459
ENSDARG00000038429	833.065	-1.75923	0.3523	-4.99357	5.92738e-07	2.91963e-05
ENSDARG00000004687	276.265	0.987755	0.318056	3.1056	0.00189892	0.0215739
ENSDARG00000016360	76.2	-1.32275	0.349917	-3.78018	0.000156718	0.0029705
ENSDARG00000002779	4.41138	-2.84355	0.9743	-2.91856	0.00351657	0.0344824
ENSDARG00000062837	178.793	-0.629514	0.221575	-2.84108	0.00449604	0.0412018
ENSDARG00000058357	41.0287	1.76935	0.597072	2.96338	0.00304284	0.0308696
ENSDARG00000075542	225.453	0.667468	0.236075	2.82735	0.00469352	0.0424144
ENSDARG00000071565	44.3481	1.15591	0.415368	2.78286	0.00538814	0.046664
ENSDARG00000075853	98.88	-2.20768	0.316658	-6.9718	3.12911e-12	8.36703e-10
ENSDARG00000077372	376.615	-1.44998	0.190207	-7.62314	2.47582e-14	8.82689e-12
ENSDARG00000039430	22.0695	2.40395	0.687539	3.49646	0.000471481	0.00717475
ENSDARG00000057249	225.935	1.02857	0.250268	4.10988	3.95873e-05	0.000973366
ENSDARG00000094704	14.9242	-1.87787	0.630719	-2.97735	0.00290756	0.0298613
ENSDARG00000071491	78.8199	-3.19646	0.545457	-5.86014	4.62467e-09	4.49674e-07
ENSDARG00000057107	45.6875	-2.27451	0.627893	-3.62245	0.000291824	0.00489336
ENSDARG00000099358	44.4056	-1.17157	0.401781	-2.91594	0.00354622	0.0346613
ENSDARG00000099124	21.9466	-2.6573	0.615593	-4.31664	1.58421e-05	0.00045237
ENSDARG00000086805	17.7967	-2.29392	0.617197	-3.71667	0.00020187	0.00363812
ENSDARG00000075192	129.841	-1.68285	0.389908	-4.31602	1.58866e-05	0.00045237
ENSDARG00000014488	60.2172	-1.34899	0.352189	-3.83029	0.000127993	0.00253283
ENSDARG00000009626	120.41	1.0209	0.283009	3.6073	0.000309397	0.00513599
ENSDARG00000038559	72.3376	1.90581	0.555664	3.42979	0.000604051	0.00876143
ENSDARG00000045248	90.8585	-0.848324	0.24324	-3.48761	0.000487367	0.00734928
ENSDARG00000097702	3.48654	-4.71207	1.63122	-2.88868	0.00386866	0.0372775
ENSDARG00000045230	154.561	1.02374	0.281697	3.63418	0.000278866	0.00472369
ENSDARG00000061363	35.1416	1.36951	0.435145	3.14725	0.00164812	0.0192653
ENSDARG00000040401	150.633	0.911396	0.27192	3.35171	0.000803141	0.0109429
ENSDARG00000020298	1051.35	-1.37187	0.247681	-5.53887	3.04433e-08	2.36773e-06
ENSDARG00000104491	138.594	0.830847	0.262513	3.16498	0.00155094	0.0185346
ENSDARG00000108441	23.5412	-1.82171	0.510461	-3.56874	0.000358695	0.00575065
ENSDARG00000103979	656.203	-0.840286	0.28265	-2.97288	0.00295016	0.0302366
ENSDARG00000074670	29.9622	-2.33418	0.551151	-4.23511	2.28441e-05	0.000608661
ENSDARG00000101362	13.1413	-3.91827	1.12988	-3.46785	0.000524644	0.00780916
ENSDARG00000071679	52.0157	-1.12582	0.396479	-2.83954	0.00451784	0.0413005
ENSDARG00000086457	59.9413	2.23847	0.459483	4.87171	1.10637e-06	4.91688e-05
ENSDARG00000090882	89.0879	-1.6207	0.477921	-3.39115	0.000695996	0.00981342
ENSDARG00000095786	2.83343	4.68105	1.62263	2.88486	0.0039159	0.0375116
ENSDARG00000095918	28.1968	5.40972	1.41269	3.82938	0.000128469	0.00253636
ENSDARG00000043196	148.509	6.40189	0.984771	6.5009	7.98415e-11	1.35858e-08
ENSDARG00000071644	27.5321	2.7917	0.998732	2.79525	0.005186	0.0454896
ENSDARG00000110288	39.8082	-2.22335	0.578067	-3.84618	0.000119974	0.00240493
ENSDARG00000017314	49.8619	-4.48581	0.990509	-4.52879	5.93218e-06	0.000199615
ENSDARG00000079645	64.4257	-5.06823	0.773227	-6.55464	5.57766e-11	9.82586e-09
ENSDARG00000099511	53.8784	-2.73696	0.516725	-5.29674	1.17885e-07	7.44815e-06
ENSDARG00000100357	70.1919	-0.973198	0.281179	-3.46113	0.000537909	0.00796676
ENSDARG00000031731	19.9148	-5.51393	1.5946	-3.45789	0.000544434	0.00803847
ENSDARG00000074084	48.9984	-1.03874	0.358465	-2.89774	0.00375867	0.0364523
ENSDARG00000031954	19.2183	-1.14133	0.402821	-2.83333	0.00460658	0.0418561
ENSDARG00000076484	247.753	-2.20088	0.519139	-4.23948	2.2404e-05	0.000599303
ENSDARG00000043077	142.211	1.62684	0.34339	4.73758	2.16282e-06	8.70593e-05
ENSDARG00000003446	39.0401	-1.12935	0.356112	-3.17134	0.00151735	0.0182204
ENSDARG00000063031	241.748	-1.32977	0.191195	-6.95504	3.52468e-12	9.25941e-10
ENSDARG00000004840	68.3256	-1.51681	0.296329	-5.11869	3.07664e-07	1.71901e-05
ENSDARG00000043055	53.9425	-0.955948	0.281715	-3.39331	0.00069053	0.00976393
ENSDARG00000117684	6.6726	-3.6008	1.19288	-3.01857	0.0025397	0.026857
ENSDARG00000087623	5.42836	-5.11933	1.21556	-4.2115	2.53676e-05	0.000660617
ENSDARG00000008735	32.7363	-1.14167	0.410146	-2.78356	0.00537655	0.0465906
ENSDARG00000019302	90.7082	-2.31528	0.671129	-3.44982	0.000560952	0.00824307
ENSDARG00000062865	24.7364	-2.24544	0.573524	-3.91517	9.03406e-05	0.00189197
ENSDARG00000076799	29.6323	-1.58221	0.555808	-2.84669	0.00441765	0.0407829
ENSDARG00000041602	44.6859	-1.3124	0.370243	-3.5447	0.000393058	0.00621504
ENSDARG00000007421	1048.11	1.09784	0.307741	3.56741	0.000360532	0.00576774
ENSDARG00000042925	44.0109	-1.89423	0.455589	-4.15775	3.21391e-05	0.000812924
ENSDARG00000034667	59.5621	-2.29178	0.456469	-5.02067	5.14921e-07	2.63155e-05
ENSDARG00000006052	16.248	-2.72538	0.691977	-3.93854	8.19781e-05	0.00174119
ENSDARG00000042667	316.179	-3.27547	0.597207	-5.48465	4.14283e-08	3.09517e-06
ENSDARG00000105147	44.0906	-1.19455	0.390931	-3.05565	0.00224576	0.0245819
ENSDARG00000102308	84.3765	-2.64811	0.478122	-5.53857	3.04956e-08	2.36773e-06
ENSDARG00000009881	171.351	-1.2835	0.321655	-3.99028	6.59941e-05	0.00147492
ENSDARG00000061757	235.059	0.560556	0.200896	2.79027	0.00526634	0.0459546
ENSDARG00000062049	50.0375	-2.22744	0.340011	-6.5511	5.71161e-11	9.94485e-09
ENSDARG00000002909	102.757	1.72393	0.472788	3.64631	0.000266036	0.00457887
ENSDARG00000016188	260.043	-1.32693	0.321991	-4.12103	3.77188e-05	0.000933557
ENSDARG00000018524	241.906	-1.44847	0.360688	-4.01586	5.92292e-05	0.00135198
ENSDARG00000042094	146.074	-1.02425	0.354445	-2.88973	0.00385576	0.0372242
ENSDARG00000071403	187.2	-0.906998	0.241699	-3.7526	0.00017501	0.00326757
ENSDARG00000071437	232.477	-2.05928	0.310887	-6.62391	3.49824e-11	6.54784e-09
ENSDARG00000098761	52.33	-3.20043	0.477141	-6.70752	1.97959e-11	4.117e-09
ENSDARG00000100835	12.0472	-3.2149	0.701453	-4.5832	4.57904e-06	0.000162578
ENSDARG00000099757	52.6147	-2.29745	0.543427	-4.2277	2.36088e-05	0.000621298
ENSDARG00000111503	1833.9	-1.9441	0.60862	-3.19428	0.00140181	0.0170934
ENSDARG00000016825	130011	-1.935	0.667194	-2.90021	0.00372907	0.0362591
ENSDARG00000055592	24.7415	-2.04946	0.610112	-3.35916	0.000781807	0.0107303
ENSDARG00000100869	43.0771	-2.34303	0.490375	-4.77803	1.77023e-06	7.22272e-05
ENSDARG00000071051	56.6193	1.25037	0.274199	4.56008	5.11341e-06	0.000177079
ENSDARG00000040812	23.2936	-1.9439	0.529779	-3.66926	0.000243256	0.00424535
ENSDARG00000041022	89.7694	1.42462	0.47089	3.02537	0.00248326	0.0263846
ENSDARG00000019307	29.6151	-3.31463	0.552286	-6.00165	1.95325e-09	2.16651e-07
ENSDARG00000104185	36.1132	-2.88927	0.566893	-5.09668	3.45656e-07	1.889e-05
ENSDARG00000054818	5884.52	-0.909305	0.285609	-3.18375	0.00145383	0.0175923
ENSDARG00000098438	94.447	-0.792737	0.286664	-2.76539	0.00568554	0.048799
ENSDARG00000074469	21.0493	4.51961	1.27553	3.54332	0.000395118	0.00624103
ENSDARG00000060953	6.336	-5.53466	1.79041	-3.09129	0.00199291	0.0223702
ENSDARG00000018944	82.3689	0.886505	0.303502	2.92092	0.00348994	0.0342903
ENSDARG00000070930	8.23596	2.58783	0.903381	2.86461	0.00417527	0.0391793
ENSDARG00000070958	43.8442	1.12801	0.324453	3.47664	0.000507748	0.00757273
ENSDARG00000003373	10.3951	2.23365	0.765381	2.91835	0.00351894	0.0344824
ENSDARG00000040649	10.0909	4.15246	1.34735	3.08195	0.00205649	0.0229806
ENSDARG00000103691	77.3295	0.903136	0.311073	2.9033	0.00369257	0.0359276
ENSDARG00000054323	89.0771	-1.27612	0.393187	-3.24557	0.00117216	0.0147992
ENSDARG00000054271	56.6506	-1.60248	0.363299	-4.4109	1.02941e-05	0.000312664
ENSDARG00000109437	204.339	-3.04685	0.60707	-5.01894	5.19579e-07	2.64563e-05
ENSDARG00000115852	39.942	-3.432	0.779106	-4.40505	1.0576e-05	0.000320438
ENSDARG00000028517	83.266	-1.4732	0.287865	-5.11765	3.0936e-07	1.72207e-05
ENSDARG00000058108	252.92	0.694142	0.170727	4.0658	4.78673e-05	0.00112876
ENSDARG00000019532	3368.75	-1.39314	0.407467	-3.41901	0.000628487	0.00900571
ENSDARG00000089183	3.1846	-4.12391	1.45164	-2.84086	0.00449921	0.0412056
ENSDARG00000089390	134.943	-1.24245	0.386441	-3.2151	0.00130398	0.0161503
ENSDARG00000067711	8.3678	-1.8204	0.63783	-2.85406	0.00431649	0.0401211
ENSDARG00000028676	100.883	1.16965	0.378685	3.08871	0.00201029	0.0225315
ENSDARG00000053204	9.88405	-5.02228	1.1785	-4.26159	2.02978e-05	0.000553623
ENSDARG00000021378	69.1087	1.10249	0.250705	4.39755	1.09479e-05	0.000330511
ENSDARG00000079773	8.19718	2.77774	0.993931	2.7947	0.00519482	0.0454896
ENSDARG00000063101	74.3489	0.880823	0.234993	3.7483	0.000178037	0.00330761
ENSDARG00000097275	6.18207	-6.50029	1.69361	-3.83813	0.000123974	0.00247189
ENSDARG00000051710	8.59611	-5.48339	1.57662	-3.47793	0.0005053	0.00755332
ENSDARG00000023203	16.5858	-7.20136	1.48482	-4.84997	1.23478e-06	5.40632e-05
ENSDARG00000102945	46.6336	1.75005	0.344311	5.08277	3.7198e-07	2.01084e-05
ENSDARG00000103466	84.7493	-4.08176	0.476559	-8.56506	1.08024e-17	1.15539e-14
ENSDARG00000109648	239.22	-2.84568	0.387194	-7.34949	1.9897e-13	6.08036e-11
ENSDARG00000074322	265.859	-2.63311	0.497456	-5.29316	1.20222e-07	7.56387e-06
ENSDARG00000017665	194.21	-3.36963	0.559519	-6.02237	1.71884e-09	1.94984e-07
ENSDARG00000006899	11.1444	-2.67108	0.842679	-3.16975	0.0015257	0.0183059
ENSDARG00000051962	23.5856	2.61627	0.946746	2.76344	0.00571964	0.0489685
ENSDARG00000070914	1277.76	-2.64996	0.359633	-7.36849	1.72566e-13	5.38334e-11
ENSDARG00000021339	31.008	-4.52671	1.22118	-3.70683	0.000209873	0.00375465
ENSDARG00000070903	207.282	1.28288	0.28089	4.56719	4.94314e-06	0.000173345
ENSDARG00000007788	32.2598	-1.41179	0.453271	-3.11467	0.00184153	0.0210869
ENSDARG00000070830	91.411	1.39589	0.427222	3.26737	0.00108553	0.0139167
ENSDARG00000051931	40.4902	1.18231	0.396948	2.9785	0.00289658	0.0298094
ENSDARG00000076213	7.52756	-3.36766	0.704342	-4.78128	1.7418e-06	7.12617e-05
ENSDARG00000051861	88.5834	-1.78175	0.262231	-6.79458	1.08631e-11	2.50253e-09
ENSDARG00000062054	192.089	0.987998	0.312624	3.16034	0.00157585	0.0187276
ENSDARG00000046150	4.83522	-6.79381	1.73516	-3.91538	9.0262e-05	0.00189197
ENSDARG00000101251	81.6071	-2.43232	0.476644	-5.103	3.34305e-07	1.83366e-05
ENSDARG00000096060	42.2301	-7.84906	1.87065	-4.1959	2.71785e-05	0.000700466
ENSDARG00000088171	49.141	-1.03298	0.363193	-2.84417	0.00445279	0.0409558
ENSDARG00000055129	21.5	-2.3923	0.496828	-4.81514	1.471e-06	6.25759e-05
ENSDARG00000051798	173.856	-0.721237	0.20075	-3.59271	0.000327251	0.00533797
ENSDARG00000027310	87.5978	0.819743	0.233653	3.50837	0.000450853	0.00692418
ENSDARG00000003216	82.7491	-2.04589	0.497953	-4.1086	3.98058e-05	0.000975748
ENSDARG00000061368	953.301	-2.26097	0.289305	-7.81517	5.48882e-15	2.28304e-12
ENSDARG00000067797	128.965	-2.35	0.388794	-6.04432	1.50039e-09	1.74896e-07
ENSDARG00000076520	212.105	-1.50593	0.410003	-3.67297	0.000239745	0.00420368
ENSDARG00000061282	444.676	0.763625	0.206465	3.69858	0.000216812	0.00385117
ENSDARG00000063905	22734.1	-0.60174	0.172784	-3.48262	0.000496529	0.0074574
ENSDARG00000063912	9438.52	-0.571112	0.198801	-2.87278	0.00406872	0.0385845
ENSDARG00000102737	4.26114	4.64208	1.66541	2.78735	0.00531408	0.0461568
ENSDARG00000112862	4.42348	-3.94772	1.29011	-3.05998	0.00221348	0.0243353
ENSDARG00000101754	75.9748	-2.95755	0.675666	-4.37725	1.20189e-05	0.000357794
ENSDARG00000104550	53.1362	-1.05765	0.330641	-3.19878	0.00138009	0.0168973
ENSDARG00000104293	15.6827	-3.55072	0.982248	-3.6149	0.000300468	0.00501026
ENSDARG00000102042	15.621	-2.851	0.828378	-3.44166	0.000578147	0.00845427
ENSDARG00000104937	742.529	1.08062	0.277155	3.89896	9.66067e-05	0.00198707
ENSDARG00000117609	68.0957	-1.84027	0.592802	-3.10437	0.00190687	0.0216478
ENSDARG00000114166	7.49075	-3.25675	0.95341	-3.4159	0.000635725	0.00909202
ENSDARG00000079363	12.1264	-1.99272	0.581829	-3.42493	0.000614963	0.00887135
ENSDARG00000099719	36.2975	-0.95457	0.338124	-2.82314	0.00475557	0.0427431
ENSDARG00000099056	32.1329	3.4475	0.772696	4.46165	8.13296e-06	0.000257469
ENSDARG00000102110	156.38	1.29421	0.38462	3.36491	0.000765686	0.0105477

## Sheet: ec
ensembl_gene_id	baseMean	log2FoldChange	lfcSE	stat	pvalue	padj
ENSDARG00000079946	21.9729	16.9232	3.11994	5.4242	5.82149e-08	2.71211e-07
ENSDARG00000093619	56.5911	11.2304	1.3182	8.51949	1.60262e-17	1.83263e-16
ENSDARG00000042379	71.3371	10.9405	1.21274	9.02127	1.85914e-19	2.48483e-18
ENSDARG00000043196	148.509	10.4312	1.40423	7.4284	1.09918e-13	8.89369e-13
ENSDARG00000067567	53.4331	10.317	1.29186	7.98613	1.39237e-15	1.34725e-14
ENSDARG00000010250	37.4129	10.1709	1.26447	8.04359	8.72443e-16	8.56317e-15
ENSDARG00000100711	36.9487	10.0128	1.44312	6.93828	3.96904e-12	2.77766e-11
ENSDARG00000100381	33.4439	9.89998	1.66771	5.93627	2.91582e-09	1.55161e-08
ENSDARG00000002917	43.3076	9.72438	1.33422	7.28844	3.13557e-13	2.43701e-12
ENSDARG00000099525	10.9529	9.38919	1.71189	5.4847	4.1417e-08	1.96462e-07
ENSDARG00000077580	22.748	9.37721	1.25406	7.47749	7.57532e-14	6.22883e-13
ENSDARG00000023768	9.32386	9.33218	1.73803	5.36942	7.89923e-08	3.63426e-07
ENSDARG00000028896	23.4325	9.33042	1.21017	7.71002	1.25795e-14	1.12059e-13
ENSDARG00000100986	79.4093	9.25716	1.40304	6.59791	4.17e-11	2.63106e-10
ENSDARG00000027065	12.4104	9.1361	1.59033	5.7448	9.20293e-09	4.6252e-08
ENSDARG00000035088	42.2357	9.1096	1.48004	6.15495	7.51027e-10	4.24211e-09
ENSDARG00000116986	21.0368	9.10936	1.32041	6.8989	5.24083e-12	3.62383e-11
ENSDARG00000075707	31.6124	9.0671	1.27651	7.10306	1.22024e-12	8.93196e-12
ENSDARG00000074638	15.0331	9.02124	1.67955	5.37123	7.82009e-08	3.59878e-07
ENSDARG00000060702	35.5603	8.99877	1.36114	6.6112	3.81223e-11	2.41737e-10
ENSDARG00000040649	10.0909	8.96979	1.34387	6.67458	2.47944e-11	1.60143e-10
ENSDARG00000056633	15.9431	8.96728	1.29001	6.95132	3.6188e-12	2.54594e-11
ENSDARG00000038666	95.6894	8.90695	0.766081	11.6266	3.01743e-31	9.27506e-30
ENSDARG00000059690	7.63094	8.7741	1.72485	5.08687	3.64027e-07	1.54904e-06
ENSDARG00000000804	17.0633	8.76418	1.30873	6.69672	2.13152e-11	1.38529e-10
ENSDARG00000102668	31.8696	8.74723	1.22819	7.12205	1.06334e-12	7.82548e-12
ENSDARG00000077875	24.4837	8.70658	1.27147	6.84763	7.50861e-12	5.11023e-11
ENSDARG00000079795	13.334	8.70294	1.32563	6.56515	5.1982e-11	3.2486e-10
ENSDARG00000075766	116.996	8.65685	1.12251	7.71206	1.23802e-14	1.10395e-13
ENSDARG00000111350	36.2671	8.64227	1.18736	7.27856	3.3739e-13	2.61194e-12
ENSDARG00000056888	4.37438	8.63935	2.16566	3.98925	6.62834e-05	0.000212088
ENSDARG00000111795	25.5759	8.59978	1.48004	5.81049	6.22904e-09	3.2032e-08
ENSDARG00000038296	12.3415	8.51215	1.39608	6.09716	1.07967e-09	6.01035e-09
ENSDARG00000039423	88.0803	8.50387	1.12076	7.58762	3.25841e-14	2.7878e-13
ENSDARG00000070874	11.0812	8.43528	1.44426	5.84055	5.20284e-09	2.6966e-08
ENSDARG00000006456	9.33995	8.33689	1.36408	6.11176	9.85414e-10	5.51508e-09
ENSDARG00000073957	4.92359	8.27766	1.54827	5.34638	8.97304e-08	4.09642e-07
ENSDARG00000056757	4.08936	8.25056	1.57918	5.2246	1.74533e-07	7.68309e-07
ENSDARG00000031382	20.9078	8.20392	1.76851	4.6389	3.5027e-06	1.336e-05
ENSDARG00000068551	7.51464	8.2034	1.40349	5.84502	5.06512e-09	2.6306e-08
ENSDARG00000114142	297.557	8.08418	0.735667	10.9889	4.32073e-28	1.07781e-26
ENSDARG00000036636	10.4491	8.08276	1.30104	6.21253	5.21387e-10	2.99363e-09
ENSDARG00000013252	37.8282	8.06081	1.23659	6.51856	7.09874e-11	4.38535e-10
ENSDARG00000110427	50.4497	8.04761	1.07506	7.48575	7.11374e-14	5.87654e-13
ENSDARG00000057062	12.3682	8.04241	1.30542	6.16079	7.2381e-10	4.0949e-09
ENSDARG00000069186	13.38	7.99878	1.36527	5.85877	4.66312e-09	2.43107e-08
ENSDARG00000076174	9.49353	7.99446	1.31109	6.09759	1.0768e-09	5.99629e-09
ENSDARG00000043079	25.5555	7.98237	1.27884	6.2419	4.32293e-10	2.50397e-09
ENSDARG00000097974	13.511	7.96913	1.26043	6.32255	2.57285e-10	1.51652e-09
ENSDARG00000079532	46.19	7.96711	1.11297	7.15841	8.16172e-13	6.05928e-12
ENSDARG00000068283	10.6971	7.94166	1.55013	5.1232	3.00389e-07	1.28751e-06
ENSDARG00000099149	14.0499	7.92558	1.36349	5.81272	6.14662e-09	3.16265e-08
ENSDARG00000104470	7.90892	7.92501	1.34024	5.91312	3.35693e-09	1.77886e-08
ENSDARG00000056144	8.4767	7.88245	1.35592	5.81336	6.12297e-09	3.15139e-08
ENSDARG00000089292	32.9658	7.87759	1.47054	5.35694	8.46451e-08	3.87624e-07
ENSDARG00000105249	22.2321	7.86793	1.65496	4.75415	1.99287e-06	7.78366e-06
ENSDARG00000098856	21.983	7.86077	1.33367	5.8941	3.76718e-09	1.98087e-08
ENSDARG00000104231	6.38446	7.85985	1.55674	5.04892	4.44322e-07	1.87096e-06
ENSDARG00000104200	4.33321	7.84638	1.38501	5.66524	1.46822e-08	7.26168e-08
ENSDARG00000060368	19.7286	7.81055	1.35747	5.75376	8.72818e-09	4.40156e-08
ENSDARG00000102094	147.383	7.80744	1.29752	6.01722	1.77439e-09	9.61228e-09
ENSDARG00000102981	8.35689	7.80276	1.51205	5.1604	2.46424e-07	1.06677e-06
ENSDARG00000043646	12.3395	7.79595	1.73933	4.48215	7.38939e-06	2.70279e-05
ENSDARG00000087099	7.0317	7.7816	1.40196	5.55054	2.84793e-08	1.3696e-07
ENSDARG00000040610	9.91511	7.7807	1.39777	5.56651	2.5989e-08	1.2546e-07
ENSDARG00000098663	180.637	7.75896	1.6947	4.57837	4.68609e-06	1.75825e-05
ENSDARG00000103504	33.882	7.74347	1.54596	5.00883	5.47629e-07	2.28535e-06
ENSDARG00000103382	9.32967	7.7315	1.4058	5.49972	3.80384e-08	1.8092e-07
ENSDARG00000104597	7.44359	7.72077	1.42322	5.42486	5.79984e-08	2.70273e-07
ENSDARG00000097855	13.3122	7.7177	1.3091	5.89544	3.73682e-09	1.96665e-08
ENSDARG00000110849	385.891	7.71685	0.739351	10.4373	1.67464e-25	3.46979e-24
ENSDARG00000011407	7.00213	7.67087	1.46275	5.24413	1.57022e-07	6.94498e-07
ENSDARG00000077905	2.84199	7.6591	2.54294	3.01191	0.00259612	0.00635539
ENSDARG00000098586	10.4595	7.64304	1.30787	5.84387	5.10021e-09	2.64727e-08
ENSDARG00000089717	15.5782	7.60587	1.34699	5.64656	1.63692e-08	8.06006e-08
ENSDARG00000077666	34.5546	7.53613	1.06577	7.07109	1.53723e-12	1.11101e-11
ENSDARG00000058603	8.68529	7.51478	1.78733	4.20448	2.61684e-05	8.89804e-05
ENSDARG00000069321	8.75748	7.4915	1.42233	5.26706	1.38623e-07	6.16042e-07
ENSDARG00000097968	7.84454	7.45313	1.27852	5.82949	5.55979e-09	2.87153e-08
ENSDARG00000117560	5.30987	7.4519	1.57322	4.73672	2.17201e-06	8.44612e-06
ENSDARG00000098537	7.31918	7.43363	1.39612	5.3245	1.0123e-07	4.58484e-07
ENSDARG00000079377	36.8301	7.4209	0.933838	7.94667	1.91589e-15	1.83083e-14
ENSDARG00000102518	7.5686	7.38011	1.5717	4.69562	2.65801e-06	1.02617e-05
ENSDARG00000025162	5.52678	7.36942	1.49752	4.92109	8.60651e-07	3.51879e-06
ENSDARG00000104742	171.199	7.36921	0.542384	13.5867	4.80233e-42	2.76539e-40
ENSDARG00000069904	4.83566	7.36308	1.65077	4.46038	8.18153e-06	2.97596e-05
ENSDARG00000040781	4.03936	7.3619	1.8653	3.94676	7.92144e-05	0.000250124
ENSDARG00000057064	6.68748	7.34377	1.59415	4.60669	4.09126e-06	1.54741e-05
ENSDARG00000117085	23.6668	7.32289	1.31285	5.57785	2.43505e-08	1.18065e-07
ENSDARG00000095674	7.64468	7.31272	1.41573	5.16534	2.39999e-07	1.04048e-06
ENSDARG00000103949	9.03687	7.30481	1.27011	5.75132	8.85502e-09	4.46045e-08
ENSDARG00000028804	16.7298	7.296	1.39889	5.21555	1.83273e-07	8.05782e-07
ENSDARG00000075629	5.34054	7.26704	1.54951	4.6899	2.73333e-06	1.05365e-05
ENSDARG00000093998	29.0915	7.26274	1.34611	5.39535	6.83889e-08	3.16696e-07
ENSDARG00000111526	54.1627	7.25331	0.790168	9.17945	4.33288e-20	6.09904e-19
ENSDARG00000102398	4.44403	7.22857	1.56276	4.62551	3.73676e-06	1.4213e-05
ENSDARG00000078551	3.36322	7.21523	1.76664	4.08416	4.42368e-05	0.000145654
ENSDARG00000069375	926.037	7.21082	0.660187	10.9224	9.00866e-28	2.18574e-26
ENSDARG00000100583	15.5939	7.14474	1.61019	4.4372	9.11371e-06	3.29207e-05
ENSDARG00000097886	15.3277	7.14363	1.30484	5.47473	4.38188e-08	2.07128e-07
ENSDARG00000093640	3.67028	7.14221	1.93543	3.69025	0.000224038	0.000658961
ENSDARG00000071644	27.5321	7.11699	1.49218	4.76952	1.84669e-06	7.24143e-06
ENSDARG00000092717	7.32801	7.11105	1.37746	5.16245	2.43736e-07	1.05565e-06
ENSDARG00000053462	3.15803	7.09399	1.75307	4.0466	5.19672e-05	0.000169118
ENSDARG00000092358	3.40275	7.09349	2.00155	3.54399	0.000394116	0.00111591
ENSDARG00000088390	68.2064	7.08548	0.634818	11.1614	6.29749e-29	1.64981e-27
ENSDARG00000020072	14.9589	7.06658	2.07882	3.39931	0.00067555	0.00183344
ENSDARG00000043587	160.911	7.06453	0.480146	14.7133	5.29573e-49	4.58171e-47
ENSDARG00000112892	4.29337	7.06183	1.56251	4.51954	6.19746e-06	2.28853e-05
ENSDARG00000116132	93.0059	7.04997	0.819238	8.60553	7.59679e-18	8.89351e-17
ENSDARG00000062241	3.91905	7.04929	1.9381	3.63722	0.000275594	0.000798943
ENSDARG00000059944	6.42718	7.03241	1.52029	4.62571	3.73316e-06	1.42023e-05
ENSDARG00000035718	20.1749	7.02793	1.17722	5.96992	2.37366e-09	1.2738e-08
ENSDARG00000096269	3.15586	7.02537	1.69843	4.13638	3.52828e-05	0.000117804
ENSDARG00000094557	200.25	7.01726	0.64267	10.9189	9.36026e-28	2.26485e-26
ENSDARG00000007697	86.6531	7.01613	1.31964	5.31668	1.05679e-07	4.7729e-07
ENSDARG00000102793	164.165	7.00969	0.459124	15.2675	1.25847e-52	1.38635e-50
ENSDARG00000021250	116.638	6.97835	0.916246	7.61624	2.61166e-14	2.25302e-13
ENSDARG00000088452	3.3145	6.9561	1.47919	4.70264	2.56824e-06	9.92165e-06
ENSDARG00000098686	56.0116	6.94191	0.657768	10.5537	4.88211e-26	1.05725e-24
ENSDARG00000061398	36.412	6.93991	0.90729	7.64905	2.02468e-14	1.76808e-13
ENSDARG00000097950	3.32795	6.93811	1.41301	4.91017	9.09997e-07	3.70857e-06
ENSDARG00000079290	5.09951	6.93609	1.44143	4.81194	1.4947e-06	5.92402e-06
ENSDARG00000058285	713.649	6.88537	0.284058	24.2393	8.57004e-130	3.79996e-126
ENSDARG00000006447	5.04316	6.85697	1.6425	4.17472	2.98348e-05	0.000100541
ENSDARG00000113045	2.61744	6.85153	1.53958	4.45025	8.5771e-06	3.11027e-05
ENSDARG00000056239	5.93107	6.85067	1.33031	5.14969	2.6092e-07	1.12659e-06
ENSDARG00000079962	6.51885	6.83646	1.40116	4.87916	1.0654e-06	4.30138e-06
ENSDARG00000082960	56.0052	6.83377	0.782323	8.73522	2.43178e-18	2.97244e-17
ENSDARG00000079455	3.70414	6.82533	1.8833	3.62414	0.000289928	0.000837351
ENSDARG00000075949	4.89424	6.82189	2.09605	3.25464	0.00113536	0.00297133
ENSDARG00000082087	8.41057	6.8041	1.55784	4.36765	1.2559e-05	4.46745e-05
ENSDARG00000001354	109.162	6.79446	0.666533	10.1937	2.11476e-24	4.02872e-23
ENSDARG00000016837	1.59446	6.79264	2.1091	3.22063	0.0012791	0.00331911
ENSDARG00000094929	6.65711	6.79195	1.64714	4.12349	3.73177e-05	0.000124224
ENSDARG00000013775	152.756	6.77217	0.742209	9.12435	7.21703e-20	1.00393e-18
ENSDARG00000059349	6.94042	6.76094	1.39035	4.86277	1.15752e-06	4.64477e-06
ENSDARG00000105708	13.0829	6.75541	1.78492	3.78472	0.00015388	0.000465419
ENSDARG00000034048	48.9159	6.74529	0.820713	8.21881	2.05527e-16	2.12922e-15
ENSDARG00000079727	496.407	6.74389	0.60884	11.0766	1.62928e-28	4.16984e-27
ENSDARG00000069260	2.18138	6.73822	1.92398	3.50223	0.000461374	0.00129022
ENSDARG00000080245	4.26427	6.73357	1.45689	4.62187	3.803e-06	1.44587e-05
ENSDARG00000094455	1.86331	6.72914	2.26015	2.9773	0.00290799	0.00704783
ENSDARG00000003615	163.832	6.72295	0.396412	16.9595	1.63732e-64	3.26286e-62
ENSDARG00000042920	119.975	6.72178	0.627993	10.7036	9.79109e-27	2.23782e-25
ENSDARG00000056156	5.84527	6.71367	1.56134	4.29994	1.70841e-05	5.96465e-05
ENSDARG00000009040	775.141	6.7124	0.326372	20.5667	5.4544e-94	6.90994e-91
ENSDARG00000105807	2.40505	6.71125	1.57822	4.25241	2.11483e-05	7.2988e-05
ENSDARG00000087659	3.4613	6.70069	1.5582	4.30028	1.70585e-05	5.95804e-05
ENSDARG00000038729	8.37268	6.69854	1.40063	4.78251	1.73122e-06	6.80968e-06
ENSDARG00000077329	2.5211	6.69404	2.34438	2.85535	0.00429892	0.0100654
ENSDARG00000021979	4.53707	6.68644	1.48671	4.49746	6.87712e-06	2.52531e-05
ENSDARG00000020866	45.2792	6.67256	1.03326	6.45774	1.06275e-10	6.47802e-10
ENSDARG00000086345	64.4287	6.67099	0.585578	11.3921	4.57636e-30	1.30283e-28
ENSDARG00000089200	4.34309	6.63452	1.46972	4.51412	6.3579e-06	2.34436e-05
ENSDARG00000059699	4.89812	6.61613	1.5216	4.34815	1.3729e-05	4.85927e-05
ENSDARG00000078963	2.26746	6.59423	1.62128	4.0673	4.75617e-05	0.000155838
ENSDARG00000096701	10.3163	6.581	1.58568	4.15027	3.32081e-05	0.000111221
ENSDARG00000079253	5.74442	6.57853	1.59499	4.1245	3.71539e-05	0.000123749
ENSDARG00000043661	4.59473	6.56704	1.36907	4.7967	1.61299e-06	6.36723e-06
ENSDARG00000110341	112.61	6.56335	0.402273	16.3157	7.63738e-60	1.18822e-57
ENSDARG00000017010	5.35918	6.56318	1.39214	4.71446	2.4235e-06	9.38704e-06
ENSDARG00000024160	76.2883	6.55538	0.659489	9.94008	2.78598e-23	4.91174e-22
ENSDARG00000113029	5.64641	6.55207	1.43722	4.55886	5.14327e-06	1.91883e-05
ENSDARG00000003165	24.7755	6.54837	0.830795	7.88206	3.2204e-15	3.01727e-14
ENSDARG00000117507	3.6408	6.53127	1.43874	4.53957	5.63692e-06	2.09068e-05
ENSDARG00000037873	44.0256	6.51943	0.997712	6.53438	6.38719e-11	3.9568e-10
ENSDARG00000097085	1.92663	6.51536	2.19254	2.9716	0.00296252	0.00716532
ENSDARG00000037140	48.4295	6.50886	0.619426	10.5079	7.9458e-26	1.68371e-24
ENSDARG00000073709	10.5157	6.50834	1.16796	5.57242	2.51225e-08	1.21608e-07
ENSDARG00000074191	108.24	6.50491	0.705258	9.22345	2.8768e-20	4.09823e-19
ENSDARG00000091136	361.319	6.50468	0.671487	9.68697	3.42542e-22	5.6253e-21
ENSDARG00000082652	1.80423	6.50449	1.68384	3.86288	0.000112057	0.000346364
ENSDARG00000093357	2.47524	6.50085	1.57442	4.12903	3.64294e-05	0.000121427
ENSDARG00000082911	2.50182	6.49439	1.52788	4.2506	2.13199e-05	7.3509e-05
ENSDARG00000102593	2.73027	6.49109	1.90632	3.40503	0.000661562	0.00179796
ENSDARG00000068428	3.66711	6.48947	1.6622	3.90415	9.45557e-05	0.000295462
ENSDARG00000016897	4.69778	6.48365	1.38487	4.68177	2.84406e-06	1.09517e-05
ENSDARG00000103261	12.3109	6.47753	1.008	6.42609	1.30927e-10	7.94431e-10
ENSDARG00000115627	5.22435	6.45634	1.69282	3.81395	0.000136761	0.000417397
ENSDARG00000093449	6.55714	6.45286	1.46297	4.4108	1.02991e-05	3.69394e-05
ENSDARG00000034522	4.43545	6.45102	1.51428	4.26012	2.04315e-05	7.05968e-05
ENSDARG00000097559	3.24732	6.44923	1.53341	4.20581	2.60154e-05	8.85113e-05
ENSDARG00000039064	189.588	6.44644	0.400523	16.095	2.76401e-58	4.11954e-56
ENSDARG00000105097	70.1021	6.43966	0.746368	8.628	6.24353e-18	7.37252e-17
ENSDARG00000056590	1.99923	6.42796	2.08336	3.08538	0.00203295	0.00508195
ENSDARG00000116862	4.50299	6.42422	1.37632	4.66769	3.0461e-06	1.16913e-05
ENSDARG00000087143	624.082	6.41236	0.645662	9.93146	3.03788e-23	5.34523e-22
ENSDARG00000097556	4.85556	6.40947	1.43126	4.4782	7.5276e-06	2.74994e-05
ENSDARG00000002507	3.13269	6.4076	1.58276	4.04838	5.15737e-05	0.00016794
ENSDARG00000070930	8.23596	6.4059	1.30713	4.90072	9.54838e-07	3.87884e-06
ENSDARG00000076872	1.83736	6.40033	1.83217	3.49331	0.000477081	0.00132938
ENSDARG00000097600	10.3899	6.39889	1.54175	4.1504	3.31897e-05	0.000111192
ENSDARG00000035875	47.509	6.39019	0.66505	9.60859	7.35481e-22	1.18694e-20
ENSDARG00000089641	1.81525	6.38872	1.94362	3.28703	0.0010125	0.00267149
ENSDARG00000018069	31.9762	6.38559	0.796505	8.01701	1.08351e-15	1.05763e-14
ENSDARG00000031325	34.8747	6.37646	0.796765	8.00293	1.21489e-15	1.18197e-14
ENSDARG00000079773	8.19718	6.37205	1.39204	4.57749	4.70599e-06	1.76534e-05
ENSDARG00000051892	13.6554	6.34512	1.36104	4.66195	3.13221e-06	1.2011e-05
ENSDARG00000013749	3.48758	6.32815	1.68149	3.76341	0.000167614	0.000503609
ENSDARG00000057262	117.186	6.32714	0.392914	16.1031	2.4263e-58	3.64686e-56
ENSDARG00000058357	41.0287	6.32252	0.764916	8.26564	1.38952e-16	1.46085e-15
ENSDARG00000007349	2.44123	6.32056	1.91054	3.30825	0.000938798	0.00249371
ENSDARG00000069966	5.75924	6.31184	1.99841	3.15843	0.00158623	0.00404914
ENSDARG00000099424	113.444	6.31065	0.66213	9.53084	1.56023e-21	2.4467e-20
ENSDARG00000088524	5.07323	6.30679	1.36473	4.62127	3.81389e-06	1.4497e-05
ENSDARG00000051890	165.942	6.30623	1.27625	4.94122	7.76345e-07	3.19398e-06
ENSDARG00000076900	78.2604	6.2958	0.751515	8.37747	5.40754e-17	5.87672e-16
ENSDARG00000070000	1.62009	6.29542	2.13055	2.95484	0.00312834	0.00752635
ENSDARG00000079221	2.59878	6.29413	2.34089	2.68878	0.00717142	0.0160657
ENSDARG00000086620	5.42371	6.28363	1.54339	4.07132	4.67476e-05	0.000153426
ENSDARG00000044776	3.44105	6.28293	1.56843	4.00588	6.17863e-05	0.000198558
ENSDARG00000114737	3223.44	6.27948	0.637104	9.85628	6.43926e-23	1.10026e-21
ENSDARG00000079031	1.82867	6.27667	1.75934	3.56763	0.00036023	0.00102569
ENSDARG00000036833	553.146	6.27047	0.970917	6.45829	1.0589e-10	6.45829e-10
ENSDARG00000116290	1.88312	6.26754	1.80215	3.47782	0.000505515	0.00140288
ENSDARG00000068148	3.91036	6.26475	1.51947	4.12299	3.73993e-05	0.000124449
ENSDARG00000080685	8.23277	6.25883	1.38106	4.53191	5.84539e-06	2.16483e-05
ENSDARG00000102983	3.25742	6.25701	1.52713	4.09723	4.18128e-05	0.000138099
ENSDARG00000070526	1.50183	6.2498	2.19892	2.84222	0.00448011	0.0104552
ENSDARG00000105477	1.66869	6.24498	1.81007	3.45013	0.000560317	0.00154337
ENSDARG00000095843	4.20716	6.24375	1.64582	3.7937	0.000148421	0.000450598
ENSDARG00000092285	9.03706	6.23654	1.18317	5.27103	1.35658e-07	6.0377e-07
ENSDARG00000102638	26.575	6.23335	0.850475	7.32927	2.31417e-13	1.82014e-12
ENSDARG00000009351	39.7239	6.22235	0.745018	8.35194	6.71518e-17	7.23575e-16
ENSDARG00000029219	12.1164	6.20871	1.16122	5.34673	8.95573e-08	4.08957e-07
ENSDARG00000062101	94.2919	6.20652	0.589652	10.5257	6.57525e-26	1.40167e-24
ENSDARG00000103959	7.08628	6.20318	1.39522	4.44602	8.7475e-06	3.16688e-05
ENSDARG00000016825	130011	6.1989	0.667256	9.29013	1.54102e-20	2.26255e-19
ENSDARG00000104937	742.529	6.18959	0.29705	20.8369	2.00521e-96	2.73572e-93
ENSDARG00000097504	574.846	6.18324	0.526598	11.7419	7.77481e-32	2.49356e-30
ENSDARG00000025866	2.44985	6.18262	2.21688	2.78888	0.00528901	0.0121857
ENSDARG00000092810	2.41889	6.18242	2.04064	3.02965	0.0024484	0.00602371
ENSDARG00000043328	86.8588	6.18235	0.564497	10.952	6.5025e-28	1.59956e-26
ENSDARG00000101112	3.49464	6.17247	1.42585	4.32896	1.49814e-05	5.27202e-05
ENSDARG00000062501	274.977	6.17086	0.300536	20.5328	1.09638e-93	1.29636e-90
ENSDARG00000061885	2.44995	6.1699	1.69749	3.63473	0.000278277	0.000806194
ENSDARG00000080531	1.83821	6.16528	2.21432	2.78428	0.00536469	0.0123448
ENSDARG00000103727	495.16	6.14984	0.59035	10.4173	2.06787e-25	4.2498e-24
ENSDARG00000036272	30.6142	6.14815	0.698512	8.80178	1.34666e-18	1.67964e-17
ENSDARG00000061896	413.677	6.1475	0.651436	9.43685	3.84165e-21	5.86364e-20
ENSDARG00000013409	6.36362	6.14223	1.56231	3.9315	8.44186e-05	0.000265752
ENSDARG00000079486	912.95	6.13657	0.485086	12.6505	1.11166e-36	4.72816e-35
ENSDARG00000110266	3.54924	6.13389	1.6922	3.62479	0.000289193	0.000835363
ENSDARG00000019294	1897.55	6.13167	0.398088	15.4028	1.56712e-53	1.878e-51
ENSDARG00000117458	24.0681	6.1278	0.86593	7.07656	1.47781e-12	1.07112e-11
ENSDARG00000056739	3.05432	6.12754	1.53914	3.98115	6.85823e-05	0.000218615
ENSDARG00000008807	3.50347	6.12739	1.51061	4.05624	4.98699e-05	0.00016277
ENSDARG00000037101	20.1142	6.12545	0.953977	6.42096	1.35421e-10	8.20014e-10
ENSDARG00000090930	2.31024	6.12458	1.60973	3.80473	0.000141961	0.000432466
ENSDARG00000051915	8.10082	6.12216	1.61282	3.79593	0.000147089	0.000447012
ENSDARG00000071562	48.6131	6.12036	1.00777	6.07315	1.25428e-09	6.90224e-09
ENSDARG00000098995	1156.85	6.11997	0.299021	20.4667	4.26727e-93	4.73027e-90
ENSDARG00000071216	141.367	6.1123	0.579242	10.5522	4.96e-26	1.07269e-24
ENSDARG00000101814	19.0811	6.11001	0.75622	8.07967	6.49419e-16	6.43469e-15
ENSDARG00000042873	7.67809	6.10158	1.40376	4.34661	1.38257e-05	4.88862e-05
ENSDARG00000041685	566.686	6.09798	0.578864	10.5344	5.99655e-26	1.28293e-24
ENSDARG00000054534	10.3472	6.09646	1.66002	3.67252	0.000240168	0.000702907
ENSDARG00000057392	12.9968	6.09552	0.963013	6.32963	2.45746e-10	1.45188e-09
ENSDARG00000079857	3.87194	6.09172	1.53518	3.96808	7.24539e-05	0.000230006
ENSDARG00000011463	112.921	6.0873	0.44157	13.7856	3.11211e-43	1.89029e-41
ENSDARG00000096949	1.22371	6.08552	2.12447	2.86449	0.00417687	0.00980685
ENSDARG00000099200	4690.92	6.07948	0.484184	12.5561	3.67952e-36	1.51768e-34
ENSDARG00000043997	314.31	6.07532	0.47191	12.8739	6.31274e-38	2.87822e-36
ENSDARG00000056764	5.6274	6.07484	1.4118	4.30291	1.68566e-05	5.89102e-05
ENSDARG00000061454	1.46967	6.06985	1.80847	3.35634	0.000789818	0.00211989
ENSDARG00000038288	1.72638	6.06946	1.64193	3.69654	0.000218555	0.000644223
ENSDARG00000101199	7994.77	6.06618	0.406385	14.9272	2.19383e-50	2.12621e-48
ENSDARG00000063370	58.3909	6.06222	0.793135	7.64336	2.11618e-14	1.84435e-13
ENSDARG00000076548	22.8485	6.06036	0.713976	8.48818	2.09903e-17	2.37274e-16
ENSDARG00000037961	1286.21	6.0564	0.474699	12.7584	2.79949e-37	1.23205e-35
ENSDARG00000093193	124.447	6.05394	0.698061	8.67251	4.22709e-18	5.07086e-17
ENSDARG00000079544	44.4495	6.04896	0.758129	7.97879	1.4777e-15	1.4236e-14
ENSDARG00000079618	60.5603	6.04828	0.642275	9.41696	4.64335e-21	7.03283e-20
ENSDARG00000058775	23.8008	6.04617	0.755662	8.00116	1.23251e-15	1.19846e-14
ENSDARG00000113506	142.377	6.04486	0.782829	7.72182	1.14681e-14	1.02416e-13
ENSDARG00000061622	2.90768	6.04356	1.68592	3.58473	0.000337421	0.000964464
ENSDARG00000105411	896.314	6.0417	0.593805	10.1745	2.57603e-24	4.88647e-23
ENSDARG00000080493	2.642	6.03726	1.76438	3.42175	0.000622204	0.00170203
ENSDARG00000067889	108.3	6.03138	0.506381	11.9108	1.04016e-32	3.47427e-31
ENSDARG00000009131	19.3935	6.03121	0.960185	6.2813	3.35747e-10	1.96399e-09
ENSDARG00000099824	1649.12	6.02493	0.440141	13.6886	1.18745e-42	7.04367e-41
ENSDARG00000063635	1114.75	6.02328	0.45927	13.1149	2.70549e-39	1.3555e-37
ENSDARG00000024276	28.8769	6.0207	0.89712	6.71114	1.93106e-11	1.26102e-10
ENSDARG00000098359	17.9135	6.01897	0.91715	6.56269	5.28465e-11	3.29914e-10
ENSDARG00000020427	8.32675	6.01337	1.72647	3.48303	0.000495768	0.00137821
ENSDARG00000092578	384.935	6.01057	0.577599	10.4061	2.32499e-25	4.76716e-24
ENSDARG00000087805	4.36029	6.00887	1.46081	4.11339	3.89892e-05	0.000129279
ENSDARG00000083634	3.86519	6.00252	1.4795	4.05714	4.96779e-05	0.000162215
ENSDARG00000086569	951.206	5.99829	0.408525	14.6828	8.30739e-49	7.04976e-47
ENSDARG00000078557	2.656	5.98223	1.94913	3.06917	0.00214651	0.00534098
ENSDARG00000091800	360.232	5.9791	0.695622	8.59533	8.3026e-18	9.68146e-17
ENSDARG00000117023	4.93249	5.96245	1.83115	3.25612	0.00112944	0.0029589
ENSDARG00000009386	1.42554	5.95411	2.20306	2.70266	0.00687876	0.0154472
ENSDARG00000109517	22.2199	5.95363	0.901128	6.60686	3.92568e-11	2.48132e-10
ENSDARG00000041645	1378.21	5.94191	0.47385	12.5397	4.52976e-36	1.84689e-34
ENSDARG00000099612	6.07391	5.94187	1.37033	4.33608	1.45047e-05	5.11238e-05
ENSDARG00000074526	531.188	5.92892	0.449401	13.193	9.63365e-40	4.99598e-38
ENSDARG00000069499	2.78008	5.91614	2.00161	2.95569	0.00311975	0.0075128
ENSDARG00000006292	8.8653	5.90898	1.44087	4.10098	4.11413e-05	0.000136059
ENSDARG00000102071	3.05242	5.90754	1.59716	3.69877	0.000216648	0.000638709
ENSDARG00000086654	51.1228	5.90418	0.632336	9.3371	9.90093e-21	1.46702e-19
ENSDARG00000070918	529.22	5.88787	0.344996	17.0665	2.63628e-65	5.63338e-63
ENSDARG00000019274	2.07862	5.88688	2.11509	2.78327	0.00538137	0.0123776
ENSDARG00000094045	222.476	5.88626	0.795283	7.40146	1.34693e-13	1.07998e-12
ENSDARG00000031616	148.047	5.88397	0.511774	11.4972	1.36252e-30	4.00093e-29
ENSDARG00000036171	1103.85	5.88072	0.37638	15.6244	4.96456e-55	6.42711e-53
ENSDARG00000019541	1035.03	5.88045	0.302836	19.4179	5.44317e-84	3.57556e-81
ENSDARG00000103503	45.4663	5.87639	0.727963	8.07238	6.89417e-16	6.82338e-15
ENSDARG00000079926	1.42456	5.87492	2.17172	2.70519	0.0068265	0.0153492
ENSDARG00000117335	1.92301	5.87482	1.59817	3.67597	0.000236946	0.000694279
ENSDARG00000031299	66.095	5.85938	0.475838	12.3138	7.63193e-35	2.86173e-33
ENSDARG00000115190	2.92774	5.85614	1.5924	3.67757	0.000235471	0.000690325
ENSDARG00000075334	39.0577	5.85241	0.722225	8.1033	5.34877e-16	5.34452e-15
ENSDARG00000053802	99.9193	5.84802	0.730907	8.00104	1.23369e-15	1.19894e-14
ENSDARG00000017773	27.1052	5.84623	0.827065	7.06865	1.56451e-12	1.12981e-11
ENSDARG00000079862	107.255	5.84272	0.591176	9.88321	4.92287e-23	8.50166e-22
ENSDARG00000103248	5.35002	5.83678	1.80805	3.22822	0.00124565	0.00324084
ENSDARG00000093068	1844.48	5.83674	0.511787	11.4046	3.96483e-30	1.1342e-28
ENSDARG00000110366	49.3336	5.83363	0.668846	8.72192	2.73513e-18	3.32717e-17
ENSDARG00000071345	49.5958	5.83345	0.61537	9.47959	2.55288e-21	3.95439e-20
ENSDARG00000090916	10.9189	5.82266	0.879397	6.6212	3.56296e-11	2.26578e-10
ENSDARG00000069292	143.038	5.81495	0.629966	9.23057	2.69185e-20	3.84711e-19
ENSDARG00000104172	2177.74	5.80462	0.486246	11.9376	7.53487e-33	2.55523e-31
ENSDARG00000043332	36.3916	5.79788	0.582051	9.96111	2.25529e-23	4.01202e-22
ENSDARG00000032705	1.2262	5.79729	2.05546	2.82044	0.00479585	0.0111276
ENSDARG00000030357	1011.25	5.79283	0.255202	22.699	4.58256e-114	1.35461e-110
ENSDARG00000056909	65.4952	5.78833	0.490013	11.8126	3.35973e-32	1.09941e-30
ENSDARG00000095980	3.08281	5.78789	1.46461	3.95182	7.75575e-05	0.000245241
ENSDARG00000069630	4461.15	5.78781	0.38192	15.1545	7.07094e-52	7.55483e-50
ENSDARG00000115805	5.61613	5.78495	1.47976	3.90939	9.25312e-05	0.000289641
ENSDARG00000062204	149.068	5.78436	0.389953	14.8335	8.89926e-50	8.1781e-48
ENSDARG00000080450	9.17938	5.78314	1.46198	3.9557	7.63122e-05	0.000241519
ENSDARG00000079501	3.37216	5.78256	1.64585	3.51341	0.000442389	0.00124129
ENSDARG00000101759	84.4158	5.77997	0.612626	9.43475	3.91937e-21	5.97712e-20
ENSDARG00000051939	245.933	5.77865	0.673426	8.58097	9.40739e-18	1.09052e-16
ENSDARG00000102157	21.5406	5.77712	0.761209	7.5894	3.21398e-14	2.75112e-13
ENSDARG00000045815	2.33898	5.77567	1.84638	3.12811	0.00175933	0.00445192
ENSDARG00000069095	25.7115	5.76773	0.685182	8.4178	3.8362e-17	4.2339e-16
ENSDARG00000011091	1.56815	5.76411	2.53219	2.27634	0.0228259	0.0454431
ENSDARG00000041797	781.675	5.76335	0.259015	22.251	1.10305e-109	2.79481e-106
ENSDARG00000059824	130.155	5.75994	0.775912	7.42344	1.1412e-13	9.21267e-13
ENSDARG00000059081	4.35457	5.75787	1.89738	3.03465	0.00240814	0.00593206
ENSDARG00000025555	72.136	5.74932	0.531395	10.8193	2.789e-27	6.57789e-26
ENSDARG00000023176	383.742	5.74743	0.93668	6.13596	8.46449e-10	4.77197e-09
ENSDARG00000018944	82.3689	5.74709	0.433011	13.2724	3.3468e-40	1.78792e-38
ENSDARG00000100844	195.551	5.74376	0.337831	17.0019	7.95567e-65	1.64072e-62
ENSDARG00000061817	3.69279	5.73407	1.66692	3.43992	0.000581886	0.0015998
ENSDARG00000077910	3.23577	5.73193	1.28896	4.44695	8.70962e-06	3.15446e-05
ENSDARG00000102824	5.91914	5.7299	1.40507	4.07803	4.54192e-05	0.000149315
ENSDARG00000052109	152.557	5.72835	0.41458	13.8172	2.00625e-43	1.23124e-41
ENSDARG00000115204	2.19758	5.72773	1.76698	3.24154	0.00118888	0.00310331
ENSDARG00000042737	2.27045	5.72093	1.80999	3.16075	0.00157362	0.00401985
ENSDARG00000005541	2.76486	5.71195	1.58608	3.60129	0.000316639	0.000909605
ENSDARG00000077567	15.3754	5.70937	1.33369	4.28087	1.86161e-05	6.47023e-05
ENSDARG00000100709	212.032	5.70455	0.292701	19.4893	1.35322e-84	9.60031e-82
ENSDARG00000070775	381.047	5.70067	0.644216	8.849	8.83085e-19	1.11874e-17
ENSDARG00000096505	22.8488	5.69754	0.824254	6.91236	4.76659e-12	3.3179e-11
ENSDARG00000057571	30.2292	5.69529	1.0621	5.36227	8.21806e-08	3.76727e-07
ENSDARG00000057121	287.735	5.69003	0.794761	7.15942	8.10203e-13	6.02001e-12
ENSDARG00000078429	237861	5.68919	0.489844	11.6143	3.48698e-31	1.06629e-29
ENSDARG00000100434	4.3441	5.68661	1.57921	3.60092	0.000317087	0.0009106
ENSDARG00000006220	605.17	5.68611	0.420939	13.5082	1.39963e-41	7.93093e-40
ENSDARG00000061585	998.916	5.68476	0.44017	12.9149	3.70902e-38	1.71757e-36
ENSDARG00000092419	103923	5.67985	0.543323	10.4539	1.40595e-25	2.92675e-24
ENSDARG00000062598	2.82564	5.67889	1.54329	3.67973	0.000233479	0.000685027
ENSDARG00000052207	4565.03	5.67743	0.399675	14.2051	8.51393e-46	6.06438e-44
ENSDARG00000076280	51.4589	5.67564	0.562882	10.0832	6.55602e-24	1.21757e-22
ENSDARG00000092155	1806.57	5.67396	0.291367	19.4736	1.83896e-84	1.25445e-81
ENSDARG00000117325	2.03071	5.67213	1.84616	3.07239	0.00212354	0.00528903
ENSDARG00000090997	209.194	5.67169	0.341594	16.6036	6.56387e-62	1.13026e-59
ENSDARG00000015337	222.602	5.6668	0.472812	11.9853	4.24271e-33	1.45831e-31
ENSDARG00000090850	5352.66	5.66585	0.580143	9.7663	1.57084e-22	2.62835e-21
ENSDARG00000006501	97.8427	5.66423	0.784833	7.21712	5.30995e-13	4.02467e-12
ENSDARG00000012789	2.20919	5.66052	2.33059	2.4288	0.0151489	0.0314468
ENSDARG00000092998	118.588	5.6573	0.366978	15.4159	1.27972e-53	1.54402e-51
ENSDARG00000099260	4.97597	5.65699	1.5136	3.73744	0.000185902	0.000554422
ENSDARG00000039517	1020.19	5.6555	0.375087	15.0779	2.26525e-51	2.36333e-49
ENSDARG00000104012	2.76887	5.65085	1.56904	3.60148	0.000316415	0.000909257
ENSDARG00000088911	216.651	5.64628	0.304163	18.5633	6.36693e-77	2.68867e-74
ENSDARG00000102722	3534.14	5.64616	0.359626	15.7001	1.51017e-55	2.01386e-53
ENSDARG00000041301	1.73492	5.64616	1.78301	3.16664	0.0015421	0.0039467
ENSDARG00000103699	197.821	5.64393	0.375079	15.0473	3.59654e-51	3.66599e-49
ENSDARG00000062756	29.9352	5.63624	0.635648	8.86692	7.51979e-19	9.58126e-18
ENSDARG00000056226	300.554	5.63612	0.672657	8.37889	5.34278e-17	5.81347e-16
ENSDARG00000037191	161.411	5.63596	0.355486	15.8542	1.31391e-56	1.84948e-54
ENSDARG00000015866	17729.8	5.63551	0.384646	14.6511	1.32458e-48	1.1134e-46
ENSDARG00000060235	28.6322	5.63419	0.634341	8.88196	6.56952e-19	8.42495e-18
ENSDARG00000102227	3.59079	5.63172	2.25948	2.49249	0.0126851	0.0268733
ENSDARG00000110950	103.19	5.62254	0.450172	12.4898	8.48976e-36	3.3461e-34
ENSDARG00000102225	13.838	5.61821	1.03314	5.43798	5.38878e-08	2.52244e-07
ENSDARG00000001879	401.646	5.60804	0.523648	10.7096	9.18027e-27	2.10363e-25
ENSDARG00000087814	2.3509	5.59724	1.65578	3.38044	0.000723711	0.00195637
ENSDARG00000105309	1.86727	5.59721	1.65625	3.37944	0.000726324	0.00196194
ENSDARG00000100442	2132.73	5.59519	0.433755	12.8994	4.53439e-38	2.08888e-36
ENSDARG00000086271	2.12477	5.58277	1.8792	2.97083	0.00297001	0.00718147
ENSDARG00000019516	3.43453	5.5785	1.87489	2.97537	0.00292637	0.00708657
ENSDARG00000101423	658.12	5.57379	0.412368	13.5165	1.24911e-41	7.10073e-40
ENSDARG00000078964	3.89016	5.57375	1.63467	3.40971	0.000650326	0.00177095
ENSDARG00000102138	74.1884	5.57133	0.450082	12.3785	3.41745e-35	1.30629e-33
ENSDARG00000016412	1122.31	5.57035	0.363736	15.3143	6.14017e-53	6.93644e-51
ENSDARG00000012388	11.5261	5.56808	1.05454	5.2801	1.29114e-07	5.76962e-07
ENSDARG00000006215	50.8153	5.56781	0.483856	11.5072	1.21394e-30	3.58841e-29
ENSDARG00000088933	2.07909	5.56741	1.82108	3.05719	0.0022342	0.00554052
ENSDARG00000104450	548.49	5.56097	0.435017	12.7833	2.03138e-37	9.05242e-36
ENSDARG00000101324	38444.8	5.55798	0.394841	14.0765	5.29681e-45	3.61324e-43
ENSDARG00000117211	89.8841	5.55699	1.09148	5.09126	3.55692e-07	1.51539e-06
ENSDARG00000076595	140.619	5.55627	0.349751	15.8864	7.87564e-57	1.11746e-54
ENSDARG00000094803	28.0607	5.55471	0.747124	7.43478	1.04738e-13	8.50178e-13
ENSDARG00000053476	1672.17	5.55379	0.329953	16.832	1.42131e-63	2.5988e-61
ENSDARG00000070892	758.655	5.55157	0.336424	16.5017	3.56847e-61	5.91499e-59
ENSDARG00000004296	2785.11	5.55153	0.335201	16.5618	1.31649e-61	2.22374e-59
ENSDARG00000026764	3883.11	5.55025	0.399218	13.9028	6.0902e-44	3.81682e-42
ENSDARG00000075159	94.9736	5.55025	0.523499	10.6022	2.91045e-26	6.41239e-25
ENSDARG00000078757	520.971	5.54997	0.45731	12.1361	6.79726e-34	2.41596e-32
ENSDARG00000053831	1099.99	5.54224	0.369565	14.9966	7.7244e-51	7.74011e-49
ENSDARG00000090869	1.76634	5.53895	2.01805	2.7447	0.00605655	0.0137787
ENSDARG00000037836	817.327	5.5381	0.387789	14.2812	2.86482e-46	2.12596e-44
ENSDARG00000013174	24.9449	5.53787	0.746645	7.417	1.19801e-13	9.64499e-13
ENSDARG00000039516	907.646	5.52862	0.336451	16.4321	1.12599e-60	1.84913e-58
ENSDARG00000077960	368.468	5.5257	0.564311	9.79195	1.2192e-22	2.05744e-21
ENSDARG00000104593	83.7238	5.52493	0.713189	7.74679	9.42433e-15	8.48477e-14
ENSDARG00000103476	1.94354	5.52361	2.02686	2.7252	0.00642616	0.0145394
ENSDARG00000037144	739.828	5.52148	0.321479	17.1752	4.06908e-66	9.13534e-64
ENSDARG00000029388	1226.96	5.52135	0.433673	12.7316	3.94623e-37	1.71966e-35
ENSDARG00000004141	152.769	5.51768	0.4845	11.3884	4.77696e-30	1.35126e-28
ENSDARG00000021154	97.8034	5.51668	0.504018	10.9454	6.99005e-28	1.71001e-26
ENSDARG00000021004	3766.52	5.5142	0.335598	16.431	1.14767e-60	1.86744e-58
ENSDARG00000099554	137.61	5.514	0.440618	12.5142	6.24003e-36	2.50392e-34
ENSDARG00000111652	1.54455	5.51311	2.08581	2.64315	0.00821381	0.0181782
ENSDARG00000104108	964.207	5.51186	0.420661	13.1029	3.17072e-39	1.57084e-37
ENSDARG00000081875	18.8531	5.50371	0.945398	5.82158	5.82952e-09	3.00822e-08
ENSDARG00000092787	5.11058	5.50207	1.5131	3.63629	0.000276597	0.000801458
ENSDARG00000094677	1.2006	5.50159	2.37388	2.31755	0.0204737	0.041161
ENSDARG00000001870	2.4343	5.50076	1.82126	3.02031	0.00252517	0.00619453
ENSDARG00000004115	19.8727	5.49614	0.953155	5.76626	8.10483e-09	4.10355e-08
ENSDARG00000093671	19.8495	5.49487	1.01169	5.43141	5.59117e-08	2.61167e-07
ENSDARG00000068478	2452.94	5.4931	0.386731	14.2039	8.66427e-46	6.14678e-44
ENSDARG00000071565	44.3481	5.49119	0.548611	10.0093	1.38799e-23	2.50941e-22
ENSDARG00000098849	76.435	5.48465	0.443581	12.3645	4.06762e-35	1.54814e-33
ENSDARG00000057741	150.21	5.48396	0.309822	17.7004	4.16681e-70	1.13696e-67
ENSDARG00000090159	1.40603	5.48297	1.77575	3.08769	0.00201718	0.0050468
ENSDARG00000054319	535.009	5.47904	0.417812	13.1136	2.75053e-39	1.37418e-37
ENSDARG00000038297	53.8512	5.47737	0.52342	10.4646	1.25635e-25	2.62767e-24
ENSDARG00000078425	217.864	5.47217	0.409963	13.3479	1.21767e-40	6.68624e-39
ENSDARG00000095752	3.44295	5.47062	1.44737	3.77968	0.000157027	0.000473887
ENSDARG00000010312	12141.4	5.46654	0.358904	15.2312	2.19451e-52	2.38784e-50
ENSDARG00000062132	584.946	5.46426	0.35371	15.4484	7.73233e-54	9.52365e-52
ENSDARG00000058445	90.7562	5.46111	0.449431	12.1512	5.6555e-34	2.01823e-32
ENSDARG00000016494	1.55728	5.45952	2.082	2.62225	0.00873521	0.0191932
ENSDARG00000052734	404.66	5.45855	1.49403	3.65357	0.000258622	0.000752695
ENSDARG00000103347	6.34757	5.45639	1.57187	3.47126	0.000518022	0.001434
ENSDARG00000087359	7721.6	5.44905	0.390568	13.9516	3.07661e-44	1.97706e-42
ENSDARG00000099388	5.20073	5.4467	1.68561	3.23129	0.00123232	0.00320806
ENSDARG00000084828	46.6949	5.44604	0.660846	8.24101	1.70763e-16	1.77947e-15
ENSDARG00000115389	2.48107	5.44394	2.35028	2.3163	0.0205421	0.0412797
ENSDARG00000001818	1537.91	5.44348	0.54768	9.93917	2.81156e-23	4.95192e-22
ENSDARG00000089183	3.1846	5.44203	1.73992	3.12774	0.00176156	0.00445692
ENSDARG00000097606	38.5138	5.44094	0.548965	9.91128	3.71862e-23	6.47873e-22
ENSDARG00000075292	2.76707	5.43825	2.03647	2.67043	0.00757542	0.0168791
ENSDARG00000055036	2702.76	5.43747	0.403615	13.4719	2.2881e-41	1.28831e-39
ENSDARG00000101128	1.34797	5.42967	2.41148	2.25159	0.0243481	0.0481316
ENSDARG00000020741	8470.72	5.42922	0.328827	16.5109	3.0648e-61	5.12805e-59
ENSDARG00000089913	37.427	5.42742	1.19182	4.55387	5.26668e-06	1.96033e-05
ENSDARG00000075517	6.05106	5.42586	1.61688	3.35576	0.000791471	0.00212349
ENSDARG00000030905	1.76488	5.42486	1.7507	3.09868	0.00194386	0.00487779
ENSDARG00000055591	115.923	5.41892	0.500938	10.8176	2.84264e-27	6.68661e-26
ENSDARG00000101526	1.36199	5.41804	1.89649	2.85688	0.00427827	0.0100237
ENSDARG00000036239	227.853	5.41649	0.775671	6.98297	2.89006e-12	2.04951e-11
ENSDARG00000104207	222.781	5.41393	0.650327	8.32494	8.43741e-17	9.00939e-16
ENSDARG00000092170	7821.38	5.41154	0.430792	12.5618	3.42332e-36	1.41529e-34
ENSDARG00000103277	303.884	5.41126	0.705143	7.67399	1.66728e-14	1.47046e-13
ENSDARG00000100406	9870.93	5.40563	0.355621	15.2005	3.50758e-52	3.77033e-50
ENSDARG00000046012	103.737	5.4049	0.492387	10.9769	4.93305e-28	1.22539e-26
ENSDARG00000076838	2532.1	5.402	0.404418	13.3575	1.07145e-40	5.92e-39
ENSDARG00000077872	1400.45	5.39893	0.375991	14.3592	9.33056e-47	7.10244e-45
ENSDARG00000101457	46.1263	5.39675	0.522163	10.3354	4.87511e-25	9.74803e-24
ENSDARG00000056314	1193.54	5.39573	0.307526	17.5456	6.42677e-69	1.56144e-66
ENSDARG00000044002	98.0896	5.39568	0.622725	8.66464	4.52952e-18	5.39902e-17
ENSDARG00000069439	87.3722	5.39485	0.626553	8.61036	7.28319e-18	8.54329e-17
ENSDARG00000090778	7.94802	5.39413	1.2227	4.41165	1.02587e-05	3.68017e-05
ENSDARG00000116259	5.44375	5.39266	1.44867	3.7225	0.00019726	0.000585835
ENSDARG00000101726	550.519	5.39222	0.431088	12.5084	6.71669e-36	2.67702e-34
ENSDARG00000094879	351.597	5.39054	0.406041	13.2759	3.19621e-40	1.71782e-38
ENSDARG00000059090	83.4474	5.39003	0.451709	11.9325	8.01143e-33	2.70649e-31
ENSDARG00000014761	26.242	5.38994	0.917891	5.87209	4.30329e-09	2.2501e-08
ENSDARG00000005578	1125.11	5.38775	0.366079	14.7174	4.9821e-49	4.3315e-47
ENSDARG00000089159	20.3174	5.38689	0.733574	7.34335	2.08311e-13	1.64497e-12
ENSDARG00000092071	120.071	5.38514	0.395184	13.6269	2.7703e-42	1.61625e-40
ENSDARG00000099425	595.857	5.38431	0.498066	10.8104	3.07215e-27	7.20736e-26
ENSDARG00000039682	4.29087	5.38311	1.85255	2.90579	0.00366333	0.0086862
ENSDARG00000056498	151.332	5.38093	1.13653	4.73453	2.19561e-06	8.53043e-06
ENSDARG00000089338	24.0937	5.38072	0.879534	6.1177	9.49385e-10	5.32352e-09
ENSDARG00000114854	1.26494	5.37316	2.24842	2.38974	0.0168602	0.0346503
ENSDARG00000039406	137.259	5.37234	0.637328	8.42947	3.47223e-17	3.84416e-16
ENSDARG00000054122	1.29743	5.3702	2.04393	2.62739	0.0086042	0.0189335
ENSDARG00000069293	843.615	5.36767	0.460746	11.65	2.29584e-31	7.08158e-30
ENSDARG00000062998	117.589	5.3671	0.400728	13.3934	6.60936e-41	3.68627e-39
ENSDARG00000102829	341.22	5.3656	0.477839	11.2289	2.94213e-29	7.9424e-28
ENSDARG00000076659	1.38076	5.36556	2.28668	2.34643	0.018954	0.0384436
ENSDARG00000095994	2.12882	5.36427	2.1919	2.44731	0.0143926	0.0300492
ENSDARG00000015662	684.698	5.364	0.345843	15.5099	2.97193e-54	3.76501e-52
ENSDARG00000009466	9.96335	5.36106	1.06817	5.01891	5.19653e-07	2.17218e-06
ENSDARG00000093774	348.824	5.36097	0.440787	12.1623	4.93676e-34	1.76885e-32
ENSDARG00000088571	1.96067	5.36094	1.58741	3.37716	0.000732376	0.00197738
ENSDARG00000045568	156.172	5.3602	0.508016	10.5512	5.01292e-26	1.08162e-24
ENSDARG00000055240	669.109	5.3544	0.357083	14.9948	7.93587e-51	7.90734e-49
ENSDARG00000084789	1.5801	5.35365	2.19729	2.43647	0.0148313	0.0308633
ENSDARG00000004199	63.5891	5.35008	0.938103	5.70308	1.17662e-08	5.86193e-08
ENSDARG00000075827	487.216	5.34953	0.433561	12.3386	5.61264e-35	2.12251e-33
ENSDARG00000060169	0.83454	5.34834	2.10398	2.54201	0.0110218	0.0236863
ENSDARG00000074319	201.912	5.34464	0.520069	10.2768	8.96647e-25	1.76308e-23
ENSDARG00000053500	781.217	5.34389	0.314664	16.9829	1.09979e-64	2.24205e-62
ENSDARG00000053483	112.035	5.3422	0.637917	8.37445	5.54844e-17	6.01878e-16
ENSDARG00000032816	92.1154	5.33939	0.484387	11.023	2.96086e-28	7.44876e-27
ENSDARG00000094978	8.32203	5.33918	1.2165	4.38898	1.13884e-05	4.07227e-05
ENSDARG00000062549	102.595	5.3357	0.381495	13.9863	1.89039e-44	1.24177e-42
ENSDARG00000099787	1.82818	5.33094	1.60118	3.32938	0.000870405	0.00232352
ENSDARG00000091061	570.366	5.32854	0.429005	12.4207	2.01772e-35	7.86513e-34
ENSDARG00000074457	152.093	5.32327	0.586715	9.073	1.15783e-19	1.57479e-18
ENSDARG00000043719	2944.66	5.32271	0.374282	14.2211	6.77646e-46	4.9056e-44
ENSDARG00000117001	186.705	5.32168	0.58624	9.07764	1.1095e-19	1.51486e-18
ENSDARG00000112374	29.971	5.32008	0.766303	6.94253	3.8515e-12	2.70322e-11
ENSDARG00000019260	462.318	5.31193	0.378169	14.0464	8.10033e-45	5.44195e-43
ENSDARG00000055278	5974.08	5.31174	0.311732	17.0394	4.18683e-65	8.84019e-63
ENSDARG00000110614	2.58787	5.31126	1.91894	2.76781	0.00564343	0.0129174
ENSDARG00000077691	364.902	5.3106	0.384467	13.8129	2.13097e-43	1.30327e-41
ENSDARG00000099633	426.748	5.30521	0.485306	10.9317	8.13253e-28	1.9813e-26
ENSDARG00000040568	3.81728	5.30269	1.69318	3.1318	0.00173738	0.00440076
ENSDARG00000022085	71.3458	5.30008	0.402173	13.1786	1.16533e-39	6.00822e-38
ENSDARG00000093405	11.172	5.29864	1.0641	4.97944	6.37679e-07	2.64559e-06
ENSDARG00000038258	282.81	5.29847	0.394705	13.4239	4.38194e-41	2.45167e-39
ENSDARG00000103760	400.114	5.29827	0.4526	11.7063	1.18344e-31	3.73477e-30
ENSDARG00000008969	10826.4	5.29622	0.3089	17.1454	6.80045e-66	1.48905e-63
ENSDARG00000036041	4507.65	5.29526	0.274331	19.3024	5.12326e-83	2.93116e-80
ENSDARG00000040298	682.618	5.28998	0.414191	12.7718	2.3556e-37	1.03928e-35
ENSDARG00000017882	311.489	5.2869	0.41288	12.8049	1.53875e-37	6.89174e-36
ENSDARG00000081580	58.5595	5.27547	1.32235	3.98947	6.62215e-05	0.000211928
ENSDARG00000080158	1.32869	5.2709	1.92243	2.74179	0.0061106	0.0138874
ENSDARG00000090140	1.70452	5.26965	1.86058	2.83226	0.00462205	0.0107529
ENSDARG00000086007	4.31757	5.26924	1.74815	3.01418	0.00257677	0.00631063
ENSDARG00000093569	235.134	5.26885	0.402892	13.0776	4.42219e-39	2.16663e-37
ENSDARG00000061383	2216.62	5.26756	0.355813	14.8043	1.37478e-49	1.22528e-47
ENSDARG00000043342	979.874	5.26713	0.349466	15.0719	2.47736e-51	2.5695e-49
ENSDARG00000018846	284.678	5.26477	0.367304	14.3336	1.35014e-46	1.01898e-44
ENSDARG00000100482	1175.94	5.25827	0.420936	12.4919	8.26992e-36	3.26671e-34
ENSDARG00000076448	1032.35	5.25707	0.395933	13.2777	3.11878e-40	1.6813e-38
ENSDARG00000105528	312.969	5.25705	0.373322	14.0818	4.91233e-45	3.37694e-43
ENSDARG00000042826	168.837	5.25699	0.568401	9.24875	2.27139e-20	3.27789e-19
ENSDARG00000035652	534.421	5.25405	0.45999	11.4221	3.24329e-30	9.323e-29
ENSDARG00000088927	1.36282	5.25242	1.93813	2.71005	0.00672737	0.0151513
ENSDARG00000038405	1781.66	5.25022	0.410874	12.7782	2.17141e-37	9.62804e-36
ENSDARG00000031783	8.63685	5.2463	1.20129	4.36721	1.25845e-05	4.47473e-05
ENSDARG00000062077	511.948	5.24292	0.290807	18.0289	1.15569e-72	3.94178e-70
ENSDARG00000098588	23.352	5.24232	0.676826	7.74545	9.52406e-15	8.56585e-14
ENSDARG00000097249	1.47658	5.24121	2.10636	2.48827	0.0128365	0.0271518
ENSDARG00000063444	1.18408	5.24066	1.95534	2.68018	0.00735825	0.016451
ENSDARG00000058053	2612.1	5.23923	0.362089	14.4694	1.88995e-47	1.50314e-45
ENSDARG00000097066	2.28995	5.23781	1.60103	3.27153	0.00106968	0.00281316
ENSDARG00000111107	13.6062	5.23777	0.963368	5.43694	5.42036e-08	2.53656e-07
ENSDARG00000096533	331.699	5.23454	0.319897	16.3632	3.50125e-60	5.59443e-58
ENSDARG00000070734	14.5511	5.23101	1.36514	3.83186	0.000127178	0.000390587
ENSDARG00000016771	62130.8	5.23079	0.350789	14.9115	2.77455e-50	2.65997e-48
ENSDARG00000093382	19.3488	5.23031	0.666813	7.84374	4.37331e-15	4.05675e-14
ENSDARG00000096573	2.72243	5.22897	2.00281	2.61082	0.00903259	0.0197902
ENSDARG00000070584	302.658	5.22271	0.306819	17.0221	5.62723e-65	1.17417e-62
ENSDARG00000117309	1.15769	5.22084	2.20148	2.37152	0.0177151	0.0361892
ENSDARG00000070794	59.6139	5.21715	0.571135	9.13471	6.55838e-20	9.159e-19
ENSDARG00000037281	11131.9	5.21601	0.334612	15.5882	8.75011e-55	1.11649e-52
ENSDARG00000014577	193.687	5.20937	0.58007	8.9806	2.69295e-19	3.56169e-18
ENSDARG00000016319	4146.7	5.20836	0.423333	12.3032	8.70537e-35	3.25049e-33
ENSDARG00000029177	10.0683	5.206	1.03223	5.04347	4.57167e-07	1.92231e-06
ENSDARG00000042562	95.279	5.20496	0.351211	14.8201	1.08702e-49	9.78648e-48
ENSDARG00000021208	1000.55	5.20395	0.447188	11.637	2.67142e-31	8.22574e-30
ENSDARG00000061099	203.308	5.2022	0.573584	9.06964	1.1941e-19	1.62288e-18
ENSDARG00000115645	1.9709	5.20147	1.65018	3.15207	0.00162116	0.00413058
ENSDARG00000074908	137.021	5.20108	0.595674	8.73142	2.51487e-18	3.07188e-17
ENSDARG00000021172	1221.91	5.20043	0.384434	13.5275	1.07634e-41	6.15808e-40
ENSDARG00000004964	650.199	5.1958	0.401453	12.9425	2.59129e-38	1.21585e-36
ENSDARG00000117034	10.695	5.19374	1.14012	4.55546	5.22721e-06	1.94768e-05
ENSDARG00000105088	121.795	5.18978	1.46207	3.54962	0.000385784	0.00109301
ENSDARG00000110189	112.521	5.18704	0.55396	9.36358	7.70831e-21	1.15371e-19
ENSDARG00000034321	32.0712	5.18572	1.04103	4.98133	6.31494e-07	2.62177e-06
ENSDARG00000012788	322.355	5.18527	0.372088	13.9356	3.8497e-44	2.42983e-42
ENSDARG00000018459	153.096	5.17794	0.29232	17.7133	3.31373e-70	9.18317e-68
ENSDARG00000095963	1904.11	5.17365	0.364464	14.1952	9.80855e-46	6.93086e-44
ENSDARG00000105151	27.0691	5.17249	0.683115	7.57192	3.67738e-14	3.12516e-13
ENSDARG00000042659	2.96665	5.17027	1.65593	3.12228	0.00179453	0.00453323
ENSDARG00000099042	2.0121	5.16741	1.59916	3.23134	0.00123213	0.00320803
ENSDARG00000055185	38.1819	5.16623	0.727633	7.10005	1.24714e-12	9.10635e-12
ENSDARG00000068760	162.878	5.1653	0.575656	8.97288	2.88849e-19	3.80612e-18
ENSDARG00000098437	1.14847	5.16379	2.04765	2.52182	0.0116751	0.0249511
ENSDARG00000003411	134.452	5.16239	0.335763	15.3751	2.40439e-53	2.84296e-51
ENSDARG00000104022	104.876	5.15853	0.37931	13.5998	4.01577e-42	2.3352e-40
ENSDARG00000043279	1719.2	5.1581	0.328532	15.7004	1.50179e-55	2.01386e-53
ENSDARG00000095751	1316.28	5.15743	0.486552	10.6	2.98094e-26	6.54331e-25
ENSDARG00000007988	417.072	5.15597	0.584613	8.81946	1.15012e-18	1.44671e-17
ENSDARG00000006526	20976.4	5.15455	0.400177	12.8807	5.78268e-38	2.64334e-36
ENSDARG00000101651	1.30114	5.154	1.7669	2.91697	0.00353448	0.00840541
ENSDARG00000116112	32.3015	5.15327	0.706635	7.29268	3.03841e-13	2.3646e-12
ENSDARG00000019492	581.807	5.15222	0.530159	9.71825	2.52065e-22	4.16647e-21
ENSDARG00000022372	2084.06	5.15101	0.345731	14.8989	3.34939e-50	3.19381e-48
ENSDARG00000045299	258.481	5.14184	0.334803	15.3578	3.13894e-53	3.66264e-51
ENSDARG00000037067	92.8538	5.14079	0.604393	8.5057	1.80508e-17	2.05223e-16
ENSDARG00000010332	2.86578	5.13976	1.75454	2.92941	0.00339608	0.00810671
ENSDARG00000074425	23.2516	5.13713	0.784115	6.5515	5.69621e-11	3.54858e-10
ENSDARG00000101762	239.483	5.13491	0.316251	16.2368	2.76989e-59	4.27189e-57
ENSDARG00000116628	178.774	5.13389	0.503489	10.1966	2.05294e-24	3.91937e-23
ENSDARG00000095230	21.4907	5.13342	1.57839	3.25232	0.00114467	0.00299482
ENSDARG00000001760	1.66636	5.13315	2.27974	2.25163	0.0243454	0.0481316
ENSDARG00000043395	22.1926	5.13225	0.632487	8.1144	4.88191e-16	4.90014e-15
ENSDARG00000081704	1.80751	5.13215	1.95156	2.62976	0.00854441	0.018823
ENSDARG00000032098	524.665	5.13022	0.45758	11.2116	3.57582e-29	9.58018e-28
ENSDARG00000076043	670.052	5.12604	0.886095	5.78498	7.25222e-09	3.6972e-08
ENSDARG00000042859	43.8865	5.12051	0.491227	10.4239	1.92837e-25	3.9677e-24
ENSDARG00000098777	47.0026	5.11533	0.551549	9.27449	1.78465e-20	2.60301e-19
ENSDARG00000055388	797.57	5.11131	0.403471	12.6683	8.85718e-37	3.80365e-35
ENSDARG00000032571	2.50134	5.1107	1.87603	2.72421	0.00644559	0.0145778
ENSDARG00000092126	304893	5.10967	0.464291	11.0053	3.60254e-28	9.03743e-27
ENSDARG00000069171	27.128	5.10807	0.662588	7.70926	1.26546e-14	1.12672e-13
ENSDARG00000090722	5416.24	5.10567	0.407017	12.5441	4.28069e-36	1.7534e-34
ENSDARG00000036430	25.0613	5.10187	1.94339	2.62524	0.00865883	0.0190395
ENSDARG00000097970	2.25701	5.10047	1.78378	2.85936	0.00424491	0.00995607
ENSDARG00000036135	261.055	5.10001	0.35578	14.3348	1.32722e-46	1.00596e-44
ENSDARG00000017444	412.046	5.09913	0.523847	9.73401	2.15906e-22	3.57546e-21
ENSDARG00000026904	177.291	5.09812	0.58122	8.77142	1.76433e-18	2.17457e-17
ENSDARG00000076250	6.05208	5.09655	1.56574	3.25504	0.00113377	0.00296761
ENSDARG00000095675	94.5812	5.09651	0.902047	5.64994	1.60503e-08	7.90744e-08
ENSDARG00000021184	51.4829	5.09497	0.511153	9.96761	2.11248e-23	3.77692e-22
ENSDARG00000052300	2.17844	5.09368	1.73808	2.93064	0.00338261	0.00807783
ENSDARG00000037097	749.444	5.09036	0.293398	17.3497	1.98288e-67	4.56733e-65
ENSDARG00000058994	43.723	5.0886	0.673865	7.55136	4.3072e-14	3.63428e-13
ENSDARG00000029493	373.306	5.0866	0.54559	9.32312	1.12969e-20	1.67107e-19
ENSDARG00000088255	78.4616	5.08601	0.441766	11.5129	1.1359e-30	3.36332e-29
ENSDARG00000035603	47.0748	5.08428	0.401992	12.6477	1.15167e-36	4.87495e-35
ENSDARG00000057498	450.691	5.08383	0.426348	11.9241	8.8616e-33	2.98234e-31
ENSDARG00000103102	1.55067	5.0829	2.07406	2.4507	0.0142579	0.0297959
ENSDARG00000078676	43.3962	5.07834	0.623183	8.14903	3.66865e-16	3.71177e-15
ENSDARG00000070214	910.803	5.07525	0.385592	13.1622	1.44734e-39	7.35529e-38
ENSDARG00000020143	1506.6	5.07448	0.284811	17.817	5.2151e-71	1.54158e-68
ENSDARG00000022767	37628.7	5.07413	0.408651	12.4168	2.1194e-35	8.18946e-34
ENSDARG00000089310	1399.5	5.07047	0.363741	13.9398	3.62967e-44	2.30737e-42
ENSDARG00000015065	1729.64	5.0649	0.500896	10.1117	4.90379e-24	9.16476e-23
ENSDARG00000045014	32.3498	5.06155	0.744781	6.79603	1.07541e-11	7.20281e-11
ENSDARG00000008948	96.3755	5.06001	0.959794	5.27198	1.34962e-07	6.00974e-07
ENSDARG00000018478	2731.27	5.05982	0.389431	12.9928	1.34359e-38	6.35462e-37
ENSDARG00000027992	95.0087	5.05919	0.314588	16.0819	3.41518e-58	5.04764e-56
ENSDARG00000070394	430.766	5.05337	0.258348	19.5603	3.36969e-85	2.59847e-82
ENSDARG00000039832	12.1469	5.05315	0.770434	6.55884	5.42283e-11	3.38421e-10
ENSDARG00000079478	28.1949	5.05289	0.72457	6.97364	3.08846e-12	2.18409e-11
ENSDARG00000070960	1997.19	5.05068	0.355222	14.2184	7.04732e-46	5.06038e-44
ENSDARG00000097693	200.859	5.05023	0.279838	18.047	8.33389e-73	2.89823e-70
ENSDARG00000039273	189.658	5.04832	0.343281	14.7061	5.89365e-49	5.07426e-47
ENSDARG00000105187	47.4593	5.0482	0.590847	8.54401	1.29648e-17	1.48831e-16
ENSDARG00000012640	100.167	5.04096	0.440341	11.4479	2.41036e-30	7.03128e-29
ENSDARG00000078918	115.099	5.03922	0.406627	12.3927	2.86121e-35	1.09603e-33
ENSDARG00000007421	1048.11	5.03556	0.313276	16.0739	3.89029e-58	5.70233e-56
ENSDARG00000043394	9.20775	5.03052	0.868791	5.79025	7.02819e-09	3.59124e-08
ENSDARG00000073688	191.871	5.03042	0.770484	6.52891	6.62518e-11	4.09708e-10
ENSDARG00000034862	266.796	5.02952	0.324675	15.4909	3.99615e-54	4.99125e-52
ENSDARG00000007682	598.202	5.02597	0.476953	10.5377	5.7922e-26	1.24071e-24
ENSDARG00000070903	207.282	5.02558	0.317299	15.8386	1.68434e-56	2.35224e-54
ENSDARG00000027609	679.798	5.02541	0.420963	11.9379	7.50956e-33	2.55152e-31
ENSDARG00000012076	2547.31	5.0239	0.593567	8.46391	2.58558e-17	2.8969e-16
ENSDARG00000039605	2720.32	5.02286	0.397295	12.6427	1.22834e-36	5.18711e-35
ENSDARG00000030872	342.853	5.02088	0.436687	11.4977	1.35545e-30	3.98677e-29
ENSDARG00000043658	276.853	5.01429	0.296655	16.9027	4.29478e-64	8.2796e-62
ENSDARG00000101343	17.8482	5.01315	0.771981	6.49387	8.36595e-11	5.13954e-10
ENSDARG00000010267	590.775	5.01237	0.478982	10.4646	1.25577e-25	2.62767e-24
ENSDARG00000012694	31171	5.0081	0.356333	14.0546	7.22263e-45	4.90807e-43
ENSDARG00000101890	75.1785	5.0079	0.391967	12.7763	2.22268e-37	9.83078e-36
ENSDARG00000100532	1.67313	5.00498	1.88086	2.661	0.00779086	0.0173209
ENSDARG00000079901	659.948	5.00401	0.389471	12.8482	8.80149e-38	3.99241e-36
ENSDARG00000074712	114.205	5.00176	0.802037	6.23633	4.4797e-10	2.5897e-09
ENSDARG00000079155	1.41409	5.00116	2.19038	2.28324	0.0224161	0.0447113
ENSDARG00000007366	155.708	5.00095	0.395079	12.6581	1.00915e-36	4.31285e-35
ENSDARG00000056196	655.074	4.99975	0.33284	15.0215	5.31294e-51	5.38459e-49
ENSDARG00000058108	252.92	4.9979	0.215567	23.1849	6.46163e-119	2.29207e-115
ENSDARG00000097924	125.528	4.99687	0.540447	9.24581	2.33465e-20	3.36372e-19
ENSDARG00000017058	51.8854	4.99627	0.767216	6.51221	7.40528e-11	4.56676e-10
ENSDARG00000110617	1.34783	4.99554	1.68019	2.9732	0.0029471	0.00713094
ENSDARG00000043010	101.601	4.99521	0.548162	9.11265	8.03922e-20	1.1148e-18
ENSDARG00000036237	2751.9	4.99433	0.41128	12.1434	6.22132e-34	2.21569e-32
ENSDARG00000045516	4369.22	4.99263	0.333877	14.9535	1.4777e-50	1.45602e-48
ENSDARG00000058048	15.6394	4.99163	0.736957	6.7733	1.25877e-11	8.37417e-11
ENSDARG00000076773	103.53	4.98645	0.455424	10.949	6.71661e-28	1.64994e-26
ENSDARG00000104329	240.059	4.98315	0.667731	7.46281	8.46943e-14	6.93508e-13
ENSDARG00000098315	2008.03	4.98134	0.470875	10.5789	3.7334e-26	8.16467e-25
ENSDARG00000100318	2.90867	4.98085	1.60778	3.09797	0.00194849	0.00488734
ENSDARG00000042780	8003.9	4.98012	0.408664	12.1863	3.67549e-34	1.32497e-32
ENSDARG00000019328	325.333	4.97905	0.410696	12.1234	7.9349e-34	2.80345e-32
ENSDARG00000070168	166.36	4.97708	0.544446	9.14155	6.15643e-20	8.61803e-19
ENSDARG00000016704	25.3584	4.97174	0.606281	8.20038	2.39619e-16	2.46799e-15
ENSDARG00000060325	2187.3	4.97042	0.45053	11.0324	2.66673e-28	6.73748e-27
ENSDARG00000100731	211.33	4.9683	0.337191	14.7344	3.87724e-49	3.38752e-47
ENSDARG00000037286	1.14616	4.96648	1.70153	2.91883	0.00351351	0.00836228
ENSDARG00000061797	20.7974	4.96638	0.642423	7.7307	1.06953e-14	9.59009e-14
ENSDARG00000100240	8.82756	4.96253	1.31087	3.78569	0.000153281	0.000463766
ENSDARG00000105223	18.5923	4.95911	1.00321	4.94325	7.68292e-07	3.16378e-06
ENSDARG00000023111	8186.92	4.95632	0.315838	15.6926	1.69876e-55	2.24845e-53
ENSDARG00000009930	1.0107	4.95116	2.08618	2.37331	0.0176295	0.0360434
ENSDARG00000101861	434.504	4.94783	0.488243	10.1339	3.9057e-24	7.32256e-23
ENSDARG00000053973	22685.2	4.94771	0.365303	13.5441	8.58189e-42	4.92584e-40
ENSDARG00000076381	288.869	4.94758	0.232306	21.2977	1.19281e-100	2.35063e-97
ENSDARG00000104702	2286.55	4.94742	0.325027	15.2216	2.5434e-52	2.75059e-50
ENSDARG00000079589	45.875	4.94695	1.20583	4.10252	4.08669e-05	0.000135202
ENSDARG00000052942	115.412	4.94375	0.452912	10.9155	9.72203e-28	2.34918e-26
ENSDARG00000025108	97.6845	4.94278	0.374625	13.194	9.50614e-40	4.94431e-38
ENSDARG00000027984	94.3975	4.94034	0.454132	10.8786	1.45738e-27	3.48827e-26
ENSDARG00000032496	83.7921	4.93656	0.400723	12.3191	7.14504e-35	2.68484e-33
ENSDARG00000069433	46.0825	4.93554	0.742416	6.64795	2.97203e-11	1.9064e-10
ENSDARG00000045444	67.6164	4.93485	0.533762	9.24542	2.34328e-20	3.37341e-19
ENSDARG00000042684	3050.37	4.93415	0.353883	13.9429	3.4762e-44	2.21777e-42
ENSDARG00000019772	1263.3	4.93285	0.337638	14.6099	2.42947e-48	2.02296e-46
ENSDARG00000025703	318.784	4.92921	0.445894	11.0547	2.08127e-28	5.29603e-27
ENSDARG00000052277	3.38225	4.92872	1.91334	2.57597	0.00999591	0.0216786
ENSDARG00000043211	51.2511	4.92843	0.506253	9.73511	2.13591e-22	3.54042e-21
ENSDARG00000039697	2.33177	4.92618	1.99137	2.47377	0.0133698	0.0281622
ENSDARG00000076270	766.021	4.92465	0.414936	11.8685	1.72618e-32	5.70122e-31
ENSDARG00000086254	185.789	4.92372	0.471094	10.4517	1.4397e-25	2.99349e-24
ENSDARG00000054218	259.53	4.92341	0.355015	13.8682	9.87482e-44	6.14526e-42
ENSDARG00000102888	184.65	4.92243	0.549991	8.95002	3.55431e-19	4.63865e-18
ENSDARG00000039269	1205.86	4.92041	0.557869	8.82	1.14456e-18	1.44073e-17
ENSDARG00000063518	223.886	4.91782	0.351086	14.0074	1.40403e-44	9.29171e-43
ENSDARG00000001771	1.24738	4.91314	2.09856	2.34119	0.0192222	0.0389139
ENSDARG00000038199	293.89	4.91171	0.607602	8.08376	6.27992e-16	6.22935e-15
ENSDARG00000054202	107.899	4.91092	0.612075	8.02339	1.02867e-15	1.00576e-14
ENSDARG00000102230	8.77145	4.90547	1.01993	4.80963	1.51209e-06	5.98891e-06
ENSDARG00000069540	11.2705	4.90283	0.948255	5.17038	2.33624e-07	1.01483e-06
ENSDARG00000105212	586.097	4.90142	0.475441	10.3092	6.40138e-25	1.27139e-23
ENSDARG00000054196	0.934416	4.89999	2.12131	2.30989	0.0208944	0.0419449
ENSDARG00000005320	39.1684	4.89782	0.573028	8.54727	1.26037e-17	1.44779e-16
ENSDARG00000084209	3.01374	4.8978	1.73561	2.82195	0.00477328	0.011081
ENSDARG00000038424	4472.95	4.89487	0.34888	14.0302	1.018e-44	6.78769e-43
ENSDARG00000073970	89.9257	4.8916	0.595537	8.21376	2.14374e-16	2.21699e-15
ENSDARG00000040190	386.25	4.89134	0.390385	12.5295	5.14569e-36	2.08365e-34
ENSDARG00000102506	5.99671	4.89092	2.1475	2.2775	0.0227567	0.0453243
ENSDARG00000070558	4.56069	4.88982	1.3421	3.64342	0.000269039	0.00078108
ENSDARG00000100498	32.4693	4.88894	0.576624	8.47857	2.27978e-17	2.57051e-16
ENSDARG00000016448	64117	4.88495	0.390556	12.5077	6.77627e-36	2.68868e-34
ENSDARG00000097871	3.26408	4.88448	1.54659	3.15822	0.00158735	0.0040514
ENSDARG00000075614	51.1119	4.88311	0.586928	8.31977	8.81308e-17	9.39356e-16
ENSDARG00000007024	1089.75	4.88293	0.388549	12.5671	3.20221e-36	1.33008e-34
ENSDARG00000102176	63.9912	4.88261	0.457474	10.673	1.36207e-26	3.07742e-25
ENSDARG00000090943	284.331	4.87744	0.443421	10.9996	3.83956e-28	9.60484e-27
ENSDARG00000053845	147.729	4.87616	0.526247	9.26592	1.93411e-20	2.80486e-19
ENSDARG00000029830	0.849393	4.87506	2.10049	2.32092	0.0202913	0.0408359
ENSDARG00000094871	1.38129	4.87435	2.05353	2.37365	0.0176135	0.0360148
ENSDARG00000095807	524.29	4.87288	0.372813	13.0706	4.85074e-39	2.37005e-37
ENSDARG00000023820	469.245	4.87261	0.275555	17.6829	5.6795e-70	1.52624e-67
ENSDARG00000058005	985.543	4.87153	0.400543	12.1623	4.93553e-34	1.76885e-32
ENSDARG00000041848	12.5439	4.86969	1.08573	4.48517	7.28553e-06	2.66755e-05
ENSDARG00000035601	55.0316	4.86802	0.484961	10.038	1.03789e-23	1.8997e-22
ENSDARG00000005616	708.69	4.86489	0.40389	12.0451	2.05819e-33	7.20002e-32
ENSDARG00000038106	149.786	4.86263	0.391846	12.4095	2.31953e-35	8.94332e-34
ENSDARG00000041569	1629.17	4.86121	0.354533	13.7116	8.65557e-43	5.20391e-41
ENSDARG00000055705	3577.49	4.85995	0.392079	12.3953	2.76973e-35	1.06329e-33
ENSDARG00000098534	99.1515	4.85985	0.588356	8.26006	1.45598e-16	1.52891e-15
ENSDARG00000025679	10.2694	4.85771	1.07806	4.50598	6.60686e-06	2.4301e-05
ENSDARG00000116992	1.90851	4.85748	1.70285	2.85256	0.00433692	0.0101504
ENSDARG00000069795	246.397	4.85714	0.378433	12.8349	1.04573e-37	4.71937e-36
ENSDARG00000098529	2.49628	4.85375	1.56422	3.10297	0.00191587	0.00481208
ENSDARG00000100260	6.34579	4.84946	1.14329	4.24169	2.21844e-05	7.62424e-05
ENSDARG00000105439	1.63168	4.84895	2.16944	2.23512	0.0254096	0.0499518
ENSDARG00000088143	188	4.84814	0.413862	11.7144	1.07559e-31	3.41263e-30
ENSDARG00000093484	7.60531	4.846	1.06504	4.55007	5.36272e-06	1.99441e-05
ENSDARG00000102894	40.1129	4.8449	0.88873	5.45149	4.99502e-08	2.34867e-07
ENSDARG00000043447	1.88743	4.84395	1.83664	2.6374	0.00835446	0.0184572
ENSDARG00000102948	57.3997	4.83763	0.659994	7.32981	2.30481e-13	1.81438e-12
ENSDARG00000025233	1.89793	4.83517	1.99036	2.42929	0.0151284	0.0314116
ENSDARG00000078178	9.50679	4.83505	1.40135	3.45028	0.000560014	0.00154278
ENSDARG00000062837	178.793	4.83428	0.273947	17.6467	1.07818e-69	2.81215e-67
ENSDARG00000008192	146.861	4.82872	0.47163	10.2384	1.33467e-24	2.58143e-23
ENSDARG00000100248	2574.55	4.82783	0.34358	14.0516	7.53506e-45	5.08144e-43
ENSDARG00000022689	204.031	4.82453	0.443097	10.8882	1.31188e-27	3.14851e-26
ENSDARG00000100624	56.774	4.82338	0.410861	11.7397	7.97759e-32	2.55398e-30
ENSDARG00000028163	1396.09	4.82187	0.324375	14.8651	5.55142e-50	5.15497e-48
ENSDARG00000004051	55.3242	4.81952	0.418262	11.5227	1.01342e-30	3.02083e-29
ENSDARG00000098558	1.92959	4.81844	1.61155	2.98994	0.00279031	0.00678302
ENSDARG00000075752	73.4558	4.81543	0.483183	9.96606	2.14566e-23	3.82852e-22
ENSDARG00000101778	488.474	4.81512	0.322392	14.9356	1.93347e-50	1.88418e-48
ENSDARG00000038121	106.93	4.81404	0.447839	10.7495	5.95957e-27	1.37629e-25
ENSDARG00000090185	23.4789	4.81363	0.971288	4.95593	7.19863e-07	2.97403e-06
ENSDARG00000022045	58.7473	4.81135	1.00245	4.79959	1.58994e-06	6.27906e-06
ENSDARG00000019986	907.885	4.81068	0.329835	14.5851	3.49301e-48	2.85493e-46
ENSDARG00000095909	22.9385	4.80888	0.782681	6.14412	8.04085e-10	4.53602e-09
ENSDARG00000061362	11.6106	4.80828	0.910531	5.28075	1.28656e-07	5.75061e-07
ENSDARG00000098368	976.235	4.80671	0.400519	12.0012	3.50208e-33	1.21078e-31
ENSDARG00000007207	14.5621	4.80472	1.08362	4.43397	9.25153e-06	3.33914e-05
ENSDARG00000031809	1.29745	4.80315	1.97714	2.42935	0.0151261	0.0314105
ENSDARG00000095152	1.22383	4.80314	1.70964	2.80945	0.00496269	0.0114831
ENSDARG00000070844	1125.97	4.80253	0.312197	15.383	2.12757e-53	2.53252e-51
ENSDARG00000062103	19.7846	4.80182	0.754191	6.36685	1.92951e-10	1.15225e-09
ENSDARG00000020956	742.536	4.80179	0.322721	14.8791	4.50631e-50	4.27401e-48
ENSDARG00000095863	767.605	4.79949	0.657788	7.2964	2.95569e-13	2.30225e-12
ENSDARG00000033579	11.5178	4.7981	0.929852	5.16006	2.46864e-07	1.06842e-06
ENSDARG00000037679	87.3381	4.7968	0.425768	11.2662	1.92651e-29	5.29747e-28
ENSDARG00000004111	1081.31	4.79614	0.385894	12.4287	1.82677e-35	7.15222e-34
ENSDARG00000041703	1695.24	4.79345	0.310273	15.4491	7.64548e-54	9.48253e-52
ENSDARG00000094974	43.9815	4.79344	0.494534	9.69284	3.23401e-22	5.31589e-21
ENSDARG00000099291	78.6643	4.79277	0.50674	9.45804	3.13767e-21	4.81816e-20
ENSDARG00000062054	192.089	4.79014	0.342794	13.9738	2.25276e-44	1.46893e-42
ENSDARG00000013721	4171.38	4.78664	0.412191	11.6127	3.55316e-31	1.08466e-29
ENSDARG00000030254	108.522	4.78355	0.623261	7.67503	1.65378e-14	1.45928e-13
ENSDARG00000063078	41.1228	4.78339	0.640582	7.46726	8.18837e-14	6.71424e-13
ENSDARG00000020738	643.673	4.78207	0.436496	10.9556	6.2477e-28	1.53902e-26
ENSDARG00000021573	287.281	4.78039	0.410044	11.6582	2.08307e-31	6.45899e-30
ENSDARG00000102805	207.527	4.78009	0.465375	10.2715	9.47459e-25	1.86092e-23
ENSDARG00000071429	2538.12	4.77997	0.357809	13.359	1.04986e-40	5.83708e-39
ENSDARG00000090953	42.49	4.77903	0.719173	6.64518	3.02854e-11	1.93984e-10
ENSDARG00000117339	1.53368	4.77812	2.12019	2.25362	0.0242198	0.0479208
ENSDARG00000002197	1123.48	4.7767	0.322157	14.8272	9.76555e-50	8.83683e-48
ENSDARG00000092858	506.259	4.77495	0.436116	10.9488	6.7334e-28	1.65178e-26
ENSDARG00000097773	1.09897	4.76967	1.78307	2.67498	0.00747343	0.0166728
ENSDARG00000104393	97.003	4.76926	0.459623	10.3765	3.17317e-25	6.42457e-24
ENSDARG00000063059	153.5	4.76909	0.42705	11.1675	5.87992e-29	1.54957e-27
ENSDARG00000077090	7.88962	4.75673	1.28476	3.70241	0.000213559	0.000630756
ENSDARG00000051912	523.939	4.75551	0.244957	19.4136	5.92073e-84	3.75036e-81
ENSDARG00000000069	857.253	4.75447	0.240672	19.7549	7.27417e-87	6.14356e-84
ENSDARG00000036878	32.8624	4.75205	0.548221	8.66813	4.39263e-18	5.25338e-17
ENSDARG00000042953	376.742	4.75058	0.310327	15.3083	6.72941e-53	7.55398e-51
ENSDARG00000058145	231.678	4.74964	0.253369	18.7459	2.09047e-78	9.26914e-76
ENSDARG00000099728	7.58559	4.74748	1.39298	3.40815	0.000654051	0.00177973
ENSDARG00000042807	32.6544	4.74504	0.628422	7.55073	4.32832e-14	3.64863e-13
ENSDARG00000053068	235.852	4.74004	0.501089	9.45948	3.09475e-21	4.75637e-20
ENSDARG00000068493	28.2474	4.73985	0.651689	7.27318	3.51131e-13	2.71121e-12
ENSDARG00000040469	77.4939	4.73759	0.492595	9.61762	6.73737e-22	1.08829e-20
ENSDARG00000019713	11.2054	4.73728	0.844175	5.61173	2.0031e-08	9.78437e-08
ENSDARG00000052575	53.2858	4.73414	0.604789	7.82776	4.96643e-15	4.58535e-14
ENSDARG00000109513	1.76882	4.73363	1.88275	2.51421	0.01193	0.0254315
ENSDARG00000042723	2.01593	4.72898	1.67599	2.82159	0.00477855	0.0110918
ENSDARG00000034430	1.84701	4.72885	1.70888	2.76722	0.00565368	0.0129369
ENSDARG00000041787	262.049	4.72871	0.508333	9.30239	1.37321e-20	2.02287e-19
ENSDARG00000084532	27.3394	4.72785	0.819349	5.77026	7.91497e-09	4.012e-08
ENSDARG00000103308	1411.25	4.72623	0.414411	11.4047	3.96189e-30	1.1342e-28
ENSDARG00000097637	1.72073	4.72607	1.70639	2.76964	0.00561189	0.0128545
ENSDARG00000093922	1.50075	4.72537	1.97847	2.38839	0.0169222	0.0347657
ENSDARG00000083118	2.40445	4.72179	1.89315	2.49415	0.0126261	0.0267674
ENSDARG00000104205	312.994	4.71945	0.519002	9.09333	9.60539e-20	1.31858e-18
ENSDARG00000034181	470.31	4.71835	0.316407	14.9123	2.74115e-50	2.64223e-48
ENSDARG00000054846	5.22922	4.71792	1.68256	2.80401	0.00504713	0.0116663
ENSDARG00000104435	43.0601	4.7172	0.601586	7.84127	4.46021e-15	4.13519e-14
ENSDARG00000039211	284.631	4.71719	0.395082	11.9398	7.34105e-33	2.49906e-31
ENSDARG00000059700	250.1	4.71478	0.254417	18.5317	1.14597e-76	4.72674e-74
ENSDARG00000052215	9.71412	4.71393	1.52929	3.08243	0.0020532	0.00512895
ENSDARG00000051925	32.232	4.71205	0.834198	5.6486	1.61762e-08	7.96728e-08
ENSDARG00000103595	36.4671	4.71188	0.837734	5.62456	1.85987e-08	9.11735e-08
ENSDARG00000006615	133.572	4.71013	0.419093	11.2389	2.62731e-29	7.13598e-28
ENSDARG00000063332	61.1074	4.70995	0.458296	10.2771	8.93902e-25	1.75963e-23
ENSDARG00000027088	21.9221	4.7083	0.682427	6.89934	5.22435e-12	3.61384e-11
ENSDARG00000102442	1.2483	4.70791	1.99514	2.35969	0.0182901	0.0372053
ENSDARG00000056037	0.883096	4.70488	2.0661	2.27718	0.0227754	0.0453564
ENSDARG00000100782	524.75	4.70391	0.348773	13.487	1.86517e-41	1.05353e-39
ENSDARG00000004745	106.952	4.7034	0.488425	9.62973	5.98861e-22	9.68222e-21
ENSDARG00000093079	239.675	4.70206	0.646782	7.26993	3.59663e-13	2.77347e-12
ENSDARG00000079889	196.839	4.70051	0.49084	9.57645	1.00438e-21	1.6034e-20
ENSDARG00000011521	124.852	4.70015	0.375519	12.5164	6.07173e-36	2.44191e-34
ENSDARG00000116621	28.5787	4.69817	0.826736	5.68279	1.32513e-08	6.57046e-08
ENSDARG00000097567	33.1936	4.69259	0.690495	6.79598	1.07577e-11	7.20281e-11
ENSDARG00000102456	4472.88	4.69151	0.310221	15.1231	1.14049e-51	1.20403e-49
ENSDARG00000063223	1.73558	4.69126	2.0146	2.32863	0.0198785	0.0400963
ENSDARG00000070964	580.889	4.69095	0.465069	10.0866	6.33495e-24	1.17774e-22
ENSDARG00000097790	32.4083	4.68739	0.71303	6.57389	4.90163e-11	3.07409e-10
ENSDARG00000035732	27.1227	4.68444	0.62202	7.53102	5.03453e-14	4.21389e-13
ENSDARG00000039385	0.858538	4.68264	2.00357	2.33715	0.0194314	0.0393106
ENSDARG00000014209	7.60462	4.68242	1.80121	2.59959	0.0093335	0.0203765
ENSDARG00000100167	141.694	4.68119	0.507836	9.21793	3.02903e-20	4.30817e-19
ENSDARG00000104949	496.148	4.68101	0.352016	13.2977	2.38694e-40	1.29464e-38
ENSDARG00000063416	56.3016	4.67987	0.522341	8.95942	3.26383e-19	4.27212e-18
ENSDARG00000056639	221.547	4.67853	0.41964	11.1489	7.24839e-29	1.88501e-27
ENSDARG00000013430	2565.53	4.67731	0.569234	8.21684	2.08942e-16	2.16333e-15
ENSDARG00000043457	5463.46	4.67485	0.29136	16.0449	6.20336e-58	9.01826e-56
ENSDARG00000089177	77.3219	4.67148	0.511494	9.133	6.66276e-20	9.29015e-19
ENSDARG00000040644	9.22077	4.67086	1.01394	4.60666	4.09189e-06	1.54741e-05
ENSDARG00000045522	131.305	4.66721	0.375625	12.4252	1.90802e-35	7.4539e-34
ENSDARG00000055698	1.8649	4.665	1.67602	2.78337	0.00537968	0.012377
ENSDARG00000044365	690.829	4.66453	0.455468	10.2412	1.29628e-24	2.5154e-23
ENSDARG00000077288	83.6857	4.66304	0.626209	7.44646	9.58789e-14	7.81125e-13
ENSDARG00000099558	126.034	4.65995	0.619516	7.52193	5.39745e-14	4.49855e-13
ENSDARG00000004904	270.66	4.65862	0.518605	8.98298	2.63532e-19	3.49001e-18
ENSDARG00000100912	15.8506	4.65129	0.817445	5.69004	1.27013e-08	6.31364e-08
ENSDARG00000059365	180.543	4.64794	0.457434	10.1609	2.96323e-24	5.60296e-23
ENSDARG00000098295	7.27607	4.6476	1.1944	3.89117	9.9761e-05	0.000310687
ENSDARG00000059651	42.3579	4.64743	0.78702	5.9051	3.52432e-09	1.862e-08
ENSDARG00000076776	0.893366	4.64717	1.98672	2.33912	0.0193291	0.039117
ENSDARG00000099757	52.6147	4.64705	0.571691	8.12861	4.34229e-16	4.37336e-15
ENSDARG00000061602	47.7127	4.6454	0.844654	5.49977	3.80291e-08	1.8092e-07
ENSDARG00000099819	1274.85	4.64517	0.221849	20.9385	2.39095e-97	3.53383e-94
ENSDARG00000078770	95.642	4.64435	0.567062	8.19019	2.60812e-16	2.6723e-15
ENSDARG00000054510	102.404	4.64257	0.460539	10.0807	6.7215e-24	1.24439e-22
ENSDARG00000011693	174.769	4.64136	0.476211	9.74643	1.91071e-22	3.17902e-21
ENSDARG00000097415	5.27493	4.63807	1.54603	2.99999	0.00269986	0.0065839
ENSDARG00000003181	61.172	4.63722	0.660068	7.02537	2.135e-12	1.52503e-11
ENSDARG00000010097	145.192	4.63643	0.477184	9.71622	2.57156e-22	4.24666e-21
ENSDARG00000008637	916.71	4.63538	0.311808	14.8661	5.47019e-50	5.10627e-48
ENSDARG00000027797	168.543	4.63423	0.306039	15.1426	8.47482e-52	9.00056e-50
ENSDARG00000087709	57.0431	4.63272	1.65644	2.7968	0.00516123	0.011913
ENSDARG00000095832	24.2888	4.63152	0.564819	8.20001	2.40369e-16	2.47303e-15
ENSDARG00000020364	2146.99	4.63081	0.369161	12.5442	4.27974e-36	1.7534e-34
ENSDARG00000028071	788.796	4.62903	0.251509	18.405	1.19766e-75	4.51951e-73
ENSDARG00000059923	44.6042	4.62606	0.515489	8.97411	2.85639e-19	3.76674e-18
ENSDARG00000074684	220.055	4.62524	0.478038	9.67548	3.83293e-22	6.27129e-21
ENSDARG00000103484	3.76332	4.62296	1.49945	3.0831	0.00204857	0.00511883
ENSDARG00000005191	10115.7	4.62085	0.26313	17.5611	4.89395e-69	1.20554e-66
ENSDARG00000075931	144.905	4.61942	0.505763	9.13357	6.62784e-20	9.24873e-19
ENSDARG00000096792	41.2546	4.61935	0.639638	7.22183	5.12936e-13	3.89779e-12
ENSDARG00000022631	242.166	4.61879	0.415425	11.1182	1.02289e-28	2.62927e-27
ENSDARG00000098046	1.84639	4.61675	1.78952	2.57988	0.00988339	0.0214713
ENSDARG00000035120	360.653	4.61375	0.486764	9.47842	2.58164e-21	3.99546e-20
ENSDARG00000014031	1255.57	4.61214	0.234067	19.7043	1.97937e-86	1.59574e-83
ENSDARG00000089162	45.9112	4.61046	0.719974	6.40365	1.51701e-10	9.14847e-10
ENSDARG00000055809	670864	4.60785	0.410239	11.2321	2.83617e-29	7.67975e-28
ENSDARG00000029497	391.354	4.60782	0.349986	13.1657	1.38207e-39	7.06408e-38
ENSDARG00000087196	25.7751	4.6062	1.06268	4.3345	1.46089e-05	5.14705e-05
ENSDARG00000076075	262.744	4.60578	0.828208	5.56114	2.68014e-08	1.29277e-07
ENSDARG00000052099	831.393	4.60167	0.351375	13.0962	3.46212e-39	1.71042e-37
ENSDARG00000038694	20.3879	4.59861	0.662792	6.93824	3.9701e-12	2.77766e-11
ENSDARG00000089697	16.1516	4.59098	0.98569	4.65764	3.1986e-06	1.22475e-05
ENSDARG00000053405	81.2452	4.58734	0.590775	7.76495	8.16777e-15	7.39855e-14
ENSDARG00000097105	75.8987	4.58639	0.692592	6.62207	3.54203e-11	2.25328e-10
ENSDARG00000043518	409.926	4.58591	0.313522	14.6271	1.88703e-48	1.5787e-46
ENSDARG00000111095	1.28808	4.58136	1.82753	2.50686	0.012181	0.0259157
ENSDARG00000025671	11.0616	4.57851	1.0687	4.2842	1.83395e-05	6.38034e-05
ENSDARG00000096867	325.719	4.57653	0.347198	13.1813	1.12428e-39	5.81347e-38
ENSDARG00000095415	2.01106	4.57652	1.76167	2.59782	0.00938166	0.0204741
ENSDARG00000079543	393.759	4.57564	0.492659	9.28764	1.57751e-20	2.31229e-19
ENSDARG00000102992	8.72987	4.5753	1.19256	3.83652	0.000124788	0.00038351
ENSDARG00000097737	4.40724	4.57447	1.19297	3.83451	0.000125816	0.000386535
ENSDARG00000058692	15.1973	4.57388	0.847964	5.39396	6.89222e-08	3.19082e-07
ENSDARG00000023157	631.714	4.57312	0.3682	12.4202	2.03025e-35	7.89659e-34
ENSDARG00000052873	4.29929	4.57183	1.85712	2.46179	0.0138246	0.0289895
ENSDARG00000018814	95.6945	4.57131	0.331341	13.7964	2.67899e-43	1.6328e-41
ENSDARG00000110151	99.642	4.57036	0.317027	14.4163	4.08455e-47	3.16347e-45
ENSDARG00000075133	10.6765	4.56956	0.773116	5.91058	3.40907e-09	1.80326e-08
ENSDARG00000087401	31.0706	4.56838	0.463019	9.8665	5.81575e-23	9.97564e-22
ENSDARG00000023290	1584.27	4.56793	0.247963	18.4218	8.78169e-76	3.38591e-73
ENSDARG00000059972	107.814	4.56684	0.537511	8.49628	1.95772e-17	2.21866e-16
ENSDARG00000068738	234.19	4.56475	0.269874	16.9144	3.52426e-64	6.86882e-62
ENSDARG00000113323	11.489	4.56282	1.00035	4.56122	5.08582e-06	1.89979e-05
ENSDARG00000062045	1.41766	4.56224	1.83283	2.48917	0.012804	0.0270896
ENSDARG00000073812	2.14159	4.56222	1.84515	2.47254	0.0134156	0.0282441
ENSDARG00000074317	267.952	4.5603	0.52771	8.64168	5.5392e-18	6.56706e-17
ENSDARG00000018351	7696.01	4.55685	0.414221	11.001	3.77861e-28	9.46573e-27
ENSDARG00000069940	52.6748	4.55449	0.377832	12.0543	1.84121e-33	6.45369e-32
ENSDARG00000058492	64.0044	4.55338	0.896971	5.0764	3.84651e-07	1.63288e-06
ENSDARG00000076487	393.433	4.54964	0.242308	18.7762	1.18166e-78	5.37382e-76
ENSDARG00000096539	10.5049	4.54777	1.25555	3.62213	0.000292184	0.000843041
ENSDARG00000030573	3.16381	4.54686	1.45254	3.13028	0.0017464	0.00442235
ENSDARG00000039196	661.329	4.54483	0.529944	8.57607	9.81735e-18	1.13655e-16
ENSDARG00000002764	246.805	4.54392	0.648491	7.0069	2.4365e-12	1.73689e-11
ENSDARG00000088254	1.27668	4.54372	1.74952	2.59712	0.0094009	0.0205111
ENSDARG00000091249	3.78972	4.543	1.88104	2.41515	0.0157287	0.0325409
ENSDARG00000103495	0.795784	4.54268	1.95524	2.32334	0.0201609	0.0405965
ENSDARG00000112993	12.9425	4.54173	0.784901	5.78638	7.19199e-09	3.66965e-08
ENSDARG00000069018	491.117	4.5404	0.579198	7.83912	4.53724e-15	4.20442e-14
ENSDARG00000078619	2379.42	4.53817	0.325206	13.9548	2.9432e-44	1.90513e-42
ENSDARG00000103254	9.31013	4.53592	1.88027	2.41237	0.015849	0.0327735
ENSDARG00000070830	91.411	4.53539	0.443987	10.2151	1.69643e-24	3.25626e-23
ENSDARG00000074815	14.0588	4.53319	1.09019	4.15816	3.20819e-05	0.000107705
ENSDARG00000031119	68.4139	4.52978	0.407064	11.1279	9.17315e-29	2.36475e-27
ENSDARG00000104008	11.878	4.52531	0.634905	7.12754	1.02176e-12	7.53513e-12
ENSDARG00000020328	2090.24	4.52503	0.314247	14.3996	5.20408e-47	4.01302e-45
ENSDARG00000117640	1.74392	4.52457	1.78207	2.53894	0.0111189	0.0238718
ENSDARG00000070229	77.9301	4.52112	0.387173	11.6772	1.66618e-31	5.18446e-30
ENSDARG00000029305	23.7746	4.52015	0.894385	5.05392	4.32832e-07	1.82518e-06
ENSDARG00000053708	18.8435	4.52001	0.731284	6.18092	6.3729e-10	3.62508e-09
ENSDARG00000040717	26.2	4.51836	0.550127	8.21331	2.15166e-16	2.22259e-15
ENSDARG00000103295	460.584	4.51506	0.928992	4.86017	1.17288e-06	4.70212e-06
ENSDARG00000086159	555.627	4.51228	0.295851	15.2519	1.59901e-52	1.75062e-50
ENSDARG00000028725	209.423	4.51081	0.497813	9.06126	1.28949e-19	1.74317e-18
ENSDARG00000012609	1951.85	4.5101	0.63147	7.14222	9.18357e-13	6.79516e-12
ENSDARG00000105924	1.94167	4.50882	1.75496	2.56919	0.0101935	0.022056
ENSDARG00000101986	19.262	4.5073	0.723371	6.23096	4.63594e-10	2.67566e-09
ENSDARG00000018643	750.17	4.50715	0.708946	6.35754	2.05012e-10	1.21935e-09
ENSDARG00000093043	33.2728	4.50663	0.806814	5.58571	2.32751e-08	1.13208e-07
ENSDARG00000098676	1.66116	4.50646	1.80219	2.50054	0.0124004	0.0263305
ENSDARG00000036968	1779.35	4.50613	0.382058	11.7944	4.17336e-32	1.35565e-30
ENSDARG00000038293	61.7475	4.50422	0.453915	9.92305	3.30514e-23	5.78677e-22
ENSDARG00000079403	102.648	4.50406	0.636003	7.08182	1.42268e-12	1.03286e-11
ENSDARG00000096037	33.6041	4.50376	0.678908	6.63384	3.27071e-11	2.08666e-10
ENSDARG00000110637	2.17884	4.50351	2.00014	2.2516	0.0243475	0.0481316
ENSDARG00000094554	6.12804	4.5014	1.68986	2.66377	0.00772712	0.0171933
ENSDARG00000071076	534.917	4.50079	0.470212	9.57183	1.05026e-21	1.67062e-20
ENSDARG00000102375	39.0766	4.49982	1.08799	4.1359	3.53566e-05	0.00011802
ENSDARG00000002394	61.7714	4.4962	0.407854	11.024	2.92629e-28	7.37226e-27
ENSDARG00000046142	691.668	4.49473	0.241072	18.6448	1.39279e-77	6.02501e-75
ENSDARG00000033251	127.948	4.49076	0.345021	13.0159	9.93575e-39	4.73711e-37
ENSDARG00000077540	24.4068	4.4892	0.706035	6.35833	2.03963e-10	1.21392e-09
ENSDARG00000027310	87.5978	4.4871	0.290544	15.4438	8.30193e-54	1.00851e-51
ENSDARG00000094488	5.35095	4.48685	1.39373	3.21931	0.00128498	0.00333339
ENSDARG00000042112	111.932	4.48664	0.390813	11.4803	1.65758e-30	4.85196e-29
ENSDARG00000077799	5.19861	4.48494	1.15846	3.87145	0.000108188	0.000335318
ENSDARG00000073859	122.517	4.48364	0.527552	8.49895	1.91318e-17	2.16957e-16
ENSDARG00000067829	172.972	4.47554	0.359454	12.4509	1.38233e-35	5.43614e-34
ENSDARG00000086892	19.1415	4.47422	0.97573	4.58551	4.52882e-06	1.70248e-05
ENSDARG00000031336	39.657	4.47393	0.523331	8.54895	1.2421e-17	1.42773e-16
ENSDARG00000087596	204.099	4.47064	0.280971	15.9114	5.28492e-57	7.62059e-55
ENSDARG00000053484	66.8959	4.4628	0.337316	13.2303	5.86587e-40	3.07802e-38
ENSDARG00000014053	760.032	4.46149	0.361943	12.3265	6.52117e-35	2.45562e-33
ENSDARG00000104809	21.0834	4.46101	0.646249	6.90293	5.09419e-12	3.52932e-11
ENSDARG00000045306	297.588	4.45717	0.35392	12.5937	2.28686e-36	9.61133e-35
ENSDARG00000100952	1868.07	4.45565	0.395627	11.2623	2.01503e-29	5.53228e-28
ENSDARG00000022895	13.1075	4.45349	1.36516	3.26225	0.0011053	0.00289908
ENSDARG00000055607	28.1916	4.45343	0.592104	7.52136	5.42114e-14	4.51618e-13
ENSDARG00000040815	466.439	4.45069	0.480262	9.26719	1.91107e-20	2.77826e-19
ENSDARG00000071353	210.537	4.44953	0.344373	12.9207	3.4415e-38	1.60206e-36
ENSDARG00000007086	172.266	4.44751	0.467295	9.51757	1.77272e-21	2.77258e-20
ENSDARG00000014891	226.539	4.44325	0.388717	11.4305	2.94241e-30	8.49946e-29
ENSDARG00000090557	70.1019	4.44308	0.731985	6.06991	1.27985e-09	7.03643e-09
ENSDARG00000070589	5.64491	4.4422	1.11932	3.96865	7.22803e-05	0.000229537
ENSDARG00000104562	0.992667	4.44183	1.93658	2.29364	0.021811	0.0436171
ENSDARG00000009430	33.7461	4.44154	0.884148	5.02353	5.07299e-07	2.12404e-06
ENSDARG00000040253	370.97	4.43858	0.480794	9.23176	2.66227e-20	3.81406e-19
ENSDARG00000071005	763.806	4.43726	0.485487	9.13981	6.25642e-20	8.7511e-19
ENSDARG00000016598	60.3586	4.4357	0.596229	7.43959	1.00997e-13	8.20939e-13
ENSDARG00000070140	84.7601	4.43313	0.389492	11.3818	5.15138e-30	1.45254e-28
ENSDARG00000034933	5.16006	4.42914	1.58619	2.79231	0.00523333	0.0120653
ENSDARG00000091428	8.90817	4.42823	0.935019	4.73598	2.18004e-06	8.4755e-06
ENSDARG00000096234	45.3265	4.42666	1.05277	4.20478	2.61334e-05	8.88786e-05
ENSDARG00000103451	5361.98	4.42563	0.469666	9.42294	4.38629e-21	6.66056e-20
ENSDARG00000038788	4.90528	4.42313	1.07486	4.11506	3.87073e-05	0.000128464
ENSDARG00000080499	23.1737	4.42304	1.09285	4.04725	5.18225e-05	0.000168678
ENSDARG00000037455	215.396	4.42083	0.342611	12.9034	4.30808e-38	1.98979e-36
ENSDARG00000079912	54.3614	4.42056	0.631204	7.00338	2.4986e-12	1.77829e-11
ENSDARG00000022295	71.2161	4.40563	0.47726	9.23108	2.67911e-20	3.83508e-19
ENSDARG00000051861	88.5834	4.40489	0.413202	10.6604	1.55968e-26	3.50158e-25
ENSDARG00000006409	21.7853	4.40455	0.634752	6.93901	3.94865e-12	2.76593e-11
ENSDARG00000017591	862.196	4.40201	0.304309	14.4656	1.99778e-47	1.58181e-45
ENSDARG00000018149	4235.14	4.40113	0.351447	12.5229	5.59742e-36	2.26141e-34
ENSDARG00000098694	224.28	4.39948	0.505416	8.70466	3.18521e-18	3.8588e-17
ENSDARG00000030530	550.803	4.39944	0.315312	13.9526	3.03134e-44	1.95505e-42
ENSDARG00000035544	291.549	4.39722	0.286294	15.3591	3.07606e-53	3.61304e-51
ENSDARG00000074809	65.4312	4.39677	0.429589	10.2348	1.38454e-24	2.67205e-23
ENSDARG00000018361	285.205	4.39088	0.413948	10.6073	2.75499e-26	6.09233e-25
ENSDARG00000103692	71.9877	4.39019	1.05537	4.15987	3.18426e-05	0.000106983
ENSDARG00000105039	14.491	4.38832	0.633207	6.93031	4.19923e-12	2.93334e-11
ENSDARG00000053956	730.671	4.38668	0.260501	16.8394	1.25526e-63	2.34351e-61
ENSDARG00000103785	46.2331	4.38646	0.567949	7.72334	1.13324e-14	1.01255e-13
ENSDARG00000099229	29.5705	4.37774	0.829442	5.27794	1.30645e-07	5.83068e-07
ENSDARG00000042613	1819.55	4.37445	0.558172	7.83709	4.61107e-15	4.26392e-14
ENSDARG00000019728	61.5429	4.37374	0.465937	9.38697	6.17535e-21	9.28974e-20
ENSDARG00000080018	189.133	4.36706	0.330657	13.2072	7.97139e-40	4.17052e-38
ENSDARG00000087015	6.3089	4.36338	0.914899	4.76925	1.84915e-06	7.24785e-06
ENSDARG00000052470	222.166	4.3594	0.452428	9.63556	5.6583e-22	9.16489e-21
ENSDARG00000005108	17.4734	4.35876	0.919732	4.73916	2.14609e-06	8.35081e-06
ENSDARG00000109902	60.4132	4.35847	0.421865	10.3314	5.07952e-25	1.01453e-23
ENSDARG00000056462	43.9994	4.35776	1.09735	3.97115	7.15252e-05	0.00022718
ENSDARG00000043260	43.242	4.35656	0.75478	5.77196	7.83529e-09	3.97598e-08
ENSDARG00000042428	675.64	4.35604	0.369173	11.7995	3.92787e-32	1.27825e-30
ENSDARG00000076848	347.396	4.35249	0.326682	13.3233	1.69459e-40	9.27631e-39
ENSDARG00000029905	150.325	4.34619	0.35243	12.3321	6.08611e-35	2.29667e-33
ENSDARG00000098612	84.8461	4.34557	0.475351	9.14181	6.14157e-20	8.60402e-19
ENSDARG00000074120	63.4135	4.34552	0.833604	5.21293	1.85877e-07	8.16219e-07
ENSDARG00000100598	7.65275	4.3438	0.908894	4.77921	1.75985e-06	6.9177e-06
ENSDARG00000029105	111.914	4.34208	0.384585	11.2903	1.46553e-29	4.05502e-28
ENSDARG00000022650	168.721	4.34206	0.338933	12.811	1.42373e-37	6.39273e-36
ENSDARG00000053684	11614.8	4.34137	0.468526	9.26601	1.93242e-20	2.80469e-19
ENSDARG00000011600	45.6367	4.33689	0.879771	4.92957	8.24094e-07	3.37867e-06
ENSDARG00000002968	1822.86	4.33169	0.292471	14.8107	1.25011e-49	1.1198e-47
ENSDARG00000092091	75.841	4.32669	0.6609	6.54666	5.88372e-11	3.66025e-10
ENSDARG00000068876	17.1867	4.321	0.713236	6.0583	1.37568e-09	7.5422e-09
ENSDARG00000092233	3.69005e+06	4.32077	0.433771	9.96094	2.25918e-23	4.01491e-22
ENSDARG00000056653	46.1261	4.32076	0.914504	4.7247	2.30452e-06	8.93593e-06
ENSDARG00000102945	46.6336	4.31621	0.358967	12.024	2.65905e-33	9.22913e-32
ENSDARG00000031161	12.9296	4.31601	0.775168	5.56784	2.57923e-08	1.24544e-07
ENSDARG00000103612	582.788	4.31313	0.303111	14.2296	6.00651e-46	4.40213e-44
ENSDARG00000083389	57.2034	4.31194	0.572613	7.53029	5.06261e-14	4.2334e-13
ENSDARG00000040295	1382.77	4.3087	0.738468	5.83465	5.39041e-09	2.7873e-08
ENSDARG00000027930	71.8138	4.30777	0.650329	6.62399	3.49639e-11	2.22664e-10
ENSDARG00000058229	204.429	4.30519	0.414502	10.3864	2.85892e-25	5.82156e-24
ENSDARG00000040747	63.7161	4.30421	0.385598	11.1624	6.22685e-29	1.63372e-27
ENSDARG00000009825	6.83168	4.30044	1.18113	3.64097	0.000271616	0.000787927
ENSDARG00000091127	408.238	4.29818	0.395552	10.8663	1.66871e-27	3.97265e-26
ENSDARG00000040910	95.4043	4.29618	0.442413	9.71079	2.71219e-22	4.47058e-21
ENSDARG00000060280	12.2238	4.29209	0.871721	4.9237	8.49223e-07	3.47552e-06
ENSDARG00000079892	25.3033	4.292	0.74039	5.79694	6.7534e-09	3.45681e-08
ENSDARG00000043180	384.367	4.29113	0.298063	14.3968	5.42321e-47	4.14595e-45
ENSDARG00000099056	32.1329	4.28644	0.476604	8.99372	2.39012e-19	3.17299e-18
ENSDARG00000097503	8.83093	4.28588	1.72652	2.48239	0.0130505	0.0275618
ENSDARG00000012044	39.7834	4.28571	0.663371	6.4605	1.04359e-10	6.36927e-10
ENSDARG00000052331	68.5095	4.27175	0.530179	8.05719	7.80706e-16	7.69684e-15
ENSDARG00000058733	42.6503	4.26897	0.737572	5.78787	7.12837e-09	3.64033e-08
ENSDARG00000074760	105.941	4.262	0.420102	10.1452	3.48207e-24	6.54215e-23
ENSDARG00000044809	245.926	4.26144	0.343191	12.4171	2.10999e-35	8.17093e-34
ENSDARG00000061723	629.234	4.25985	0.433207	9.83328	8.09355e-23	1.37894e-21
ENSDARG00000052816	382.563	4.25483	0.250702	16.9716	1.33139e-64	2.68336e-62
ENSDARG00000078366	36.3826	4.25437	0.400502	10.6226	2.33953e-26	5.19323e-25
ENSDARG00000090797	47.1895	4.25285	0.41007	10.371	3.35896e-25	6.793e-24
ENSDARG00000061800	28.4032	4.25256	0.69602	6.10983	9.97368e-10	5.57847e-09
ENSDARG00000076056	119.038	4.2516	0.473686	8.97555	2.81928e-19	3.72321e-18
ENSDARG00000071579	54.235	4.2496	0.59692	7.11921	1.08548e-12	7.9818e-12
ENSDARG00000100719	8.6688	4.24853	0.919978	4.61808	3.87313e-06	1.47128e-05
ENSDARG00000020645	49.4296	4.24518	0.597845	7.10081	1.24031e-12	9.06019e-12
ENSDARG00000092354	11.2764	4.24163	0.833447	5.08926	3.59459e-07	1.53033e-06
ENSDARG00000075034	2.61103	4.24085	1.61072	2.6329	0.00846595	0.018671
ENSDARG00000080372	20.4898	4.24009	1.05754	4.00937	6.08801e-05	0.000196001
ENSDARG00000093198	51.8255	4.23613	0.718595	5.89501	3.74648e-09	1.97115e-08
ENSDARG00000087599	101.633	4.2359	0.597377	7.09084	1.33303e-12	9.70179e-12
ENSDARG00000076699	69.6131	4.23464	0.62311	6.79598	1.07579e-11	7.20281e-11
ENSDARG00000116378	12.7068	4.23449	0.736734	5.74765	9.049e-09	4.55171e-08
ENSDARG00000102639	3.85513	4.23344	1.37803	3.07209	0.00212566	0.00529259
ENSDARG00000015955	68.8928	4.23078	0.664766	6.36432	1.96157e-10	1.16982e-09
ENSDARG00000088972	101.296	4.22976	0.684649	6.17799	6.49221e-10	3.68939e-09
ENSDARG00000042128	36.3573	4.22852	0.578695	7.30699	2.73187e-13	2.13259e-12
ENSDARG00000002355	11.6629	4.22205	0.843746	5.00393	5.61723e-07	2.34196e-06
ENSDARG00000041595	1644.14	4.22097	0.425168	9.92776	3.15256e-23	5.53602e-22
ENSDARG00000020876	420.676	4.21804	0.413854	10.1921	2.15048e-24	4.09237e-23
ENSDARG00000095590	385.929	4.21439	0.649446	6.48921	8.62886e-11	5.29738e-10
ENSDARG00000004363	12.4217	4.21407	0.628144	6.70877	1.96266e-11	1.28024e-10
ENSDARG00000071021	147.706	4.21262	0.445153	9.46331	2.98349e-21	4.59732e-20
ENSDARG00000075542	225.453	4.21259	0.252992	16.6511	2.97122e-62	5.21757e-60
ENSDARG00000031422	237.502	4.21072	0.506061	8.32058	8.75336e-17	9.33551e-16
ENSDARG00000068182	27.4588	4.20985	0.598179	7.03778	1.95334e-12	1.39977e-11
ENSDARG00000096149	2.11063	4.20718	1.71143	2.45829	0.0139601	0.029253
ENSDARG00000031587	48.3957	4.20641	0.673682	6.24391	4.26774e-10	2.47281e-09
ENSDARG00000055342	121.653	4.20565	0.324356	12.9662	1.90325e-38	8.97768e-37
ENSDARG00000009470	76.2101	4.19976	0.408232	10.2877	8.00904e-25	1.58183e-23
ENSDARG00000101791	189.522	4.19964	1.1104	3.78212	0.000155501	0.000469761
ENSDARG00000021137	12.7686	4.1984	0.694735	6.04317	1.51111e-09	8.24394e-09
ENSDARG00000102202	69.2383	4.19805	0.47414	8.85403	8.44157e-19	1.07019e-17
ENSDARG00000034700	223.861	4.19793	0.322498	13.0169	9.80242e-39	4.68614e-37
ENSDARG00000054914	66.6906	4.19517	0.380036	11.0389	2.48081e-28	6.29465e-27
ENSDARG00000101878	53.6984	4.19502	0.426887	9.827	8.61452e-23	1.46348e-21
ENSDARG00000017982	69.9382	4.19214	0.623033	6.72859	1.71313e-11	1.12533e-10
ENSDARG00000098766	1045.23	4.19187	0.21487	19.5089	9.22747e-85	6.8191e-82
ENSDARG00000029230	1621.16	4.18705	0.319397	13.1092	2.91538e-39	1.45245e-37
ENSDARG00000005754	461.573	4.18552	0.28225	14.8291	9.4977e-50	8.63852e-48
ENSDARG00000013522	2418.1	4.18532	0.641701	6.52223	6.92693e-11	4.28219e-10
ENSDARG00000096454	34.1035	4.17944	0.407219	10.2634	1.03044e-24	2.0172e-23
ENSDARG00000054584	2.23147	4.1781	1.62455	2.57185	0.0101157	0.0219169
ENSDARG00000055672	52.0204	4.16955	0.476058	8.7585	1.97858e-18	2.43188e-17
ENSDARG00000105403	322.912	4.16783	0.406647	10.2493	1.19262e-24	2.32187e-23
ENSDARG00000020944	118.489	4.16546	0.381116	10.9296	8.31787e-28	2.02367e-26
ENSDARG00000115717	8.51358	4.16302	1.03615	4.01777	5.87525e-05	0.00018953
ENSDARG00000081802	27.0195	4.16193	0.819543	5.07835	3.8073e-07	1.61701e-06
ENSDARG00000090228	110.885	4.15893	0.431302	9.64274	5.27627e-22	8.58532e-21
ENSDARG00000093780	430.767	4.15821	0.478167	8.69613	3.43397e-18	4.15449e-17
ENSDARG00000018750	47.5906	4.15682	1.47833	2.81183	0.004926	0.0114101
ENSDARG00000009689	259.147	4.1561	0.47202	8.80492	1.3095e-18	1.63673e-17
ENSDARG00000044114	5.55586	4.1551	1.42841	2.90891	0.00362691	0.00861367
ENSDARG00000104818	98.0227	4.1527	0.449128	9.24613	2.32761e-20	3.3563e-19
ENSDARG00000037748	198.79	4.14867	0.513966	8.07189	6.92187e-16	6.84698e-15
ENSDARG00000070078	1492.84	4.14824	0.504393	8.22422	1.96462e-16	2.03769e-15
ENSDARG00000117665	12.1286	4.1479	0.772947	5.36634	8.03503e-08	3.69195e-07
ENSDARG00000077911	4.3375	4.14093	1.24249	3.33278	0.000859842	0.00229706
ENSDARG00000010717	50.4145	4.13653	0.541373	7.64082	2.1584e-14	1.8793e-13
ENSDARG00000103523	6.70214	4.13373	1.32531	3.11906	0.00181429	0.00457662
ENSDARG00000094823	3.84574	4.13199	1.69284	2.44086	0.0146523	0.0305301
ENSDARG00000051940	277.849	4.13196	0.359082	11.507	1.21641e-30	3.58973e-29
ENSDARG00000093425	28585.5	4.13156	0.907212	4.55413	5.26029e-06	1.95836e-05
ENSDARG00000015252	440.673	4.13119	0.347703	11.8814	1.47903e-32	4.91237e-31
ENSDARG00000021494	352.674	4.12939	0.324364	12.7307	3.991e-37	1.73491e-35
ENSDARG00000111987	1.1667	4.1291	1.81994	2.26882	0.0232793	0.0462562
ENSDARG00000023448	154.698	4.12572	0.347519	11.8719	1.65571e-32	5.47866e-31
ENSDARG00000076179	117.068	4.12327	0.335882	12.2759	1.21971e-34	4.52567e-33
ENSDARG00000014572	1240.79	4.12115	0.206674	19.9403	1.82005e-88	1.69897e-85
ENSDARG00000104906	183.287	4.12009	0.433031	9.51454	1.82519e-21	2.84961e-20
ENSDARG00000045257	52.7039	4.1166	0.39975	10.2979	7.19973e-25	1.42675e-23
ENSDARG00000062042	132.35	4.11649	0.398563	10.3283	5.24725e-25	1.04685e-23
ENSDARG00000087697	4167.59	4.11404	0.347889	11.8258	2.87321e-32	9.45441e-31
ENSDARG00000101567	10.1467	4.1129	0.793638	5.18233	2.19126e-07	9.54661e-07
ENSDARG00000092044	393.489	4.10963	0.387344	10.6098	2.68433e-26	5.94374e-25
ENSDARG00000015709	33.2614	4.10846	1.14579	3.5857	0.000336171	0.000961666
ENSDARG00000105052	365.17	4.10496	0.415942	9.86908	5.66844e-23	9.7418e-22
ENSDARG00000095315	1466.98	4.10425	0.565646	7.25586	3.99116e-13	3.06173e-12
ENSDARG00000104631	2.16326	4.10149	1.81415	2.26083	0.02377	0.0471361
ENSDARG00000031777	91.9997	4.10085	0.475399	8.62613	6.34619e-18	7.4788e-17
ENSDARG00000098112	5.55533	4.10079	0.86994	4.71387	2.43051e-06	9.41214e-06
ENSDARG00000101353	45.9068	4.08257	0.425667	9.591	8.72388e-22	1.39898e-20
ENSDARG00000009160	702.954	4.08229	0.205967	19.8201	1.99527e-87	1.7694e-84
ENSDARG00000097789	2.71219	4.08045	1.59872	2.55233	0.0107005	0.0230629
ENSDARG00000043467	5.85806	4.08033	1.03508	3.94205	8.07875e-05	0.000254728
ENSDARG00000089107	62.3602	4.07964	0.550067	7.41662	1.20146e-13	9.6684e-13
ENSDARG00000012485	5.94404	4.07675	1.63744	2.48971	0.0127848	0.0270555
ENSDARG00000031981	66.2131	4.07533	0.344057	11.8449	2.28671e-32	7.53849e-31
ENSDARG00000017835	114.344	4.0728	0.32504	12.5301	5.10834e-36	2.07326e-34
ENSDARG00000011170	1111.79	4.07122	0.22922	17.7612	1.41171e-70	4.0384e-68
ENSDARG00000038398	83.7709	4.06834	0.410034	9.92196	3.34118e-23	5.8441e-22
ENSDARG00000106998	6.88002	4.06826	0.963941	4.22045	2.43817e-05	8.32084e-05
ENSDARG00000074345	51.5618	4.05937	0.925077	4.38815	1.14319e-05	4.08537e-05
ENSDARG00000078970	8.44335	4.05865	1.35869	2.98718	0.00281568	0.00683813
ENSDARG00000003635	51.8364	4.05468	0.364801	11.1148	1.06305e-28	2.72854e-27
ENSDARG00000035257	106.758	4.05323	0.486704	8.32791	8.22808e-17	8.79646e-16
ENSDARG00000053620	57.3678	4.05189	0.573149	7.06952	1.55472e-12	1.1232e-11
ENSDARG00000094132	316.893	4.05178	0.319675	12.6747	8.16955e-37	3.51687e-35
ENSDARG00000098224	763.803	4.0497	0.211116	19.1824	5.19753e-82	2.63381e-79
ENSDARG00000009493	148.799	4.0492	0.389939	10.3842	2.92676e-25	5.95288e-24
ENSDARG00000090352	571.606	4.04898	0.428204	9.45572	3.20792e-21	4.92177e-20
ENSDARG00000039458	11.445	4.047	0.780551	5.18479	2.16253e-07	9.42374e-07
ENSDARG00000095059	1.86596	4.04519	1.66185	2.43415	0.0149269	0.0310513
ENSDARG00000037122	3.97978	4.04504	1.33861	3.02182	0.00251263	0.00616548
ENSDARG00000090286	3573.22	4.04219	0.41414	9.76045	1.66421e-22	2.77671e-21
ENSDARG00000035957	47.0992	4.04004	0.443488	9.10968	8.26256e-20	1.14131e-18
ENSDARG00000058969	13.5903	4.03743	1.12961	3.57419	0.000351309	0.00100172
ENSDARG00000104129	6.22035	4.03656	1.16228	3.47296	0.000514762	0.00142695
ENSDARG00000055158	300.149	4.03366	0.361052	11.172	5.59197e-29	1.4825e-27
ENSDARG00000074414	65.5413	4.03332	0.551064	7.31915	2.4955e-13	1.95755e-12
ENSDARG00000089026	7.68476	4.03194	0.744606	5.41486	6.13362e-08	2.85004e-07
ENSDARG00000025504	6.75787	4.03099	1.36008	2.96379	0.00303871	0.00733658
ENSDARG00000104555	54.202	4.02966	0.367732	10.9581	6.07345e-28	1.50026e-26
ENSDARG00000037057	365.609	4.02849	0.275889	14.6018	2.73432e-48	2.25562e-46
ENSDARG00000053485	1697.35	4.02717	0.209135	19.2563	1.25058e-82	6.72132e-80
ENSDARG00000036179	44.989	4.02359	0.447439	8.9925	2.41664e-19	3.20579e-18
ENSDARG00000069956	29.7412	4.02283	0.444545	9.04933	1.43852e-19	1.93873e-18
ENSDARG00000104431	346.395	4.02032	0.238936	16.8259	1.57596e-63	2.85217e-61
ENSDARG00000045414	125.003	4.01889	0.589657	6.81564	9.38428e-12	6.32129e-11
ENSDARG00000099389	375.405	4.01264	0.315168	12.7318	3.93826e-37	1.71966e-35
ENSDARG00000067851	145.21	4.01156	0.277674	14.447	2.6173e-47	2.04496e-45
ENSDARG00000088581	888.795	4.00595	0.350455	11.4307	2.9369e-30	8.49736e-29
ENSDARG00000070453	310.381	4.00518	0.434713	9.2134	3.15958e-20	4.49025e-19
ENSDARG00000069464	47.2705	4.00393	0.419221	9.55088	1.28599e-21	2.02561e-20
ENSDARG00000012796	7.27642	4.00329	0.972915	4.11474	3.87612e-05	0.000128619
ENSDARG00000012194	1697.3	4.00305	0.305853	13.0881	3.84911e-39	1.89633e-37
ENSDARG00000010244	827.718	4.00276	0.34022	11.7652	5.89895e-32	1.8988e-30
ENSDARG00000071626	3.46999	4.0012	1.63094	2.45331	0.0141549	0.0296086
ENSDARG00000026482	43.6749	3.99988	0.521696	7.66708	1.75952e-14	1.54796e-13
ENSDARG00000070416	54.979	3.99591	0.536736	7.44483	9.70717e-14	7.89754e-13
ENSDARG00000023151	5685.26	3.99173	0.554538	7.1983	6.09659e-13	4.57981e-12
ENSDARG00000036834	175.758	3.98971	0.545434	7.31475	2.57859e-13	2.02094e-12
ENSDARG00000001975	246.751	3.98255	0.808931	4.92323	8.51271e-07	3.48285e-06
ENSDARG00000060102	693.286	3.97946	0.349387	11.3898	4.69933e-30	1.33143e-28
ENSDARG00000076223	2809.82	3.97867	0.253195	15.7138	1.21622e-55	1.64664e-53
ENSDARG00000002986	253.394	3.97609	0.270707	14.6878	7.71706e-49	6.58028e-47
ENSDARG00000006840	294.856	3.97553	0.410718	9.67946	3.68647e-22	6.0484e-21
ENSDARG00000093126	256.058	3.97277	0.427048	9.30288	1.36687e-20	2.0152e-19
ENSDARG00000038881	261.204	3.96292	0.258483	15.3315	4.71128e-53	5.42593e-51
ENSDARG00000098570	37.664	3.96103	0.498892	7.93965	2.0276e-15	1.93134e-14
ENSDARG00000096060	42.2301	3.95746	1.45327	2.72314	0.00646637	0.0146192
ENSDARG00000098348	26.0974	3.95644	0.944746	4.18783	2.81629e-05	9.53783e-05
ENSDARG00000016454	184.027	3.95608	0.347412	11.3873	4.83823e-30	1.36642e-28
ENSDARG00000073845	98.1147	3.95407	0.447778	8.83041	1.04289e-18	1.31649e-17
ENSDARG00000103371	8.58242	3.95377	0.867416	4.5581	5.16185e-06	1.92495e-05
ENSDARG00000101893	33.9944	3.95051	1.2587	3.13856	0.00169783	0.00431053
ENSDARG00000009133	2.12089	3.94907	1.67341	2.35989	0.0182801	0.0371893
ENSDARG00000068710	1360.48	3.94844	0.2312	17.078	2.16467e-65	4.68203e-63
ENSDARG00000097932	2.88476	3.94679	1.48952	2.64971	0.00805607	0.0178648
ENSDARG00000076011	86.2436	3.94441	0.647605	6.09076	1.12374e-09	6.23221e-09
ENSDARG00000109502	4.43615	3.94428	1.07421	3.67179	0.000240861	0.00070482
ENSDARG00000094958	38.8206	3.9439	0.483102	8.16371	3.249e-16	3.31174e-15
ENSDARG00000035609	4.22151	3.94028	1.2005	3.2822	0.00103001	0.00271404
ENSDARG00000045166	39.475	3.93838	0.774911	5.08237	3.72762e-07	1.58507e-06
ENSDARG00000029952	42.7442	3.93756	0.554624	7.09951	1.25201e-12	9.13811e-12
ENSDARG00000096722	56.5573	3.93535	0.420706	9.35416	8.42694e-21	1.25597e-19
ENSDARG00000055138	16.0399	3.93264	0.627364	6.26851	3.64518e-10	2.12807e-09
ENSDARG00000018600	566.522	3.93186	0.29705	13.2364	5.40924e-40	2.84683e-38
ENSDARG00000045089	1825.99	3.92869	0.641079	6.12825	8.8849e-10	4.99153e-09
ENSDARG00000060415	194.608	3.92807	0.341115	11.5154	1.10352e-30	3.27293e-29
ENSDARG00000014794	390.955	3.92484	0.304456	12.8913	5.03684e-38	2.30836e-36
ENSDARG00000002909	102.757	3.9218	0.478077	8.20327	2.33938e-16	2.41088e-15
ENSDARG00000030781	51.0583	3.91775	0.38204	10.2548	1.12595e-24	2.1945e-23
ENSDARG00000030494	25.29	3.9091	0.454517	8.60056	7.93308e-18	9.26885e-17
ENSDARG00000036481	576.478	3.90814	0.305579	12.7893	1.88176e-37	8.40677e-36
ENSDARG00000029476	1268.82	3.90673	0.373862	10.4497	1.47034e-25	3.05362e-24
ENSDARG00000116789	71.232	3.89947	0.737504	5.28739	1.24076e-07	5.5571e-07
ENSDARG00000013415	133.373	3.89814	0.336901	11.5706	5.80954e-31	1.74937e-29
ENSDARG00000016301	5.18205	3.89806	0.934988	4.1691	3.05805e-05	0.000102937
ENSDARG00000105153	1.6442	3.89739	1.72709	2.25662	0.0240319	0.0475862
ENSDARG00000100332	6.22774	3.89707	1.29069	3.01936	0.00253305	0.00621129
ENSDARG00000111638	7.51195	3.89146	0.965755	4.02945	5.59079e-05	0.000181078
ENSDARG00000058903	13.7866	3.88161	0.757209	5.1262	2.95644e-07	1.2687e-06
ENSDARG00000017422	486.085	3.88083	0.323703	11.9889	4.06386e-33	1.39955e-31
ENSDARG00000104811	69.7293	3.88025	0.469108	8.27155	1.32226e-16	1.39179e-15
ENSDARG00000008790	5.84492	3.87968	1.06457	3.64435	0.000268064	0.000778642
ENSDARG00000034883	755.551	3.87684	0.32194	12.0421	2.13367e-33	7.43474e-32
ENSDARG00000100227	53.105	3.87558	0.904048	4.28691	1.81172e-05	6.30546e-05
ENSDARG00000045834	2.12653	3.87226	1.56291	2.47759	0.0132272	0.0278917
ENSDARG00000101289	45.8384	3.87064	0.599509	6.45635	1.0726e-10	6.53508e-10
ENSDARG00000098408	293.578	3.8696	0.344526	11.2316	2.85138e-29	7.70916e-28
ENSDARG00000035665	2.5082	3.86721	1.69974	2.27518	0.022895	0.0455588
ENSDARG00000077726	568.487	3.86511	0.496425	7.78589	6.92237e-15	6.3091e-14
ENSDARG00000028367	17.7647	3.86386	1.37331	2.81355	0.00489982	0.0113555
ENSDARG00000058218	3.65587	3.86269	1.42104	2.71822	0.00656351	0.0148124
ENSDARG00000063036	335.492	3.86257	0.218522	17.6759	6.43086e-70	1.70236e-67
ENSDARG00000013168	106.904	3.86249	0.445829	8.66361	4.57039e-18	5.44395e-17
ENSDARG00000102855	46.8465	3.86171	0.362037	10.6666	1.45814e-26	3.28609e-25
ENSDARG00000078683	44.0383	3.86067	0.739316	5.22195	1.77049e-07	7.78996e-07
ENSDARG00000045428	10.8204	3.85635	0.848584	4.54446	5.50767e-06	2.04703e-05
ENSDARG00000078894	37.6178	3.85455	0.437215	8.81614	1.18471e-18	1.48832e-17
ENSDARG00000086481	87.8991	3.85292	0.283514	13.5899	4.59765e-42	2.65615e-40
ENSDARG00000023309	5.42384	3.84768	1.13287	3.39639	0.000682807	0.00185229
ENSDARG00000078859	49.2767	3.84354	0.742869	5.17392	2.29236e-07	9.96993e-07
ENSDARG00000044387	33.6874	3.8432	0.647103	5.93908	2.86619e-09	1.52657e-08
ENSDARG00000006901	17.9367	3.83665	1.49088	2.57342	0.01007	0.0218205
ENSDARG00000014727	821.917	3.83508	0.188008	20.3985	1.72515e-92	1.79984e-89
ENSDARG00000068280	64.8126	3.8339	0.340717	11.2525	2.25237e-29	6.13642e-28
ENSDARG00000018383	6.67045	3.833	1.55851	2.45941	0.0139166	0.0291651
ENSDARG00000090980	32.961	3.83292	0.793184	4.83232	1.34949e-06	5.37614e-06
ENSDARG00000083937	3.36042	3.83232	1.68806	2.27025	0.0231927	0.0461047
ENSDARG00000111362	90.1892	3.83091	0.312299	12.2668	1.36529e-34	5.04474e-33
ENSDARG00000061551	100.814	3.82867	0.258162	14.8305	9.30355e-50	8.50556e-48
ENSDARG00000055566	122.511	3.82574	0.449114	8.51841	1.61762e-17	1.8486e-16
ENSDARG00000020239	1114.14	3.82412	0.650621	5.87765	4.1614e-09	2.17911e-08
ENSDARG00000069980	393.597	3.8222	0.34135	11.1973	4.20333e-29	1.12274e-27
ENSDARG00000006497	1660.58	3.81856	0.363803	10.4962	8.98901e-26	1.90023e-24
ENSDARG00000035569	67.1641	3.81833	0.41997	9.09192	9.73046e-20	1.33472e-18
ENSDARG00000078781	17.9655	3.81762	0.5963	6.40219	1.53165e-10	9.2305e-10
ENSDARG00000071685	5.58601	3.81594	1.64641	2.31773	0.0204639	0.0411459
ENSDARG00000103743	167.208	3.81496	0.382927	9.96262	2.22137e-23	3.95963e-22
ENSDARG00000056062	7.93897	3.80826	0.834486	4.5636	5.02831e-06	1.87989e-05
ENSDARG00000102750	177.087	3.80811	0.405908	9.38172	6.49073e-21	9.73939e-20
ENSDARG00000004687	276.265	3.80801	0.325173	11.7107	1.12336e-31	3.55783e-30
ENSDARG00000097827	8.08389	3.80629	1.51837	2.50683	0.012182	0.0259157
ENSDARG00000095464	80.2799	3.80487	0.488893	7.78261	7.10409e-15	6.46807e-14
ENSDARG00000079308	111.751	3.80338	0.508564	7.47867	7.50768e-14	6.18181e-13
ENSDARG00000037393	244.803	3.8031	0.54634	6.96104	3.37776e-12	2.38268e-11
ENSDARG00000075016	1818.83	3.80267	0.457217	8.31698	9.02337e-17	9.60039e-16
ENSDARG00000091211	2391.85	3.80111	0.351679	10.8084	3.13966e-27	7.35601e-26
ENSDARG00000074827	32.4524	3.80073	0.534818	7.10659	1.18949e-12	8.72491e-12
ENSDARG00000067912	531.305	3.79175	0.266673	14.2187	7.01224e-46	5.05566e-44
ENSDARG00000020387	29.9942	3.78376	0.506981	7.46332	8.43706e-14	6.91176e-13
ENSDARG00000056203	46.5163	3.77858	0.39512	9.56313	1.14252e-21	1.8125e-20
ENSDARG00000079467	20.7519	3.77321	0.778211	4.84858	1.24349e-06	4.97509e-06
ENSDARG00000104028	24.3633	3.76968	0.697348	5.40574	6.45419e-08	2.99429e-07
ENSDARG00000005104	140.148	3.76786	0.285378	13.203	8.42584e-40	4.39531e-38
ENSDARG00000076104	310.264	3.7678	0.492239	7.65441	1.94208e-14	1.69846e-13
ENSDARG00000007823	325.073	3.76779	0.447487	8.41988	3.76872e-17	4.16201e-16
ENSDARG00000096532	8.06614	3.7668	1.05148	3.58238	0.00034048	0.00097258
ENSDARG00000099371	210.773	3.75769	0.455079	8.25722	1.49099e-16	1.56382e-15
ENSDARG00000019963	74.1614	3.75504	0.474283	7.91729	2.42748e-15	2.29866e-14
ENSDARG00000020084	1.73972	3.75449	1.54256	2.43394	0.0149353	0.0310651
ENSDARG00000097027	2.75505	3.75407	1.35414	2.77228	0.00556652	0.0127638
ENSDARG00000037000	134.183	3.74477	0.701061	5.34157	9.21453e-08	4.20018e-07
ENSDARG00000026322	33.3154	3.74226	0.425113	8.80297	1.33244e-18	1.66306e-17
ENSDARG00000056541	146.882	3.74119	0.382627	9.77764	1.40442e-22	2.35878e-21
ENSDARG00000103130	7.92578	3.73937	0.919715	4.0658	4.7869e-05	0.000156758
ENSDARG00000036291	390.946	3.73253	0.315794	11.8195	3.09527e-32	1.01474e-30
ENSDARG00000025595	128.607	3.73176	0.316776	11.7804	4.92322e-32	1.5905e-30
ENSDARG00000057128	241.39	3.73106	0.37076	10.0633	8.02775e-24	1.47544e-22
ENSDARG00000039116	514.561	3.72974	0.417399	8.93568	4.047e-19	5.25843e-18
ENSDARG00000095067	7.91302	3.72872	0.869065	4.2905	1.78271e-05	6.20693e-05
ENSDARG00000074680	51.0111	3.72841	0.45989	8.1072	5.18015e-16	5.18775e-15
ENSDARG00000001431	38.0147	3.72809	0.553424	6.73641	1.62345e-11	1.06801e-10
ENSDARG00000019877	19.6303	3.72621	0.581083	6.41253	1.43124e-10	8.64889e-10
ENSDARG00000033594	177.497	3.72083	0.221507	16.7978	2.53258e-63	4.53715e-61
ENSDARG00000057869	7.68543	3.72071	0.799765	4.65226	3.28318e-06	1.25605e-05
ENSDARG00000106019	16.0127	3.71542	0.678992	5.47197	4.45056e-08	2.10213e-07
ENSDARG00000086183	25.8065	3.70968	0.605219	6.12949	8.81634e-10	4.95615e-09
ENSDARG00000087983	5.45789	3.70691	1.24961	2.96644	0.00301266	0.00727865
ENSDARG00000003193	51.6014	3.70661	0.511948	7.24021	4.48002e-13	3.42342e-12
ENSDARG00000116248	26.5137	3.70145	0.549926	6.73081	1.68717e-11	1.1087e-10
ENSDARG00000094265	23.2937	3.70075	0.754203	4.90683	9.25588e-07	3.76778e-06
ENSDARG00000061256	63.1032	3.69992	0.301533	12.2704	1.30687e-34	4.83897e-33
ENSDARG00000075053	12.1629	3.69884	0.888379	4.16359	3.13284e-05	0.000105335
ENSDARG00000081943	4.80949	3.69588	1.23506	2.99247	0.00276726	0.0067353
ENSDARG00000025641	19.3054	3.69531	0.619098	5.96885	2.38926e-09	1.28179e-08
ENSDARG00000055999	7.2427	3.69318	0.914304	4.03933	5.36042e-05	0.000173966
ENSDARG00000036414	634.136	3.68194	0.3887	9.47246	2.73339e-21	4.22294e-20
ENSDARG00000018809	151.355	3.68065	0.726209	5.06831	4.01373e-07	1.70183e-06
ENSDARG00000108812	2.93877	3.67965	1.36957	2.68673	0.00721553	0.0161543
ENSDARG00000039429	540.064	3.67726	0.183167	20.076	1.19734e-89	1.17978e-86
ENSDARG00000078541	142.403	3.67711	0.50201	7.32478	2.39283e-13	1.88034e-12
ENSDARG00000104487	35.7859	3.67488	0.438161	8.38706	4.98469e-17	5.44387e-16
ENSDARG00000045737	3.50361	3.67362	1.4577	2.52015	0.0117303	0.0250601
ENSDARG00000102458	26.4316	3.6717	0.533303	6.88483	5.78579e-12	3.98202e-11
ENSDARG00000042133	52.776	3.66975	0.470368	7.80188	6.09932e-15	5.5848e-14
ENSDARG00000014165	684.244	3.66944	0.26865	13.6588	1.78837e-42	1.05377e-40
ENSDARG00000016868	117.114	3.66922	0.478927	7.66134	1.84001e-14	1.61637e-13
ENSDARG00000060319	11.4269	3.66533	1.14013	3.21485	0.00130512	0.00338119
ENSDARG00000080823	300.803	3.66402	0.489887	7.4793	7.47177e-14	6.1551e-13
ENSDARG00000015536	164.162	3.65957	0.280647	13.0398	7.26911e-39	3.52254e-37
ENSDARG00000021669	12831.7	3.6575	0.295064	12.3956	2.75954e-35	1.06167e-33
ENSDARG00000021372	2088.27	3.65449	0.406081	8.99941	2.2693e-19	3.01486e-18
ENSDARG00000098645	72.4556	3.6502	0.432629	8.43724	3.24928e-17	3.6086e-16
ENSDARG00000101239	379.173	3.65017	0.344938	10.5821	3.60836e-26	7.90097e-25
ENSDARG00000086665	3.15049	3.64461	1.50663	2.41905	0.0155611	0.0322378
ENSDARG00000012915	91.7133	3.64213	0.37922	9.60426	7.67065e-22	1.23566e-20
ENSDARG00000097082	123.1	3.63786	0.460058	7.9074	2.62821e-15	2.48078e-14
ENSDARG00000087492	5.31322	3.63765	1.10704	3.28593	0.00101647	0.00268155
ENSDARG00000063375	65.7969	3.63672	0.493864	7.36381	1.78731e-13	1.41833e-12
ENSDARG00000095696	5.69266	3.63636	1.01066	3.59801	0.000320659	0.000920707
ENSDARG00000054814	44.9273	3.63179	0.787041	4.61448	3.94077e-06	1.49505e-05
ENSDARG00000006786	66.0356	3.62894	0.550501	6.59207	4.33735e-11	2.72792e-10
ENSDARG00000063167	309.789	3.62645	0.381449	9.50704	1.9617e-21	3.05199e-20
ENSDARG00000098589	472.606	3.62635	0.273891	13.2401	5.14824e-40	2.71753e-38
ENSDARG00000045888	216.133	3.62597	0.322748	11.2347	2.75482e-29	7.47086e-28
ENSDARG00000102128	245.775	3.62336	0.435671	8.31673	9.04203e-17	9.61448e-16
ENSDARG00000101913	8.17311	3.61479	0.786522	4.59592	4.30843e-06	1.62549e-05
ENSDARG00000052712	1291.85	3.61478	0.133067	27.1651	1.68033e-162	1.49012e-158
ENSDARG00000062590	379.227	3.60409	0.322718	11.1679	5.85379e-29	1.54498e-27
ENSDARG00000003523	183.733	3.60309	0.587702	6.1308	8.74369e-10	4.91843e-09
ENSDARG00000098724	49.644	3.60273	0.431847	8.34262	7.2662e-17	7.8105e-16
ENSDARG00000102175	150.276	3.60042	0.555404	6.48253	9.01968e-11	5.52584e-10
ENSDARG00000079730	3.73764	3.59847	1.25358	2.87055	0.0040976	0.00963476
ENSDARG00000003144	85.1321	3.59649	0.345671	10.4044	2.36781e-25	4.84378e-24
ENSDARG00000070029	279.893	3.59175	0.170312	21.0893	9.97425e-99	1.60821e-95
ENSDARG00000013961	1027.8	3.58602	0.188366	19.0375	8.34796e-81	3.8963e-78
ENSDARG00000114352	4.66619	3.58562	1.21765	2.94469	0.00323278	0.00775551
ENSDARG00000078163	2.28244	3.5829	1.60221	2.23622	0.0253371	0.0498202
ENSDARG00000010673	20.3168	3.58239	0.671528	5.33468	9.57143e-08	4.35279e-07
ENSDARG00000039356	24.0865	3.58175	0.581724	6.15713	7.40747e-10	4.18804e-09
ENSDARG00000087120	8.64323	3.57939	1.06692	3.35489	0.000793978	0.0021288
ENSDARG00000026236	45.9286	3.57725	0.493313	7.25149	4.12201e-13	3.15801e-12
ENSDARG00000039757	751.119	3.57602	0.379349	9.42673	4.23093e-21	6.43014e-20
ENSDARG00000087921	209.989	3.57236	0.260681	13.7039	9.61703e-43	5.74302e-41
ENSDARG00000076416	237.187	3.57143	0.233125	15.3198	5.64213e-53	6.45605e-51
ENSDARG00000058486	9.6885	3.56862	1.06055	3.36488	0.000765777	0.0020591
ENSDARG00000093042	4.57621	3.56609	1.21574	2.93326	0.00335428	0.00801557
ENSDARG00000088366	9.07471	3.56399	0.907601	3.92683	8.60744e-05	0.000270725
ENSDARG00000007172	10.6839	3.56311	0.914364	3.89682	9.74649e-05	0.000303963
ENSDARG00000098420	218.86	3.56295	0.278038	12.8146	1.35813e-37	6.11366e-36
ENSDARG00000101089	62.3054	3.56185	0.330143	10.7888	3.88731e-27	9.07175e-26
ENSDARG00000058102	163.408	3.56069	0.443605	8.02672	1.00114e-15	9.79928e-15
ENSDARG00000099524	244.106	3.55941	0.275403	12.9244	3.28053e-38	1.53115e-36
ENSDARG00000082493	33.1776	3.55859	0.804689	4.42231	9.76512e-06	3.51378e-05
ENSDARG00000055445	54.1954	3.55731	0.439452	8.09488	5.73219e-16	5.70517e-15
ENSDARG00000105208	22.1507	3.55466	0.638351	5.56851	2.56932e-08	1.241e-07
ENSDARG00000104414	206.945	3.55074	0.281823	12.5992	2.13358e-36	8.9884e-35
ENSDARG00000104054	21.3033	3.54922	0.535213	6.63142	3.32467e-11	2.11804e-10
ENSDARG00000028478	13.8298	3.5476	0.816397	4.34543	1.39001e-05	4.91294e-05
ENSDARG00000035578	8.57568	3.54429	0.996631	3.55627	0.000376156	0.00106761
ENSDARG00000097663	21.5331	3.54196	0.564737	6.27188	3.56704e-10	2.08314e-09
ENSDARG00000060007	34.6278	3.54191	0.959595	3.69105	0.000223333	0.000657107
ENSDARG00000069828	35.5859	3.53957	0.528074	6.70279	2.04474e-11	1.33182e-10
ENSDARG00000093448	126.015	3.53952	0.263507	13.4324	3.90798e-41	2.19342e-39
ENSDARG00000040492	383.989	3.53644	0.338115	10.4593	1.32831e-25	2.76838e-24
ENSDARG00000115870	39.6366	3.53572	0.466925	7.57235	3.66543e-14	3.11799e-13
ENSDARG00000026548	297.039	3.53525	0.367032	9.63199	5.8586e-22	9.48066e-21
ENSDARG00000076919	231.56	3.53497	0.402901	8.7738	1.72738e-18	2.13052e-17
ENSDARG00000090036	5.95898	3.53092	1.03244	3.41998	0.000626254	0.00171218
ENSDARG00000058946	121.903	3.52792	0.315891	11.1682	5.83677e-29	1.54279e-27
ENSDARG00000056691	353.803	3.52628	0.399981	8.81613	1.18488e-18	1.48832e-17
ENSDARG00000062909	2090.47	3.52303	0.128774	27.3582	8.6265e-165	1.53e-160
ENSDARG00000101844	3187.05	3.51691	0.197045	17.8482	2.98367e-71	9.28393e-69
ENSDARG00000083108	142.587	3.5162	0.529829	6.63649	3.21246e-11	2.05098e-10
ENSDARG00000044914	531.812	3.51501	0.284872	12.3389	5.59059e-35	2.11869e-33
ENSDARG00000027584	194.656	3.51482	0.235102	14.9502	1.55363e-50	1.52238e-48
ENSDARG00000079416	6.32813	3.5143	1.14578	3.06717	0.00216096	0.00537392
ENSDARG00000077785	395.75	3.51409	0.307052	11.4446	2.5029e-30	7.27729e-29
ENSDARG00000061352	15.635	3.51205	0.693273	5.06589	4.06496e-07	1.72108e-06
ENSDARG00000045074	12.1145	3.51054	0.625699	5.61059	2.01635e-08	9.84363e-08
ENSDARG00000100708	2.697	3.50819	1.31103	2.67591	0.00745268	0.0166328
ENSDARG00000025420	30.7925	3.50269	0.681125	5.1425	2.71106e-07	1.16736e-06
ENSDARG00000062864	116.475	3.50179	0.269045	13.0157	9.9689e-39	4.74017e-37
ENSDARG00000117609	68.0957	3.50017	0.590412	5.92835	3.05986e-09	1.62582e-08
ENSDARG00000001804	10.9323	3.49455	0.996216	3.50782	0.000451792	0.00126567
ENSDARG00000054220	2.14966	3.49274	1.37718	2.53616	0.0112075	0.0240503
ENSDARG00000063910	356.782	3.48626	0.375185	9.29209	1.51286e-20	2.22304e-19
ENSDARG00000091413	8.68934	3.48361	0.891069	3.90948	9.24954e-05	0.00028959
ENSDARG00000096667	60.9484	3.48206	0.418074	8.3288	8.1667e-17	8.7361e-16
ENSDARG00000009477	5.62133	3.48173	1.48942	2.33764	0.0194062	0.039264
ENSDARG00000102020	41.1016	3.4785	0.521983	6.66402	2.66438e-11	1.71776e-10
ENSDARG00000016536	23.1462	3.47399	0.578592	6.00421	1.92267e-09	1.03807e-08
ENSDARG00000067976	390.758	3.47377	0.267103	13.0054	1.14066e-38	5.40928e-37
ENSDARG00000045827	3.20912	3.46896	1.13514	3.05597	0.00224334	0.00556237
ENSDARG00000101074	2021.62	3.46649	0.304331	11.3905	4.66219e-30	1.32302e-28
ENSDARG00000036776	65.1835	3.46592	0.268051	12.9301	3.04454e-38	1.42475e-36
ENSDARG00000060153	297.221	3.46469	0.321527	10.7757	4.48224e-27	1.03918e-25
ENSDARG00000067806	11.753	3.46142	0.953395	3.63062	0.00028274	0.000818588
ENSDARG00000058105	677.347	3.45392	0.57541	6.00253	1.94263e-09	1.04852e-08
ENSDARG00000025559	11.9295	3.45139	0.684491	5.04227	4.60031e-07	1.93344e-06
ENSDARG00000091930	5.52871	3.44959	1.22388	2.81858	0.00482362	0.0111891
ENSDARG00000024694	291.38	3.44883	0.346556	9.95174	2.47807e-23	4.39071e-22
ENSDARG00000034667	59.5621	3.4487	0.463974	7.43297	1.06187e-13	8.61541e-13
ENSDARG00000051762	36.903	3.44838	0.596854	5.77759	7.5777e-09	3.85315e-08
ENSDARG00000101627	930.511	3.44577	0.306921	11.2269	3.00908e-29	8.1108e-28
ENSDARG00000058322	129.783	3.44465	0.438724	7.85153	4.10979e-15	3.8243e-14
ENSDARG00000013784	175.629	3.44384	0.424243	8.1176	4.75492e-16	4.77809e-15
ENSDARG00000021984	12.0263	3.44368	0.695549	4.95102	7.38241e-07	3.04648e-06
ENSDARG00000041068	246.33	3.44108	0.293138	11.7388	8.06598e-32	2.57763e-30
ENSDARG00000016415	226.966	3.43567	0.217236	15.8153	2.43875e-56	3.37919e-54
ENSDARG00000094345	86.3705	3.43356	0.421325	8.14944	3.65603e-16	3.70111e-15
ENSDARG00000008502	913.397	3.43073	0.295906	11.594	4.42093e-31	1.34593e-29
ENSDARG00000019532	3368.75	3.42903	0.40798	8.40491	4.28202e-17	4.70254e-16
ENSDARG00000017388	36.7913	3.42429	0.600893	5.69866	1.2075e-08	6.00902e-08
ENSDARG00000040401	150.633	3.42374	0.281565	12.1597	5.09547e-34	1.82204e-32
ENSDARG00000020749	9.72909	3.42344	1.016	3.36954	0.000752929	0.00202701
ENSDARG00000070735	6.74517	3.42342	1.20835	2.83314	0.00460937	0.0107272
ENSDARG00000057706	14.2995	3.42151	0.853138	4.0105	6.05915e-05	0.000195143
ENSDARG00000075203	1.63957	3.42075	1.44868	2.36128	0.0182119	0.0370846
ENSDARG00000093728	5.14643	3.41532	1.38468	2.4665	0.013644	0.0286379
ENSDARG00000076520	212.105	3.41233	0.418615	8.15146	3.59543e-16	3.64183e-15
ENSDARG00000061714	54.7089	3.40444	0.558942	6.09086	1.12306e-09	6.2304e-09
ENSDARG00000029259	31.7601	3.40349	0.613636	5.54643	2.91557e-08	1.39985e-07
ENSDARG00000044098	338.859	3.40345	0.432302	7.87287	3.46604e-15	3.24228e-14
ENSDARG00000024759	93.4815	3.40299	0.449086	7.57759	3.52035e-14	3.00322e-13
ENSDARG00000086985	9.05461	3.39932	0.637573	5.33166	9.73196e-08	4.419e-07
ENSDARG00000100371	55976.9	3.39864	0.277884	12.2304	2.13792e-34	7.75422e-33
ENSDARG00000009830	15979.7	3.39482	0.186909	18.1629	1.01522e-73	3.60118e-71
ENSDARG00000070131	10.9025	3.3934	0.782236	4.33808	1.43734e-05	5.07014e-05
ENSDARG00000079391	12.2055	3.39258	0.622696	5.4482	5.08812e-08	2.39054e-07
ENSDARG00000058699	10.8083	3.39184	0.969549	3.49837	0.000468115	0.00130727
ENSDARG00000100555	177.465	3.39055	0.281977	12.0242	2.65039e-33	9.21712e-32
ENSDARG00000002523	243.639	3.38921	0.238278	14.2238	6.52145e-46	4.74034e-44
ENSDARG00000019128	11.6094	3.38859	0.796994	4.25171	2.12143e-05	7.31732e-05
ENSDARG00000100400	104.134	3.38817	0.438425	7.72804	1.09211e-14	9.77771e-14
ENSDARG00000077855	6.69811	3.38801	0.767682	4.4133	1.01806e-05	3.65438e-05
ENSDARG00000063665	40.0322	3.38773	0.552771	6.12863	8.86414e-10	4.98144e-09
ENSDARG00000056892	197.934	3.38387	0.253313	13.3585	1.05702e-40	5.85854e-39
ENSDARG00000026098	23.1652	3.37828	0.851796	3.96606	7.30692e-05	0.000231876
ENSDARG00000055331	4.5232	3.37545	1.01073	3.33961	0.000838954	0.00224328
ENSDARG00000017960	48.5843	3.37498	0.342229	9.86174	6.09833e-23	1.04502e-21
ENSDARG00000029587	33.7733	3.37405	0.511657	6.59436	4.27084e-11	2.68799e-10
ENSDARG00000038439	12389	3.3721	0.371603	9.07448	1.14222e-19	1.55475e-18
ENSDARG00000068726	70.6435	3.3707	0.606227	5.56013	2.69571e-08	1.29922e-07
ENSDARG00000010437	33.0339	3.36659	0.681712	4.93844	7.87494e-07	3.23685e-06
ENSDARG00000114084	12.2633	3.36425	0.864354	3.89221	9.93358e-05	0.000309471
ENSDARG00000099546	121.962	3.35804	0.445506	7.53758	4.78769e-14	4.01487e-13
ENSDARG00000008333	3.7042	3.35786	1.3531	2.48161	0.0130792	0.0276093
ENSDARG00000099014	242.515	3.35107	0.192919	17.3704	1.38369e-67	3.22911e-65
ENSDARG00000016773	27.9881	3.34966	0.840002	3.98768	6.67223e-05	0.0002133
ENSDARG00000019417	223.432	3.34965	0.484262	6.91702	4.61239e-12	3.2131e-11
ENSDARG00000067520	20.9508	3.34636	0.831462	4.02467	5.7056e-05	0.000184628
ENSDARG00000063268	97.5334	3.3461	0.329136	10.1663	2.80329e-24	5.3062e-23
ENSDARG00000033172	65.4283	3.34577	0.500461	6.68537	2.3034e-11	1.4899e-10
ENSDARG00000014806	292.801	3.34423	0.214406	15.5976	7.55448e-55	9.70915e-53
ENSDARG00000104841	43.4429	3.34316	0.463903	7.2066	5.73664e-13	4.32222e-12
ENSDARG00000051989	36.6979	3.33951	0.520075	6.4212	1.35203e-10	8.18978e-10
ENSDARG00000030765	129.1	3.33912	0.360464	9.26341	1.97999e-20	2.8667e-19
ENSDARG00000060564	16.6173	3.33739	0.524598	6.36179	1.99411e-10	1.18763e-09
ENSDARG00000090387	97.614	3.33594	0.382594	8.71929	2.79963e-18	3.40331e-17
ENSDARG00000025904	195.377	3.33173	0.252963	13.1708	1.29227e-39	6.64039e-38
ENSDARG00000013561	311.534	3.33058	0.284801	11.6944	1.36114e-31	4.28036e-30
ENSDARG00000060518	200.124	3.33051	0.271816	12.2528	1.6228e-34	5.97136e-33
ENSDARG00000017294	391.407	3.32983	0.338663	9.83226	8.17597e-23	1.39104e-21
ENSDARG00000104085	576.135	3.32441	0.185381	17.9329	6.53313e-72	2.10675e-69
ENSDARG00000060340	46.1388	3.3239	0.446925	7.43728	1.0278e-13	8.3505e-13
ENSDARG00000035882	146.365	3.32372	0.302334	10.9935	4.10618e-28	1.02573e-26
ENSDARG00000097231	4.6121	3.32359	1.08992	3.04939	0.0022931	0.0056731
ENSDARG00000111503	1833.9	3.32019	0.611768	5.4272	5.72437e-08	2.67107e-07
ENSDARG00000026376	469.154	3.31968	0.127318	26.0738	7.22052e-150	4.26877e-146
ENSDARG00000013794	393.615	3.31949	0.391804	8.47232	2.40555e-17	2.70373e-16
ENSDARG00000052158	24.4646	3.31817	1.16596	2.84588	0.0044289	0.010352
ENSDARG00000104039	1336.47	3.31696	0.38247	8.67247	4.22858e-18	5.07086e-17
ENSDARG00000108935	4.45933	3.31676	1.33409	2.48615	0.0129132	0.0273042
ENSDARG00000055901	133.551	3.31436	0.54475	6.08419	1.17082e-09	6.47308e-09
ENSDARG00000069029	109.156	3.31295	0.330982	10.0095	1.38513e-23	2.50681e-22
ENSDARG00000040248	233.577	3.31017	0.231741	14.2839	2.75652e-46	2.05419e-44
ENSDARG00000112728	14.1382	3.30836	0.56896	5.81475	6.07238e-09	3.12808e-08
ENSDARG00000109774	47.14	3.3082	0.356272	9.2856	1.60802e-20	2.35312e-19
ENSDARG00000109769	14.8478	3.30753	0.790333	4.18498	2.85193e-05	9.64383e-05
ENSDARG00000014333	239.585	3.3052	0.364739	9.06182	1.28298e-19	1.73701e-18
ENSDARG00000052700	43.9169	3.30492	0.595894	5.54616	2.92018e-08	1.40169e-07
ENSDARG00000093606	67.6384	3.30491	0.593445	5.56902	2.56181e-08	1.23838e-07
ENSDARG00000055416	24.3424	3.30311	0.877486	3.76429	0.000167023	0.000502003
ENSDARG00000038667	50.356	3.30262	0.426235	7.74834	9.30997e-15	8.3946e-14
ENSDARG00000044691	80.8856	3.30088	0.73842	4.4702	7.81468e-06	2.84836e-05
ENSDARG00000002411	76.0173	3.30058	0.527531	6.25665	3.93328e-10	2.29175e-09
ENSDARG00000014106	58.6193	3.29896	0.522389	6.31513	2.6993e-10	1.58789e-09
ENSDARG00000092807	3586.73	3.29242	0.309918	10.6235	2.31666e-26	5.14891e-25
ENSDARG00000102380	8.16359	3.29118	0.774524	4.24929	2.14446e-05	7.38814e-05
ENSDARG00000054916	315.926	3.29104	0.374511	8.78757	1.5283e-18	1.89552e-17
ENSDARG00000016856	25.8963	3.29052	0.631578	5.21	1.88843e-07	8.28629e-07
ENSDARG00000095962	5.95965	3.28917	1.24532	2.64122	0.00826076	0.0182703
ENSDARG00000102160	87.7261	3.28814	0.674685	4.8736	1.09583e-06	4.41619e-06
ENSDARG00000081082	6.92853	3.28652	0.876694	3.74877	0.000177706	0.000531768
ENSDARG00000063916	269.302	3.28638	0.65919	4.98549	6.18057e-07	2.56839e-06
ENSDARG00000063626	2753.61	3.28088	0.310403	10.5698	4.1156e-26	8.97839e-25
ENSDARG00000020197	4271.55	3.2744	0.226507	14.4561	2.29559e-47	1.80954e-45
ENSDARG00000003032	2847.28	3.27332	0.306117	10.6931	1.09691e-26	2.49421e-25
ENSDARG00000078180	499.55	3.27265	0.514711	6.35823	2.04087e-10	1.21425e-09
ENSDARG00000018107	7.3723	3.27023	0.914966	3.57416	0.000351359	0.00100172
ENSDARG00000044441	3.11582	3.27012	1.41544	2.31031	0.0208707	0.0419021
ENSDARG00000036359	129.803	3.26747	0.436039	7.49353	6.70475e-14	5.55161e-13
ENSDARG00000102291	4086.68	3.26741	0.271006	12.0566	1.79037e-33	6.28791e-32
ENSDARG00000061021	11.7702	3.2654	0.853155	3.82744	0.000129482	0.000396975
ENSDARG00000101452	97.1762	3.26443	0.311165	10.491	9.50041e-26	2.00356e-24
ENSDARG00000037121	107.27	3.26418	0.454712	7.17856	7.04472e-13	5.26307e-12
ENSDARG00000043850	29.5502	3.26318	0.982286	3.32203	0.000893651	0.00238164
ENSDARG00000089233	18.6868	3.26009	0.882065	3.69597	0.000219046	0.000645555
ENSDARG00000038207	312.032	3.25998	0.301277	10.8205	2.75144e-27	6.49793e-26
ENSDARG00000053241	13.2829	3.2579	0.981416	3.31959	0.000901488	0.00240036
ENSDARG00000030166	71.2911	3.25732	0.333288	9.7733	1.46593e-22	2.45977e-21
ENSDARG00000099799	30.7869	3.25692	0.778623	4.18292	2.87784e-05	9.72218e-05
ENSDARG00000098121	86.8486	3.25609	0.439002	7.41702	1.19782e-13	9.64499e-13
ENSDARG00000005230	774.539	3.25496	0.217439	14.9696	1.16079e-50	1.15016e-48
ENSDARG00000006372	211.192	3.251	0.256677	12.6657	9.15892e-37	3.92373e-35
ENSDARG00000115262	16.4948	3.24985	0.652317	4.98201	6.29287e-07	2.61321e-06
ENSDARG00000112225	584.395	3.24625	1.23626	2.62587	0.00864279	0.019009
ENSDARG00000099930	5.75758	3.24623	1.0293	3.15381	0.00161153	0.0041072
ENSDARG00000090957	6.32842	3.24345	1.15705	2.80321	0.00505961	0.0116913
ENSDARG00000039747	41.2611	3.24096	0.843849	3.84069	0.000122691	0.000377523
ENSDARG00000057378	140.723	3.23806	0.230408	14.0536	7.32267e-45	4.95706e-43
ENSDARG00000102616	17.6797	3.23702	0.622422	5.20068	1.98558e-07	8.68464e-07
ENSDARG00000117288	175.719	3.23439	0.211155	15.3176	5.83504e-53	6.63399e-51
ENSDARG00000078172	116.471	3.23388	0.406963	7.94637	1.92056e-15	1.83431e-14
ENSDARG00000097017	66.6889	3.23289	0.271339	11.9146	9.93436e-33	3.32445e-31
ENSDARG00000052997	10.2816	3.23266	0.771693	4.18905	2.80122e-05	9.48861e-05
ENSDARG00000039007	2346.62	3.23262	0.295333	10.9457	6.96926e-28	1.70728e-26
ENSDARG00000036569	35.3852	3.22714	0.431887	7.47219	7.88697e-14	6.47308e-13
ENSDARG00000103380	16.245	3.22636	1.2514	2.5782	0.00993169	0.021571
ENSDARG00000053456	81.2625	3.21895	0.27539	11.6887	1.45643e-31	4.56383e-30
ENSDARG00000038900	642.496	3.21851	0.213659	15.0637	2.80425e-51	2.89164e-49
ENSDARG00000042956	53.781	3.21659	0.656905	4.89658	9.75199e-07	3.95611e-06
ENSDARG00000029874	49.1748	3.21189	0.662424	4.84869	1.24277e-06	4.97444e-06
ENSDARG00000054588	110.171	3.21126	0.386399	8.31074	9.51035e-17	1.01003e-15
ENSDARG00000116745	10.4427	3.20551	0.792941	4.04257	5.28695e-05	0.000171833
ENSDARG00000027009	178.896	3.20454	0.232736	13.769	3.91602e-43	2.3624e-41
ENSDARG00000007955	455.302	3.20428	0.291993	10.9738	5.10697e-28	1.26681e-26
ENSDARG00000098206	14.4187	3.204	0.671658	4.77028	1.83969e-06	7.21717e-06
ENSDARG00000062817	17.1281	3.20247	0.585213	5.47232	4.44171e-08	2.09851e-07
ENSDARG00000060103	26.0244	3.20241	0.376454	8.50678	1.78831e-17	2.03447e-16
ENSDARG00000089271	21.3313	3.20221	0.420298	7.61891	2.55825e-14	2.20901e-13
ENSDARG00000060500	13.0167	3.20041	0.88801	3.60403	0.000313321	0.000900874
ENSDARG00000012625	23.4092	3.20038	0.656085	4.878	1.07166e-06	4.32469e-06
ENSDARG00000111557	759.516	3.20031	0.485153	6.59648	4.2102e-11	2.65359e-10
ENSDARG00000109820	9.25888	3.19697	0.836015	3.82405	0.000131276	0.000402056
ENSDARG00000099583	23.4032	3.19525	1.42576	2.24109	0.0250205	0.0492967
ENSDARG00000099747	74.9183	3.19425	0.308389	10.3579	3.85496e-25	7.75189e-24
ENSDARG00000113820	90.9933	3.19417	0.51459	6.20721	5.39324e-10	3.09261e-09
ENSDARG00000016479	13.0796	3.19286	1.03839	3.07482	0.00210632	0.00524982
ENSDARG00000058332	141.79	3.19184	0.260263	12.2639	1.41525e-34	5.21848e-33
ENSDARG00000017126	127.192	3.19099	0.240881	13.2471	4.68802e-40	2.48199e-38
ENSDARG00000102977	104.928	3.19045	0.385512	8.27588	1.27508e-16	1.34452e-15
ENSDARG00000018146	236.89	3.18788	0.321136	9.9269	3.17997e-23	5.57862e-22
ENSDARG00000020231	4.59134	3.18095	1.22831	2.5897	0.00960605	0.0209252
ENSDARG00000103917	17.009	3.17932	0.986752	3.22201	0.00127295	0.00330558
ENSDARG00000020850	36297.3	3.17874	0.238927	13.3042	2.18784e-40	1.19029e-38
ENSDARG00000055976	27.0494	3.17799	0.47623	6.67324	2.50222e-11	1.61497e-10
ENSDARG00000058690	33.1177	3.17784	0.773463	4.10859	3.98081e-05	0.000131797
ENSDARG00000098600	21.6975	3.1756	0.547416	5.80108	6.5891e-09	3.37758e-08
ENSDARG00000096045	6.83184	3.17505	0.927469	3.42334	0.000618556	0.00169327
ENSDARG00000037570	12.013	3.17475	0.831404	3.81854	0.000134244	0.000410367
ENSDARG00000113885	11.6531	3.17093	0.754776	4.20116	2.65556e-05	9.02279e-05
ENSDARG00000006031	1611.9	3.16996	0.22343	14.1877	1.09151e-45	7.68218e-44
ENSDARG00000070094	27.576	3.16456	0.662837	4.77427	1.80361e-06	7.08657e-06
ENSDARG00000056111	4.13432	3.16231	1.08115	2.92495	0.00344515	0.00820839
ENSDARG00000068290	50.798	3.16132	0.399571	7.91179	2.53713e-15	2.39746e-14
ENSDARG00000054050	3.78386	3.1611	0.946857	3.33852	0.000842248	0.00225141
ENSDARG00000060962	36.165	3.16045	0.374364	8.44218	3.11461e-17	3.46554e-16
ENSDARG00000077004	2865	3.16041	0.523823	6.03335	1.60594e-09	8.74514e-09
ENSDARG00000097123	3.62402	3.16008	0.977575	3.23257	0.00122681	0.00319512
ENSDARG00000061006	15.2483	3.15929	0.771053	4.09737	4.17872e-05	0.00013804
ENSDARG00000009447	445.293	3.15692	0.264207	11.9487	6.59855e-33	2.25061e-31
ENSDARG00000006766	2981.69	3.15414	0.236966	13.3105	2.01108e-40	1.09749e-38
ENSDARG00000071585	5.11406	3.15313	1.33603	2.36007	0.0182714	0.0371758
ENSDARG00000028336	92.6867	3.15301	0.371941	8.47719	2.30704e-17	2.5996e-16
ENSDARG00000020455	81.7837	3.15112	0.550835	5.72063	1.06131e-08	5.31133e-08
ENSDARG00000016233	46.5961	3.14908	0.426279	7.38737	1.49761e-13	1.19593e-12
ENSDARG00000052334	60.4231	3.14657	0.369477	8.51628	1.64753e-17	1.87673e-16
ENSDARG00000081654	4.46759	3.14599	1.17417	2.67933	0.00737692	0.0164886
ENSDARG00000053518	35.8301	3.14557	0.751535	4.18552	2.84508e-05	9.62434e-05
ENSDARG00000032584	24.2682	3.14389	0.5773	5.44584	5.15608e-08	2.41926e-07
ENSDARG00000045230	154.561	3.14325	0.281924	11.1493	7.21768e-29	1.87978e-27
ENSDARG00000069681	12.2412	3.14258	0.779393	4.03209	5.52829e-05	0.000179185
ENSDARG00000074111	2.88562	3.13905	1.30787	2.40013	0.0163894	0.0337963
ENSDARG00000039459	1048.76	3.13609	0.235852	13.2969	2.41361e-40	1.30511e-38
ENSDARG00000028816	51.3069	3.13605	0.59487	5.27183	1.3507e-07	6.01305e-07
ENSDARG00000098451	111.945	3.13314	0.391442	8.00411	1.20333e-15	1.17137e-14
ENSDARG00000101979	14.4373	3.13292	0.737604	4.24742	2.16243e-05	7.44281e-05
ENSDARG00000019444	343.177	3.13256	0.343835	9.11066	8.18807e-20	1.13191e-18
ENSDARG00000059805	85.8808	3.13219	0.743928	4.21034	2.54986e-05	8.67862e-05
ENSDARG00000062109	13.7356	3.13153	0.601962	5.2022	1.96942e-07	8.62674e-07
ENSDARG00000010516	2643.12	3.1289	0.441065	7.09395	1.30337e-12	9.50125e-12
ENSDARG00000090338	98.7059	3.12777	0.612068	5.11016	3.21884e-07	1.37598e-06
ENSDARG00000112027	9.11125	3.12462	0.741331	4.21488	2.49912e-05	8.51573e-05
ENSDARG00000076117	7.68638	3.12388	0.978136	3.1937	0.00140461	0.00361781
ENSDARG00000055360	46.2638	3.12332	0.43022	7.25983	3.87591e-13	2.97847e-12
ENSDARG00000099663	45.5702	3.12284	0.351773	8.87744	6.84183e-19	8.76783e-18
ENSDARG00000023583	49.2899	3.12222	0.428971	7.27839	3.37823e-13	2.61415e-12
ENSDARG00000039203	6.1078	3.12152	0.973303	3.20714	0.0013406	0.00346551
ENSDARG00000079796	44.8649	3.12023	0.763073	4.08903	4.33174e-05	0.000142829
ENSDARG00000097466	4.71548	3.1196	1.22326	2.55024	0.0107648	0.023193
ENSDARG00000079815	11.0929	3.11637	0.645596	4.82711	1.38528e-06	5.51128e-06
ENSDARG00000062024	5.31282	3.11328	0.932588	3.33833	0.000842848	0.00225268
ENSDARG00000010408	12.7122	3.11321	1.13166	2.751	0.00594143	0.0135429
ENSDARG00000076861	24.9244	3.10789	0.538868	5.76743	8.04886e-09	4.07637e-08
ENSDARG00000059908	337.981	3.10786	0.313692	9.90734	3.86809e-23	6.73253e-22
ENSDARG00000017211	312.086	3.10263	0.227382	13.645	2.16124e-42	1.26926e-40
ENSDARG00000060862	93.8656	3.10201	0.429152	7.22822	4.89383e-13	3.72679e-12
ENSDARG00000101901	4.80743	3.101	1.05034	2.95237	0.00315349	0.00757862
ENSDARG00000045676	251.206	3.10041	0.375847	8.24912	1.59561e-16	1.66862e-15
ENSDARG00000036092	11.2416	3.10033	0.617607	5.01991	5.16946e-07	2.16138e-06
ENSDARG00000069116	12.5099	3.09943	0.992662	3.12234	0.0017942	0.00453307
ENSDARG00000086740	448.035	3.09674	0.197593	15.6723	2.33949e-55	3.07357e-53
ENSDARG00000015862	9388.37	3.09557	0.258878	11.9576	5.92143e-33	2.02355e-31
ENSDARG00000103298	61.6461	3.09358	0.439012	7.04668	1.83236e-12	1.31467e-11
ENSDARG00000092028	465.345	3.09344	0.508657	6.08158	1.19006e-09	6.57329e-09
ENSDARG00000075608	41.148	3.09122	0.524894	5.88922	3.88018e-09	2.03727e-08
ENSDARG00000054856	20.3755	3.0911	0.469465	6.5843	4.5704e-11	2.87144e-10
ENSDARG00000067964	3.79946	3.09003	1.20062	2.57369	0.0100622	0.0218063
ENSDARG00000115271	1832.62	3.08999	0.275292	11.2244	3.09473e-29	8.329e-28
ENSDARG00000073872	257.479	3.08671	0.322836	9.56125	1.16342e-21	1.84064e-20
ENSDARG00000055876	56.9185	3.08642	0.882357	3.49793	0.000468885	0.00130922
ENSDARG00000009285	3752.56	3.08275	0.245139	12.5755	2.88012e-36	1.1991e-34
ENSDARG00000036875	1771.13	3.08101	0.274703	11.2158	3.41168e-29	9.15424e-28
ENSDARG00000056119	6377.75	3.07999	0.269292	11.4373	2.72106e-30	7.88575e-29
ENSDARG00000020541	22.855	3.07935	0.704115	4.37336	1.22349e-05	4.35739e-05
ENSDARG00000007678	153.496	3.0792	0.31122	9.89397	4.42135e-23	7.6729e-22
ENSDARG00000071478	458.167	3.07843	0.26815	11.4803	1.65781e-30	4.85196e-29
ENSDARG00000088013	21.7673	3.07533	0.455063	6.75804	1.39874e-11	9.25676e-11
ENSDARG00000059035	1202.46	3.07129	0.215375	14.2602	3.87416e-46	2.863e-44
ENSDARG00000044803	5.87482	3.06701	1.04636	2.93114	0.00337724	0.00806609
ENSDARG00000042982	8.06731	3.06639	0.964223	3.18016	0.00147193	0.00377803
ENSDARG00000010862	78.663	3.06404	0.398379	7.69127	1.45681e-14	1.29125e-13
ENSDARG00000007975	8.53655	3.0587	0.69008	4.43238	9.31983e-06	3.3631e-05
ENSDARG00000019207	31.0125	3.05585	0.482611	6.3319	2.42168e-10	1.43217e-09
ENSDARG00000085786	19.1227	3.05294	0.895791	3.40809	0.000654183	0.00177981
ENSDARG00000100549	106.143	3.05241	0.454504	6.71592	1.86889e-11	1.22267e-10
ENSDARG00000054323	89.0771	3.0518	0.410699	7.43075	1.07986e-13	8.74941e-13
ENSDARG00000104068	350.178	3.05129	0.365543	8.34728	6.98511e-17	7.51292e-16
ENSDARG00000061660	394.075	3.05015	0.452238	6.74456	1.53489e-11	1.012e-10
ENSDARG00000117000	12.4186	3.04901	0.981287	3.10715	0.00188898	0.00475152
ENSDARG00000031693	33.5231	3.04836	0.482646	6.31593	2.68543e-10	1.58025e-09
ENSDARG00000009459	10.9133	3.04668	0.717083	4.24872	2.14999e-05	7.40575e-05
ENSDARG00000062096	233.616	3.04234	0.186434	16.3186	7.27666e-60	1.14211e-57
ENSDARG00000086259	5.76334	3.04228	1.04609	2.90824	0.00363467	0.00862978
ENSDARG00000025375	328.825	3.04169	0.402988	7.54784	4.4253e-14	3.72683e-13
ENSDARG00000053728	28.8273	3.04159	0.840852	3.61727	0.000297729	0.000858481
ENSDARG00000060875	17.4253	3.03727	0.980666	3.09715	0.0019539	0.00489883
ENSDARG00000042905	3678.97	3.03273	0.284643	10.6545	1.66118e-26	3.71534e-25
ENSDARG00000103791	1504.39	3.03128	0.23903	12.6816	7.47928e-37	3.22755e-35
ENSDARG00000117732	3.85772	3.03119	1.29924	2.33305	0.0196453	0.0396755
ENSDARG00000017772	2375.77	3.02934	0.291155	10.4046	2.36311e-25	4.83973e-24
ENSDARG00000043818	24.3762	3.0283	0.59714	5.07134	3.95029e-07	1.67533e-06
ENSDARG00000025581	3275.26	3.02447	0.258835	11.6849	1.5222e-31	4.76151e-30
ENSDARG00000058389	2.95068	3.02445	1.16009	2.60709	0.00913149	0.0199798
ENSDARG00000005525	60.0736	3.01997	0.310194	9.73575	2.12252e-22	3.52152e-21
ENSDARG00000115531	9.34624	3.0186	0.815563	3.70125	0.000214542	0.000633446
ENSDARG00000100304	136.29	3.01156	0.412102	7.30781	2.71532e-13	2.1206e-12
ENSDARG00000055708	17.3595	3.0093	0.484459	6.21166	5.24272e-10	3.00922e-09
ENSDARG00000077641	12.194	3.00821	0.740426	4.06281	4.84851e-05	0.00015863
ENSDARG00000099821	52.3636	3.0068	0.507786	5.92139	3.1924e-09	1.6937e-08
ENSDARG00000058365	270.26	3.00296	0.243317	12.3418	5.39614e-35	2.04938e-33
ENSDARG00000056587	274.259	3.00195	1.16114	2.58533	0.00972845	0.0211684
ENSDARG00000057058	75.8614	3.0003	0.407253	7.36715	1.74308e-13	1.38447e-12
ENSDARG00000006316	4849.92	2.99454	0.279965	10.6961	1.06096e-26	2.41866e-25
ENSDARG00000093173	22.7558	2.99384	0.931059	3.21552	0.00130207	0.00337427
ENSDARG00000099315	30.6107	2.99369	0.697413	4.29256	1.76625e-05	6.15739e-05
ENSDARG00000096003	21.5005	2.99241	0.571522	5.23587	1.64212e-07	7.24313e-07
ENSDARG00000094857	1701.77	2.9899	0.398451	7.5038	6.19916e-14	5.14499e-13
ENSDARG00000018650	6.20191	2.98262	1.1348	2.62832	0.00858088	0.0188892
ENSDARG00000019969	87.9397	2.98039	0.281218	10.5981	3.03947e-26	6.66354e-25
ENSDARG00000075368	9.39576	2.97985	0.783578	3.80287	0.000143029	0.000435495
ENSDARG00000117496	9.80863	2.97755	0.806604	3.69147	0.000222963	0.000656126
ENSDARG00000040930	524.012	2.97741	0.266658	11.1657	6.00313e-29	1.5797e-27
ENSDARG00000037199	7.60747	2.97699	0.837748	3.55356	0.000380053	0.00107764
ENSDARG00000061363	35.1416	2.97578	0.406143	7.32694	2.35464e-13	1.85115e-12
ENSDARG00000019181	9919.78	2.97308	0.27897	10.6573	1.61143e-26	3.61318e-25
ENSDARG00000017235	2817.74	2.96931	0.254869	11.6504	2.28485e-31	7.05996e-30
ENSDARG00000014655	210.855	2.96755	0.432111	6.86756	6.53084e-12	4.46707e-11
ENSDARG00000056726	79.126	2.96755	0.32443	9.14696	5.85567e-20	8.20998e-19
ENSDARG00000061201	255.494	2.96382	0.2832	10.4655	1.2445e-25	2.60904e-24
ENSDARG00000014690	3534.53	2.963	0.296078	10.0075	1.41282e-23	2.5517e-22
ENSDARG00000095157	32.0879	2.96293	0.348783	8.49505	1.97846e-17	2.23931e-16
ENSDARG00000026081	10.4164	2.96278	0.985275	3.00706	0.00263791	0.00645057
ENSDARG00000057231	129.402	2.96229	0.270311	10.9588	6.02704e-28	1.49087e-26
ENSDARG00000013763	2171.33	2.96007	0.485527	6.0966	1.0835e-09	6.02599e-09
ENSDARG00000025436	107.829	2.95455	0.346915	8.51662	1.64274e-17	1.87368e-16
ENSDARG00000074507	247.398	2.95168	0.289539	10.1944	2.09989e-24	4.0047e-23
ENSDARG00000030441	98.2459	2.95117	0.476032	6.19952	5.66369e-10	3.2435e-09
ENSDARG00000004251	9.66446	2.94991	0.814285	3.6227	0.000291539	0.000841455
ENSDARG00000055078	15.1312	2.9491	0.614033	4.80283	1.56437e-06	6.18633e-06
ENSDARG00000081931	21.1927	2.9426	0.642041	4.5832	4.57914e-06	1.7203e-05
ENSDARG00000013830	555.525	2.94168	0.19168	15.3468	3.72203e-53	4.31464e-51
ENSDARG00000058451	9496.52	2.94107	0.293603	10.0171	1.28165e-23	2.32902e-22
ENSDARG00000105589	5.07274	2.94061	1.05901	2.77676	0.00549045	0.012604
ENSDARG00000025073	7767.02	2.94057	0.258738	11.365	6.24471e-30	1.75247e-28
ENSDARG00000076118	210.379	2.94009	0.42917	6.85066	7.35121e-12	5.00888e-11
ENSDARG00000074301	46.4609	2.93941	0.445792	6.59369	4.29035e-11	2.69931e-10
ENSDARG00000029500	2819.38	2.93911	0.253055	11.6145	3.47818e-31	1.06544e-29
ENSDARG00000094901	166.846	2.93889	0.391187	7.51275	5.78964e-14	4.81864e-13
ENSDARG00000099323	11.0516	2.93494	0.779884	3.76331	0.000167682	0.000503728
ENSDARG00000095013	19.4635	2.93345	0.46554	6.30117	2.95406e-10	1.7343e-09
ENSDARG00000009074	38.4601	2.93312	0.372587	7.8723	3.48183e-15	3.25534e-14
ENSDARG00000062199	5.7824	2.93246	1.17649	2.49255	0.0126829	0.0268719
ENSDARG00000005791	4608.36	2.93191	0.277199	10.5769	3.81263e-26	8.32769e-25
ENSDARG00000074329	4.20232	2.93115	1.29686	2.2602	0.0238089	0.0472079
ENSDARG00000003795	389.273	2.92939	0.206039	14.2176	7.12363e-46	5.09455e-44
ENSDARG00000075132	414.62	2.92357	0.240362	12.1632	4.88034e-34	1.75574e-32
ENSDARG00000061436	32.8001	2.92323	0.863647	3.38475	0.000712427	0.00192704
ENSDARG00000007127	48.8708	2.92306	0.795561	3.67421	0.000238587	0.000698971
ENSDARG00000092693	12519.6	2.92169	0.297484	9.8213	9.1158e-23	1.54716e-21
ENSDARG00000051783	11294.9	2.9176	0.314839	9.26695	1.91546e-20	2.78235e-19
ENSDARG00000076568	375.976	2.91734	0.315174	9.25628	2.11671e-20	3.06215e-19
ENSDARG00000079280	31.7243	2.91675	0.427962	6.81545	9.39711e-12	6.32753e-11
ENSDARG00000074410	48.7619	2.91564	0.466783	6.24625	4.20419e-10	2.44237e-09
ENSDARG00000102859	7.7642	2.91513	0.681777	4.27578	1.90468e-05	6.61213e-05
ENSDARG00000030087	404.132	2.91241	0.24408	11.9322	8.04495e-33	2.71265e-31
ENSDARG00000063596	24.6985	2.91162	0.463474	6.28217	3.33878e-10	1.9537e-09
ENSDARG00000103744	6.41427	2.9089	0.969276	3.00111	0.00269	0.00656346
ENSDARG00000082008	14.566	2.90801	0.814193	3.57164	0.000354753	0.00101107
ENSDARG00000035692	6442.95	2.90663	0.267926	10.8487	2.02389e-27	4.81176e-26
ENSDARG00000020890	4.68229	2.9047	1.01905	2.85039	0.00436656	0.0102144
ENSDARG00000068114	52.5766	2.90094	0.561032	5.17071	2.33201e-07	1.01324e-06
ENSDARG00000104203	37.3599	2.89824	0.98193	2.95157	0.00316162	0.00759508
ENSDARG00000014599	36.1543	2.89645	0.438081	6.61168	3.79987e-11	2.41039e-10
ENSDARG00000042566	5518.11	2.8933	0.229864	12.587	2.48914e-36	1.04367e-34
ENSDARG00000099309	8.69837	2.89301	0.801513	3.60944	0.000306864	0.000883243
ENSDARG00000102115	81.5777	2.8916	0.424033	6.81929	9.1494e-12	6.17245e-11
ENSDARG00000093557	6.95684	2.89054	1.02914	2.8087	0.00497426	0.0115054
ENSDARG00000100789	37.6537	2.88749	0.473612	6.09674	1.08253e-09	6.02252e-09
ENSDARG00000044521	2610.21	2.88699	0.256118	11.2721	1.80208e-29	4.97073e-28
ENSDARG00000102055	309.065	2.88583	0.258035	11.1839	4.88937e-29	1.30207e-27
ENSDARG00000007320	3431.89	2.88168	0.274176	10.5103	7.74153e-26	1.64436e-24
ENSDARG00000092553	17785.5	2.87905	0.299848	9.60171	7.86287e-22	1.26548e-20
ENSDARG00000037061	61.8263	2.8762	0.524415	5.48459	4.14422e-08	1.96529e-07
ENSDARG00000100452	2160.7	2.8724	0.38528	7.45536	8.96254e-14	7.31185e-13
ENSDARG00000011418	20.5834	2.87117	0.658855	4.35781	1.3137e-05	4.66462e-05
ENSDARG00000111701	3.78481	2.8667	1.26086	2.2736	0.0229898	0.0457167
ENSDARG00000105348	6.93935	2.86598	0.833237	3.43958	0.000582619	0.00160157
ENSDARG00000015221	9.63413	2.86497	0.901065	3.17953	0.00147513	0.00378459
ENSDARG00000010610	5.44328	2.86379	1.11606	2.56598	0.0102884	0.0222449
ENSDARG00000062080	91.0574	2.86297	0.430127	6.6561	2.81185e-11	1.80692e-10
ENSDARG00000003869	75.2009	2.8619	0.332575	8.6053	7.6119e-18	8.90533e-17
ENSDARG00000052178	415.548	2.86137	0.283481	10.0937	5.89241e-24	1.09777e-22
ENSDARG00000037350	41.5804	2.85787	0.436099	6.55327	5.6291e-11	3.50924e-10
ENSDARG00000018426	215.413	2.85642	0.256187	11.1497	7.18343e-29	1.87361e-27
ENSDARG00000102555	68.9199	2.85382	0.304867	9.36086	7.90933e-21	1.1828e-19
ENSDARG00000006900	123.961	2.84859	0.418089	6.81335	9.53507e-12	6.41555e-11
ENSDARG00000035859	338.317	2.84801	0.581326	4.89917	9.62444e-07	3.90795e-06
ENSDARG00000033609	42.5116	2.83767	0.654461	4.33589	1.45173e-05	5.11582e-05
ENSDARG00000068096	10.3354	2.83551	0.92609	3.0618	0.00220009	0.00546357
ENSDARG00000008457	119.527	2.83265	0.249576	11.3498	7.42949e-30	2.07838e-28
ENSDARG00000056001	54.9535	2.83264	0.529193	5.35275	8.66295e-08	3.96301e-07
ENSDARG00000011122	454.143	2.83184	0.375689	7.53771	4.7829e-14	4.01275e-13
ENSDARG00000055868	360.663	2.83022	0.231351	12.2335	2.05964e-34	7.48561e-33
ENSDARG00000062297	235.814	2.82841	0.328418	8.6122	7.16694e-18	8.42365e-17
ENSDARG00000015128	2966.31	2.82764	0.245123	11.5356	8.72882e-31	2.6107e-29
ENSDARG00000041944	17.6093	2.8267	0.668945	4.22562	2.38288e-05	8.14469e-05
ENSDARG00000041435	3177.97	2.82664	0.274935	10.2811	8.5752e-25	1.68989e-23
ENSDARG00000033440	461.765	2.82435	0.268389	10.5233	6.74414e-26	1.43594e-24
ENSDARG00000091503	16.7656	2.82426	0.742092	3.80581	0.00014134	0.000430649
ENSDARG00000019230	7569.49	2.8212	0.287967	9.79695	1.16036e-22	1.96376e-21
ENSDARG00000105116	4177.69	2.81992	0.191276	14.7427	3.42959e-49	3.01125e-47
ENSDARG00000111509	26.2884	2.81825	0.438887	6.42137	1.35053e-10	8.18345e-10
ENSDARG00000090697	1428.2	2.81375	0.254083	11.0741	1.67478e-28	4.28011e-27
ENSDARG00000099755	175.974	2.80926	0.397129	7.07391	1.50627e-12	1.09086e-11
ENSDARG00000052638	58.6669	2.80751	0.395181	7.10437	1.20872e-12	8.85134e-12
ENSDARG00000086300	99.8668	2.80687	0.454757	6.17224	6.73279e-10	3.81754e-09
ENSDARG00000056640	143.176	2.80675	0.220643	12.7208	4.53484e-37	1.9665e-35
ENSDARG00000097821	5.44139	2.80466	1.01425	2.76524	0.00568803	0.0130004
ENSDARG00000011934	239.197	2.80277	0.251021	11.1655	6.01676e-29	1.58094e-27
ENSDARG00000021896	89.9326	2.80184	0.297098	9.4307	4.07349e-21	6.20149e-20
ENSDARG00000036044	3098.53	2.80183	0.275136	10.1835	2.35046e-24	4.46336e-23
ENSDARG00000070021	16.1506	2.80046	0.958689	2.92113	0.0034876	0.00830394
ENSDARG00000111902	2825.9	2.7986	0.658967	4.24695	2.16697e-05	7.45701e-05
ENSDARG00000059841	776.034	2.7981	0.267417	10.4634	1.2715e-25	2.65621e-24
ENSDARG00000104047	159.284	2.79663	0.286347	9.76659	1.56639e-22	2.62337e-21
ENSDARG00000024478	83.9552	2.79326	0.358046	7.80141	6.12192e-15	5.59682e-14
ENSDARG00000038865	256.576	2.79237	0.271213	10.2958	7.35723e-25	1.45634e-23
ENSDARG00000095082	101.6	2.79175	0.801849	3.48164	0.000498346	0.0013845
ENSDARG00000026759	9.91704	2.79091	1.12276	2.48575	0.012928	0.0273323
ENSDARG00000092780	6.00774	2.78956	0.992561	2.81047	0.0049469	0.0114511
ENSDARG00000088383	328.72	2.78764	0.327323	8.51646	1.64507e-17	1.87512e-16
ENSDARG00000099022	2259.47	2.78548	0.33712	8.26258	1.42553e-16	1.49782e-15
ENSDARG00000115646	4.00953	2.78509	0.979184	2.8443	0.00445092	0.0103939
ENSDARG00000039931	462.373	2.77791	0.366738	7.57465	3.60097e-14	3.06757e-13
ENSDARG00000035871	1439.12	2.7773	0.263537	10.5386	5.73519e-26	1.22998e-24
ENSDARG00000042124	44.1454	2.77043	0.31067	8.91759	4.76542e-19	6.15135e-18
ENSDARG00000042853	211.831	2.77005	0.34134	8.11523	4.84876e-16	4.86963e-15
ENSDARG00000021135	69.552	2.76999	0.274903	10.0762	7.03646e-24	1.29999e-22
ENSDARG00000102744	46.54	2.76841	0.365741	7.56933	3.75155e-14	3.18666e-13
ENSDARG00000041619	6247.44	2.76711	0.283572	9.75806	1.70376e-22	2.84003e-21
ENSDARG00000043453	7727.43	2.76552	0.248349	11.1356	8.41502e-29	2.17564e-27
ENSDARG00000008491	240.397	2.76404	0.358646	7.70687	1.28938e-14	1.14571e-13
ENSDARG00000020529	107.067	2.76272	0.25322	10.9103	1.0286e-27	2.48207e-26
ENSDARG00000041811	1178.78	2.76146	0.266526	10.3609	3.7327e-25	7.5231e-24
ENSDARG00000019208	39.426	2.75946	0.976703	2.82528	0.00472393	0.0109751
ENSDARG00000041182	11334.4	2.75942	0.235538	11.7154	1.06285e-31	3.37825e-30
ENSDARG00000100149	35.6061	2.75847	0.553148	4.98685	6.1372e-07	2.55275e-06
ENSDARG00000035562	53.3998	2.75699	0.4776	5.77258	7.80648e-09	3.96381e-08
ENSDARG00000017359	11.0836	2.7567	0.908359	3.03482	0.00240681	0.0059296
ENSDARG00000034105	525.379	2.75668	0.474873	5.80509	6.4332e-09	3.30148e-08
ENSDARG00000003854	367.889	2.75347	0.73424	3.75009	0.000176771	0.000529238
ENSDARG00000069013	239.606	2.75239	0.265165	10.3799	3.0605e-25	6.21064e-24
ENSDARG00000038876	32.4987	2.74979	0.388593	7.07629	1.48066e-12	1.07276e-11
ENSDARG00000039752	61.0595	2.74958	0.450216	6.10724	1.01369e-09	5.66616e-09
ENSDARG00000116835	44.9302	2.74617	0.39514	6.94987	3.65626e-12	2.57025e-11
ENSDARG00000078001	12.5462	2.74561	1.02497	2.67872	0.00739039	0.0165145
ENSDARG00000060120	37.2013	2.74385	0.388187	7.06838	1.56755e-12	1.13154e-11
ENSDARG00000094730	9.58021	2.74036	0.648162	4.2279	2.35884e-05	8.06873e-05
ENSDARG00000079415	6.73937	2.74028	0.709938	3.85989	0.00011344	0.000350273
ENSDARG00000100366	39.4187	2.7396	0.456088	6.00673	1.89304e-09	1.023e-08
ENSDARG00000010572	1166.93	2.73803	0.320128	8.55292	1.20009e-17	1.38123e-16
ENSDARG00000109437	204.339	2.73538	0.610019	4.48409	7.32273e-06	2.68062e-05
ENSDARG00000017780	47.1949	2.73499	0.479762	5.70073	1.19297e-08	5.93842e-08
ENSDARG00000013542	772.403	2.73417	0.289832	9.43366	3.96012e-21	6.03408e-20
ENSDARG00000103101	7.4238	2.73163	0.76838	3.55505	0.000377906	0.00107206
ENSDARG00000018903	182.418	2.73148	0.309866	8.81504	1.19644e-18	1.50178e-17
ENSDARG00000097753	13.589	2.73073	0.874578	3.12234	0.00179421	0.00453307
ENSDARG00000076238	29.2584	2.72985	0.391835	6.96683	3.2416e-12	2.29056e-11
ENSDARG00000042069	49.0423	2.72798	0.51494	5.29767	1.17293e-07	5.26659e-07
ENSDARG00000077372	376.615	2.7252	0.196874	13.8423	1.41528e-43	8.74612e-42
ENSDARG00000070386	59.0025	2.72401	0.449516	6.05987	1.36233e-09	7.47364e-09
ENSDARG00000056210	11.54	2.72284	1.05203	2.58818	0.00964837	0.0210096
ENSDARG00000043848	83.1354	2.72177	0.350809	7.75857	8.58907e-15	7.76771e-14
ENSDARG00000113571	15.3358	2.72119	1.16441	2.33698	0.0194405	0.0393244
ENSDARG00000000189	14.6265	2.72045	0.687272	3.95833	7.54748e-05	0.000239039
ENSDARG00000055996	7676.61	2.71702	0.269518	10.081	6.70298e-24	1.24356e-22
ENSDARG00000088549	3.60086	2.71595	1.21451	2.23626	0.0253347	0.0498202
ENSDARG00000104227	27.8033	2.71382	0.661579	4.10204	4.09532e-05	0.000135462
ENSDARG00000081450	4.24202	2.71211	0.983184	2.75849	0.00580682	0.0132565
ENSDARG00000076831	1.87986	2.71069	1.1406	2.37654	0.0174761	0.0357668
ENSDARG00000103479	11.7172	2.70978	0.901193	3.00688	0.00263944	0.00645342
ENSDARG00000021838	2493.23	2.70817	0.282551	9.58472	9.27131e-22	1.48408e-20
ENSDARG00000098214	29.4401	2.7075	1.19108	2.27315	0.0230169	0.0457654
ENSDARG00000040009	69.6708	2.70684	0.302485	8.94868	3.59759e-19	4.68824e-18
ENSDARG00000096099	3.50763	2.70588	1.09816	2.46401	0.0137391	0.0288204
ENSDARG00000029533	2352.42	2.70527	0.223858	12.0847	1.27158e-33	4.48365e-32
ENSDARG00000041232	698.666	2.70503	0.291986	9.26425	1.96449e-20	2.84659e-19
ENSDARG00000027572	106.474	2.70385	0.507387	5.32896	9.87765e-08	4.47942e-07
ENSDARG00000018653	21.2897	2.70344	0.586966	4.60579	4.10902e-06	1.55356e-05
ENSDARG00000052103	10.9827	2.70071	0.726325	3.71832	0.000200551	0.000594911
ENSDARG00000026655	39.6242	2.70049	0.518655	5.20672	1.92212e-07	8.42995e-07
ENSDARG00000029381	212.599	2.70009	0.255577	10.5647	4.34511e-26	9.44422e-25
ENSDARG00000099596	29.5512	2.69941	0.498641	5.41354	6.17925e-08	2.87049e-07
ENSDARG00000099380	4891.54	2.6967	0.296552	9.09351	9.58897e-20	1.31735e-18
ENSDARG00000035909	758.261	2.69523	0.444688	6.06095	1.35324e-09	7.42605e-09
ENSDARG00000104647	62.0214	2.69444	0.343092	7.85341	4.04867e-15	3.77138e-14
ENSDARG00000098855	23.9655	2.69337	0.448019	6.01172	1.83562e-09	9.93485e-09
ENSDARG00000028815	5.06369	2.69238	1.07306	2.50908	0.0121046	0.0257666
ENSDARG00000033451	7.22292	2.69168	0.819326	3.28524	0.00101897	0.00268774
ENSDARG00000069250	195.83	2.69052	0.352552	7.63156	2.31933e-14	2.01152e-13
ENSDARG00000090386	42.0697	2.68861	0.318945	8.4297	3.46559e-17	3.83921e-16
ENSDARG00000104901	34.8025	2.68796	0.58453	4.5985	4.25538e-06	1.60684e-05
ENSDARG00000012593	60.1841	2.68781	0.440379	6.1034	1.03836e-09	5.79493e-09
ENSDARG00000103042	162.705	2.68521	0.232167	11.5659	6.13662e-31	1.84473e-29
ENSDARG00000003789	751.756	2.67989	0.250325	10.7056	9.57797e-27	2.19193e-25
ENSDARG00000101024	45.5088	2.67837	0.488031	5.48811	4.06264e-08	1.92867e-07
ENSDARG00000005643	78.9774	2.6764	0.349574	7.65617	1.9156e-14	1.67861e-13
ENSDARG00000100740	13.8613	2.67466	1.07244	2.494	0.0126311	0.0267749
ENSDARG00000054818	5884.52	2.67084	0.285751	9.34676	9.03712e-21	1.34352e-19
ENSDARG00000036876	14.7012	2.66935	0.662246	4.03075	5.55994e-05	0.000180145
ENSDARG00000060215	151.965	2.66905	0.456629	5.84512	5.06189e-09	2.62969e-08
[truncated: 7,109 more rows]
