# Supplementary material for: Multi-omics analyses of early liver injury reveals cell-type-specific transcriptional and epigenomic shift
Source: BMC Genomics. 2021 Dec 18;22:904. doi: 10.1186/s12864-021-08173-1 (PMC8684102; doi:10.1186/s12864-021-08173-1)
Supplement: Supplementary file 2 — Additional file 2. [file 12864_2021_8173_MOESM2_ESM.zip › Supp_Table_4.xlsx]

## Sheet: A
# Supplementary Table 4. Overexpression spots composition. List of overexpression spots and associated genes.
X	Rank	ID	Symbol	mean.expression	SD	max.delta.e	min.delta.e	correlation	X..t.score	X..p.value	Metagene	Chromosome	Description
ENSDARG00000104267	1	ENSDARG00000104267	postnb	2.76271	2.66627	5.12869	-3.75541	0.92641	9.8419	1.71357649181303e-08 .	40 x 25	15 NA	periostin, osteoblast specific factor b [Source:ZFIN;Acc:ZDB-GENE-030131-9120]
ENSDARG00000003902	2	ENSDARG00000003902	ctsl.1	1.34682	2.16812	5.0242	-2.1167	0.800512	5.34282	3.29999740824594e-05 .	40 x 24	17 NA	cathepsin L.1 [Source:ZFIN;Acc:ZDB-GENE-040718-61]
ENSDARG00000089441	3	ENSDARG00000089441	si:ch211-105c13.3	0.866598	2.6665	4.94723	-2.36477	0.911093	8.84126	7.40328833792603e-08 .	40 x 24	16 NA	si:ch211-105c13.3 [Source:ZFIN;Acc:ZDB-GENE-030131-4483]
ENSDARG00000007906	4	ENSDARG00000007906	lrp2b	-0.108801	2.15196	4.81323	-1.56618	0.97941	19.4056	7.61390950287932e-13 .	40 x 24	12 NA	low density lipoprotein receptor-related protein 2b [Source:ZFIN;Acc:ZDB-GENE-111115-1]
ENSDARG00000099412	5	ENSDARG00000099412	bcan	1.22827	2.60868	4.8078	-2.45539	0.869872	7.05383	1.36329791844414e-06 .	40 x 24	16 NA	brevican [Source:ZFIN;Acc:ZDB-GENE-030131-6045]
ENSDARG00000092833	6	ENSDARG00000092833		0.417563	2.43814	4.76119	-1.87087	0.85166	6.50004	3.66115875793938e-06 .	40 x 24	18 NA
ENSDARG00000092281	7	ENSDARG00000092281	flnb	0.674406	2.27161	4.72725	-2.1657	0.936244	10.6588	5.61272184285144e-09 .	40 x 24	23 NA	filamin B, beta (actin binding protein 278) [Source:ZFIN;Acc:ZDB-GENE-041026-1]
ENSDARG00000012405	8	ENSDARG00000012405	col1a1a	3.38835	2.52147	4.70577	-3.97969	0.948168	11.9353	1.1124927645767e-09 .	40 x 25	3 NA	collagen, type I, alpha 1a [Source:ZFIN;Acc:ZDB-GENE-030131-9102]
ENSDARG00000020007	9	ENSDARG00000020007	col1a2	2.53034	2.41526	4.66218	-3.19998	0.946401	11.7204	1.44645773136887e-09 .	40 x 25	19 NA	collagen, type I, alpha 2 [Source:ZFIN;Acc:ZDB-GENE-030131-8415]
ENSDARG00000017624	10	ENSDARG00000017624	krt4	3.55863	2.45873	4.52459	-3.08887	0.90533	8.52661	1.20098274658531e-07 .	40 x 24	6 NA	keratin 4 [Source:ZFIN;Acc:ZDB-GENE-000607-83]
ENSDARG00000036830	11	ENSDARG00000036830	krt91	3.98733	2.54117	4.46696	-3.45487	0.894552	8.00558	2.74774761055419e-07 .	40 x 24	19 NA	keratin 17 [Source:ZFIN;Acc:ZDB-GENE-060503-86]
ENSDARG00000104718	12	ENSDARG00000104718		1.53174	2.65942	4.46461	-2.52343	0.838616	6.15811	6.88045316121766e-06 .	40 x 24	22 NA
ENSDARG00000035809	13	ENSDARG00000035809	col1a1b	4.3299	2.15371	4.30583	-2.61468	0.93182	10.2702	9.46555156478013e-09 .	40 x 25	12 NA	collagen, type I, alpha 1b [Source:ZFIN;Acc:ZDB-GENE-030131-4400]
ENSDARG00000098347	14	ENSDARG00000098347		1.92854	2.51319	4.26831	-2.52292	0.82847	5.91729	1.08329648336181e-05 .	40 x 24	22 NA	si:ch1073-181h11.4 [Source:ZFIN;Acc:ZDB-GENE-091204-426]
ENSDARG00000006901	15	ENSDARG00000006901	si:ch1073-459j12.1	1.77928	2.21124	4.20833	-2.92937	0.937727	10.7979	4.67194360975753e-09 .	40 x 25	8 NA	si:ch1073-459j12.1 [Source:ZFIN;Acc:ZDB-GENE-030131-8546]
ENSDARG00000036840	16	ENSDARG00000036840	krt15	3.57793	2.16274	4.08188	-3.10421	0.721802	4.17167	0.000359959595542914 .	40 x 24	11 NA	keratin 15 [Source:ZFIN;Acc:ZDB-GENE-040426-2931]
ENSDARG00000087013	17	ENSDARG00000087013	cubn	1.73937	2.04481	4.05898	-2.35851	0.87706	7.30303	8.85983606258023e-07 .	40 x 24	24 NA	cubilin (intrinsic factor-cobalamin receptor) [Source:ZFIN;Acc:ZDB-GENE-060228-6]
ENSDARG00000115161	18	ENSDARG00000115161		1.24099	2.36517	4.04578	-2.53039	0.901632	8.3387	1.61246954455407e-07 .	40 x 24
ENSDARG00000019601	19	ENSDARG00000019601	col12a1b	1.76725	2.36081	3.98561	-2.76255	0.84291	6.26636	5.62502105694307e-06 .	40 x 25	20 NA	collagen, type XII, alpha 1b [Source:ZFIN;Acc:ZDB-GENE-120215-116]
ENSDARG00000030107	20	ENSDARG00000030107		3.35327	2.46392	3.79276	-3.92239	0.857375	6.66319	2.72476356166784e-06 .	40 x 25	20 NA	si:ch211-207i1.2 [Source:ZFIN;Acc:ZDB-GENE-041014-149]
ENSDARG00000011171	21	ENSDARG00000011171	si:ch211-12m10.1	2.6332	2.17963	3.76063	-3.16298	0.561545	2.71459	0.00765369482763723 .	40 x 25	21 NA	si:ch211-12m10.1 [Source:ZFIN;Acc:ZDB-GENE-060503-100]
ENSDARG00000052061	22	ENSDARG00000052061	col4a6	1.09312	2.19788	3.70355	-2.25446	0.777322	4.94241	7.35066290575848e-05 .	40 x 24	7 NA	collagen, type IV, alpha 6 [Source:ZFIN;Acc:ZDB-GENE-101001-2]
ENSDARG00000088116	23	ENSDARG00000088116	gstm.3	1.97587	1.88747	3.70035	-2.42815	0.826479	5.8723	1.18020733661517e-05 .	40 x 24	8 NA	glutathione S-transferase mu tandem duplicate 3 [Source:ZFIN;Acc:ZDB-GENE-050309-24]
ENSDARG00000017676	24	ENSDARG00000017676	mmp2	3.18682	1.91261	3.69746	-2.58002	0.925594	9.78125	1.86667629131776e-08 .	40 x 24	7 NA	matrix metallopeptidase 2 [Source:ZFIN;Acc:ZDB-GENE-030131-9123]
ENSDARG00000018383	25	ENSDARG00000018383	frzb	0.86498	1.70806	3.62825	-1.96288	0.893928	7.97774	2.87473862492504e-07 .	40 x 25	9 NA	frizzled-related protein [Source:ZFIN;Acc:ZDB-GENE-990715-1]
ENSDARG00000012071	26	ENSDARG00000012071		0.519754	1.59832	3.60476	-1.62783	0.900912	8.30329	1.70534196652916e-07 .	40 x 24	20 NA	angiopoietin-like 1a [Source:ZFIN;Acc:ZDB-GENE-040724-269]
ENSDARG00000059362	27	ENSDARG00000059362	cavin1b	2.14084	1.8964	3.52835	-2.51251	0.788108	5.12144	5.12622879784708e-05 .	40 x 24	24 NA	caveolae associated protein 1b [Source:ZFIN;Acc:ZDB-GENE-030131-5509]
ENSDARG00000061436	28	ENSDARG00000061436	col6a2	3.43763	1.92753	3.52683	-2.7685	0.829839	5.94864	1.02068975647018e-05 .	40 x 26	11 NA	collagen, type VI, alpha 2 [Source:ZFIN;Acc:ZDB-GENE-070501-7]
ENSDARG00000012066	29	ENSDARG00000012066	dcn	0.943912	1.58312	3.43869	-1.34411	0.940666	11.0884	3.20324655689319e-09 .	40 x 24	4 NA	decorin [Source:ZFIN;Acc:ZDB-GENE-010102-1]
ENSDARG00000019353	30	ENSDARG00000019353	sparc	1.85388	1.79098	3.41467	-2.66917	0.916675	9.17517	4.48694312815689e-08 .	40 x 25	14 NA	secreted protein, acidic, cysteine-rich (osteonectin) [Source:ZFIN;Acc:ZDB-GENE-030131-9]
ENSDARG00000018329	31	ENSDARG00000018329	gc2	-0.0628461	1.38222	3.41298	-1.28976	0.676851	3.67794	0.00101750143514934 .	40 x 24	7 NA	guanylyl cyclase 2 [Source:ZFIN;Acc:ZDB-GENE-011128-8]
ENSDARG00000102756	32	ENSDARG00000102756	nr0b2b	0.812051	1.79739	3.4079	-2.05287	0.830846	5.97192	9.76642964367613e-06 .	40 x 25	19 NA	nuclear receptor subfamily 0, group B, member 2b [Source:ZFIN;Acc:ZDB-GENE-080403-9]
ENSDARG00000102506	33	ENSDARG00000102506	lrp2a	0.564157	1.86515	3.29796	-1.90057	0.88315	7.53074	6.01942387934429e-07 .	40 x 24	9 NA	low density lipoprotein receptor-related protein 2a [Source:ZFIN;Acc:ZDB-GENE-050119-2]
ENSDARG00000093052	34	ENSDARG00000093052	c6-like	2.04408	1.82125	3.28249	-2.81641	0.862021	6.80266	2.12286511291904e-06 .	40 x 24	21 NA	complement component 6 [Source:ZFIN;Acc:ZDB-GENE-040426-1358]
ENSDARG00000112225	35	ENSDARG00000112225		7.29004	2.48883	3.28153	-4.07533	0.511971	2.38402	0.0149263518546559 .	40 x 24
ENSDARG00000099169	36	ENSDARG00000099169	cxcl8b.3	0.347075	1.65743	3.24782	-1.6846	0.870079	7.06071	1.34702567644585e-06 .	40 x 24	7 NA	chemokine (C-X-C motif) ligand 8b, duplicate 3 [Source:ZFIN;Acc:ZDB-GENE-111004-1]
ENSDARG00000102693	37	ENSDARG00000102693		2.80573	2.05295	3.2308	-3.62331	0.850057	6.45585	3.96863801177538e-06 .	40 x 25	7 NA
ENSDARG00000026726	38	ENSDARG00000026726	anxa1a	3.81092	1.62572	3.20771	-1.84774	0.681784	3.72787	0.000915676963384349 .	40 x 24	5 NA	annexin A1a [Source:ZFIN;Acc:ZDB-GENE-030131-6664]
ENSDARG00000040606	39	ENSDARG00000040606	tfap2c	0.979275	1.81343	3.14145	-2.15768	0.834665	6.06193	8.24032027257893e-06 .	40 x 24	6 NA	transcription factor AP-2 gamma (activating enhancer binding protein 2 gamma) [Source:ZFIN;Acc:ZDB-GENE-041212-61]
ENSDARG00000101791	40	ENSDARG00000101791	ccbl2	5.92282	2.07876	3.09793	-4.02848	0.654486	3.46255	0.0016037313231303 .	40 x 26	6 NA	cysteine conjugate-beta lyase 2 [Source:ZFIN;Acc:ZDB-GENE-040426-1299]
ENSDARG00000060081	41	ENSDARG00000060081	crb2b	-0.0972706	1.49706	3.07315	-1.34229	0.967414	15.2829	2.88582491236866e-11 .	40 x 24	8 NA	crumbs family member 2b [Source:ZFIN;Acc:ZDB-GENE-060610-1]
ENSDARG00000056181	42	ENSDARG00000056181	ncam1a	0.789196	1.4072	3.06415	-1.75493	0.909845	8.77067	8.2436119930307e-08 .	40 x 24	21 NA	neural cell adhesion molecule 1a [Source:ZFIN;Acc:ZDB-GENE-990415-31]
ENSDARG00000078388	43	ENSDARG00000078388	glis2a	1.06301	1.31275	3.05991	-1.82089	0.895271	8.03793	2.60753149072812e-07 .	40 x 24	22 NA	GLIS family zinc finger 2a [Source:ZFIN;Acc:ZDB-GENE-130102-1]
ENSDARG00000057113	44	ENSDARG00000057113	c6	4.13547	1.52763	3.04292	-2.19346	0.877719	7.32692	8.50495573079257e-07 .	40 x 24	21 NA	complement component 6 [Source:ZFIN;Acc:ZDB-GENE-040426-1358]
ENSDARG00000101789	45	ENSDARG00000101789		0.0895703	1.40955	3.03795	-1.31458	0.912914	8.94683	6.31046095378451e-08 .	40 x 24	17 NA	cytochrome P450, family 1, subfamily C, polypeptide 2 [Source:ZFIN;Acc:ZDB-GENE-050705-1]
ENSDARG00000031678	46	ENSDARG00000031678	col5a2a	1.64353	1.75564	3.03027	-2.46247	0.885244	7.61294	5.24435821658287e-07 .	40 x 25	9 NA	collagen, type V, alpha 2a [Source:ZFIN;Acc:ZDB-GENE-030616-13]
ENSDARG00000093180	47	ENSDARG00000093180		0.392929	1.27741	2.87887	-1.53364	0.863408	6.84557	1.96698015919594e-06 .	40 x 25	8 NA
ENSDARG00000079752	48	ENSDARG00000079752	col6a4a	4.0442	1.84937	2.83017	-3.42236	0.694365	3.8596	0.000693485255551129 .	40 x 25	16 NA	collagen, type VI, alpha 4a [Source:ZFIN;Acc:ZDB-GENE-041111-303]
ENSDARG00000097827	49	ENSDARG00000097827		1.74089	1.61813	2.79035	-2.47002	0.859105	6.71438	2.48544266279183e-06 .	40 x 25	11 NA	low density lipoprotein receptor-related protein 1Aa [Source:ZFIN;Acc:ZDB-GENE-030131-7889]
ENSDARG00000095707	50	ENSDARG00000095707		1.89267	1.5485	2.7886	-2.44665	0.707705	4.00677	0.000508715835499496 .	40 x 26	20 NA
ENSDARG00000079071	51	ENSDARG00000079071	jam2b	-0.323658	1.43424	2.76574	-1.16153	0.92967	10.0943	1.20502604561423e-08 .	40 x 24	9 NA	junctional adhesion molecule 2b [Source:ZFIN;Acc:ZDB-GENE-080229-3]
ENSDARG00000062171	52	ENSDARG00000062171	olfml3b	0.603443	1.35398	2.70745	-1.66857	0.793683	5.21876	4.22079068234105e-05 .	40 x 25	11 NA	olfactomedin-like 3b [Source:ZFIN;Acc:ZDB-GENE-050302-161]
ENSDARG00000079296	53	ENSDARG00000079296	gcga	0.834347	1.56649	2.67056	-1.82885	0.847513	6.387	4.50226588766256e-06 .	40 x 24	22 NA	glucagon a [Source:ZFIN;Acc:ZDB-GENE-010219-1]
ENSDARG00000010434	54	ENSDARG00000010434	clu	0.407949	1.29442	2.65704	-1.42946	0.902774	8.39566	1.4740199394403e-07 .	40 x 24	20 NA	clusterin [Source:ZFIN;Acc:ZDB-GENE-040426-1774]
ENSDARG00000028784	55	ENSDARG00000028784		1.58857	1.71793	2.63098	-2.53422	0.640141	3.33295	0.00210808542482843 .	40 x 25	15 NA	si:dkey-24p1.6 [Source:ZFIN;Acc:ZDB-GENE-060503-67]
ENSDARG00000103883	56	ENSDARG00000103883		1.06592	1.45414	2.61733	-1.89674	0.818614	5.70121	1.63875685504911e-05 .	40 x 24	22 NA	si:ch1073-181h11.2 [Source:ZFIN;Acc:ZDB-GENE-081031-58]
ENSDARG00000092847	57	ENSDARG00000092847		1.36986	1.64691	2.61117	-2.33405	0.676504	3.67446	0.00102500924549087 .	40 x 26	10 NA
ENSDARG00000096887	58	ENSDARG00000096887		0.361404	1.18037	2.58208	-1.44369	0.838697	6.16013	6.85460704352714e-06 .	40 x 24	25 NA
ENSDARG00000008305	59	ENSDARG00000008305	hand2	0.6283	1.40064	2.54709	-1.73896	0.780801	4.99889	6.55802744573553e-05 .	40 x 25	1 NA	heart and neural crest derivatives expressed 2 [Source:ZFIN;Acc:ZDB-GENE-000511-1]
ENSDARG00000035521	60	ENSDARG00000035521	sfrp1a	1.68361	1.60163	2.53559	-2.58201	0.829982	5.95193	1.01435141861561e-05 .	40 x 24	5 NA	secreted frizzled-related protein 1a [Source:ZFIN;Acc:ZDB-GENE-040310-5]
ENSDARG00000100757	61	ENSDARG00000100757	bnc1	-0.491199	1.11568	2.5309	-0.893043	0.912961	8.94956	6.28456964246737e-08 .	40 x 24	KN150342.1 NA	basonuclin 1 [Source:HGNC Symbol;Acc:HGNC:1081]
ENSDARG00000043746	62	ENSDARG00000043746	nrxn3a	-0.0645256	1.30059	2.52855	-1.25805	0.751255	4.55298	0.000162929657645972 .	40 x 25	17 NA	neurexin 3a [Source:ZFIN;Acc:ZDB-GENE-070206-9]
ENSDARG00000092920	63	ENSDARG00000092920	si:ch211-106h4.12	-0.690116	1.15553	2.51561	-0.891032	0.945076	11.5658	1.7513503980382e-09 .	40 x 24	2 NA	si:ch211-106h4.12 [Source:ZFIN;Acc:ZDB-GENE-070705-12]
ENSDARG00000031420	64	ENSDARG00000031420	wt1a	0.707288	1.32493	2.50357	-1.58117	0.925365	9.76441	1.91170228536208e-08 .	40 x 24	25 NA	wilms tumor 1a [Source:ZFIN;Acc:ZDB-GENE-980526-558]
ENSDARG00000103878	65	ENSDARG00000103878	anpepb	1.30733	1.2581	2.49126	-2.12541	0.740602	4.40872	0.000219609941486287 .	40 x 26	25 NA	alanyl (membrane) aminopeptidase b [Source:ZFIN;Acc:ZDB-GENE-030131-1253]
ENSDARG00000007990	66	ENSDARG00000007990	wt1b	0.600085	1.11349	2.43794	-1.21954	0.872759	7.15153	1.15021592028697e-06 .	40 x 24	18 NA	wilms tumor 1b [Source:ZFIN;Acc:ZDB-GENE-050420-319]
ENSDARG00000061140	67	ENSDARG00000061140	colec12	-0.669187	1.07645	2.43216	-0.877659	0.918132	9.26766	3.91461646431779e-08 .	40 x 24	2 NA	collectin sub-family member 12 [Source:ZFIN;Acc:ZDB-GENE-030131-9807]
ENSDARG00000060584	68	ENSDARG00000060584	kank1b	-0.38667	1.2095	2.43016	-1.05808	0.957001	13.1962	2.5664315117524e-10 .	40 x 24	5 NA	KN motif and ankyrin repeat domains 1b [Source:ZFIN;Acc:ZDB-GENE-060526-260]
ENSDARG00000099266	69	ENSDARG00000099266	vasna	0.381029	1.15196	2.42977	-1.45036	0.889594	7.79061	3.90480861423015e-07 .	40 x 25	22 NA	vasorin a [Source:ZFIN;Acc:ZDB-GENE-050522-43]
ENSDARG00000115301	70	ENSDARG00000115301		0.469463	1.17456	2.41616	-1.4092	0.86035	6.75178	2.32455782289698e-06 .	40 x 25
ENSDARG00000008060	71	ENSDARG00000008060	scara3	0.796154	1.10109	2.38965	-1.57872	0.869187	7.03106	1.41862891012146e-06 .	40 x 25	20 NA	scavenger receptor class A, member 3 [Source:ZFIN;Acc:ZDB-GENE-041014-317]
ENSDARG00000044566	72	ENSDARG00000044566	fabp6	-0.886146	1.04738	2.38101	-0.717447	0.960364	13.781	1.35229383246838e-10 .	40 x 24	21 NA	fatty acid binding protein 6, ileal (gastrotropin) [Source:ZFIN;Acc:ZDB-GENE-040625-49]
ENSDARG00000011821	73	ENSDARG00000011821	plod2	1.23164	1.35631	2.34179	-1.94392	0.721924	4.17314	0.000358853070844933 .	40 x 26	24 NA	procollagen-lysine, 2-oxoglutarate 5-dioxygenase 2 [Source:ZFIN;Acc:ZDB-GENE-070326-1]
ENSDARG00000006112	74	ENSDARG00000006112	myof	1.02553	1.20699	2.24582	-1.76991	0.853315	6.54638	3.36524120081449e-06 .	40 x 25	12 NA	myoferlin [Source:ZFIN;Acc:ZDB-GENE-040426-1138]
ENSDARG00000099960	75	ENSDARG00000099960	elovl1a	1.83923	1.46624	2.24361	-2.07553	0.619466	3.15642	0.00305612396668864 .	40 x 25	2 NA	ELOVL fatty acid elongase 1a [Source:ZFIN;Acc:ZDB-GENE-041010-66]
ENSDARG00000105314	76	ENSDARG00000105314	si:ch211-113a14.11	3.00398	1.24674	2.22191	-1.51299	0.733786	4.32033	0.000263915043225982 .	40 x 25	7 NA
ENSDARG00000117407	77	ENSDARG00000117407		-0.395625	0.981343	2.20312	-0.907203	0.793779	5.22046	4.20648188028672e-05 .	40 x 24
ENSDARG00000100115	78	ENSDARG00000100115		-0.186259	1.0023	2.19963	-1.05059	0.898051	8.16612	2.12158913104332e-07 .	40 x 24	11 NA	dynein, axonemal, heavy chain 1 [Source:ZFIN;Acc:ZDB-GENE-081015-3]
ENSDARG00000100909	79	ENSDARG00000100909	zgc:173581	2.25053	1.37703	2.16758	-2.74724	0.617368	3.13913	0.00316908201844734 .	40 x 26	19 NA	zgc:173581 [Source:ZFIN;Acc:ZDB-GENE-080212-7]
ENSDARG00000075343	80	ENSDARG00000075343	csf1a	-0.776832	0.963851	2.1455	-0.761844	0.938687	10.8906	4.13815159916453e-09 .	40 x 24	11 NA	colony stimulating factor 1a (macrophage) [Source:ZFIN;Acc:ZDB-GENE-080204-107]
ENSDARG00000030722	81	ENSDARG00000030722	xirp1	-0.515327	0.923826	2.14094	-0.814796	0.885349	7.61709	5.20806273884844e-07 .	40 x 24	2 NA	xin actin binding repeat containing 1 [Source:ZFIN;Acc:ZDB-GENE-050221-2]
ENSDARG00000023694	82	ENSDARG00000023694	spon1b	0.545687	1.12337	2.13995	-1.55682	0.873267	7.16906	1.11582567074997e-06 .	40 x 24	25 NA	spondin 1b [Source:ZFIN;Acc:ZDB-GENE-000427-10]
ENSDARG00000042646	83	ENSDARG00000042646		0.28152	1.24425	2.13791	-1.30241	0.774076	4.89077	8.16158301051306e-05 .	40 x 25	15 NA	zgc:77784 [Source:ZFIN;Acc:ZDB-GENE-040426-1874]
ENSDARG00000104574	84	ENSDARG00000104574		0.293385	1.08368	2.13173	-1.33471	0.807725	5.48018	2.51856360597991e-05 .	40 x 26	7 NA	proprotein convertase subtilisin/kexin type 6 [Source:ZFIN;Acc:ZDB-GENE-100908-1]
ENSDARG00000002235	85	ENSDARG00000002235	mmp14a	1.16634	1.18697	2.1198	-1.61918	0.75395	4.59074	0.000150729459100996 .	40 x 24	7 NA	matrix metallopeptidase 14a (membrane-inserted) [Source:ZFIN;Acc:ZDB-GENE-030901-1]
ENSDARG00000044685	86	ENSDARG00000044685	nr0b2a	1.09501	1.29862	2.11883	-1.84401	0.743976	4.45357	0.000200107271485672 .	40 x 26	16 NA	nuclear receptor subfamily 0, group B, member 2a [Source:ZFIN;Acc:ZDB-GENE-080403-1]
ENSDARG00000112826	87	ENSDARG00000112826		-0.680816	0.91557	2.1098	-0.779678	0.972276	16.6318	8.04356581340926e-12 .	40 x 24
ENSDARG00000035663	88	ENSDARG00000035663	zgc:103438	4.75901	1.27547	2.09911	-1.92004	0.733906	4.32185	0.000263078233247782 .	40 x 26	19 NA	zgc:103438 [Source:ZFIN;Acc:ZDB-GENE-041010-131]
ENSDARG00000117393	89	ENSDARG00000117393		1.10316	1.28005	2.08106	-1.94684	0.765883	4.76459	0.000105519065382809 .	40 x 25
ENSDARG00000024537	90	ENSDARG00000024537	emilin1a	2.77258	1.45669	2.07525	-2.29837	0.674769	3.65714	0.00106320456895381 .	40 x 24	20 NA	elastin microfibril interfacer 1a [Source:ZFIN;Acc:ZDB-GENE-041001-191]
ENSDARG00000061758	91	ENSDARG00000061758	sh3pxd2ab	-0.530536	0.884303	2.054	-0.789723	0.938982	10.9195	3.98522592703898e-09 .	40 x 24	17 NA	SH3 and PX domains 2Ab [Source:ZFIN;Acc:ZDB-GENE-101220-1]
ENSDARG00000058873	92	ENSDARG00000058873	ptpdc1b	1.56522	1.31113	2.03823	-2.16825	0.717785	4.12363	0.00039806371530493 .	40 x 25	23 NA	protein tyrosine phosphatase domain containing 1b [Source:ZFIN;Acc:ZDB-GENE-090312-138]
ENSDARG00000111788	93	ENSDARG00000111788		-0.771954	0.933428	2.03613	-0.747289	0.920469	9.42103	3.12852943551434e-08 .	40 x 24
ENSDARG00000015355	94	ENSDARG00000015355	fosl1a	8.43748	1.35085	2.02347	-1.79802	0.675197	3.66141	0.00105366028995424 .	40 x 26	14 NA	FOS-like antigen 1a [Source:ZFIN;Acc:ZDB-GENE-061207-7]
ENSDARG00000024492	95	ENSDARG00000024492	col9a2	-0.702659	0.970846	2.00958	-0.780684	0.851215	6.4877	3.74443205330977e-06 .	40 x 24	19 NA	procollagen, type IX, alpha 2 [Source:ZFIN;Acc:ZDB-GENE-030131-9786]
ENSDARG00000086261	96	ENSDARG00000086261	fhdc4	-0.604696	0.905955	2.00086	-0.751733	0.92106	9.46079	2.95312623244115e-08 .	40 x 24	15 NA	FH2 domain containing 4 [Source:ZFIN;Acc:ZDB-GENE-131127-25]
ENSDARG00000059130	97	ENSDARG00000059130	gata1b	-0.690492	0.865259	1.97493	-0.719164	0.913202	8.96381	6.15117483615535e-08 .	40 x 24	8 NA	GATA binding protein 1b [Source:ZFIN;Acc:ZDB-GENE-081104-43]
ENSDARG00000109470	98	ENSDARG00000109470		0.0789047	0.986582	1.97147	-1.16932	0.820957	5.75112	1.48850968989533e-05 .	40 x 25
ENSDARG00000086305	99	ENSDARG00000086305		-0.017474	1.03884	1.95491	-1.15318	0.910573	8.81166	7.7441221990604e-08 .	40 x 24	17 NA	si:ch211-63b16.4 [Source:ZFIN;Acc:ZDB-GENE-131121-480]
ENSDARG00000117361	100	ENSDARG00000117361		0.881296	1.10513	1.94964	-1.62186	0.804535	5.41861	2.84207856979801e-05 .	40 x 25
ENSDARG00000093480	101	ENSDARG00000093480	pamr1	1.11474	1.05088	1.91177	-1.73716	0.778817	4.96653	7.00074084113433e-05 .	40 x 24	25 NA	peptidase domain containing associated with muscle regeneration 1 [Source:ZFIN;Acc:ZDB-GENE-100422-12]
ENSDARG00000116863	102	ENSDARG00000116863		-0.31	1.01973	1.89836	-0.964894	0.915811	9.12138	4.85968301155992e-08 .	40 x 24
ENSDARG00000093303	103	ENSDARG00000093303	ifitm1	1.69496	1.19176	1.8677	-2.17472	0.824449	5.82716	1.28648513241236e-05 .	40 x 24	5 NA	interferon induced transmembrane protein 1 [Source:ZFIN;Acc:ZDB-GENE-060526-259]
ENSDARG00000079502	104	ENSDARG00000079502	gal3st2	0.0752108	0.951636	1.85844	-1.13745	0.921796	9.51103	2.74621172469125e-08 .	40 x 24	15 NA	galactose-3-O-sulfotransferase 2 [Source:ZFIN;Acc:ZDB-GENE-131127-533]
ENSDARG00000113320	105	ENSDARG00000113320		0.541209	1.0245	1.85801	-1.33548	0.703742	3.9622	0.000558713469271499 .	40 x 26
ENSDARG00000031317	106	ENSDARG00000031317	ppdpfb	7.51208	1.19379	1.8454	-1.80818	0.770402	4.83346	9.16961976863417e-05 .	40 x 26	23 NA	pancreatic progenitor cell differentiation and proliferation factor b [Source:ZFIN;Acc:ZDB-GENE-030131-8247]
ENSDARG00000070624	107	ENSDARG00000070624	cacng7b	0.99584	1.09076	1.83907	-1.79323	0.791554	5.18118	4.54911682730152e-05 .	40 x 26	16 NA	calcium channel, voltage-dependent, gamma subunit 7b [Source:ZFIN;Acc:ZDB-GENE-100921-51]
ENSDARG00000031761	108	ENSDARG00000031761	dab2	1.67083	1.09056	1.78195	-2.17919	0.689381	3.80663	0.000775435938046298 .	40 x 26	5 NA	Dab, mitogen-responsive phosphoprotein, homolog 2 (Drosophila) [Source:ZFIN;Acc:ZDB-GENE-040303-1]
ENSDARG00000103754	109	ENSDARG00000103754	aspm	6.25659	1.08149	1.66383	-2.35642	0.810633	5.53754	2.2514270558327e-05 .	40 x 26	22 NA	abnormal spindle microtubule assembly [Source:ZFIN;Acc:ZDB-GENE-050208-620]

## Sheet: B
X	Rank	ID	Symbol	mean.expression	SD	max.delta.e	min.delta.e	correlation	X..t.score	X..p.value	Metagene	Chromosome	Description
ENSDARG00000057121	1	ENSDARG00000057121	c7b	5.29564	2.87217	4.93542	-5.35181	0.683301	3.74341	0.000886114503101387 .	40 x 36	21 NA	si:dkey-246j23.5 [Source:ZFIN;Acc:ZDB-GENE-091111-2]
ENSDARG00000079589	2	ENSDARG00000079589	si:dkeyp-73d8.6	3.33221	2.19846	4.79965	-4.09118	0.755433	4.61174	0.000144351464488657 .	40 x 35	2 NA	si:dkeyp-73d8.6 [Source:ZFIN;Acc:ZDB-GENE-070912-683]
ENSDARG00000054534	3	ENSDARG00000054534	acot12	1.30115	1.90499	4.32309	-2.49847	0.65287	3.44763	0.00165503533774114 .	40 x 32	10 NA	acyl-CoA thioesterase 12 [Source:HGNC Symbol;Acc:HGNC:24436]
ENSDARG00000099525	4	ENSDARG00000099525	si:ch1073-13h15.3	1.77199	1.80548	4.04728	-2.76888	0.735005	4.33592	0.000255482435400189 .	40 x 31	12 NA	si:ch1073-13h15.3 [Source:ZFIN;Acc:ZDB-GENE-121214-245]
ENSDARG00000023768	5	ENSDARG00000023768	mfsd4aa	1.4089	1.81889	4.04191	-2.49896	0.725117	4.21197	0.000330866423646325 .	40 x 32	11 NA	major facilitator superfamily domain containing 4Aa [Source:ZFIN;Acc:ZDB-GENE-040426-1643]
ENSDARG00000035088	6	ENSDARG00000035088		3.31689	2.52649	3.99138	-4.09513	0.786446	5.09308	5.42609930722637e-05 .	40 x 36	3 NA	si:ch211-254c8.3 [Source:ZFIN;Acc:ZDB-GENE-100922-130]
ENSDARG00000098663	7	ENSDARG00000098663	fgf19	5.40451	2.87017	3.91519	-5.58523	0.829105	5.93178	1.05389079101403e-05 .	40 x 40	7 NA	fibroblast growth factor 19 [Source:ZFIN;Acc:ZDB-GENE-030729-32]
ENSDARG00000094929	8	ENSDARG00000094929	apoa4b.3	1.45773	1.46672	3.48073	-2.38596	0.791824	5.18591	4.50636926506709e-05 .	40 x 32	16 NA	apolipoprotein A-IV b, tandem duplicate 3 [Source:ZFIN;Acc:ZDB-GENE-100921-47]
ENSDARG00000051892	9	ENSDARG00000051892	kcng4b	2.2963	1.89915	3.42888	-3.13761	0.672306	3.63274	0.0011194349736825 .	40 x 32	7 NA	potassium voltage-gated channel, subfamily G, member 4b [Source:ZFIN;Acc:ZDB-GENE-130530-634]
ENSDARG00000038666	10	ENSDARG00000038666	igfbp1b	5.14632	2.39844	3.34577	-4.59273	0.944798	11.5341	1.82188431008257e-09 .	40 x 37	2 NA	insulin-like growth factor binding protein 1b [Source:ZFIN;Acc:ZDB-GENE-081210-3]
ENSDARG00000103504	11	ENSDARG00000103504		3.56703	2.36177	3.31855	-4.17513	0.789687	5.14866	4.85450407208265e-05 .	40 x 40	16 NA
ENSDARG00000089913	12	ENSDARG00000089913		3.83422	2.22942	3.31089	-4.36341	0.781256	5.00636	6.45997617598759e-05 .	40 x 37	12 NA	calcium channel, voltage-dependent, T type, alpha 1G subunit [Source:ZFIN;Acc:ZDB-GENE-090514-2]
ENSDARG00000051890	13	ENSDARG00000051890	hp	5.64765	2.46774	3.26735	-5.735	0.786211	5.08908	5.46978177972113e-05 .	40 x 36	7 NA	haptoglobin [Source:ZFIN;Acc:ZDB-GENE-030131-1259]
ENSDARG00000059690	14	ENSDARG00000059690	slc29a4	1.33245	1.75925	3.22799	-2.36876	0.696103	3.87833	0.000666639953546655 .	40 x 32	3 NA	solute carrier family 29 (equilibrative nucleoside transporter), member 4 [Source:ZFIN;Acc:ZDB-GENE-070112-1932]
ENSDARG00000058603	15	ENSDARG00000058603	jph1a	1.82114	1.7203	3.2072	-2.69403	0.743594	4.44845	0.000202238691697332 .	40 x 33	24 NA	junctophilin 1a [Source:ZFIN;Acc:ZDB-GENE-040724-233]
ENSDARG00000043196	16	ENSDARG00000043196	rnasel2	5.10591	3.16409	3.16756	-5.38884	0.76814	4.79876	9.8411992942693e-05 .	40 x 40	22 NA	ribonuclease like 2 [Source:ZFIN;Acc:ZDB-GENE-050208-420]
ENSDARG00000074638	17	ENSDARG00000074638		2.18216	2.21194	3.09169	-3.11815	0.642934	3.3577	0.00200088481720484 .	39 x 35	8 NA	lipoxygenase homology domains 1b [Source:ZFIN;Acc:ZDB-GENE-081104-370]
ENSDARG00000059824	18	ENSDARG00000059824	soat2	5.51353	2.41944	3.09052	-4.88255	0.850236	6.46074	3.9333130378294e-06 .	40 x 36	6 NA	sterol O-acyltransferase 2 [Source:ZFIN;Acc:ZDB-GENE-061013-742]
ENSDARG00000071562	19	ENSDARG00000071562	mtus1a	4.42523	2.05302	3.05235	-4.41361	0.865755	6.91955	1.72563994049746e-06 .	40 x 40	14 NA	microtubule associated tumor suppressor 1a [Source:ZFIN;Acc:ZDB-GENE-061103-409]
ENSDARG00000111795	20	ENSDARG00000111795		3.17472	2.32449	3.05099	-3.88655	0.796508	5.26942	3.8164071618052e-05 .	40 x 40
ENSDARG00000093619	21	ENSDARG00000093619	sult3st2	4.34768	2.43482	3.01136	-4.7685	0.907484	8.64093	1.00602289720975e-07 .	40 x 37	22 NA	sulfotransferase family 3, cytosolic sulfotransferase 2 [Source:ZFIN;Acc:ZDB-GENE-030131-1135]
ENSDARG00000105223	22	ENSDARG00000105223	pmp22a	3.04598	1.86573	3.00756	-3.67214	0.820977	5.75154	1.48729989759566e-05 .	40 x 32	3 NA	peripheral myelin protein 22a [Source:ZFIN;Acc:ZDB-GENE-030131-6757]
ENSDARG00000074815	23	ENSDARG00000074815	mxra5a	2.54844	1.79508	2.99758	-3.30449	0.773172	4.87654	8.40061429243644e-05 .	40 x 35	1 NA	matrix-remodelling associated 5a [Source:ZFIN;Acc:ZDB-GENE-090312-22]
ENSDARG00000056909	24	ENSDARG00000056909		4.98729	1.69455	2.99285	-3.52252	0.844683	6.31223	5.16718393284155e-06 .	40 x 33	24 NA	erb-b2 receptor tyrosine kinase 4 [Source:HGNC Symbol;Acc:HGNC:3432]
ENSDARG00000093998	25	ENSDARG00000093998		3.52378	2.10121	2.97554	-4.11564	0.874522	7.21275	1.0347048921e-06 .	40 x 36	9 NA	si:ch73-7i4.2 [Source:ZFIN;Acc:ZDB-GENE-060810-137]
ENSDARG00000027065	26	ENSDARG00000027065	slc38a3a	2.36685	1.90025	2.97454	-3.15001	0.747298	4.49849	0.000182340384936919 .	40 x 33	11 NA	solute carrier family 38, member 3a [Source:ZFIN;Acc:ZDB-GENE-070615-25]
ENSDARG00000040295	27	ENSDARG00000040295	apoeb	9.20977	1.94008	2.934	-3.75024	0.745449	4.4734	0.000192055907438871 .	40 x 35	16 NA	apolipoprotein Eb [Source:ZFIN;Acc:ZDB-GENE-980526-368]
ENSDARG00000094557	28	ENSDARG00000094557	nupr1	6.45138	2.21058	2.91956	-5.19566	0.933273	10.3937	8.00406163570244e-09 .	40 x 38	3 NA	nuclear protein 1 [Source:ZFIN;Acc:ZDB-GENE-030131-4653]
ENSDARG00000002917	29	ENSDARG00000002917	gls2b	4.29405	2.28134	2.90059	-4.68109	0.930269	10.1426	1.12748683722685e-08 .	40 x 40	22 NA	glutaminase 2b (liver, mitochondrial) [Source:ZFIN;Acc:ZDB-GENE-050208-408]
ENSDARG00000001975	30	ENSDARG00000001975	hsd11b2	6.62376	2.19313	2.88638	-4.45575	0.784658	5.06289	5.76513886270114e-05 .	40 x 36	7 NA	hydroxysteroid (11-beta) dehydrogenase 2 [Source:ZFIN;Acc:ZDB-GENE-030131-6030]
ENSDARG00000102094	31	ENSDARG00000102094	wu:fd46c06	5.54847	2.76599	2.85232	-5.66023	0.865589	6.91426	1.74182883971863e-06 .	40 x 40	16 NA	wu:fd46c06 [Source:ZFIN;Acc:ZDB-GENE-030131-4645]
ENSDARG00000105088	32	ENSDARG00000105088	tenm4	5.04428	2.77236	2.84039	-4.21861	0.483118	2.20714	0.0211285332580173 .	40 x 34	15 NA	teneurin transmembrane protein 4 [Source:ZFIN;Acc:ZDB-GENE-990714-20]
ENSDARG00000087196	33	ENSDARG00000087196	fibinb	3.7193	1.87216	2.7654	-4.18648	0.866291	6.93671	1.67420057650691e-06 .	40 x 37	7 NA	fin bud initiation factor b [Source:ZFIN;Acc:ZDB-GENE-050417-423]
ENSDARG00000020866	34	ENSDARG00000020866	apoa4b.2	4.25262	2.26972	2.75975	-4.64931	0.85466	6.58458	3.1401466030756e-06 .	40 x 40	16 NA	apolipoprotein A-IV b, tandem duplicate 2 [Source:ZFIN;Acc:ZDB-GENE-030131-3143]
ENSDARG00000100711	35	ENSDARG00000100711		3.95242	2.26503	2.74373	-4.43651	0.931429	10.2377	9.89567228160126e-09 .	40 x 38	6 NA
ENSDARG00000095863	36	ENSDARG00000095863	afp4	8.64251	1.89163	2.73719	-4.13976	0.862405	6.81448	2.07865761003845e-06 .	40 x 36	16 NA	antifreeze protein type IV [Source:ZFIN;Acc:ZDB-GENE-030131-5217]
ENSDARG00000090185	37	ENSDARG00000090185	si:dkeyp-73b11.8	3.65726	1.60193	2.73191	-3.06461	0.851839	6.50503	3.62805698550517e-06 .	40 x 34	25 NA	si:dkeyp-73b11.8 [Source:ZFIN;Acc:ZDB-GENE-131120-176]
ENSDARG00000015955	38	ENSDARG00000015955	cldnc	5.08912	1.83892	2.72639	-4.24738	0.831759	5.99317	9.38142553641441e-06 .	40 x 36	21 NA	claudin c [Source:ZFIN;Acc:ZDB-GENE-010328-3]
ENSDARG00000056462	39	ENSDARG00000056462	crp2	4.40744	1.95388	2.70936	-4.75475	0.748606	4.51638	0.000175720458232553 .	39 x 36	24 NA	C-reactive protein 2 [Source:ZFIN;Acc:ZDB-GENE-030131-5826]
ENSDARG00000074712	40	ENSDARG00000074712		5.7915	1.81121	2.70346	-4.29902	0.838669	6.15942	6.86360436708e-06 .	38 x 35	5 NA	si:ch211-186e20.2 [Source:ZFIN;Acc:ZDB-GENE-110407-8]
ENSDARG00000038296	41	ENSDARG00000038296	tmem86b	2.60704	1.72196	2.69046	-3.28357	0.861899	6.79892	2.13705098062178e-06 .	40 x 35	3 NA	transmembrane protein 86B [Source:ZFIN;Acc:ZDB-GENE-060825-132]
ENSDARG00000096234	42	ENSDARG00000096234	tac4	4.43747	1.84282	2.68149	-3.2569	0.695235	3.86896	0.000679942710946069 .	40 x 33	3 NA	tachykinin 4 (hemokinin) [Source:ZFIN;Acc:ZDB-GENE-120215-159]
ENSDARG00000102225	43	ENSDARG00000102225	LOC108183495	2.68044	1.70069	2.67737	-2.92211	0.753575	4.58545	0.000152379008092174 .	38 x 32	4 NA	si:ch211-205a14.7 [Source:ZFIN;Acc:ZDB-GENE-050420-404]
ENSDARG00000007682	44	ENSDARG00000007682	ppdpfa	8.15728	2.12879	2.67524	-4.7228	0.90956	8.75475	8.44656555809564e-08 .	40 x 37	8 NA	pancreatic progenitor cell differentiation and proliferation factor a [Source:ZFIN;Acc:ZDB-GENE-030219-204]
ENSDARG00000100986	45	ENSDARG00000100986	LOC100329520	4.89017	2.55993	2.66863	-5.18479	0.873361	7.17231	1.10955853682704e-06 .	40 x 40	6 NA	inhibin beta E subunit [Source:HGNC Symbol;Acc:HGNC:24029]
ENSDARG00000060235	46	ENSDARG00000060235	mst1ra	3.56039	2.00673	2.66811	-3.77312	0.807654	5.47882	2.52532228151026e-05 .	40 x 34	6 NA	macrophage stimulating 1 receptor a [Source:ZFIN;Acc:ZDB-GENE-071218-2]
ENSDARG00000111350	47	ENSDARG00000111350		3.86706	2.30448	2.66125	-4.35738	0.854934	6.59243	3.09581698432204e-06 .	40 x 40
ENSDARG00000018750	48	ENSDARG00000018750	npr1b	4.22983	2.24296	2.65628	-4.65323	0.781205	5.00552	6.47094809721471e-05 .	40 x 40	16 NA	natriuretic peptide receptor 1b [Source:ZFIN;Acc:ZDB-GENE-100805-4]
ENSDARG00000087143	49	ENSDARG00000087143	serpina7	8.12214	1.91892	2.64719	-4.77769	0.9073	8.63099	1.02157115766666e-07 .	39 x 40	5 NA	serpin peptidase inhibitor, clade A (alpha-1 antiproteinase, antitrypsin), member 7 [Source:ZFIN;Acc:ZDB-GENE-041010-47]
ENSDARG00000090980	50	ENSDARG00000090980	apof	4.1176	1.78352	2.62593	-4.48191	0.824615	5.83081	1.27752384759816e-05 .	39 x 36	6 NA	apolipoprotein F [Source:ZFIN;Acc:ZDB-GENE-031204-36]
ENSDARG00000031783	51	ENSDARG00000031783		2.17124	1.44721	2.62307	-2.86566	0.82295	5.79425	1.37017552696017e-05 .	38 x 33	2 NA	adenylate cyclase 8 (brain) [Source:ZFIN;Acc:ZDB-GENE-070912-197]
ENSDARG00000021250	52	ENSDARG00000021250	slc25a48	5.45761	2.36729	2.62079	-4.76142	0.881932	7.4839	6.51398779361045e-07 .	40 x 37	14 NA	solute carrier family 25, member 48 [Source:ZFIN;Acc:ZDB-GENE-040718-60]
ENSDARG00000053708	53	ENSDARG00000053708	ghrhrb	3.23399	1.60861	2.61927	-2.52233	0.76395	4.73565	0.000111949713193171 .	40 x 31	6 NA	growth hormone releasing hormone receptor b [Source:ZFIN;Acc:ZDB-GENE-110127-2]
ENSDARG00000051861	54	ENSDARG00000051861	pkp3a	5.46544	2.03025	2.61555	-4.51884	0.859696	6.73208	2.40790425798387e-06 .	39 x 37	25 NA	plakophilin 3a [Source:ZFIN;Acc:ZDB-GENE-060512-114]
ENSDARG00000103503	55	ENSDARG00000103503	dgat1a	4.42417	2.07046	2.60821	-4.76603	0.926184	9.82498	1.75491851051035e-08 .	40 x 37	19 NA	diacylglycerol O-acyltransferase 1a [Source:ZFIN;Acc:ZDB-GENE-030131-4600]
ENSDARG00000091136	56	ENSDARG00000091136	zgc:113828	7.3789	2.11191	2.57444	-5.55744	0.932478	10.3257	8.77669159571326e-09 .	40 x 40	5 NA	zgc:174259 [Source:ZFIN;Acc:ZDB-GENE-080213-10]
ENSDARG00000114142	57	ENSDARG00000114142		6.71479	2.65815	2.56679	-5.59011	0.925806	9.79692	1.82580135454913e-08 .	40 x 40
ENSDARG00000069375	58	ENSDARG00000069375	zgc:162608	8.38615	2.56103	2.52365	-5.23973	0.924008	9.66604	2.19856095551307e-08 .	40 x 37	15 NA	zgc:162608 [Source:ZFIN;Acc:ZDB-GENE-070410-86]
ENSDARG00000103295	59	ENSDARG00000103295	cyp3a65	7.78827	1.79332	2.51767	-3.85461	0.834385	6.05523	8.34484672973534e-06 .	39 x 36	1 NA	cytochrome P450, family 3, subfamily A, polypeptide 65 [Source:ZFIN;Acc:ZDB-GENE-050604-1]
ENSDARG00000040649	60	ENSDARG00000040649	prickle1a	2.02814	1.85126	2.5128	-2.86372	0.79828	5.30166	3.5800309119316e-05 .	40 x 31	25 NA	prickle homolog 1a [Source:ZFIN;Acc:ZDB-GENE-030724-5]
ENSDARG00000023176	61	ENSDARG00000023176	tdo2b	7.20433	2.02962	2.50427	-4.10797	0.762454	4.71348	0.000117146345382735 .	40 x 36	11 NA	tryptophan 2,3-dioxygenase b [Source:ZFIN;Acc:ZDB-GENE-030131-6014]
ENSDARG00000094958	62	ENSDARG00000094958		4.30807	1.68914	2.49166	-3.06038	0.680415	3.71392	0.000943049510579996 .	40 x 31	10 NA
ENSDARG00000055416	63	ENSDARG00000055416	serpinb1	3.6259	1.67877	2.48026	-3.03388	0.687608	3.78805	0.000806445129154065 .	40 x 31	20 NA	serpin peptidase inhibitor, clade B (ovalbumin), member 1 [Source:ZFIN;Acc:ZDB-GENE-040718-400]
ENSDARG00000020876	64	ENSDARG00000020876	pdk2a	7.63227	1.86026	2.46197	-3.42015	0.805796	5.44278	2.71021838642582e-05 .	40 x 36	12 NA	pyruvate dehydrogenase kinase, isozyme 2a [Source:ZFIN;Acc:ZDB-GENE-120910-1]
ENSDARG00000091800	65	ENSDARG00000091800		7.46056	2.04416	2.44092	-4.87802	0.946902	11.7802	1.34397648565709e-09 .	40 x 40	5 NA	zgc:174260 [Source:ZFIN;Acc:ZDB-GENE-080213-9]
ENSDARG00000078859	66	ENSDARG00000078859	g0s2	4.71237	1.88633	2.3963	-4.59867	0.869863	7.05351	1.36405283557295e-06 .	39 x 40	23 NA	G0/G1 switch 2 [Source:ZFIN;Acc:ZDB-GENE-081022-103]
ENSDARG00000044002	67	ENSDARG00000044002	cyp2x7	5.75962	1.91275	2.39629	-5.187	0.933725	10.4329	7.59148055529124e-09 .	40 x 39	25 NA	cytochrome P450, family 2, subfamily X, polypeptide 7 [Source:ZFIN;Acc:ZDB-GENE-110114-2]
ENSDARG00000069540	68	ENSDARG00000069540	si:dkey-30c15.2	2.54564	1.51119	2.38671	-2.89851	0.755617	4.61435	0.000143577186831556 .	39 x 32	18 NA	si:dkey-30c15.2 [Source:ZFIN;Acc:ZDB-GENE-060503-543]
ENSDARG00000060368	69	ENSDARG00000060368	syn1	3.29123	1.93029	2.38442	-3.85489	0.896615	8.09932	2.36172602141593e-07 .	40 x 38	8 NA	synapsin I [Source:ZFIN;Acc:ZDB-GENE-081105-93]
ENSDARG00000074425	70	ENSDARG00000074425	si:busm1-57f23.1	3.64263	1.72163	2.37142	-3.76787	0.893081	7.94034	3.05508805475974e-07 .	40 x 33	10 NA	si:busm1-57f23.1 [Source:ZFIN;Acc:ZDB-GENE-030616-512]
ENSDARG00000006292	71	ENSDARG00000006292		2.19726	1.56211	2.37047	-2.73668	0.781585	5.01178	6.38983768648238e-05 .	39 x 32	9 NA	MYCBP-associated, testis expressed 1 [Source:ZFIN;Acc:ZDB-GENE-070912-489]
ENSDARG00000090916	72	ENSDARG00000090916		2.70063	1.4181	2.36448	-2.95917	0.895553	8.05071	2.55422695882856e-07 .	39 x 33	5 NA
ENSDARG00000060702	73	ENSDARG00000060702		4.00473	2.21003	2.3584	-4.45516	0.910746	8.82152	7.62883638483203e-08 .	40 x 40	5 NA	neuropeptide FF receptor 2b [Source:ZFIN;Acc:ZDB-GENE-070705-159]
ENSDARG00000074526	74	ENSDARG00000074526	zbtb16b	7.9157	2.18067	2.35524	-4.79139	0.920263	9.40722	3.19193806941342e-08 .	40 x 37	15 NA	zinc finger and BTB domain containing 16b [Source:ZFIN;Acc:ZDB-GENE-100923-1]
ENSDARG00000006456	75	ENSDARG00000006456	pdgfrl	2.38327	1.55676	2.35151	-3.00569	0.862069	6.80415	2.11723458565238e-06 .	40 x 33	14 NA	platelet-derived growth factor receptor-like [Source:ZFIN;Acc:ZDB-GENE-040426-901]
ENSDARG00000097924	76	ENSDARG00000097924		6.11294	1.78086	2.35002	-4.0513	0.906057	8.56478	1.1318208636979e-07 .	40 x 35	17 NA
ENSDARG00000057706	77	ENSDARG00000057706	si:ch211-137i24.10	2.9463	1.58892	2.33974	-3.50028	0.793603	5.21733	4.23283392897433e-05 .	40 x 33	5 NA	si:ch211-137i24.10 [Source:ZFIN;Acc:ZDB-GENE-060526-34]
ENSDARG00000099056	78	ENSDARG00000099056		4.16448	1.62943	2.33057	-2.99836	0.716857	4.11266	0.000407318012090485 .	40 x 31	KN150683.1 NA
ENSDARG00000086654	79	ENSDARG00000086654	cbln11	4.6759	1.96961	2.3278	-4.32612	0.920176	9.40139	3.21913797840523e-08 .	40 x 36	7 NA	cerebellin 11 [Source:ZFIN;Acc:ZDB-GENE-111110-2]
ENSDARG00000110427	80	ENSDARG00000110427		4.66809	2.22375	2.32636	-4.75232	0.966991	15.1797	3.19506643364775e-11 .	40 x 39
ENSDARG00000071076	81	ENSDARG00000071076	ldhbb	8.30782	1.78636	2.30779	-4.70383	0.905355	8.52792	1.19853618807397e-07 .	38 x 37	25 NA	lactate dehydrogenase Bb [Source:ZFIN;Acc:ZDB-GENE-040718-176]
ENSDARG00000056587	82	ENSDARG00000056587	cyp2r1	6.96311	2.11005	2.30314	-4.99993	0.797522	5.28783	3.67951493023266e-05 .	39 x 39	7 NA	cytochrome P450, family 2, subfamily R, polypeptide 1 [Source:ZFIN;Acc:ZDB-GENE-110114-1]
ENSDARG00000090557	83	ENSDARG00000090557		5.19706	1.77905	2.30156	-3.80163	0.808294	5.49131	2.46427246817227e-05 .	40 x 35	1 NA	si:ch1073-110a20.7 [Source:ZFIN;Acc:ZDB-GENE-121214-133]
ENSDARG00000079544	84	ENSDARG00000079544		4.53276	2.00963	2.2955	-4.83672	0.953235	12.6161	4.96424457097078e-10 .	40 x 38	3 NA	si:ch1073-464p5.5 [Source:ZFIN;Acc:ZDB-GENE-091116-35]
ENSDARG00000013721	85	ENSDARG00000013721	g6pca.2	11.0852	1.63617	2.29467	-3.89869	0.885972	7.642	4.99588954316899e-07 .	39 x 36	12 NA	glucose-6-phosphatase a, catalytic subunit, tandem duplicate 2 [Source:ZFIN;Acc:ZDB-GENE-050309-17]
ENSDARG00000102638	86	ENSDARG00000102638	si:ch211-205a14.3	3.8271	1.80413	2.28683	-3.91291	0.926396	9.84089	1.71603246057472e-08 .	40 x 36	4 NA	si:rp71-7l19.2 [Source:ZFIN;Acc:ZDB-GENE-081103-31]
ENSDARG00000099149	87	ENSDARG00000099149	hs3st3b1a	2.8949	1.75643	2.28679	-3.48426	0.909514	8.75219	8.47974290785203e-08 .	40 x 34	3 NA	heparan sulfate (glucosamine) 3-O-sulfotransferase 3B1a [Source:ZFIN;Acc:ZDB-GENE-070202-4]
ENSDARG00000042807	88	ENSDARG00000042807	slc16a4	4.11351	1.69526	2.28218	-3.67351	0.808166	5.48882	2.47632753540561e-05 .	40 x 35	8 NA	solute carrier family 16, member 4 [Source:ZFIN;Acc:ZDB-GENE-070112-602]
ENSDARG00000069018	89	ENSDARG00000069018	cyp7a1	8.08546	1.61835	2.28204	-3.42089	0.921298	9.477	2.88463151143503e-08 .	40 x 35	2 NA	cytochrome P450, family 7, subfamily A, polypeptide 1 [Source:ZFIN;Acc:ZDB-GENE-040426-1296]
ENSDARG00000024276	90	ENSDARG00000024276	pcbp4	3.64596	2.15252	2.27822	-4.18749	0.84987	6.45073	4.00591225591107e-06 .	40 x 36	22 NA	poly(rC) binding protein 4 [Source:ZFIN;Acc:ZDB-GENE-040426-2122]
ENSDARG00000098348	91	ENSDARG00000098348	znf326	3.876	1.60483	2.27775	-3.51201	0.806048	5.44765	2.68444166866555e-05 .	38 x 33	6 NA	zinc finger protein 326 [Source:ZFIN;Acc:ZDB-GENE-070424-227]
ENSDARG00000079862	92	ENSDARG00000079862	kl	5.7727	2.09303	2.27351	-5.03959	0.946879	11.7774	1.34865807410733e-09 .	40 x 37	10 NA	klotho [Source:ZFIN;Acc:ZDB-GENE-110221-1]
ENSDARG00000040747	93	ENSDARG00000040747	tm4sf4	4.92446	1.99116	2.26209	-3.48578	0.81876	5.70429	1.62902842998358e-05 .	40 x 36	22 NA	transmembrane 4 L six family member 4 [Source:ZFIN;Acc:ZDB-GENE-040801-231]
ENSDARG00000067829	94	ENSDARG00000067829	ppargc1a	6.52532	1.9044	2.262	-4.10789	0.902279	8.37085	1.53272436298479e-07 .	40 x 37	7 NA	peroxisome proliferator-activated receptor gamma, coactivator 1 alpha [Source:ZFIN;Acc:ZDB-GENE-080505-1]
ENSDARG00000079377	95	ENSDARG00000079377	arhgef38	4.23917	2.06688	2.25894	-4.60573	0.958332	13.4193	2.00425454011111e-10 .	40 x 38	1 NA	Rho guanine nucleotide exchange factor (GEF) 38 [Source:ZFIN;Acc:ZDB-GENE-090313-83]
ENSDARG00000040298	96	ENSDARG00000040298	apoa4b.1	8.5545	1.88533	2.25357	-4.2753	0.945161	11.5756	1.73010672455121e-09 .	40 x 40	16 NA	apolipoprotein A-IV b, tandem duplicate 1 [Source:ZFIN;Acc:ZDB-GENE-030131-1263]
ENSDARG00000098570	97	ENSDARG00000098570		4.47406	1.52551	2.25017	-2.73982	0.751748	4.55984	0.000160639416507569 .	40 x 32	3 NA	si:ch211-8c17.2 [Source:ZFIN;Acc:ZDB-GENE-091204-254]
ENSDARG00000098777	98	ENSDARG00000098777	prdm1b	4.65737	1.72664	2.24377	-3.86998	0.898956	8.20892	1.98132561912701e-07 .	40 x 34	19 NA
ENSDARG00000004199	99	ENSDARG00000004199	spam1	5.06588	2.04333	2.24096	-5.0651	0.902451	8.37944	1.51213017218765e-07 .	40 x 37	25 NA	sperm adhesion molecule 1 [Source:ZFIN;Acc:ZDB-GENE-050506-63]
ENSDARG00000052942	100	ENSDARG00000052942	aspg	6.07654	1.70561	2.2352	-3.95474	0.928583	10.0083	1.35768569720085e-08 .	40 x 35	17 NA	asparaginase homolog (S. cerevisiae) [Source:ZFIN;Acc:ZDB-GENE-070820-14]
ENSDARG00000031336	101	ENSDARG00000031336	hsd20b2	4.49009	1.75231	2.2158	-3.92598	0.872739	7.15085	1.15157587565751e-06 .	40 x 36	5 NA	hydroxysteroid (20-beta) dehydrogenase 2 [Source:ZFIN;Acc:ZDB-GENE-030804-21]
ENSDARG00000035120	102	ENSDARG00000035120		7.63045	1.80884	2.2155	-4.85817	0.917283	9.21346	4.24003169241516e-08 .	40 x 37	5 NA	glycine decarboxylase [Source:HGNC Symbol;Acc:HGNC:4313]
ENSDARG00000017773	103	ENSDARG00000017773	slc16a12a	3.80383	1.89882	2.21182	-4.23789	0.887909	7.72065	4.38354885390346e-07 .	40 x 40	17 NA	solute carrier family 16, member 12a [Source:ZFIN;Acc:ZDB-GENE-080721-24]
ENSDARG00000117001	104	ENSDARG00000117001		6.62842	2.11533	2.2118	-5.19624	0.930947	10.1979	1.04497653863334e-08 .	40 x 38
ENSDARG00000078676	105	ENSDARG00000078676	myrf	4.55319	1.89193	2.20922	-4.4581	0.905067	8.51291	1.22688357473422e-07 .	40 x 40	25 NA	myelin regulatory factor [Source:ZFIN;Acc:ZDB-GENE-080204-57]
ENSDARG00000068760	106	ENSDARG00000068760	tnks1bp1	6.54763	1.69753	2.20771	-3.96677	0.917	9.19561	4.35333479265054e-08 .	38 x 35	5 NA	tankyrase 1 binding protein 1 [Source:ZFIN;Acc:ZDB-GENE-050208-317]
ENSDARG00000006501	107	ENSDARG00000006501	cyp2x10.2	5.63163	1.94101	2.20597	-4.26605	0.903105	8.41232	1.43593685164589e-07 .	40 x 37	7 NA	cytochrome P450, family 2, subfamily X, polypeptide 10.2 [Source:ZFIN;Acc:ZDB-GENE-060818-12]
ENSDARG00000075334	108	ENSDARG00000075334	arhgap32a	4.33908	1.89055	2.19089	-4.04196	0.921455	9.48769	2.84037104947288e-08 .	40 x 35	15 NA	Rho GTPase activating protein 32a [Source:ZFIN;Acc:ZDB-GENE-060503-918]
ENSDARG00000104593	109	ENSDARG00000104593	cyp2k18	5.46339	2.05141	2.18892	-5.5286	0.930641	10.1728	1.08155757683193e-08 .	40 x 40	3 NA	cytochrome P450, family 2, subfamily K, polypeptide 18 [Source:ZFIN;Acc:ZDB-GENE-040426-1584]
ENSDARG00000054202	110	ENSDARG00000054202	hbl4	5.93048	1.64648	2.18805	-3.6142	0.891395	7.86711	3.44343269897962e-07 .	40 x 33	2 NA	hexose-binding lectin 4 [Source:ZFIN;Acc:ZDB-GENE-070912-287]
ENSDARG00000012076	111	ENSDARG00000012076	apoa1a	10.3174	1.36182	2.18283	-2.85025	0.824361	5.82521	1.29129020349783e-05 .	40 x 33	5 NA	apolipoprotein A-Ia [Source:ZFIN;Acc:ZDB-GENE-990415-14]
ENSDARG00000076900	112	ENSDARG00000076900	prozb	5.31796	2.16253	2.18153	-5.43013	0.957998	13.3624	2.13405071392003e-10 .	40 x 40	1 NA	protein Z, vitamin K-dependent plasma glycoprotein b [Source:ZFIN;Acc:ZDB-GENE-120816-1]
ENSDARG00000024160	113	ENSDARG00000024160	hao1	5.33889	2.05576	2.17768	-4.68985	0.948487	11.9752	1.0600003097494e-09 .	40 x 40	17 NA	hydroxyacid oxidase (glycolate oxidase) 1 [Source:ZFIN;Acc:ZDB-GENE-060519-2]
ENSDARG00000026098	114	ENSDARG00000026098	si:dkey-13a21.4	3.85386	1.47147	2.17185	-3.004	0.843341	6.27744	5.51073266974456e-06 .	40 x 32	11 NA	si:dkey-13a21.4 [Source:ZFIN;Acc:ZDB-GENE-040724-163]
ENSDARG00000034321	115	ENSDARG00000034321	palmdb	4.14949	1.92921	2.16906	-4.51043	0.903293	8.42184	1.41464078784459e-07 .	40 x 37	24 NA	palmdelphin b [Source:ZFIN;Acc:ZDB-GENE-090713-3]
ENSDARG00000039423	116	ENSDARG00000039423		5.30794	2.49591	2.16124	-5.44131	0.915368	9.09413	5.06084794071882e-08 .	40 x 40	13 NA
ENSDARG00000001354	117	ENSDARG00000001354	slc6a22.2	5.6324	2.32268	2.15628	-4.88119	0.947692	11.8764	1.19509968588005e-09 .	40 x 37	6 NA	solute carrier family 6 member 22, tandem duplicate 2 [Source:ZFIN;Acc:ZDB-GENE-030616-628]
ENSDARG00000056226	118	ENSDARG00000056226	creb3l3a	7.18186	2.43242	2.15532	-6.81584	0.952261	12.477	5.83680215271443e-10 .	40 x 40	22 NA	cAMP responsive element binding protein 3-like 3a [Source:ZFIN;Acc:ZDB-GENE-030131-4298]
ENSDARG00000013174	119	ENSDARG00000013174	LOC100500933	3.8207	1.69386	2.15458	-4.2127	0.908052	8.67169	9.59448326343093e-08 .	39 x 34	19 NA	naked cuticle homolog 3 [Source:ZFIN;Acc:ZDB-GENE-060503-63]
ENSDARG00000104742	120	ENSDARG00000104742		6.40673	2.49322	2.15311	-5.52204	0.974988	17.5469	3.56104035148519e-12 .	40 x 40	7 NA
ENSDARG00000045014	121	ENSDARG00000045014	tuba2	4.13163	1.79053	2.1331	-4.49096	0.885519	7.62389	5.1492342167947e-07 .	40 x 35	11 NA	tubulin, alpha 2 [Source:ZFIN;Acc:ZDB-GENE-040426-1970]
ENSDARG00000093193	122	ENSDARG00000093193	chia.6	6.02356	2.11938	2.13072	-5.59013	0.944815	11.536	1.81750925420943e-09 .	40 x 40	23 NA	chitinase, acidic.6 [Source:ZFIN;Acc:ZDB-GENE-030131-1140]
ENSDARG00000036833	123	ENSDARG00000036833	upp2	7.88802	2.2731	2.11303	-4.60239	0.880992	7.44817	6.91961483778591e-07 .	40 x 37	9 NA	uridine phosphorylase 2 [Source:ZFIN;Acc:ZDB-GENE-040426-830]
ENSDARG00000102981	124	ENSDARG00000102981	cyp2k16	2.12453	1.61958	2.11212	-2.83589	0.845697	6.33881	4.919805902448e-06 .	40 x 34	3 NA	cytochrome P450, family 2, subfamily K, polypeptide16 [Source:ZFIN;Acc:ZDB-GENE-041010-37]
ENSDARG00000011407	125	ENSDARG00000011407	col2a1b	2.01438	1.46824	2.10587	-2.67653	0.81646	5.6561	1.78806421162747e-05 .	40 x 31	11 NA	collagen, type II, alpha 1b [Source:ZFIN;Acc:ZDB-GENE-050302-9]
ENSDARG00000089292	126	ENSDARG00000089292		3.93491	2.16183	2.10472	-4.3885	0.895709	8.05783	2.52505397480007e-07 .	40 x 39	3 NA	adhesion G protein-coupled receptor L1a [Source:ZFIN;Acc:ZDB-GENE-131127-267]
ENSDARG00000079618	127	ENSDARG00000079618	sik2a	5.00867	1.96698	2.09927	-4.8311	0.936229	10.6574	5.62312918450658e-09 .	40 x 38	5 NA	salt-inducible kinase 2a [Source:ZFIN;Acc:ZDB-GENE-070705-451]
ENSDARG00000068551	128	ENSDARG00000068551	elovl8a	2.05785	1.47072	2.09022	-2.73869	0.884454	7.58166	5.52614859206102e-07 .	39 x 33	2 NA	ELOVL fatty acid elongase 8a [Source:ZFIN;Acc:ZDB-GENE-060929-240]
ENSDARG00000104008	129	ENSDARG00000104008		2.80764	1.415	2.08517	-2.29559	0.751732	4.55963	0.000160710932797237 .	39 x 31	4 NA	si:ch211-232d10.3 [Source:ZFIN;Acc:ZDB-GENE-081103-4]
ENSDARG00000079773	130	ENSDARG00000079773		2.01717	1.62074	2.08165	-2.78162	0.81654	5.65776	1.78231756337022e-05 .	40 x 31	25 NA	NADPH oxidase, EF-hand calcium binding domain 5 [Source:ZFIN;Acc:ZDB-GENE-091120-9]
ENSDARG00000074191	131	ENSDARG00000074191	zgc:172253	5.78009	2.38654	2.06858	-5.78285	0.977895	18.7071	1.33737465546346e-12 .	40 x 40	3 NA	zgc:172253 [Source:ZFIN;Acc:ZDB-GENE-080215-9]
ENSDARG00000025641	132	ENSDARG00000025641	gli2a	3.53843	1.49936	2.06852	-2.59237	0.856274	6.63107	2.88712873419694e-06 .	40 x 34	9 NA	GLI family zinc finger 2a [Source:ZFIN;Acc:ZDB-GENE-990706-8]
ENSDARG00000032816	133	ENSDARG00000032816	tm7sf2	5.76897	1.73437	2.05873	-3.76492	0.9367	10.7011	5.30734323156423e-09 .	40 x 34	10 NA	transmembrane 7 superfamily member 2 [Source:ZFIN;Acc:ZDB-GENE-041212-19]
ENSDARG00000073709	134	ENSDARG00000073709	fam149a	2.74928	1.4805	2.05111	-3.23289	0.907154	8.62318	1.03396452066917e-07 .	40 x 33	14 NA	family with sequence similarity 149 member A [Source:ZFIN;Acc:ZDB-GENE-081107-36]
ENSDARG00000031616	135	ENSDARG00000031616	g6pca.1	6.24699	2.10186	2.04282	-4.43025	0.963509	14.3982	7.04860614320069e-11 .	40 x 37	12 NA	glucose-6-phosphatase a, catalytic subunit, tandem duplicate 1 [Source:ZFIN;Acc:ZDB-GENE-031001-4]
ENSDARG00000010408	136	ENSDARG00000010408	igsf9b	2.81672	1.53711	2.03534	-3.08736	0.715612	4.09801	0.000420029574675462 .	39 x 32	8 NA	immunoglobulin superfamily, member 9b [Source:ZFIN;Acc:ZDB-GENE-060810-28]
ENSDARG00000041645	137	ENSDARG00000041645	a2ml	9.52002	1.71876	2.03366	-4.04451	0.971464	16.3831	1.01081365500022e-11 .	39 x 37	15 NA	sb:cb37 [Source:ZFIN;Acc:ZDB-GENE-030131-9800]
ENSDARG00000087099	138	ENSDARG00000087099	si:ch73-106k19.5	2.03225	1.42873	2.03083	-2.67459	0.856406	6.63491	2.86717206332554e-06 .	38 x 33	11 NA	si:ch73-106k19.5 [Source:ZFIN;Acc:ZDB-GENE-030131-1230]
ENSDARG00000104207	139	ENSDARG00000104207	pcyt1bb	6.83951	2.23679	2.02741	-5.48629	0.893398	7.95427	2.98657291564197e-07 .	40 x 38	21 NA	phosphate cytidylyltransferase 1, choline, beta b [Source:ZFIN;Acc:ZDB-GENE-051120-48]
ENSDARG00000056633	140	ENSDARG00000056633	fgf13b	3.04678	1.81001	2.02484	-3.62569	0.898825	8.20268	2.00117005966227e-07 .	40 x 36	10 NA	fibroblast growth factor 13b [Source:ZFIN;Acc:ZDB-GENE-040426-1793]
ENSDARG00000013775	141	ENSDARG00000013775	si:dkey-246g23.4	6.09257	2.45258	2.01498	-5.65648	0.943636	11.404	2.1442113640191e-09 .	40 x 38	18 NA	si:dkey-246g23.4 [Source:ZFIN;Acc:ZDB-GENE-050419-234]
ENSDARG00000094045	142	ENSDARG00000094045		6.809	2.12559	2.0136	-5.19187	0.943448	11.3833	2.20068074874291e-09 .	40 x 38	2 NA	si:dkeyp-73d8.8 [Source:ZFIN;Acc:ZDB-GENE-070912-684]
ENSDARG00000063370	143	ENSDARG00000063370	sgk2a	4.89127	2.1045	2.00285	-4.33721	0.893071	7.93991	3.05721319593388e-07 .	40 x 36	23 NA	serum/glucocorticoid regulated kinase 2a [Source:ZFIN;Acc:ZDB-GENE-030131-9632]
ENSDARG00000076043	144	ENSDARG00000076043	si:dkeyp-73d8.9	8.44578	1.79406	1.99709	-3.64122	0.873182	7.16614	1.12148407627188e-06 .	40 x 36	2 NA	si:dkeyp-73d8.9 [Source:ZFIN;Acc:ZDB-GENE-070912-685]
ENSDARG00000092578	145	ENSDARG00000092578		7.45013	2.05056	1.99485	-4.38754	0.870935	7.08944	1.28121912912338e-06 .	40 x 39	10 NA	si:ch211-222e20.4 [Source:ZFIN;Acc:ZDB-GENE-091118-60]
ENSDARG00000067567	146	ENSDARG00000067567	slc6a13	4.73329	2.31119	1.99216	-5.00769	0.956473	13.1104	2.82508016979932e-10 .	40 x 40	25 NA	solute carrier family 6 member 13 [Source:HGNC Symbol;Acc:HGNC:11046]
ENSDARG00000054319	147	ENSDARG00000054319	oxct1b	8.28716	1.86926	1.98989	-4.31162	0.967949	15.4165	2.53186360765767e-11 .	40 x 40	21 NA	3-oxoacid CoA transferase 1b [Source:ZFIN;Acc:ZDB-GENE-060929-212]
ENSDARG00000020749	148	ENSDARG00000020749	caprin2	2.63848	1.36068	1.98889	-2.87144	0.822085	5.77544	1.42053583576107e-05 .	40 x 32	4 NA	caprin family member 2 [Source:ZFIN;Acc:ZDB-GENE-040812-2]
ENSDARG00000058048	149	ENSDARG00000058048	ugt5e1	3.21128	1.59044	1.98835	-3.66549	0.838387	6.15244	6.95378522630463e-06 .	40 x 32	8 NA	UDP glucuronosyltransferase 5 family, polypeptide E1 [Source:ZFIN;Acc:ZDB-GENE-081105-106]
ENSDARG00000077875	150	ENSDARG00000077875		3.76702	1.90307	1.98699	-4.18258	0.954784	12.846	3.81071285637802e-10 .	40 x 40	23 NA	solute carrier family 2 (facilitated glucose/fructose transporter), member 5 [Source:ZFIN;Acc:ZDB-GENE-060222-2]
ENSDARG00000076174	151	ENSDARG00000076174	trim2b	2.38122	1.6485	1.98662	-3.01163	0.840337	6.20101	6.35128571735422e-06 .	40 x 31	1 NA	tripartite motif containing 2b [Source:ZFIN;Acc:ZDB-GENE-090312-70]
ENSDARG00000116378	152	ENSDARG00000116378		3.02971	1.364	1.98371	-3.18504	0.847837	6.39568	4.43110442360783e-06 .	38 x 32
ENSDARG00000058285	153	ENSDARG00000058285	cpt1b	8.22965	2.37106	1.98313	-4.78583	0.937528	10.779	4.78938799730599e-09 .	40 x 37	18 NA	carnitine palmitoyltransferase 1B (muscle) [Source:ZFIN;Acc:ZDB-GENE-041010-9]
ENSDARG00000030254	154	ENSDARG00000030254	cbln9	5.78324	2.15983	1.98257	-5.21706	0.889678	7.79413	3.8822097736535e-07 .	39 x 40	2 NA	cerebellin 9 [Source:ZFIN;Acc:ZDB-GENE-040724-34]
ENSDARG00000097105	155	ENSDARG00000097105		5.43697	1.90235	1.98242	-4.07274	0.928131	9.97309	1.42587439633246e-08 .	40 x 38	15 NA	si:dkey-52d15.2 [Source:ZFIN;Acc:ZDB-GENE-030131-1342]
ENSDARG00000097504	156	ENSDARG00000097504		8.23925	1.85473	1.97353	-4.0963	0.957693	13.311	2.25901297667974e-10 .	40 x 37	15 NA
ENSDARG00000058492	157	ENSDARG00000058492		5.16354	1.96245	1.9718	-5.30044	0.931789	10.2676	9.4990346699575e-09 .	40 x 37	18 NA	si:dkey-30c15.17 [Source:ZFIN;Acc:ZDB-GENE-060503-450]
ENSDARG00000069433	158	ENSDARG00000069433	tnk1	4.66883	1.79543	1.96994	-3.63559	0.901366	8.32561	1.64616575037968e-07 .	40 x 35	7 NA	tyrosine kinase, non-receptor, 1 [Source:ZFIN;Acc:ZDB-GENE-030131-7427]
ENSDARG00000092091	159	ENSDARG00000092091	si:dkey-286h2.7	5.46065	1.73378	1.96396	-4.0018	0.863799	6.85779	1.92481353611385e-06 .	40 x 33	7 NA	si:dkey-286h2.7 [Source:ZFIN;Acc:ZDB-GENE-030131-4664]
ENSDARG00000079727	160	ENSDARG00000079727	sepp1b	7.85324	2.24812	1.96393	-5.50429	0.979489	19.4442	7.38520355980654e-13 .	40 x 40	2 NA	selenoprotein P, plasma, 1b [Source:ZFIN;Acc:ZDB-GENE-030311-2]
ENSDARG00000039832	161	ENSDARG00000039832	gsta.2	2.76736	1.52745	1.9609	-3.14926	0.781969	5.01811	6.30886488910409e-05 .	40 x 33	13 NA	glutathione S-transferase, alpha tandem duplicate 2 [Source:ZFIN;Acc:ZDB-GENE-070822-30]
ENSDARG00000061896	162	ENSDARG00000061896	slco2a1	7.58054	2.23695	1.95911	-4.53966	0.923873	9.6564	2.2290159717997e-08 .	40 x 37	6 NA	solute carrier organic anion transporter family, member 2A1 [Source:ZFIN;Acc:ZDB-GENE-060606-3]
ENSDARG00000003615	163	ENSDARG00000003615	slc26a3.2	6.4026	2.181	1.95557	-5.16287	0.975392	17.6959	3.12971870641832e-12 .	40 x 40	4 NA	solute carrier family 26 (anion exchanger), member 3, tandem duplicate 2 [Source:ZFIN;Acc:ZDB-GENE-041210-179]
ENSDARG00000016773	164	ENSDARG00000016773	cishb	4.13997	1.52411	1.95347	-3.13294	0.860093	6.74402	2.35701588280346e-06 .	38 x 34	11 NA	cytokine inducible SH2-containing protein b [Source:ZFIN;Acc:ZDB-GENE-080204-120]
ENSDARG00000089233	165	ENSDARG00000089233	csgalnact1b	3.50058	1.54436	1.94396	-3.73688	0.819021	5.70982	1.61176613020508e-05 .	40 x 35	8 NA	chondroitin sulfate N-acetylgalactosaminyltransferase 1b [Source:ZFIN;Acc:ZDB-GENE-130530-957]
ENSDARG00000101778	166	ENSDARG00000101778	ca5a	8.21598	1.63	1.94091	-3.31533	0.96133	13.9628	1.11326725615868e-10 .	40 x 35	25 NA	carbonic anhydrase Va [Source:ZFIN;Acc:ZDB-GENE-080220-57]
ENSDARG00000095675	167	ENSDARG00000095675	ccdc141	5.54338	2.20609	1.9327	-5.25287	0.928014	9.96401	1.44405984947582e-08 .	40 x 40	9 NA	coiled-coil domain containing 141 [Source:ZFIN;Acc:ZDB-GENE-081104-472]
ENSDARG00000043328	168	ENSDARG00000043328	fip1l1a	5.53403	2.1749	1.92959	-5.58733	0.966079	14.9637	3.96187527229586e-11 .	40 x 39	20 NA	FIP1 like 1a (S. cerevisiae) [Source:ZFIN;Acc:ZDB-GENE-041014-8]
ENSDARG00000009466	169	ENSDARG00000009466	rgs9bp	2.44489	1.60163	1.92626	-2.90812	0.781229	5.00591	6.46584838430719e-05 .	39 x 32	7 NA	regulator of G protein signaling 9 binding protein [Source:ZFIN;Acc:ZDB-GENE-030728-1]
ENSDARG00000070775	170	ENSDARG00000070775	cyp2x9	7.59356	2.03273	1.92496	-5.4377	0.952182	12.466	5.91233284552573e-10 .	40 x 39	25 NA	cytochrome P450, family 2, subfamily X, polypeptide 9 [Source:ZFIN;Acc:ZDB-GENE-061027-109]
ENSDARG00000038398	171	ENSDARG00000038398		5.67116	1.59795	1.92487	-3.40691	0.864406	6.8768	1.86106790256435e-06 .	40 x 35	3 NA	phosphomannomutase 1 [Source:HGNC Symbol;Acc:HGNC:9114]
ENSDARG00000099200	172	ENSDARG00000099200		11.225	1.67912	1.92476	-4.26848	0.977805	18.6677	1.38111744263369e-12 .	39 x 38	19 NA	zgc:123103 [Source:ZFIN;Acc:ZDB-GENE-051030-105]
ENSDARG00000101343	173	ENSDARG00000101343		3.34096	1.61087	1.91966	-3.6281	0.8415	6.23036	6.01375246245262e-06 .	40 x 32	11 NA
ENSDARG00000052207	174	ENSDARG00000052207	c3a.3	11.192	1.54737	1.91842	-3.72164	0.97372	17.1018	5.26723109572913e-12 .	40 x 34	1 NA	complement component c3a, duplicate 3 [Source:ZFIN;Acc:ZDB-GENE-990415-37]
ENSDARG00000010250	175	ENSDARG00000010250	nqo1	4.32148	2.12887	1.91546	-4.66288	0.958252	13.4056	2.03479233462645e-10 .	40 x 40	7 NA	NAD(P)H dehydrogenase, quinone 1 [Source:ZFIN;Acc:ZDB-GENE-030131-1226]
ENSDARG00000077580	176	ENSDARG00000077580	tspeara	3.61539	1.98718	1.91483	-4.06716	0.919716	9.37091	3.36533716449594e-08 .	39 x 40	6 NA	thrombospondin-type laminin G domain and EAR repeats a [Source:ZFIN;Acc:ZDB-GENE-120215-12]
ENSDARG00000019294	177	ENSDARG00000019294	cbln8	9.97505	1.82949	1.90464	-4.37704	0.968334	15.5145	2.30142571666647e-11 .	39 x 39	7 NA	cerebellin 8 [Source:ZFIN;Acc:ZDB-GENE-080204-13]
ENSDARG00000087359	178	ENSDARG00000087359	c3a.2	12.0902	1.3328	1.89643	-3.47931	0.952184	12.4662	5.91094173607587e-10 .	39 x 33	1 NA	complement component c3a, duplicate 2 [Source:ZFIN;Acc:ZDB-GENE-990415-36]
ENSDARG00000043211	179	ENSDARG00000043211		4.97422	1.77464	1.89636	-3.98113	0.948848	12.0209	1.00307451234016e-09 .	40 x 37	10 NA	receptor-interacting serine-threonine kinase 4 [Source:ZFIN;Acc:ZDB-GENE-040426-2042]
ENSDARG00000103261	180	ENSDARG00000103261		2.85661	1.61331	1.89509	-3.2091	0.859887	6.73782	2.38330716562096e-06 .	40 x 33	KN150708.1 NA
ENSDARG00000104818	181	ENSDARG00000104818		6.062	1.42297	1.89402	-3.27438	0.962962	14.2852	7.92683696460017e-11 .	40 x 34	25 NA	si:ch211-93f2.1 [Source:ZFIN;Acc:ZDB-GENE-041014-96]
ENSDARG00000069186	182	ENSDARG00000069186	cyp27a1.2	2.83086	1.78363	1.8932	-3.42868	0.883575	7.54726	5.85459535962229e-07 .	40 x 40	9 NA	cytochrome P450, family 27, subfamily A, polypeptide 1, gene 2 [Source:ZFIN;Acc:ZDB-GENE-081104-511]
ENSDARG00000037191	183	ENSDARG00000037191	ttr	6.61551	1.79349	1.89319	-4.16049	0.985949	23.6089	3.66373598126302e-14 .	40 x 38	20 NA	transthyretin (prealbumin, amyloidosis type I) [Source:ZFIN;Acc:ZDB-GENE-040927-14]
ENSDARG00000077726	184	ENSDARG00000077726	nocta	8.32363	1.50675	1.89302	-2.64473	0.84123	6.22353	6.09055772193834e-06 .	40 x 31	14 NA	nocturnin a [Source:ZFIN;Acc:ZDB-GENE-050208-306]
ENSDARG00000053845	185	ENSDARG00000053845	cbln14	6.53986	1.71092	1.88556	-4.55309	0.948879	12.0248	9.98415794484231e-10 .	39 x 37	2 NA	cerebellin 14 [Source:ZFIN;Acc:ZDB-GENE-040724-5]
ENSDARG00000071005	186	ENSDARG00000071005	ppp1r3ca	8.77981	1.56163	1.88552	-3.26137	0.878966	7.37256	7.86779460359988e-07 .	40 x 34	17 NA	protein phosphatase 1, regulatory subunit 3Ca [Source:ZFIN;Acc:ZDB-GENE-040718-70]
ENSDARG00000015662	187	ENSDARG00000015662	pla2g12b	8.62107	1.85971	1.8848	-4.60361	0.969319	15.7738	1.7927881401647e-11 .	40 x 40	13 NA	phospholipase A2, group XIIB [Source:ZFIN;Acc:ZDB-GENE-040426-2771]
ENSDARG00000079912	188	ENSDARG00000079912	rapgefl1	5.09427	1.62191	1.8773	-3.52721	0.87113	7.09603	1.26659496979542e-06 .	40 x 33	3 NA	Rap guanine nucleotide exchange factor (GEF)-like 1 [Source:ZFIN;Acc:ZDB-GENE-131121-404]
ENSDARG00000034048	189	ENSDARG00000034048	zgc:92275	4.67068	2.09928	1.8767	-4.94194	0.956139	13.0569	3.00016234078271e-10 .	40 x 40	21 NA	zgc:92275 [Source:ZFIN;Acc:ZDB-GENE-040718-356]
ENSDARG00000075766	190	ENSDARG00000075766	sccpdha	5.78948	2.56607	1.87581	-5.65346	0.929518	10.0822	1.22544269176572e-08 .	40 x 40	17 NA	saccharopine dehydrogenase a [Source:ZFIN;Acc:ZDB-GENE-040718-51]
ENSDARG00000074908	191	ENSDARG00000074908	col6a1	6.09744	2.08811	1.8751	-4.77776	0.913351	8.97263	6.07010597342139e-08 .	40 x 38	11 NA	collagen, type VI, alpha 1 [Source:ZFIN;Acc:ZDB-GENE-070501-6]
ENSDARG00000093043	192	ENSDARG00000093043		4.26598	1.76235	1.875	-4.58641	0.911336	8.85518	7.24842398325265e-08 .	40 x 36	5 NA
ENSDARG00000103382	193	ENSDARG00000103382		2.32385	1.63137	1.87365	-3.00074	0.87886	7.36865	7.92033211016729e-07 .	40 x 32	22 NA
ENSDARG00000059944	194	ENSDARG00000059944	c1qtnf2	1.91862	1.40556	1.87293	-2.59106	0.866998	6.95947	1.60845570040813e-06 .	39 x 32	14 NA	C1q and TNF related 2 [Source:ZFIN;Acc:ZDB-GENE-030131-5133]
ENSDARG00000090850	195	ENSDARG00000090850	serpina1l	11.4144	1.53961	1.86816	-3.42884	0.929225	10.0589	1.2656454106974e-08 .	38 x 35	20 NA	serine (or cysteine) proteinase inhibitor, clade A (alpha-1 antiproteinase, antitrypsin), member 1, like [Source:ZFIN;Acc:ZDB-GENE-040721-3]
ENSDARG00000043260	196	ENSDARG00000043260		4.70213	1.66472	1.86532	-3.89254	0.911701	8.87617	7.02144249409287e-08 .	40 x 35	24 NA	xylulokinase homolog (H. influenzae) [Source:ZFIN;Acc:ZDB-GENE-040426-1373]
ENSDARG00000036272	197	ENSDARG00000036272	gcgrb	4.15282	1.8317	1.86431	-4.14635	0.963509	14.3982	7.04861724543093e-11 .	40 x 38	1 NA	glucagon receptor b [Source:ZFIN;Acc:ZDB-GENE-050516-2]
ENSDARG00000051939	198	ENSDARG00000051939	pcxb	6.8009	2.25254	1.86347	-5.6198	0.902436	8.37872	1.51383909186009e-07 .	40 x 37	7 NA	pyruvate carboxylase b [Source:ZFIN;Acc:ZDB-GENE-000831-1]
ENSDARG00000015065	199	ENSDARG00000015065	c4	9.94262	1.49682	1.86161	-3.23782	0.940077	11.0285	3.46010053942081e-09 .	39 x 35	15 NA	complement component 4 [Source:ZFIN;Acc:ZDB-GENE-030131-5697]
ENSDARG00000099425	200	ENSDARG00000099425		8.44912	1.69068	1.85244	-4.34684	0.981015	20.2341	3.99902333469981e-13 .	39 x 37	KN150402.1 NA	complement factor I [Source:HGNC Symbol;Acc:HGNC:5394]
ENSDARG00000042920	201	ENSDARG00000042920	sult3st3	5.94076	2.3084	1.84004	-5.74932	0.93134	10.2303	9.99610738627865e-09 .	40 x 39	22 NA	sulfotransferase family 3, cytosolic sulfotransferase 3 [Source:ZFIN;Acc:ZDB-GENE-060503-628]
ENSDARG00000097606	202	ENSDARG00000097606	tmem82	4.55504	1.79187	1.83329	-4.61593	0.953337	12.6308	4.88038387480572e-10 .	40 x 36	23 NA	transmembrane protein 82 [Source:ZFIN;Acc:ZDB-GENE-131127-584]
ENSDARG00000101726	203	ENSDARG00000101726		8.32587	1.66346	1.83103	-3.75497	0.9778	18.6658	1.38333788868295e-12 .	40 x 36	25 NA	si:ch211-93f2.1 [Source:ZFIN;Acc:ZDB-GENE-041014-96]
ENSDARG00000041685	204	ENSDARG00000041685	si:dkey-105h12.2	8.233	1.93661	1.8296	-4.64007	0.975924	17.8979	2.63167265757147e-12 .	40 x 39	15 NA	si:dkey-105h12.2 [Source:ZFIN;Acc:ZDB-GENE-131118-9]
ENSDARG00000007086	205	ENSDARG00000007086	aqp10a	6.7817	1.70241	1.82921	-3.96324	0.957954	13.3549	2.15174100759441e-10 .	38 x 37	16 NA	aquaporin 10a [Source:ZFIN;Acc:ZDB-GENE-040718-40]
ENSDARG00000053241	206	ENSDARG00000053241	sts	3.14201	1.43262	1.82544	-3.55561	0.856319	6.63239	2.88025175976259e-06 .	40 x 32	1 NA	steroid sulfatase (microsomal), isozyme S [Source:ZFIN;Acc:ZDB-GENE-030717-5]
ENSDARG00000062054	207	ENSDARG00000062054	cpt1ab	6.90634	1.72036	1.8254	-3.96152	0.98236	21.0129	2.23154827949656e-13 .	40 x 37	25 NA	carnitine palmitoyltransferase 1Ab (liver) [Source:ZFIN;Acc:ZDB-GENE-030131-3250]
ENSDARG00000055901	208	ENSDARG00000055901	steap4	6.45969	1.48098	1.82128	-3.41512	0.8974	8.13567	2.22769942492818e-07 .	40 x 34	16 NA	STEAP family member 4 [Source:ZFIN;Acc:ZDB-GENE-070424-244]
ENSDARG00000091061	209	ENSDARG00000091061	slc38a3b	8.30104	1.99466	1.81961	-5.28934	0.943843	11.4268	2.08353312380893e-09 .	39 x 39	6 NA	solute carrier family 38, member 3b [Source:ZFIN;Acc:ZDB-GENE-121120-3]
ENSDARG00000077960	210	ENSDARG00000077960	si:ch211-186e20.7	7.72398	1.92505	1.81774	-5.33006	0.957609	13.2969	2.29458008149663e-10 .	40 x 40	5 NA	si:ch211-186e20.7 [Source:ZFIN;Acc:ZDB-GENE-110407-6]
ENSDARG00000102518	211	ENSDARG00000102518		2.03545	1.52565	1.81636	-2.74637	0.846227	6.35279	4.79471439995827e-06 .	40 x 34	6 NA
ENSDARG00000029952	212	ENSDARG00000029952	ampd2b	4.86709	1.38815	1.81095	-2.95908	0.921092	9.46299	2.94372187736869e-08 .	40 x 33	8 NA	adenosine monophosphate deaminase 2b [Source:ZFIN;Acc:ZDB-GENE-070713-5]
ENSDARG00000016319	213	ENSDARG00000016319	c9	11.1493	1.36774	1.81077	-3.22529	0.950977	12.2999	7.18817672051841e-10 .	40 x 33	5 NA	complement component 9 [Source:ZFIN;Acc:ZDB-GENE-050522-442]
ENSDARG00000030781	214	ENSDARG00000030781	acads	5.15103	1.33506	1.80744	-2.91013	0.861916	6.79943	2.13509906887843e-06 .	40 x 31	10 NA	acyl-CoA dehydrogenase, C-2 to C-3 short chain [Source:ZFIN;Acc:ZDB-GENE-040808-64]
ENSDARG00000000804	215	ENSDARG00000000804	rassf6	3.25486	1.838	1.8061	-3.76716	0.926345	9.83701	1.72541011478344e-08 .	39 x 40	10 NA	Ras association (RalGDS/AF-6) domain family 6 [Source:ZFIN;Acc:ZDB-GENE-030616-513]
ENSDARG00000104172	216	ENSDARG00000104172	diabloa	9.97	1.98925	1.80444	-4.4117	0.924125	9.67443	2.17240355704362e-08 .	40 x 36	15 NA	diablo, IAP-binding mitochondrial protein a [Source:ZFIN;Acc:ZDB-GENE-040426-1303]
ENSDARG00000031161	217	ENSDARG00000031161	nr1d4a	2.84493	1.62637	1.79512	-2.82445	0.795975	5.25978	3.89013967870833e-05 .	40 x 31	23 NA	nuclear receptor subfamily 1, group D, member 4a [Source:ZFIN;Acc:ZDB-GENE-080403-5]
ENSDARG00000025420	218	ENSDARG00000025420	fzd5	4.22824	1.6144	1.79069	-3.48658	0.773597	4.88322	8.28759360333997e-05 .	39 x 32	9 NA	frizzled class receptor 5 [Source:ZFIN;Acc:ZDB-GENE-990415-218]
ENSDARG00000040253	219	ENSDARG00000040253	onecutl	7.77823	1.49681	1.78998	-2.92841	0.852101	6.51232	3.58016867307853e-06 .	40 x 34	16 NA	one cut domain, family member, like [Source:ZFIN;Acc:ZDB-GENE-020531-1]
ENSDARG00000103727	220	ENSDARG00000103727		7.98634	2.29658	1.78971	-6.47649	0.96551	14.8331	4.51783055410715e-11 .	40 x 40	23 NA	transferrin receptor 2 [Source:HGNC Symbol;Acc:HGNC:11762]
ENSDARG00000063635	221	ENSDARG00000063635	nrxn1b	9.14038	2.02299	1.78875	-5.21447	0.983731	21.9035	1.17239551400417e-13 .	40 x 38	13 NA	neurexin 1b [Source:ZFIN;Acc:ZDB-GENE-070206-3]
ENSDARG00000029219	222	ENSDARG00000029219		2.81463	1.63935	1.78859	-3.34334	0.873052	7.16165	1.13023015813063e-06 .	40 x 32	23 NA	arginine vasopressin receptor 2a, duplicate b [Source:ZFIN;Acc:ZDB-GENE-110411-48]
ENSDARG00000089177	223	ENSDARG00000089177	cyp46a1.3	5.58877	1.70124	1.787	-4.10425	0.976449	18.1037	2.20978790821391e-12 .	40 x 36	20 NA	cytochrome P450, family 46, subfamily A, polypeptide 1, tandem duplicate 3 [Source:ZFIN;Acc:ZDB-GENE-060519-40]
ENSDARG00000018478	224	ENSDARG00000018478	agxtb	10.5451	1.65662	1.78362	-4.21827	0.933972	10.4546	7.37356053992499e-09 .	38 x 37	2 NA	alanine-glyoxylate aminotransferase b [Source:ZFIN;Acc:ZDB-GENE-010302-3]
ENSDARG00000006615	225	ENSDARG00000006615	hnf1ba	6.39687	1.75984	1.78165	-3.99426	0.978763	19.0983	9.73221503386412e-13 .	40 x 39	15 NA	HNF1 homeobox Ba [Source:ZFIN;Acc:ZDB-GENE-020104-1]
ENSDARG00000110341	226	ENSDARG00000110341		5.99357	2.09189	1.78052	-4.92806	0.985934	23.5963	3.68594044175552e-14 .	40 x 40
ENSDARG00000062101	227	ENSDARG00000062101	iffo2a	5.54865	2.24643	1.77736	-4.59071	0.943271	11.3639	2.25535701225965e-09 .	40 x 37	23 NA	intermediate filament family orphan 2a [Source:ZFIN;Acc:ZDB-GENE-090313-342]
ENSDARG00000116986	228	ENSDARG00000116986		3.53167	1.91323	1.7766	-3.99983	0.928829	10.0276	1.3217776428931e-08 .	40 x 38
ENSDARG00000093382	229	ENSDARG00000093382	uqcc3	3.61621	1.58355	1.7728	-3.80702	0.937325	10.7597	4.91220553122673e-09 .	40 x 34	10 NA	ubiquinol-cytochrome c reductase complex assembly factor 3 [Source:ZFIN;Acc:ZDB-GENE-030131-8451]
ENSDARG00000071216	230	ENSDARG00000071216	si:ch211-133n4.9	6.20225	2.27527	1.77115	-6.09166	0.967167	15.2226	3.06261682680997e-11 .	40 x 39	19 NA	si:ch211-133n4.9 [Source:ZFIN;Acc:ZDB-GENE-070424-126]
ENSDARG00000093728	231	ENSDARG00000093728		1.63165	1.25624	1.76915	-2.28877	0.720352	4.15423	0.000373344856569702 .	39 x 31	13 NA
ENSDARG00000058445	232	ENSDARG00000058445	zgc:136472	5.75204	1.88353	1.76864	-4.47743	0.973945	17.1784	4.92073048974362e-12 .	40 x 39	1 NA	zgc:136472 [Source:ZFIN;Acc:ZDB-GENE-060421-2552]
ENSDARG00000100912	233	ENSDARG00000100912	zgc:162297	3.3175	1.54783	1.76861	-3.7356	0.88086	7.44322	6.97789982684327e-07 .	40 x 33	7 NA	zgc:162297 [Source:ZFIN;Acc:ZDB-GENE-070410-62]
ENSDARG00000038199	234	ENSDARG00000038199	cdab	7.37364	1.83022	1.76664	-4.67349	0.893606	7.9635	2.94206993212143e-07 .	38 x 37	11 NA	cytidine deaminase b [Source:ZFIN;Acc:ZDB-GENE-040426-1911]
ENSDARG00000093198	235	ENSDARG00000093198	c3a.4	4.89309	1.82297	1.76657	-5.08768	0.908229	8.68134	9.45309711619657e-08 .	40 x 34	1 NA	complement C3 [Source:HGNC Symbol;Acc:HGNC:1318]
ENSDARG00000077872	236	ENSDARG00000077872		9.67624	1.56563	1.76616	-3.50529	0.975833	17.8627	2.7121638268568e-12 .	38 x 36	15 NA
ENSDARG00000102230	237	ENSDARG00000102230		2.41109	1.40125	1.76527	-2.96862	0.830653	5.96743	9.84982379770294e-06 .	40 x 32	3 NA	si:ch211-8c17.3 [Source:ZFIN;Acc:ZDB-GENE-091204-353]
ENSDARG00000077691	238	ENSDARG00000077691	slc13a5a	7.79711	1.81224	1.764	-4.43777	0.960587	13.8223	1.29353416866707e-10 .	39 x 40	21 NA	info solute carrier family 13 (sodium-dependent citrate transporter), member 5a [Source:ZFIN;Acc:ZDB-GENE-030131-4628]
ENSDARG00000104597	239	ENSDARG00000104597		2.05115	1.52054	1.76297	-2.73746	0.88636	7.65759	4.8677458297508e-07 .	40 x 32	22 NA
ENSDARG00000092155	240	ENSDARG00000092155	apoc2	9.97673	1.747	1.76048	-4.05341	0.98223	20.9342	2.36366481942696e-13 .	40 x 40	16 NA	apolipoprotein C-II [Source:ZFIN;Acc:ZDB-GENE-030131-2168]
ENSDARG00000075159	241	ENSDARG00000075159	mfi2	5.7166	2.17877	1.76033	-5.57661	0.930086	10.1277	1.15077012363685e-08 .	40 x 40	6 NA	antigen p97 (melanoma associated) identified by monoclonal antibodies 133.2 and 96.5 [Source:ZFIN;Acc:ZDB-GENE-050309-40]
ENSDARG00000003181	242	ENSDARG00000003181	sult1st4	5.15729	1.83372	1.7574	-4.9326	0.926146	9.82221	1.76178314159614e-08 .	40 x 37	8 NA	sulfotransferase family 1, cytosolic sulfotransferase 4 [Source:ZFIN;Acc:ZDB-GENE-040426-2054]
ENSDARG00000070930	243	ENSDARG00000070930	cart1	2.18172	1.54849	1.74951	-2.68783	0.849909	6.4518	3.9981104686948e-06 .	40 x 31	22 NA	cocaine- and amphetamine-regulated transcript 1 [Source:ZFIN;Acc:ZDB-GENE-030131-8025]
ENSDARG00000104205	244	ENSDARG00000104205	cfhl3	7.63393	1.50751	1.749	-3.51189	0.94252	11.2826	2.49960785403402e-09 .	40 x 35	22 NA	complement factor H like 3 [Source:ZFIN;Acc:ZDB-GENE-050208-423]
ENSDARG00000042379	245	ENSDARG00000042379	zgc:103681	5.11634	2.43602	1.74567	-5.30334	0.970221	16.0221	1.41608946790939e-11 .	40 x 40	15 NA	zgc:103681 [Source:ZFIN;Acc:ZDB-GENE-041010-17]
ENSDARG00000017388	246	ENSDARG00000017388	gstt1b	4.67446	1.33052	1.74321	-3.06604	0.856592	6.64032	2.83935358036391e-06 .	39 x 32	21 NA	glutathione S-transferase theta 1b [Source:ZFIN;Acc:ZDB-GENE-040426-1491]
ENSDARG00000019713	247	ENSDARG00000019713		2.78105	1.48825	1.74205	-3.26814	0.867908	6.98905	1.52700573774478e-06 .	40 x 32	21 NA	organic anion transporter X [Source:ZFIN;Acc:ZDB-GENE-070115-1]
ENSDARG00000088390	248	ENSDARG00000088390	nme4	5.21238	2.152	1.74071	-5.17378	0.972908	16.8327	6.70308253347685e-12 .	40 x 39	3 NA	NME/NM23 nucleoside diphosphate kinase 4 [Source:ZFIN;Acc:ZDB-GENE-040426-1043]
ENSDARG00000090953	249	ENSDARG00000090953		4.683	1.76979	1.73995	-4.71913	0.887834	7.71755	4.40609286278537e-07 .	40 x 34	15 NA	immunoglobulin superfamily, member 5b [Source:ZFIN;Acc:ZDB-GENE-130530-1011]
ENSDARG00000074457	250	ENSDARG00000074457	si:dkey-96f10.1	6.50664	2.03817	1.73649	-6.32043	0.941238	11.1474	2.96956104151036e-09 .	39 x 40	23 NA	si:dkey-96f10.1 [Source:ZFIN;Acc:ZDB-GENE-090312-154]
ENSDARG00000008192	251	ENSDARG00000008192	pank1a	6.47432	1.85893	1.73265	-4.60519	0.955883	13.0164	3.14031023407324e-10 .	40 x 38	17 NA	pantothenate kinase 1a [Source:ZFIN;Acc:ZDB-GENE-040426-2846]
ENSDARG00000026482	252	ENSDARG00000026482	arhgap12b	4.86022	1.56346	1.73113	-3.98552	0.948484	11.9749	1.060397325503e-09 .	38 x 35	12 NA	Rho GTPase activating protein 12b [Source:ZFIN;Acc:ZDB-GENE-040426-1727]
ENSDARG00000099930	253	ENSDARG00000099930	col27a1b	1.93422	1.21794	1.72869	-2.47651	0.828611	5.92051	1.07669912663422e-05 .	40 x 31	5 NA	collagen, type XXVII, alpha 1b [Source:ZFIN;Acc:ZDB-GENE-100119-2]
ENSDARG00000105151	254	ENSDARG00000105151	cyp2k21	3.97305	1.80969	1.71803	-3.99665	0.852314	6.51828	3.54160873883291e-06 .	40 x 34	3 NA	cytochrome P450, family 2, subfamily k, polypeptide 21 [Source:ZFIN;Acc:ZDB-GENE-091113-17]
ENSDARG00000093068	255	ENSDARG00000093068	LOC792509	9.90322	1.85882	1.71792	-4.62663	0.9811	20.2809	3.85802501057242e-13 .	40 x 39	22 NA	complement component c3b, tandem duplicate 1 [Source:ZFIN;Acc:ZDB-GENE-030131-2211]
ENSDARG00000001879	256	ENSDARG00000001879	nav2b	7.77443	1.93562	1.71533	-4.17678	0.939797	11.0003	3.5884887283899e-09 .	40 x 37	25 NA	neuron navigator 2b [Source:ZFIN;Acc:ZDB-GENE-061207-13]
ENSDARG00000103785	257	ENSDARG00000103785	sult2st2	4.90986	1.60472	1.71455	-3.77724	0.957531	13.2839	2.32795338561687e-10 .	40 x 35	12 NA	sulfotransferase family 2, cytosolic sulfotransferase 2 [Source:ZFIN;Acc:ZDB-GENE-061117-5]
ENSDARG00000067889	258	ENSDARG00000067889	gltpd2	5.87425	2.09629	1.71019	-4.40742	0.937344	10.7615	4.90060658719926e-09 .	40 x 40	5 NA	glycolipid transfer protein domain containing 2 [Source:ZFIN;Acc:ZDB-GENE-060526-346]
ENSDARG00000037067	259	ENSDARG00000037067	dnajc22	5.70133	2.06357	1.71017	-5.34723	0.930574	10.1673	1.0897228119866e-08 .	40 x 40	23 NA	DnaJ (Hsp40) homolog, subfamily C, member 22 [Source:ZFIN;Acc:ZDB-GENE-090313-196]
ENSDARG00000099424	260	ENSDARG00000099424	lcat	5.86841	2.21324	1.70817	-5.48094	0.95979	13.6762	1.514222081056e-10 .	40 x 39	25 NA	lecithin-cholesterol acyltransferase [Source:ZFIN;Acc:ZDB-GENE-010716-3]
ENSDARG00000058775	261	ENSDARG00000058775	zgc:175176	3.80176	1.7842	1.70416	-3.99526	0.937031	10.7321	5.09462905196045e-09 .	40 x 39	17 NA	zgc:175176 [Source:ZFIN;Acc:ZDB-GENE-080204-92]
ENSDARG00000116628	262	ENSDARG00000116628		6.79478	1.77728	1.69845	-4.65205	0.960448	13.7965	1.32987731937817e-10 .	39 x 38
ENSDARG00000088911	263	ENSDARG00000088911	cbln17	6.996	1.77452	1.69702	-4.02797	0.969498	15.8221	1.71190839282076e-11 .	40 x 37	10 NA	cerebellin 17 [Source:ZFIN;Acc:ZDB-GENE-111109-4]
ENSDARG00000045444	264	ENSDARG00000045444	fzd8a	5.33467	1.75165	1.69528	-4.12937	0.928985	10.0399	1.29933068748755e-08 .	39 x 40	24 NA	frizzled class receptor 8a [Source:ZFIN;Acc:ZDB-GENE-000328-3]
ENSDARG00000043587	265	ENSDARG00000043587	srd5a2a	6.39202	2.40927	1.69477	-5.85832	0.952038	12.4458	6.05373307038803e-10 .	40 x 40	1 NA	steroid-5-alpha-reductase, alpha polypeptide 2a [Source:ZFIN;Acc:ZDB-GENE-050417-199]
ENSDARG00000077666	266	ENSDARG00000077666	evi5a	4.30612	2.01265	1.68796	-4.42223	0.965142	14.7504	4.91199303453982e-11 .	40 x 40	2 NA	ecotropic viral integration site 5a [Source:ZFIN;Acc:ZDB-GENE-110218-2]
ENSDARG00000097974	267	ENSDARG00000097974		3.02579	1.67992	1.6872	-3.52349	0.946384	11.7183	1.45022460706912e-09 .	40 x 35	17 NA
ENSDARG00000057498	268	ENSDARG00000057498		8.14693	1.60203	1.68586	-3.79684	0.969459	15.8115	1.72930558761664e-11 .	38 x 37	12 NA	hyaluronan binding protein 2 [Source:ZFIN;Acc:ZDB-GENE-030131-4721]
ENSDARG00000036135	269	ENSDARG00000036135	bbox1	7.34275	1.59204	1.6839	-3.31603	0.948827	12.0182	1.0063267996685e-09 .	40 x 35	7 NA	butyrobetaine (gamma), 2-oxoglutarate dioxygenase (gamma-butyrobetaine hydroxylase) 1 [Source:ZFIN;Acc:ZDB-GENE-050417-218]
ENSDARG00000102945	270	ENSDARG00000102945	ccl39.2	4.90782	1.47983	1.68027	-3.20808	0.914209	9.0238	5.62143849247576e-08 .	38 x 34	25 NA	chemokine (C-C motif) ligand 39, duplicate 2 [Source:ZFIN;Acc:ZDB-GENE-131120-38]
ENSDARG00000017444	271	ENSDARG00000017444	hal	7.91899	1.91715	1.67863	-4.84033	0.960919	13.8846	1.21009979814346e-10 .	39 x 38	25 NA	histidine ammonia-lyase [Source:ZFIN;Acc:ZDB-GENE-070410-5]
ENSDARG00000033251	272	ENSDARG00000033251	osbpl3a	6.37592	1.70381	1.67544	-3.63724	0.945174	11.5771	1.7268468877063e-09 .	38 x 37	19 NA	oxysterol binding protein-like 3a [Source:ZFIN;Acc:ZDB-GENE-040912-77]
ENSDARG00000040610	273	ENSDARG00000040610	si:ch73-352p4.8	2.54865	1.56257	1.67169	-3.12395	0.941078	11.1307	3.03359004583115e-09 .	40 x 34	4 NA	si:ch73-352p4.8 [Source:ZFIN;Acc:ZDB-GENE-140106-36]
ENSDARG00000101457	274	ENSDARG00000101457	cdc42ep4a	4.77795	1.88114	1.6704	-4.63254	0.954638	12.8238	3.90835586117078e-10 .	40 x 40	3 NA	CDC42 effector protein (Rho GTPase binding) 4a [Source:ZFIN;Acc:ZDB-GENE-040704-22]
ENSDARG00000077288	275	ENSDARG00000077288	si:ch211-188c16.1	5.67315	1.84349	1.67015	-5.3654	0.962569	14.2058	8.61357651871231e-11 .	40 x 37	2 NA	si:ch211-188c16.1 [Source:ZFIN;Acc:ZDB-GENE-070912-162]
ENSDARG00000039211	276	ENSDARG00000039211	zgc:77439	7.47227	1.53399	1.66801	-3.19202	0.939027	10.9239	3.96258159618412e-09 .	40 x 35	7 NA	zgc:77439 [Source:ZFIN;Acc:ZDB-GENE-031010-24]
ENSDARG00000001818	277	ENSDARG00000001818	c3b.2	9.70731	1.70086	1.66523	-3.77867	0.972661	16.7533	7.20223880534832e-12 .	40 x 37	22 NA	complement component c3b, tandem duplicate 2 [Source:ZFIN;Acc:ZDB-GENE-030131-3063]
ENSDARG00000099554	278	ENSDARG00000099554	sec16b	6.29878	1.9511	1.66499	-4.65931	0.944726	11.5259	1.84060278130005e-09 .	40 x 40	6 NA	SEC16 homolog B, endoplasmic reticulum export factor [Source:ZFIN;Acc:ZDB-GENE-050208-274]
ENSDARG00000035601	279	ENSDARG00000035601	dao.3	5.16024	1.63863	1.66367	-3.80496	0.952099	12.4543	5.99344462948181e-10 .	39 x 36	5 NA	D-amino-acid oxidase, tandem duplicate 3 [Source:ZFIN;Acc:ZDB-GENE-040426-1894]
ENSDARG00000018846	280	ENSDARG00000018846		7.46469	1.72894	1.66124	-4.10078	0.971405	16.3655	1.02740038698812e-11 .	39 x 37	10 NA	diacylglycerol O-acyltransferase 2 [Source:ZFIN;Acc:ZDB-GENE-050913-15]
ENSDARG00000079403	281	ENSDARG00000079403		6.01982	1.83399	1.65758	-5.63063	0.913519	8.98259	5.97991531847697e-08 .	39 x 37	5 NA	si:dkey-204l11.1 [Source:ZFIN;Acc:ZDB-GENE-060526-247]
ENSDARG00000089338	282	ENSDARG00000089338	si:ch211-110e21.3	3.77784	1.82836	1.65609	-4.17862	0.926262	9.8308	1.74058010227185e-08 .	40 x 37	3 NA	si:ch211-110e21.3 [Source:ZFIN;Acc:ZDB-GENE-131121-389]
ENSDARG00000086569	283	ENSDARG00000086569	zgc:172051	9.0308	1.85725	1.65463	-4.08169	0.987951	25.5337	1.0769163338864e-14 .	40 x 38	3 NA	zgc:172051 [Source:ZFIN;Acc:ZDB-GENE-080219-23]
ENSDARG00000053831	284	ENSDARG00000053831	vtnb	9.30124	1.70003	1.65059	-4.26095	0.984732	22.6274	7.0832228971085e-14 .	39 x 39	21 NA	vitronectin b [Source:ZFIN;Acc:ZDB-GENE-041116-1]
ENSDARG00000019207	285	ENSDARG00000019207	abo	4.49754	1.24305	1.64765	-2.62476	0.916928	9.19107	4.38261152924113e-08 .	40 x 32	5 NA	ABO blood group (transferase A, alpha 1-3-N-acetylgalactosaminyltransferase; transferase B, alpha 1-3-galactosyltransferase) [Source:ZFIN;Acc:ZDB-GENE-081104-23]
ENSDARG00000105052	286	ENSDARG00000105052	cfhl5	7.86433	1.37539	1.64581	-3.31261	0.899757	8.24723	1.86402389856788e-07 .	40 x 33	22 NA	complement factor H like 5 [Source:ZFIN;Acc:ZDB-GENE-050208-782]
ENSDARG00000095751	287	ENSDARG00000095751	leg1.2	9.57597	1.55987	1.64442	-3.41445	0.978208	18.8456	1.19415588528682e-12 .	40 x 36	20 NA	liver-enriched gene 1, tandem duplicate 2 [Source:ZFIN;Acc:ZDB-GENE-040426-2281]
ENSDARG00000022372	288	ENSDARG00000022372	kng1	10.2677	1.4941	1.64408	-3.88292	0.979219	19.3136	8.1912254756844e-13 .	38 x 35	22 NA	kininogen 1 [Source:ZFIN;Acc:ZDB-GENE-041010-56]
ENSDARG00000069292	289	ENSDARG00000069292	acot16	6.26012	2.33822	1.64135	-5.8341	0.937018	10.7309	5.10268372000411e-09 .	40 x 40	4 NA	acyl-CoA thioesterase 16 [Source:ZFIN;Acc:ZDB-GENE-041210-201]
ENSDARG00000076838	290	ENSDARG00000076838	apom	10.4713	1.55439	1.63727	-3.80793	0.954105	12.7439	4.28357349591124e-10 .	38 x 36	2 NA	apolipoprotein M [Source:ZFIN;Acc:ZDB-GENE-010605-5]
ENSDARG00000015337	291	ENSDARG00000015337	comta	7.00128	1.99049	1.63658	-5.60945	0.959322	13.5922	1.65877533930825e-10 .	40 x 40	8 NA	catechol-O-methyltransferase a [Source:ZFIN;Acc:ZDB-GENE-050913-117]
ENSDARG00000093079	292	ENSDARG00000093079	proca	7.16181	1.75453	1.63641	-4.74237	0.876368	7.27818	9.24542468250245e-07 .	40 x 35	2 NA	protein C (inactivator of coagulation factors Va and VIIIa), a [Source:ZFIN;Acc:ZDB-GENE-060824-5]
ENSDARG00000040815	293	ENSDARG00000040815	tsku	8.14502	1.6107	1.63512	-4.12415	0.937045	10.7333	5.08609265814641e-09 .	40 x 36	15 NA	tsukushi small leucine rich proteoglycan homolog (Xenopus laevis) [Source:ZFIN;Acc:ZDB-GENE-030131-4683]
ENSDARG00000100598	294	ENSDARG00000100598		2.34615	1.24138	1.63144	-2.82436	0.855986	6.62274	2.93083183522391e-06 .	38 x 32	24 NA	cadherin 19 [Source:HGNC Symbol;Acc:HGNC:1758]
ENSDARG00000058690	295	ENSDARG00000058690	cgnb	4.49533	1.48465	1.63079	-4.36379	0.882099	7.49027	6.44430272922492e-07 .	40 x 33	19 NA	cingulin b [Source:ZFIN;Acc:ZDB-GENE-050208-72]
ENSDARG00000070168	296	ENSDARG00000070168	sod3a	6.69053	1.73971	1.62874	-4.47528	0.966527	15.0688	3.5669245335157e-11 .	40 x 38	7 NA	superoxide dismutase 3, extracellular a [Source:ZFIN;Acc:ZDB-GENE-050309-208]
ENSDARG00000036171	297	ENSDARG00000036171	rnasel3	9.26032	1.76424	1.62856	-4.46988	0.984792	22.673	6.86117829218347e-14 .	40 x 37	14 NA	ribonuclease like 3 [Source:ZFIN;Acc:ZDB-GENE-050809-5]
ENSDARG00000062549	298	ENSDARG00000062549	acmsd	6.02191	1.77328	1.62484	-4.67531	0.961984	14.0895	9.734058004085e-11 .	40 x 37	9 NA	aminocarboxymuconate semialdehyde decarboxylase [Source:ZFIN;Acc:ZDB-GENE-070410-103]
ENSDARG00000029497	299	ENSDARG00000029497	tfcp2l1	7.87236	1.73902	1.62409	-4.04137	0.94382	11.4244	2.08999617612449e-09 .	40 x 37	9 NA	transcription factor CP2-like 1 [Source:ZFIN;Acc:ZDB-GENE-040704-58]
ENSDARG00000068726	300	ENSDARG00000068726	masp1	5.59276	1.48283	1.62329	-3.70361	0.9281	9.97073	1.43058558332854e-08 .	39 x 35	15 NA	mannan-binding lectin serine peptidase 1 [Source:ZFIN;Acc:ZDB-GENE-110421-4]
ENSDARG00000039406	301	ENSDARG00000039406	prom2	6.2974	2.04298	1.62018	-5.59404	0.967318	15.2595	2.95325985888439e-11 .	40 x 38	13 NA	prominin 2 [Source:ZFIN;Acc:ZDB-GENE-080723-16]
ENSDARG00000045299	302	ENSDARG00000045299	vmo1b	7.37765	1.57916	1.61414	-3.50839	0.992584	32.6607	2.22044604925031e-16 .	40 x 36	21 NA	vitelline membrane outer layer 1 homolog b [Source:ZFIN;Acc:ZDB-GENE-120215-131]
ENSDARG00000053802	303	ENSDARG00000053802	c1ql4l	5.74924	2.26724	1.61304	-5.60856	0.922363	9.55013	2.59572696670318e-08 .	40 x 40	2 NA	cerebellin 5 [Source:ZFIN;Acc:ZDB-GENE-070912-577]
ENSDARG00000098849	304	ENSDARG00000098849	LOC100329459	5.5298	1.93813	1.6119	-5.209	0.967116	15.2102	3.10036440964723e-11 .	40 x 40	17 NA	solute carrier family 25 member 29 [Source:HGNC Symbol;Acc:HGNC:20116]
ENSDARG00000019772	305	ENSDARG00000019772	si:ch1073-280e3.1	9.63404	1.44533	1.611	-3.4861	0.985679	23.3804	4.25215418431435e-14 .	38 x 35	15 NA	si:ch1073-280e3.1 [Source:ZFIN;Acc:ZDB-GENE-110411-261]
ENSDARG00000062756	306	ENSDARG00000062756	pllp	4.20927	1.78668	1.61076	-4.52556	0.982278	20.963	2.31370478331883e-13 .	40 x 39	18 NA	plasmolipin [Source:ZFIN;Acc:ZDB-GENE-050419-195]
ENSDARG00000102138	307	ENSDARG00000102138	foxa1	5.40964	2.01042	1.60899	-5.47448	0.94881	12.0161	1.00894981258648e-09 .	40 x 40	17 NA	forkhead box A1 [Source:ZFIN;Acc:ZDB-GENE-990415-78]
ENSDARG00000104108	308	ENSDARG00000104108	slco1d1	9.07115	1.83087	1.60883	-4.4989	0.988664	26.3383	6.66133814775094e-15 .	40 x 38	4 NA	solute carrier organic anion transporter family, member 1D1 [Source:ZFIN;Acc:ZDB-GENE-030131-5044]
ENSDARG00000088972	309	ENSDARG00000088972	si:dkey-238d18.4	5.96262	1.96725	1.60854	-5.894	0.929559	10.0855	1.21991130530574e-08 .	39 x 40	15 NA	si:dkey-238d18.4 [Source:ZFIN;Acc:ZDB-GENE-131121-307]
ENSDARG00000056239	310	ENSDARG00000056239	tmem45b	1.88252	1.35343	1.60836	-2.50257	0.886141	7.64879	4.93967795112127e-07 .	40 x 32	21 NA	transmembrane protein 45B [Source:ZFIN;Acc:ZDB-GENE-040426-1904]
ENSDARG00000078001	311	ENSDARG00000078001	kbtbd7	2.94667	1.50853	1.60665	-3.26891	0.754699	4.60133	0.000147477895987791 .	39 x 31	9 NA	kelch repeat and BTB (POZ) domain containing 7 [Source:ZFIN;Acc:ZDB-GENE-070912-204]
ENSDARG00000074319	312	ENSDARG00000074319	sall1a	6.85508	2.07169	1.60646	-5.85119	0.961318	13.9603	1.11617493026017e-10 .	40 x 39	7 NA	spalt-like transcription factor 1a [Source:ZFIN;Acc:ZDB-GENE-020228-2]
ENSDARG00000092170	313	ENSDARG00000092170	apoc1	12.0559	1.43301	1.6048	-3.40462	0.968942	15.673	1.9746426715983e-11 .	40 x 34	16 NA	apolipoprotein C-I [Source:ZFIN;Acc:ZDB-GENE-030131-1074]
ENSDARG00000104028	314	ENSDARG00000104028	si:dkey-74k8.3	4.06018	1.45097	1.60443	-4.0142	0.855531	6.60958	3.0012991204531e-06 .	39 x 33	14 NA	si:dkey-74k8.3 [Source:ZFIN;Acc:ZDB-GENE-141222-20]
ENSDARG00000103760	315	ENSDARG00000103760	cfhl2	7.88189	1.7709	1.60329	-4.46306	0.956168	13.0616	2.98429059242267e-10 .	39 x 40	22 NA	complement factor H like 2 [Source:ZFIN;Acc:ZDB-GENE-041114-123]
ENSDARG00000017422	316	ENSDARG00000017422	apmap	8.38188	1.3573	1.60315	-2.85892	0.966433	15.0465	3.64696051136093e-11 .	40 x 33	13 NA	adipocyte plasma membrane associated protein [Source:ZFIN;Acc:ZDB-GENE-020919-1]
ENSDARG00000030872	317	ENSDARG00000030872	cetp	7.71656	1.79105	1.60314	-4.48723	0.975752	17.832	2.78443934575989e-12 .	40 x 37	18 NA	cholesteryl ester transfer protein, plasma [Source:ZFIN;Acc:ZDB-GENE-041114-54]
ENSDARG00000098694	318	ENSDARG00000098694		7.16287	1.74128	1.60299	-4.91762	0.949187	12.0642	9.52161238743088e-10 .	39 x 39	14 NA	solute carrier family 16 member 2 [Source:HGNC Symbol;Acc:HGNC:10923]
ENSDARG00000073688	319	ENSDARG00000073688	nav2a	6.69566	2.1606	1.59937	-6.16723	0.934169	10.4718	7.20424275790776e-09 .	40 x 40	7 NA	neuron navigator 2a [Source:ZFIN;Acc:ZDB-GENE-120502-3]
ENSDARG00000100731	320	ENSDARG00000100731	slc27a2b	7.03889	1.71108	1.59684	-4.06431	0.96584	14.9085	4.1872838529855e-11 .	40 x 36	25 NA	zgc:101540 [Source:ZFIN;Acc:ZDB-GENE-041212-67]
ENSDARG00000053518	321	ENSDARG00000053518	adhfe1	4.53337	1.46649	1.5958	-3.29157	0.838972	6.16693	6.76811059574511e-06 .	40 x 31	2 NA	alcohol dehydrogenase, iron containing, 1 [Source:ZFIN;Acc:ZDB-GENE-040426-2070]
ENSDARG00000104470	322	ENSDARG00000104470	syngr2b	2.27897	1.43812	1.59564	-2.84854	0.931783	10.2671	9.50558287637904e-09 .	39 x 34	11 NA	synaptogyrin 2b [Source:ZFIN;Acc:ZDB-GENE-070424-19]
ENSDARG00000095590	323	ENSDARG00000095590	spp2	7.80207	1.62983	1.59297	-3.9427	0.887848	7.71813	4.40184647065855e-07 .	39 x 36	1 NA	secreted phosphoprotein 2 [Source:ZFIN;Acc:ZDB-GENE-090313-223]
ENSDARG00000117665	324	ENSDARG00000117665		2.89166	1.50516	1.58325	-3.23497	0.867263	6.96807	1.58430295460477e-06 .	40 x 32
ENSDARG00000033579	325	ENSDARG00000033579	mtrf1	2.96323	1.40993	1.58192	-3.39503	0.911915	8.88849	6.89162705791446e-08 .	38 x 34	6 NA	mitochondrial translational release factor 1 [Source:ZFIN;Acc:ZDB-GENE-050220-8]
ENSDARG00000098686	326	ENSDARG00000098686		4.96094	2.14811	1.58192	-5.15274	0.990816	29.31	1.22124532708767e-15 .	40 x 40	10 NA	transmembrane protease, serine 2 [Source:ZFIN;Acc:ZDB-GENE-041212-48]
ENSDARG00000094879	327	ENSDARG00000094879		7.70188	1.89597	1.5797	-4.55623	0.968701	15.6098	2.0987656057514e-11 .	40 x 39	21 NA	si:dkey-277m11.2 [Source:ZFIN;Acc:ZDB-GENE-060526-285]
ENSDARG00000018643	328	ENSDARG00000018643	igf2a	8.68153	1.78754	1.57776	-4.04101	0.918248	9.27512	3.87193412887399e-08 .	40 x 38	7 NA	insulin-like growth factor 2a [Source:ZFIN;Acc:ZDB-GENE-991111-3]
ENSDARG00000075614	329	ENSDARG00000075614		5.01398	1.82907	1.57737	-5.14231	0.962833	14.259	8.14670553239694e-11 .	40 x 38	16 NA	apolipoprotein C-IV [Source:ZFIN;Acc:ZDB-GENE-081022-25]
ENSDARG00000010267	330	ENSDARG00000010267	dpydb	8.44225	1.72043	1.57657	-4.29259	0.961567	14.0083	1.06076036843206e-10 .	40 x 37	2 NA	dihydropyrimidine dehydrogenase b [Source:ZFIN;Acc:ZDB-GENE-040426-2459]
ENSDARG00000092285	331	ENSDARG00000092285	cenpv	2.57866	1.38617	1.57547	-2.90903	0.872889	7.15602	1.14130866424311e-06 .	40 x 32	5 NA	centromere protein V [Source:ZFIN;Acc:ZDB-GENE-060526-76]
ENSDARG00000075053	332	ENSDARG00000075053	zgc:174379	2.97843	1.46449	1.57415	-3.43608	0.909824	8.76951	8.25827660699829e-08 .	39 x 34	17 NA	zgc:174379 [Source:ZFIN;Acc:ZDB-GENE-080212-12]
ENSDARG00000029105	333	ENSDARG00000029105	ftr51	6.20964	1.53588	1.57037	-3.70079	0.955126	12.8983	3.59007490402519e-10 .	40 x 34	4 NA	finTRIM family, member 51 [Source:ZFIN;Acc:ZDB-GENE-081104-54]
ENSDARG00000043997	334	ENSDARG00000043997		7.37599	2.04759	1.57011	-4.69799	0.954702	12.8337	3.8648051425838e-10 .	40 x 40	25 NA	cytochrome P450, family 2, subfamily X, polypeptide 8 [Source:ZFIN;Acc:ZDB-GENE-040704-28]
ENSDARG00000055036	335	ENSDARG00000055036	itih3a	10.561	1.60517	1.56984	-3.98966	0.984985	22.8217	6.19504447740837e-14 .	39 x 37	11 NA	inter-alpha-trypsin inhibitor heavy chain 3a [Source:ZFIN;Acc:ZDB-GENE-050522-262]
ENSDARG00000100167	336	ENSDARG00000100167	csdc2b	6.46293	1.84221	1.56754	-5.18467	0.926127	9.82075	1.76540273510994e-08 .	39 x 37	3 NA	cold shock domain containing C2 [Source:HGNC Symbol;Acc:HGNC:30359]
ENSDARG00000102722	337	ENSDARG00000102722	itih3b	10.9332	1.58677	1.56701	-3.75486	0.984237	22.2607	9.12603326241879e-14 .	38 x 37	11 NA	inter-alpha-trypsin inhibitor heavy chain 3b [Source:ZFIN;Acc:ZDB-GENE-040426-2716]
ENSDARG00000095315	338	ENSDARG00000095315		9.76478	1.47316	1.56382	-3.31227	0.939621	10.9828	3.67079966423489e-09 .	40 x 35	15 NA
ENSDARG00000093774	339	ENSDARG00000093774	rbp2b	7.71251	1.8176	1.56027	-4.63602	0.967775	15.3726	2.64280819450846e-11 .	39 x 39	2 NA	retinol binding protein 2b, cellular [Source:ZFIN;Acc:ZDB-GENE-040715-7]
ENSDARG00000068493	340	ENSDARG00000068493	si:zfos-411a11.2	4.19142	1.64476	1.55971	-4.48346	0.951875	12.4231	6.21724449700878e-10 .	39 x 36	15 NA	si:zfos-411a11.2 [Source:ZFIN;Acc:ZDB-GENE-131119-33]
ENSDARG00000026764	341	ENSDARG00000026764	ahsg1	11.0686	1.63067	1.55708	-4.27366	0.97665	18.1841	2.06479278119787e-12 .	39 x 38	22 NA	alpha-2-HS-glycoprotein 1 [Source:ZFIN;Acc:ZDB-GENE-041114-50]
ENSDARG00000105411	342	ENSDARG00000105411	si:ch211-113d11.5	8.82328	2.22396	1.5566	-6.59774	0.972191	16.6053	8.24096346718761e-12 .	40 x 40	14 NA	si:ch211-113d11.5 [Source:ZFIN;Acc:ZDB-GENE-030131-6391]
ENSDARG00000069439	343	ENSDARG00000069439	ptgdsa	5.67858	1.95529	1.55539	-4.7184	0.951581	12.3824	6.52143672397187e-10 .	39 x 40	10 NA	prostaglandin D2 synthase a [Source:ZFIN;Acc:ZDB-GENE-081022-118]
ENSDARG00000038121	344	ENSDARG00000038121	LOC565819	6.14014	1.64024	1.55042	-3.52119	0.973399	16.9939	5.79913894682704e-12 .	40 x 36	18 NA	si:ch211-13k12.2 [Source:ZFIN;Acc:ZDB-GENE-061207-5]
ENSDARG00000039517	345	ENSDARG00000039517	c8b	9.18399	1.71554	1.54963	-3.96016	0.990933	29.5021	1.11022302462516e-15 .	40 x 39	2 NA	complement component 8, beta polypeptide [Source:ZFIN;Acc:ZDB-GENE-070912-163]
ENSDARG00000092717	346	ENSDARG00000092717		2.25723	1.3863	1.54632	-2.79533	0.901124	8.31371	1.67744780288359e-07 .	40 x 33	4 NA
ENSDARG00000104054	347	ENSDARG00000104054		3.83564	1.50808	1.54473	-3.9699	0.879251	7.3831	7.7278996646335e-07 .	40 x 32	5 NA	si:ch1073-189o9.1 [Source:ZFIN;Acc:ZDB-GENE-100922-66]
ENSDARG00000068114	348	ENSDARG00000068114	f11r.2	5.24979	1.30884	1.54404	-3.69203	0.861595	6.78961	2.17279761027811e-06 .	38 x 32	5 NA	F11 receptor, tandem duplicate 2 [Source:ZFIN;Acc:ZDB-GENE-060531-67]
ENSDARG00000022631	349	ENSDARG00000022631	cyp2p9	7.30068	1.66329	1.54317	-4.11028	0.976904	18.2874	1.89337434619574e-12 .	39 x 37	20 NA	cytochrome P450, family 2, subfamily P, polypeptide 9 [Source:ZFIN;Acc:ZDB-GENE-040120-2]
ENSDARG00000098214	350	ENSDARG00000098214	LOC100329818	4.1817	1.8032	1.5389	-4.51709	0.846011	6.34709	4.84533645550567e-06 .	40 x 35	KN150032.1 NA
ENSDARG00000063167	351	ENSDARG00000063167	chkb	7.64227	1.49615	1.53551	-3.17086	0.874107	7.19824	1.06093443330568e-06 .	40 x 35	18 NA	choline kinase beta [Source:ZFIN;Acc:ZDB-GENE-030131-2928]
ENSDARG00000102176	352	ENSDARG00000102176		5.33588	1.67765	1.53242	-4.00327	0.964536	14.6169	5.62758728506196e-11 .	40 x 36	9 NA	phospholipase A1 member A [Source:ZFIN;Acc:ZDB-GENE-030131-5949]
ENSDARG00000097567	353	ENSDARG00000097567		4.36131	1.75466	1.52351	-4.29674	0.942168	11.2451	2.62155097630057e-09 .	39 x 40	17 NA
ENSDARG00000038881	354	ENSDARG00000038881	acaa2	7.55546	1.35653	1.52349	-3.05345	0.96834	15.5161	2.29799512752038e-11 .	40 x 33	8 NA	acetyl-CoA acyltransferase 2 [Source:ZFIN;Acc:ZDB-GENE-040426-1996]
ENSDARG00000019328	355	ENSDARG00000019328	plxna4	7.6759	1.63786	1.52193	-4.22079	0.98048	19.947	4.98490138056695e-13 .	39 x 38	4 NA	plexin A4 [Source:ZFIN;Acc:ZDB-GENE-030131-4663]
ENSDARG00000001804	356	ENSDARG00000001804	zgc:112148	2.82396	1.44068	1.52184	-3.28494	0.859	6.71127	2.49937480645279e-06 .	40 x 32	3 NA	zgc:112148 [Source:ZFIN;Acc:ZDB-GENE-050417-235]
ENSDARG00000035257	357	ENSDARG00000035257	akr1a1a	6.18942	1.55678	1.5217	-4.56607	0.949625	12.1207	8.89722073793564e-10 .	40 x 34	5 NA	aldo-keto reductase family 1, member A1a (aldehyde reductase) [Source:ZFIN;Acc:ZDB-GENE-040808-44]
ENSDARG00000007988	358	ENSDARG00000007988	masp2	7.94899	1.86865	1.52026	-4.68968	0.969571	15.8419	1.67983404963934e-11 .	40 x 39	23 NA	mannan-binding lectin serine peptidase 2 [Source:ZFIN;Acc:ZDB-GENE-060130-154]
ENSDARG00000061383	359	ENSDARG00000061383	serpinf2b	10.3487	1.5596	1.51671	-3.93443	0.989908	27.9422	2.66453525910038e-15 .	38 x 37	15 NA	serpin peptidase inhibitor, clade F (alpha-2 antiplasmin, pigment epithelium derived factor), member 2b [Source:ZFIN;Acc:ZDB-GENE-061215-114]
ENSDARG00000039064	360	ENSDARG00000039064	st3gal7	6.73426	2.19993	1.51629	-5.91548	0.96912	15.7204	1.88684623481095e-11 .	40 x 40	13 NA	ST3 beta-galactoside alpha-2,3-sialyltransferase 7 [Source:ZFIN;Acc:ZDB-GENE-060322-2]
ENSDARG00000070416	361	ENSDARG00000070416	zgc:162816	5.27427	1.46528	1.5134	-4.05691	0.948808	12.0158	1.00932195934433e-09 .	38 x 35	11 NA	zgc:162816 [Source:ZFIN;Acc:ZDB-GENE-070410-94]
ENSDARG00000079532	362	ENSDARG00000079532	zgc:194242	4.67986	2.13735	1.51334	-4.74398	0.95999	13.7125	1.45583767263702e-10 .	40 x 40	23 NA	zgc:194242 [Source:ZFIN;Acc:ZDB-GENE-081022-84]
ENSDARG00000057392	363	ENSDARG00000057392		3.03308	1.576	1.51124	-3.49122	0.941745	11.2004	2.77511036372857e-09 .	40 x 34	24 NA	leucine rich repeat containing 31 [Source:ZFIN;Acc:ZDB-GENE-091204-286]
ENSDARG00000007366	364	ENSDARG00000007366	si:ch73-71d17.1	6.67671	1.65048	1.50963	-3.72467	0.984758	22.6472	6.98330282489223e-14 .	39 x 37	7 NA	si:ch73-71d17.1 [Source:ZFIN;Acc:ZDB-GENE-160728-110]
ENSDARG00000035652	365	ENSDARG00000035652	sat1a.2	8.16973	1.8964	1.50835	-4.37157	0.962505	14.1928	8.73097150133617e-11 .	40 x 37	5 NA	spermidine/spermine N1-acetyltransferase 1a, duplicate 2 [Source:ZFIN;Acc:ZDB-GENE-040704-4]
ENSDARG00000020738	366	ENSDARG00000020738	zgc:153921	8.63902	1.563	1.5071	-3.77222	0.975316	17.6679	3.20654613972238e-12 .	40 x 36	3 NA	zgc:153921 [Source:ZFIN;Acc:ZDB-GENE-060929-816]
ENSDARG00000041595	367	ENSDARG00000041595	ces3	9.98989	1.47109	1.50371	-3.53556	0.960263	13.7624	1.37967859359378e-10 .	38 x 35	18 NA	carboxylesterase 3 [Source:ZFIN;Acc:ZDB-GENE-030131-9563]
ENSDARG00000093569	368	ENSDARG00000093569	bckdhbl	7.16129	1.86484	1.50307	-5.38308	0.956372	13.0942	2.87686652278296e-10 .	40 x 39	3 NA	branched chain keto acid dehydrogenase E1, beta polypeptide, like [Source:ZFIN;Acc:ZDB-GENE-060830-1]
ENSDARG00000043010	369	ENSDARG00000043010	camk2d1	5.95613	1.86941	1.50182	-4.27814	0.948822	12.0176	1.00708708039576e-09 .	40 x 38	7 NA	calcium/calmodulin-dependent protein kinase (CaM kinase) II delta 1 [Source:ZFIN;Acc:ZDB-GENE-040801-121]
ENSDARG00000102793	370	ENSDARG00000102793	slc16a6a	6.45811	2.34555	1.5014	-5.71161	0.97115	16.2898	1.10214060100589e-11 .	40 x 40	KN150708.1 NA	solute carrier family 16, member 6a [Source:ZFIN;Acc:ZDB-GENE-110208-1]
ENSDARG00000104329	371	ENSDARG00000104329	si:ch73-281k2.5	7.15017	1.7432	1.49885	-3.69978	0.893824	7.97315	2.89626981953006e-07 .	40 x 36	8 NA	si:ch73-281k2.5 [Source:ZFIN;Acc:ZDB-GENE-141222-10]
ENSDARG00000095067	372	ENSDARG00000095067	tc2n	2.47423	1.26891	1.4975	-2.9005	0.873	7.15983	1.13379769528521e-06 .	40 x 31	13 NA	tandem C2 domains, nuclear [Source:HGNC Symbol;Acc:HGNC:19859]
ENSDARG00000014891	373	ENSDARG00000014891	robo2	7.20748	1.59018	1.49747	-3.8546	0.978457	18.9579	1.09001696557698e-12 .	40 x 35	15 NA	roundabout, axon guidance receptor, homolog 2 (Drosophila) [Source:ZFIN;Acc:ZDB-GENE-001019-1]
ENSDARG00000011521	374	ENSDARG00000011521	upb1	6.38377	1.6084	1.49721	-3.83355	0.96329	14.3527	7.38904493147174e-11 .	38 x 36	8 NA	ureidopropionase, beta [Source:ZFIN;Acc:ZDB-GENE-030131-1380]
ENSDARG00000004363	375	ENSDARG00000004363	lhfp	3.13172	1.33173	1.49566	-3.00684	0.942624	11.2938	2.46424392003064e-09 .	40 x 32	10 NA	lipoma HMGIC fusion partner [Source:ZFIN;Acc:ZDB-GENE-041212-82]
ENSDARG00000099633	376	ENSDARG00000099633		7.95061	1.78456	1.49437	-4.06602	0.935359	10.578	6.24962259720974e-09 .	38 x 37	10 NA	SEC14-like lipid binding 7 [Source:ZFIN;Acc:ZDB-GENE-141216-145]
ENSDARG00000004904	377	ENSDARG00000004904	gys2	7.42468	1.69139	1.49262	-4.73492	0.948528	11.9804	1.0533953709313e-09 .	38 x 37	4 NA	glycogen synthase 2 [Source:ZFIN;Acc:ZDB-GENE-030826-31]
ENSDARG00000092071	378	ENSDARG00000092071	si:ch211-117n7.6	6.23316	1.83389	1.4902	-4.20979	0.97888	19.153	9.31477117660506e-13 .	40 x 40	13 NA	si:ch211-117n7.6 [Source:ZFIN;Acc:ZDB-GENE-060503-474]
ENSDARG00000011463	379	ENSDARG00000011463	LOC100004411	6.03972	1.99602	1.48816	-4.7143	0.975312	17.666	3.21165316563565e-12 .	40 x 40	15 NA
ENSDARG00000007421	380	ENSDARG00000007421	ftcd	9.29909	1.58201	1.48708	-3.69106	0.974298	17.3006	4.41735537037857e-12 .	38 x 37	22 NA	formimidoyltransferase cyclodeaminase [Source:ZFIN;Acc:ZDB-GENE-030131-9643]
ENSDARG00000009040	381	ENSDARG00000009040	si:ch73-141c7.1	8.63551	2.05567	1.48513	-4.52313	0.970516	16.1058	1.3088197192701e-11 .	40 x 40	3 NA	si:ch73-141c7.1 [Source:ZFIN;Acc:ZDB-GENE-040426-1760]
ENSDARG00000058229	382	ENSDARG00000058229	acot11a	7.0639	1.51188	1.48418	-3.51164	0.948592	11.9885	1.04308606196923e-09 .	40 x 34	2 NA	acyl-CoA thioesterase 11a [Source:ZFIN;Acc:ZDB-GENE-050522-538]
ENSDARG00000052997	383	ENSDARG00000052997	sema4e	2.84599	1.2723	1.48305	-3.25413	0.892707	7.92397	3.13774223159591e-07 .	40 x 32	2 NA	semaphorin 4e [Source:ZFIN;Acc:ZDB-GENE-990715-7]
ENSDARG00000070140	384	ENSDARG00000070140	zgc:154169	5.79162	1.67321	1.48237	-3.84611	0.972181	16.6022	8.26427815070474e-12 .	40 x 38	3 NA	zgc:154169 [Source:ZFIN;Acc:ZDB-GENE-061110-141]
ENSDARG00000005578	385	ENSDARG00000005578	ugp2a	9.33666	1.63007	1.4817	-3.55415	0.993345	34.4989	1.11022302462516e-16 .	40 x 36	1 NA	UDP-glucose pyrophosphorylase 2a [Source:ZFIN;Acc:ZDB-GENE-090311-46]
ENSDARG00000089159	386	ENSDARG00000089159		3.6489	1.65239	1.48126	-3.85078	0.898891	8.20583	1.99114516208354e-07 .	38 x 36	4 NA	acyl-CoA thioesterase 14 [Source:ZFIN;Acc:ZDB-GENE-041210-202]
ENSDARG00000102157	387	ENSDARG00000102157		3.78058	1.72667	1.48113	-4.14205	0.969026	15.6953	1.93287608141191e-11 .	39 x 40	4 NA	si:ch211-117i20.2 [Source:ZFIN;Acc:ZDB-GENE-131121-573]
ENSDARG00000105212	388	ENSDARG00000105212	cfhl1	8.40071	1.83672	1.48055	-5.23852	0.952176	12.4651	5.91868332122658e-10 .	40 x 40	22 NA	complement factor H like 1 [Source:ZFIN;Acc:ZDB-GENE-050208-342]
ENSDARG00000101089	389	ENSDARG00000101089		5.53159	1.35426	1.48031	-3.07518	0.979754	19.5751	6.66133814775094e-13 .	38 x 34	18 NA	phosphoribosylglycinamide formyltransferase [Source:ZFIN;Acc:ZDB-GENE-000616-14]
ENSDARG00000103699	390	ENSDARG00000103699	ptpn13	6.86935	1.96238	1.47896	-4.90871	0.992854	33.2795	2.22044604925031e-16 .	40 x 39	21 NA	protein tyrosine phosphatase, non-receptor type 13 [Source:ZFIN;Acc:ZDB-GENE-070410-72]
ENSDARG00000029874	391	ENSDARG00000029874	khk	5.07693	1.30524	1.47862	-2.43801	0.78633	5.09111	5.44757600677848e-05 .	40 x 31	17 NA	ketohexokinase [Source:ZFIN;Acc:ZDB-GENE-040718-381]
ENSDARG00000046012	392	ENSDARG00000046012	slc47a1	5.98317	1.93309	1.47835	-4.80504	0.972928	16.8393	6.66378063840511e-12 .	40 x 40	21 NA	solute carrier family 47 (multidrug and toxin extrusion), member 1 [Source:ZFIN;Acc:ZDB-GENE-050327-20]
ENSDARG00000043719	393	ENSDARG00000043719	c3a.6	10.7062	1.58682	1.47815	-4.23239	0.986098	23.7378	3.35287353436797e-14 .	40 x 36	1 NA	complement component c3a, duplicate 6 [Source:ZFIN;Acc:ZDB-GENE-041212-2]
ENSDARG00000110950	394	ENSDARG00000110950		5.94236	1.91936	1.47281	-4.34222	0.982379	21.0247	2.21156426505331e-13 .	40 x 39
ENSDARG00000070830	395	ENSDARG00000070830	zgc:136858	5.89839	1.58695	1.47162	-3.68833	0.967505	15.3055	2.82236456428109e-11 .	40 x 35	25 NA	zgc:136858 [Source:ZFIN;Acc:ZDB-GENE-060421-6632]
ENSDARG00000016868	396	ENSDARG00000016868	rhobtb2a	6.25493	1.73207	1.47131	-5.12335	0.895315	8.03996	2.5989887375566e-07 .	38 x 37	5 NA	Rho-related BTB domain containing 2a [Source:ZFIN;Acc:ZDB-GENE-060315-11]
ENSDARG00000063332	397	ENSDARG00000063332	shank3a	5.29286	1.83405	1.47103	-5.02039	0.964969	14.7119	5.10811393183985e-11 .	40 x 39	18 NA	SH3 and multiple ankyrin repeat domains 3a [Source:ZFIN;Acc:ZDB-GENE-060503-369]
ENSDARG00000087401	398	ENSDARG00000087401		4.38863	1.51507	1.47029	-3.19104	0.95375	12.6912	4.55121940134973e-10 .	39 x 35	22 NA	solute carrier family 25 member 34 [Source:HGNC Symbol;Acc:HGNC:27653]
ENSDARG00000038297	399	ENSDARG00000038297	aspdh	5.04816	1.85628	1.46864	-4.18192	0.979081	19.2474	8.63642490855909e-13 .	40 x 39	3 NA	aspartate dehydrogenase domain containing [Source:ZFIN;Acc:ZDB-GENE-040912-102]
ENSDARG00000100709	400	ENSDARG00000100709	agxt2	7.01593	1.90259	1.46298	-4.67717	0.978583	19.0152	1.04072306328362e-12 .	40 x 40	21 NA	alanine--glyoxylate aminotransferase 2 [Source:ZFIN;Acc:ZDB-GENE-050913-100]
ENSDARG00000089904	401	ENSDARG00000089904	LOC100536657	3.84431	1.17242	1.4595	-3.11044	0.831382	5.98438	9.53864690544926e-06 .	40 x 31	1 NA	adhesion G protein-coupled receptor E5b, duplicate 3 [Source:ZFIN;Acc:ZDB-GENE-121214-275]
ENSDARG00000022295	402	ENSDARG00000022295	hnf1bb	5.56053	1.59248	1.45936	-3.95088	0.964727	14.6586	5.3929083421167e-11 .	38 x 37	21 NA	HNF1 homeobox Bb [Source:ZFIN;Acc:ZDB-GENE-030131-3003]
ENSDARG00000027992	403	ENSDARG00000027992	hao2	5.93732	1.70473	1.45785	-4.37596	0.977746	18.6424	1.41020528587887e-12 .	39 x 40	9 NA	hydroxyacid oxidase 2 (long chain) [Source:ZFIN;Acc:ZDB-GENE-040426-1239]
ENSDARG00000086345	404	ENSDARG00000086345	cux2b	5.20015	2.11809	1.45392	-5.15519	0.960735	13.8501	1.25561006036889e-10 .	40 x 40	8 NA	cut-like homeobox 2b [Source:ZFIN;Acc:ZDB-GENE-081104-176]
ENSDARG00000090722	405	ENSDARG00000090722	leg1.1	11.636	1.33882	1.45102	-3.42778	0.978513	18.9832	1.0680345496894e-12 .	39 x 34	20 NA	liver-enriched gene 1, tandem duplicate 1 [Source:ZFIN;Acc:ZDB-GENE-030131-1178]
ENSDARG00000053405	406	ENSDARG00000053405	sord	5.70628	1.75182	1.45066	-4.9711	0.939713	10.992	3.62757424099414e-09 .	39 x 39	7 NA	sorbitol dehydrogenase [Source:ZFIN;Acc:ZDB-GENE-040426-1231]
ENSDARG00000075827	407	ENSDARG00000075827	f7i	8.2079	1.73691	1.45046	-4.2483	0.981127	20.296	3.81472631261204e-13 .	39 x 39	1 NA	coagulation factor VIIi [Source:ZFIN;Acc:ZDB-GENE-021206-10]
ENSDARG00000055388	408	ENSDARG00000055388	vtna	8.89103	1.60652	1.44748	-3.80594	0.992389	32.2355	2.22044604925031e-16 .	40 x 36	15 NA	vitronectin a [Source:ZFIN;Acc:ZDB-GENE-050522-440]
ENSDARG00000016412	409	ENSDARG00000016412	agt	9.3199	1.72203	1.44332	-4.04367	0.984552	22.4925	7.7715611723761e-14 .	40 x 37	13 NA	angiotensinogen [Source:ZFIN;Acc:ZDB-GENE-030131-1205]
ENSDARG00000059923	410	ENSDARG00000059923	slc25a47a	4.88689	1.65923	1.43889	-4.00941	0.96427	14.5594	5.96931393204159e-11 .	39 x 37	20 NA	solute carrier family 25, member 47a [Source:ZFIN;Acc:ZDB-GENE-060616-266]
ENSDARG00000043180	411	ENSDARG00000043180	gpd1b	8.06256	1.36888	1.43788	-3.10604	0.983542	21.774	1.28563826251593e-13 .	38 x 35	22 NA	glycerol-3-phosphate dehydrogenase 1b [Source:ZFIN;Acc:ZDB-GENE-030131-3906]
ENSDARG00000012915	412	ENSDARG00000012915	ech1	6.04557	1.32851	1.43698	-2.59441	0.935602	10.6	6.06922889723194e-09 .	40 x 32	15 NA	enoyl CoA hydratase 1, peroxisomal [Source:ZFIN;Acc:ZDB-GENE-041010-170]
ENSDARG00000035875	413	ENSDARG00000035875	tmem54b	4.81311	2.06443	1.43637	-5.02034	0.965391	14.8063	4.64173144365532e-11 .	39 x 40	19 NA	transmembrane protein 54b [Source:ZFIN;Acc:ZDB-GENE-060503-898]
ENSDARG00000060415	414	ENSDARG00000060415	arhgef28	7.09274	1.44011	1.43419	-3.56728	0.970568	16.1207	1.29063426612674e-11 .	39 x 34	5 NA	Rho guanine nucleotide exchange factor (GEF) 28 [Source:ZFIN;Acc:ZDB-GENE-060531-28]
ENSDARG00000104393	415	ENSDARG00000104393	npr2	6.00257	1.67477	1.43256	-4.01669	0.975973	17.9168	2.58948418263572e-12 .	39 x 38	5 NA	natriuretic peptide receptor 2 [Source:ZFIN;Acc:ZDB-GENE-141030-2]
ENSDARG00000014599	416	ENSDARG00000014599	slc5a6b	4.71868	1.32517	1.42809	-2.7132	0.925525	9.77619	1.88008570933818e-08 .	39 x 34	17 NA	solute carrier family 5 (sodium/multivitamin and iodide cotransporter), member 6 [Source:ZFIN;Acc:ZDB-GENE-050913-86]
ENSDARG00000031422	417	ENSDARG00000031422	igfbp2b	7.28331	1.6439	1.4265	-4.41577	0.95881	13.5021	1.8302492854616e-10 .	39 x 37	9 NA	insulin-like growth factor binding protein 2b [Source:ZFIN;Acc:ZDB-GENE-090107-3]
ENSDARG00000033609	418	ENSDARG00000033609	map1lc3a	4.91638	1.38882	1.42546	-4.05064	0.793987	5.22415	4.17569852280142e-05 .	40 x 31	11 NA	microtubule-associated protein 1 light chain 3 alpha [Source:ZFIN;Acc:ZDB-GENE-040426-2232]
ENSDARG00000006220	419	ENSDARG00000006220	ugt1ab	8.44056	1.90347	1.42518	-4.82799	0.973409	16.9974	5.78115333382812e-12 .	39 x 40	9 NA	UDP glucuronosyltransferase 1 family a, b [Source:ZFIN;Acc:ZDB-GENE-040426-2762]
ENSDARG00000062501	420	ENSDARG00000062501	hhipl1	7.23064	2.10451	1.42475	-4.7927	0.975111	17.592	3.42414985254891e-12 .	40 x 40	17 NA	HHIP-like 1 [Source:ZFIN;Acc:ZDB-GENE-090306-3]
ENSDARG00000102829	421	ENSDARG00000102829	cobll1b	7.66145	1.91882	1.41965	-5.03419	0.979621	19.5091	7.01660951563099e-13 .	40 x 39	9 NA	cordon-bleu WH2 repeat protein-like 1b [Source:ZFIN;Acc:ZDB-GENE-120313-6]
ENSDARG00000031299	422	ENSDARG00000031299	dhrs11b	5.31024	1.99397	1.418	-4.90024	0.949363	12.0868	9.26621557262308e-10 .	39 x 40	15 NA	dehydrogenase/reductase (SDR family) member 11b [Source:ZFIN;Acc:ZDB-GENE-040625-155]
ENSDARG00000012640	423	ENSDARG00000012640	cideb	5.99967	1.86663	1.41727	-4.80986	0.963282	14.351	7.40233430107651e-11 .	39 x 40	7 NA	cell death-inducing DFFA-like effector b [Source:ZFIN;Acc:ZDB-GENE-080514-2]
ENSDARG00000021208	424	ENSDARG00000021208	serpind1	9.21573	1.76567	1.4166	-4.37898	0.978441	18.9505	1.09667830372473e-12 .	39 x 38	8 NA	serpin peptidase inhibitor, clade D (heparin cofactor), member 1 [Source:ZFIN;Acc:ZDB-GENE-030711-2]
ENSDARG00000054400	425	ENSDARG00000054400	si:ch211-198n5.11	4.44449	1.29833	1.41555	-2.87466	0.856688	6.64311	2.8251256499745e-06 .	40 x 31	8 NA	si:ch211-198n5.11 [Source:ZFIN;Acc:ZDB-GENE-050411-52]
ENSDARG00000060340	426	ENSDARG00000060340	si:dkey-157l19.2	5.04643	1.3753	1.41516	-3.64243	0.938854	10.9069	4.0513210564086e-09 .	40 x 34	13 NA	si:dkey-157l19.2 [Source:ZFIN;Acc:ZDB-GENE-090313-190]
ENSDARG00000055672	427	ENSDARG00000055672	map3k10	5.10154	1.67138	1.41386	-4.21805	0.979043	19.2294	8.76188011034174e-13 .	40 x 38	18 NA	mitogen-activated protein kinase kinase kinase 10 [Source:ZFIN;Acc:ZDB-GENE-050419-112]
ENSDARG00000070903	428	ENSDARG00000070903	met	7.01606	1.79745	1.41312	-4.15172	0.963103	14.3142	7.69113661647225e-11 .	39 x 40	25 NA	MET proto-oncogene, receptor tyrosine kinase [Source:ZFIN;Acc:ZDB-GENE-041014-1]
ENSDARG00000055240	429	ENSDARG00000055240	xdh	8.60678	1.77718	1.41204	-4.44286	0.98853	26.1822	7.32747196252603e-15 .	40 x 38	17 NA	xanthine dehydrogenase [Source:ZFIN;Acc:ZDB-GENE-070719-9]
ENSDARG00000030765	430	ENSDARG00000030765	hadh	6.59614	1.2658	1.40942	-2.81391	0.936851	10.7151	5.20969412054484e-09 .	39 x 32	1 NA	hydroxyacyl-CoA dehydrogenase [Source:ZFIN;Acc:ZDB-GENE-040801-261]
ENSDARG00000018600	431	ENSDARG00000018600	retsat	8.53869	1.33917	1.40853	-2.86016	0.92564	9.78467	1.85768325167146e-08 .	40 x 31	3 NA	retinol saturase (all-trans-retinol 13,14-reductase) [Source:ZFIN;Acc:ZDB-GENE-050320-11]
ENSDARG00000079889	432	ENSDARG00000079889	phldb2a	6.96364	1.75261	1.40749	-4.91201	0.959254	13.5802	1.68065561467756e-10 .	40 x 38	10 NA	pleckstrin homology-like domain, family B, member 2a [Source:ZFIN;Acc:ZDB-GENE-091118-9]
ENSDARG00000079962	433	ENSDARG00000079962	doc2d	2.07048	1.34827	1.40727	-2.64422	0.879384	7.38802	7.66342403091258e-07 .	40 x 32	8 NA	double C2-like domains, delta [Source:ZFIN;Acc:ZDB-GENE-081104-451]
ENSDARG00000039273	434	ENSDARG00000039273	fbln5	6.90602	1.78017	1.40651	-4.23343	0.967205	15.2317	3.0351388069505e-11 .	39 x 40	13 NA	fibulin 5 [Source:ZFIN;Acc:ZDB-GENE-041010-54]
ENSDARG00000035732	435	ENSDARG00000035732	arntl1b	4.0944	1.72529	1.40202	-4.07511	0.946034	11.677	1.52596135727379e-09 .	39 x 38	7 NA	aryl hydrocarbon receptor nuclear translocator-like 1b [Source:ZFIN;Acc:ZDB-GENE-030408-1]
ENSDARG00000039458	436	ENSDARG00000039458	lhx4	2.9607	1.31962	1.39998	-2.67942	0.87421	7.20185	1.0543350889014e-06 .	38 x 32	8 NA	LIM homeobox 4 [Source:ZFIN;Acc:ZDB-GENE-060728-1]
ENSDARG00000011170	437	ENSDARG00000011170	ndrg2	9.56105	1.30546	1.39957	-2.99928	0.982623	21.1755	1.97952765290665e-13 .	38 x 34	7 NA	NDRG family member 2 [Source:ZFIN;Acc:ZDB-GENE-041212-15]
ENSDARG00000002197	438	ENSDARG00000002197		9.3497	1.5948	1.39922	-3.64656	0.958748	13.4913	1.85206960878759e-10 .	40 x 35	13 NA	phosphorylase, glycogen, liver [Source:ZFIN;Acc:ZDB-GENE-041205-1]
ENSDARG00000038424	439	ENSDARG00000038424	si:dkey-8k3.2	11.4092	1.30962	1.39716	-3.24085	0.976159	17.9892	2.43483011530543e-12 .	38 x 34	16 NA	si:dkey-8k3.2 [Source:ZFIN;Acc:ZDB-GENE-100922-98]
ENSDARG00000044387	440	ENSDARG00000044387	cldn2	4.48701	1.54477	1.39499	-3.68623	0.944893	11.545	1.79731185490084e-09 .	39 x 35	21 NA	claudin 2 [Source:ZFIN;Acc:ZDB-GENE-040912-26]
ENSDARG00000017294	441	ENSDARG00000017294	gnai2b	8.15962	1.16287	1.39446	-2.61581	0.92862	10.0112	1.35222661956647e-08 .	40 x 32	6 NA	guanine nucleotide binding protein (G protein), alpha inhibiting activity polypeptide 2b [Source:ZFIN;Acc:ZDB-GENE-030131-5861]
ENSDARG00000032098	442	ENSDARG00000032098	c8g	8.32363	1.6275	1.39415	-4.12182	0.972317	16.6447	7.94941890092105e-12 .	39 x 37	24 NA	complement component 8, gamma polypeptide [Source:ZFIN;Acc:ZDB-GENE-040426-1898]
ENSDARG00000021135	443	ENSDARG00000021135	dhrs4	5.73294	1.11231	1.39406	-2.2312	0.865303	6.90517	1.77000356205159e-06 .	40 x 31	7 NA	dehydrogenase/reductase (SDR family) member 4 [Source:ZFIN;Acc:ZDB-GENE-040426-1498]
ENSDARG00000019541	444	ENSDARG00000019541		9.13917	1.94239	1.39222	-4.95007	0.959981	13.7109	1.45844003540674e-10 .	40 x 38	2 NA	glutamic pyruvate transaminase (alanine aminotransferase) 2, like [Source:ZFIN;Acc:ZDB-GENE-050302-11]
ENSDARG00000038258	445	ENSDARG00000038258	proca	7.4422	1.75695	1.39038	-4.3195	0.968486	15.5537	2.21570539693516e-11 .	40 x 37	2 NA	protein C (inactivator of coagulation factors Va and VIIIa), a [Source:ZFIN;Acc:ZDB-GENE-060824-5]
ENSDARG00000034181	446	ENSDARG00000034181	esr2b	8.16821	1.73663	1.38587	-4.31309	0.95065	12.256	7.57259477346395e-10 .	40 x 37	13 NA	estrogen receptor 2b [Source:ZFIN;Acc:ZDB-GENE-030116-1]
ENSDARG00000104937	447	ENSDARG00000104937		8.66265	1.96091	1.38203	-4.72695	0.989125	26.901	4.77395900588817e-15 .	40 x 40	KN150000.1 NA	protein tyrosine phosphatase, receptor type D [Source:HGNC Symbol;Acc:HGNC:9668]
ENSDARG00000094803	448	ENSDARG00000094803		4.08518	1.84475	1.38151	-4.42812	0.969742	15.8888	1.60661484116531e-11 .	40 x 37	2 NA
ENSDARG00000026904	449	ENSDARG00000026904	cbln13	6.74338	1.83715	1.38047	-4.60296	0.956612	13.1329	2.75477196609586e-10 .	40 x 38	2 NA	cerebellin 13 [Source:ZFIN;Acc:ZDB-GENE-070912-288]
ENSDARG00000053476	450	ENSDARG00000053476	lipca	9.90458	1.69745	1.38	-4.25025	0.988218	25.8269	8.99280649946377e-15 .	39 x 39	7 NA	lipase, hepatic a [Source:ZFIN;Acc:ZDB-GENE-040426-1361]
ENSDARG00000098121	451	ENSDARG00000098121		5.94137	1.42797	1.37942	-3.38467	0.920024	9.39129	3.26682345619389e-08 .	39 x 35	6 NA
ENSDARG00000017126	452	ENSDARG00000017126	ilvbl	6.62164	1.1247	1.37474	-2.61919	0.939743	10.9949	3.61361052192422e-09 .	38 x 32	18 NA	ilvB (bacterial acetolactate synthase)-like [Source:ZFIN;Acc:ZDB-GENE-040426-1623]
ENSDARG00000035859	453	ENSDARG00000035859	angptl4	7.81812	1.41116	1.3713	-3.25768	0.848005	6.40017	4.3946794459071e-06 .	39 x 34	2 NA	angiopoietin-like 4 [Source:ZFIN;Acc:ZDB-GENE-041111-222]
ENSDARG00000092354	454	ENSDARG00000092354	si:ch211-284e13.6	2.88625	1.45127	1.36445	-3.17828	0.878678	7.36196	8.01121432303376e-07 .	40 x 32	5 NA	si:ch211-284e13.6 [Source:ZFIN;Acc:ZDB-GENE-060526-163]
ENSDARG00000100406	455	ENSDARG00000100406	zgc:112265	12.4865	1.31939	1.35917	-3.50454	0.978778	19.1051	9.67892432868211e-13 .	38 x 34	11 NA	zgc:112265 [Source:ZFIN;Acc:ZDB-GENE-050626-133]
ENSDARG00000030166	456	ENSDARG00000030166		5.77634	1.12632	1.35725	-2.67254	0.926733	9.86616	1.65609692626134e-08 .	40 x 31	6 NA	hydroxypyruvate isomerase [Source:ZFIN;Acc:ZDB-GENE-040426-1273]
ENSDARG00000017882	457	ENSDARG00000017882	rdh1	7.5815	1.70696	1.3569	-3.86541	0.962478	14.1875	8.77997674564313e-11 .	39 x 37	9 NA	retinol dehydrogenase 1 [Source:ZFIN;Acc:ZDB-GENE-030912-15]
ENSDARG00000076104	458	ENSDARG00000076104	sema4bb	7.70966	1.41336	1.35648	-3.00297	0.928972	10.0388	1.30128313680089e-08 .	40 x 33	7 NA	sema domain, immunoglobulin domain (Ig), transmembrane domain (TM) and short cytoplasmic domain, (semaphorin) 4Bb [Source:ZFIN;Acc:ZDB-GENE-120503-1]
ENSDARG00000057262	459	ENSDARG00000057262	si:dkey-91i10.3	6.05696	2.21281	1.35545	-5.60381	0.967188	15.2275	3.04780645166147e-11 .	40 x 40	9 NA	si:dkey-91i10.3 [Source:ZFIN;Acc:ZDB-GENE-081105-124]
ENSDARG00000039752	460	ENSDARG00000039752	si:ch73-308m11.1	5.52329	1.237	1.34888	-3.0039	0.916732	9.1787	4.4635531715187e-08 .	38 x 33	3 NA	si:ch73-308m11.1 [Source:ZFIN;Acc:ZDB-GENE-091204-76]
ENSDARG00000014577	461	ENSDARG00000014577	rhpn2	6.80345	2.12914	1.3465	-5.97384	0.972093	16.5747	8.47433234696382e-12 .	40 x 39	7 NA	rhophilin, Rho GTPase binding protein 2 [Source:ZFIN;Acc:ZDB-GENE-030131-9927]
ENSDARG00000037140	462	ENSDARG00000037140	pfkfb1	4.81418	2.01641	1.34347	-5.0226	0.96681	15.1362	3.33568728194678e-11 .	40 x 38	23 NA	6-phosphofructo-2-kinase/fructose-2,6-biphosphatase 1 [Source:ZFIN;Acc:ZDB-GENE-030131-5664]
ENSDARG00000076056	463	ENSDARG00000076056	si:ch211-286f9.2	6.29542	1.67376	1.34015	-4.26256	0.943959	11.4398	2.04996175590111e-09 .	38 x 37	23 NA	si:ch211-286f9.2 [Source:ZFIN;Acc:ZDB-GENE-090313-109]
ENSDARG00000069956	464	ENSDARG00000069956	pdlim2	4.43125	1.36304	1.33984	-3.212	0.973963	17.1845	4.89397411485015e-12 .	39 x 34	8 NA	PDZ and LIM domain 2 (mystique) [Source:ZFIN;Acc:ZDB-GENE-070308-4]
ENSDARG00000023820	465	ENSDARG00000023820	faxdc2	8.23676	1.55963	1.33956	-3.63695	0.975843	17.8666	2.70294897575241e-12 .	39 x 36	21 NA	fatty acid hydroxylase domain containing 2 [Source:ZFIN;Acc:ZDB-GENE-040426-2907]
ENSDARG00000055185	466	ENSDARG00000055185	tm4sf5	4.54943	1.91444	1.33621	-4.80797	0.952134	12.4592	5.95972826644697e-10 .	40 x 38	7 NA	transmembrane 4 L six family member 5 [Source:ZFIN;Acc:ZDB-GENE-040718-65]
ENSDARG00000101423	467	ENSDARG00000101423	cyp2y3	8.59096	1.80462	1.33341	-4.37461	0.982755	21.2588	1.86295423532101e-13 .	39 x 40	15 NA	cytochrome P450, family 2, subfamily Y, polypeptide 3 [Source:ZFIN;Acc:ZDB-GENE-050522-490]
ENSDARG00000104555	468	ENSDARG00000104555	sh2d3cb	5.21607	1.60964	1.33131	-3.72447	0.946411	11.7215	1.44448863981239e-09 .	38 x 37	5 NA	SH2 domain containing 3Cb [Source:ZFIN;Acc:ZDB-GENE-040426-1052]
ENSDARG00000078366	469	ENSDARG00000078366		4.63251	1.49754	1.32977	-3.03324	0.963272	14.3489	7.41853245500579e-11 .	40 x 34	15 NA	roundabout, axon guidance receptor, homolog 2 (Drosophila) [Source:ZFIN;Acc:ZDB-GENE-001019-1]
ENSDARG00000104022	470	ENSDARG00000104022	gcgra	6.04463	1.84397	1.32877	-4.71441	0.99215	31.7347	3.33066907387547e-16 .	40 x 39	3 NA	glucagon receptor a [Source:ZFIN;Acc:ZDB-GENE-050516-1]
ENSDARG00000018944	471	ENSDARG00000018944		5.54997	2.16779	1.32819	-5.28314	0.952694	12.5383	5.43328493307627e-10 .	39 x 40	22 NA	4-hydroxy-2-oxoglutarate aldolase 1 [Source:ZFIN;Acc:ZDB-GENE-040426-2242]
ENSDARG00000041569	472	ENSDARG00000041569	ces2	9.98279	1.40442	1.32799	-3.2551	0.97745	18.5151	1.56641366544363e-12 .	38 x 35	18 NA	carboxylesterase 2 (intestine, liver) [Source:ZFIN;Acc:ZDB-GENE-061013-99]
ENSDARG00000100952	473	ENSDARG00000100952	wu:fj16a03	10.1594	1.45934	1.32437	-3.74992	0.970724	16.1655	1.23763221893114e-11 .	39 x 35	13 NA	wu:fj16a03 [Source:ZFIN;Acc:ZDB-GENE-030131-7415]
ENSDARG00000010097	474	ENSDARG00000010097	f9a	6.55095	1.73603	1.3231	-4.75788	0.957452	13.2706	2.36248909324388e-10 .	39 x 40	14 NA	coagulation factor IXa [Source:ZFIN;Acc:ZDB-GENE-030714-2]
ENSDARG00000088143	475	ENSDARG00000088143		6.92363	1.70516	1.32084	-3.88226	0.972225	16.6159	8.1610274094146e-12 .	39 x 37	12 NA	sema domain, immunoglobulin domain (Ig), transmembrane domain (TM) and short cytoplasmic domain, (semaphorin) 4Gb [Source:ZFIN;Acc:ZDB-GENE-111117-1]
ENSDARG00000044809	476	ENSDARG00000044809	fpgs	7.41983	1.49464	1.31906	-3.44477	0.971913	16.5194	8.91553497694986e-12 .	38 x 36	21 NA	folylpolyglutamate synthase [Source:ZFIN;Acc:ZDB-GENE-040426-2781]
ENSDARG00000102750	477	ENSDARG00000102750	cdh1	6.95419	1.4584	1.31798	-3.50266	0.975476	17.7273	3.0462299349665e-12 .	40 x 35	7 NA	cadherin 1, type 1, E-cadherin (epithelial) [Source:ZFIN;Acc:ZDB-GENE-010606-1]
ENSDARG00000043332	478	ENSDARG00000043332	prkcz	4.53129	1.79912	1.31726	-3.9907	0.979377	19.3896	7.71160912904634e-13 .	40 x 39	8 NA	protein kinase C, zeta [Source:ZFIN;Acc:ZDB-GENE-070511-1]
ENSDARG00000098315	479	ENSDARG00000098315	cyp1a	10.1988	1.56322	1.31723	-3.81826	0.976294	18.0422	2.3276935934291e-12 .	38 x 37	18 NA	cytochrome P450, family 1, subfamily A [Source:ZFIN;Acc:ZDB-GENE-011219-1]
ENSDARG00000062998	480	ENSDARG00000062998	pglyrp2	6.20498	1.83818	1.3165	-4.47852	0.980499	19.9569	4.94604357470507e-13 .	40 x 38	6 NA	peptidoglycan recognition protein 2 [Source:ZFIN;Acc:ZDB-GENE-071227-1]
ENSDARG00000102202	481	ENSDARG00000102202	phospho2	5.58933	1.53623	1.31606	-3.60595	0.952565	12.5199	5.55132162460836e-10 .	38 x 36	6 NA	phosphatase, orphan 2 [Source:ZFIN;Acc:ZDB-GENE-080204-104]
ENSDARG00000073970	482	ENSDARG00000073970		5.78423	1.99628	1.31484	-5.39843	0.950806	12.277	7.38625605123389e-10 .	39 x 40	7 NA	multiple C2 domains, transmembrane 2b [Source:ZFIN;Acc:ZDB-GENE-050506-136]
ENSDARG00000051912	483	ENSDARG00000051912	zgc:152945	8.42512	1.56973	1.31374	-3.49139	0.984422	22.3958	8.30446822419617e-14 .	38 x 37	16 NA	zgc:152945 [Source:ZFIN;Acc:ZDB-GENE-060929-800]
ENSDARG00000092858	484	ENSDARG00000092858	si:ch1073-126c3.2	8.34112	1.54285	1.31328	-3.61841	0.963219	14.338	7.50297601825878e-11 .	38 x 36	13 NA	si:ch1073-126c3.2 [Source:ZFIN;Acc:ZDB-GENE-030131-4602]
ENSDARG00000104811	485	ENSDARG00000104811	cyp2aa2	5.61015	1.45581	1.31245	-3.99352	0.929665	10.0939	1.20572265505103e-08 .	38 x 35	23 NA	y cytochrome P450, family 2, subfamily AA, polypeptide 2 [Source:ZFIN;Acc:ZDB-GENE-061027-232]
ENSDARG00000025703	486	ENSDARG00000025703	dmgdh	7.65353	1.7021	1.31198	-4.20617	0.981233	20.3548	3.64819285891826e-13 .	39 x 38	21 NA	dimethylglycine dehydrogenase [Source:ZFIN;Acc:ZDB-GENE-080227-8]
ENSDARG00000090997	487	ENSDARG00000090997	vegfba	6.94011	2.08788	1.31044	-4.96545	0.974777	17.4707	3.80517839460026e-12 .	40 x 40	14 NA	vascular endothelial growth factor Ba [Source:ZFIN;Acc:ZDB-GENE-120510-3]
ENSDARG00000095464	488	ENSDARG00000095464	gstt2	5.82198	1.4673	1.30847	-3.99475	0.904423	8.47955	1.29242169411015e-07 .	40 x 34	5 NA	glutathione S-transferase theta 2 [Source:ZFIN;Acc:ZDB-GENE-040426-1617]
ENSDARG00000045074	489	ENSDARG00000045074	arl4d	3.05924	1.3353	1.30795	-3.19383	0.895555	8.0508	2.55386002567803e-07 .	40 x 34	12 NA	ADP-ribosylation factor-like 4D [Source:ZFIN;Acc:ZDB-GENE-030131-2293]
ENSDARG00000074684	490	ENSDARG00000074684	zmp:0000000758	7.16154	1.65078	1.30526	-3.8429	0.980804	20.1195	4.36428670980149e-13 .	40 x 37	14 NA	zmp:0000000758 [Source:ZFIN;Acc:ZDB-GENE-130530-761]
ENSDARG00000034883	491	ENSDARG00000034883	acbd5a	9.02094	1.29825	1.29663	-3.06231	0.973779	17.1218	5.17408338396308e-12 .	38 x 34	24 NA	acyl-CoA binding domain containing 5a [Source:ZFIN;Acc:ZDB-GENE-050522-268]
ENSDARG00000095807	492	ENSDARG00000095807	hp	8.4059	1.56819	1.29558	-3.92819	0.987674	25.2402	1.28785870856518e-14 .	38 x 37	8 NA	haptoglobin [Source:ZFIN;Acc:ZDB-GENE-030131-1259]
ENSDARG00000111362	493	ENSDARG00000111362		6.01252	1.47756	1.29432	-3.77079	0.955306	12.9262	3.47796791366761e-10 .	39 x 35
ENSDARG00000042684	494	ENSDARG00000042684	serpinc1	10.8548	1.46381	1.28899	-3.7557	0.985891	23.5591	3.77475828372553e-14 .	38 x 36	22 NA	serpin peptidase inhibitor, clade C (antithrombin), member 1 [Source:ZFIN;Acc:ZDB-GENE-030131-264]
ENSDARG00000057869	495	ENSDARG00000057869	cdc42l2	2.47608	1.21165	1.2875	-2.67265	0.927942	9.9585	1.45519670757821e-08 .	39 x 33	23 NA	cell division cycle 42 like 2 [Source:ZFIN;Acc:ZDB-GENE-060312-21]
ENSDARG00000098995	496	ENSDARG00000098995	cyp2k6	9.30338	1.87707	1.28739	-4.41507	0.987637	25.2012	1.32116539930394e-14 .	40 x 38	3 NA	cytochrome P450, family 2, subfamily K, polypeptide 6 [Source:ZFIN;Acc:ZDB-GENE-040426-1571]
ENSDARG00000089271	497	ENSDARG00000089271	si:dkey-114c15.7	3.93785	1.29093	1.28495	-2.76779	0.899606	8.24	1.88558734071087e-07 .	40 x 31	5 NA	si:dkey-114c15.7 [Source:ZFIN;Acc:ZDB-GENE-110411-102]
ENSDARG00000042112	498	ENSDARG00000042112	dio1	6.15595	1.89233	1.27918	-4.8087	0.958094	13.3787	2.09593231659255e-10 .	39 x 40	8 NA	deiodinase, iodothyronine, type I [Source:ZFIN;Acc:ZDB-GENE-030328-41]
ENSDARG00000031693	499	ENSDARG00000031693	si:dkey-86l18.8	4.71947	1.12199	1.2751	-2.49049	0.921041	9.45956	2.95841917630213e-08 .	38 x 32	7 NA	si:dkey-86l18.8 [Source:ZFIN;Acc:ZDB-GENE-160728-129]
ENSDARG00000002523	500	ENSDARG00000002523	hsdl2	7.51477	1.17782	1.27498	-2.54314	0.958699	13.4827	1.86954451919519e-10 .	40 x 31	10 NA	hydroxysteroid dehydrogenase like 2 [Source:ZFIN;Acc:ZDB-GENE-030131-1066]
ENSDARG00000060500	501	ENSDARG00000060500	l2hgdh	3.16653	1.35111	1.27333	-3.38088	0.872827	7.15388	1.14553749874791e-06 .	38 x 33	13 NA	L-2-hydroxyglutarate dehydrogenase [Source:ZFIN;Acc:ZDB-GENE-090319-6]
ENSDARG00000031796	502	ENSDARG00000031796	ache	2.92234	1.26122	1.27151	-3.14676	0.868213	6.99902	1.50053042502485e-06 .	39 x 31	7 NA	acetylcholinesterase [Source:ZFIN;Acc:ZDB-GENE-010906-1]
ENSDARG00000003193	503	ENSDARG00000003193	rassf7b	5.17028	1.53009	1.27032	-4.12709	0.947592	11.864	1.21316778844971e-09 .	40 x 35	7 NA	Ras association (RalGDS/AF-6) domain family (N-terminal) member 7b [Source:ZFIN;Acc:ZDB-GENE-030429-1]
ENSDARG00000057741	504	ENSDARG00000057741	nr1h4	6.51553	1.95839	1.26821	-4.73005	0.974543	17.3869	4.0947245594225e-12 .	39 x 40	18 NA	nuclear receptor subfamily 1, group H, member 4 [Source:ZFIN;Acc:ZDB-GENE-040718-313]
ENSDARG00000019877	505	ENSDARG00000019877	rbks	3.81167	1.41432	1.26596	-3.79612	0.93513	10.5574	6.42406305928489e-09 .	39 x 34	17 NA	ribokinase [Source:ZFIN;Acc:ZDB-GENE-040625-112]
ENSDARG00000062204	506	ENSDARG00000062204	sigirr	6.45643	2.09755	1.26417	-4.9211	0.965748	14.8874	4.2771786112894e-11 .	39 x 40	25 NA	single immunoglobulin and toll-interleukin 1 receptor (TIR) domain [Source:ZFIN;Acc:ZDB-GENE-080303-3]
ENSDARG00000116789	507	ENSDARG00000116789		5.53822	1.74454	1.25736	-5.26108	0.914874	9.06398	5.29358280543235e-08 .	40 x 36
ENSDARG00000036237	508	ENSDARG00000036237	slc27a2a	10.6589	1.50045	1.25282	-3.55026	0.98227	20.958	2.32258656751583e-13 .	38 x 36	18 NA	solute carrier family 27 (fatty acid transporter), member 2a [Source:ZFIN;Acc:ZDB-GENE-050706-104]
ENSDARG00000031119	509	ENSDARG00000031119	baiap2l1b	5.50913	1.65517	1.24815	-4.09385	0.97193	16.5245	8.87379059122395e-12 .	39 x 38	3 NA	BAI1-associated protein 2-like 1b [Source:ZFIN;Acc:ZDB-GENE-050417-371]
ENSDARG00000025108	510	ENSDARG00000025108	magixa	5.95427	1.83112	1.24652	-4.26927	0.965922	14.9273	4.10886880075623e-11 .	39 x 40	8 NA	MAGI family member, X-linked a [Source:ZFIN;Acc:ZDB-GENE-060503-115]
ENSDARG00000014053	511	ENSDARG00000014053	olfm1b	8.96573	1.49341	1.24334	-3.81707	0.982589	21.1548	2.00950367457153e-13 .	38 x 36	21 NA	olfactomedin 1b [Source:ZFIN;Acc:ZDB-GENE-040801-228]
ENSDARG00000058692	512	ENSDARG00000058692	fzd3b	3.33307	1.54349	1.24206	-3.73089	0.898462	8.18549	2.0568899250506e-07 .	40 x 33	17 NA	frizzled class receptor 3b [Source:ZFIN;Acc:ZDB-GENE-070122-1]
ENSDARG00000076270	513	ENSDARG00000076270	adamts13	8.87294	1.73713	1.24199	-4.44255	0.978828	19.1286	9.49795797566821e-13 .	39 x 39	8 NA	ADAM metallopeptidase with thrombospondin type 1 motif, 13 [Source:ZFIN;Acc:ZDB-GENE-070814-7]
ENSDARG00000099291	514	ENSDARG00000099291	lsr	5.65039	1.87491	1.23572	-4.92834	0.956532	13.1199	2.79526846114209e-10 .	39 x 39	15 NA	lipolysis stimulated lipoprotein receptor [Source:ZFIN;Acc:ZDB-GENE-050913-73]
ENSDARG00000068478	515	ENSDARG00000068478	gpx4a	10.4305	1.56131	1.22483	-3.65113	0.982954	21.3861	1.69864122767649e-13 .	38 x 37	22 NA	glutathione peroxidase 4a [Source:ZFIN;Acc:ZDB-GENE-030410-2]
ENSDARG00000076487	516	ENSDARG00000076487	haao	8.10152	1.40363	1.22447	-3.26975	0.984603	22.5304	7.57172102794357e-14 .	38 x 35	13 NA	3-hydroxyanthranilate 3,4-dioxygenase [Source:ZFIN;Acc:ZDB-GENE-041114-89]
ENSDARG00000009689	517	ENSDARG00000009689	daam1b	7.4533	1.60577	1.2193	-4.38228	0.962887	14.27	8.05342459386793e-11 .	38 x 37	20 NA	dishevelled associated activator of morphogenesis 1b [Source:ZFIN;Acc:ZDB-GENE-030131-4212]
ENSDARG00000099747	518	ENSDARG00000099747		5.84107	1.26057	1.21745	-2.85565	0.952576	12.5216	5.54053025680901e-10 .	38 x 33	19 NA
ENSDARG00000029388	519	ENSDARG00000029388	si:dkey-90m5.4	9.45799	1.7966	1.21437	-4.82768	0.981375	20.4344	3.43503003819023e-13 .	39 x 39	20 NA	si:dkey-90m5.4 [Source:ZFIN;Acc:ZDB-GENE-041014-250]
ENSDARG00000026548	520	ENSDARG00000026548	cyp2u1	7.72633	1.26006	1.21207	-2.88059	0.940519	11.0734	3.26570059883124e-09 .	40 x 32	1 NA	cytochrome P450, family 2, subfamily U, polypeptide 1 [Source:ZFIN;Acc:ZDB-GENE-070730-1]
ENSDARG00000040910	521	ENSDARG00000040910	ildr1b	5.99047	1.68773	1.21103	-4.66645	0.968343	15.5169	2.29625207737172e-11 .	40 x 37	9 NA	immunoglobulin-like domain containing receptor 1b [Source:ZFIN;Acc:ZDB-GENE-040912-72]
ENSDARG00000079280	522	ENSDARG00000079280	dhrsx	4.59352	1.24693	1.20088	-3.13162	0.957179	13.2255	2.48401299529633e-10 .	40 x 33	1 NA	dehydrogenase/reductase (SDR family) X-linked [Source:ZFIN;Acc:ZDB-GENE-060620-2]
ENSDARG00000025595	523	ENSDARG00000025595	agmo	6.59228	1.28888	1.19732	-3.10366	0.987739	25.3076	1.24344978758018e-14 .	38 x 34	15 NA	alkylglycerol monooxygenase [Source:ZFIN;Acc:ZDB-GENE-040426-2207]
ENSDARG00000004964	524	ENSDARG00000004964	cyp4t8	8.62945	1.75098	1.19386	-4.48514	0.984181	22.2204	9.38138455808257e-14 .	39 x 39	16 NA	cytochrome P450, family 4, subfamily T, polypeptide 8 [Source:ZFIN;Acc:ZDB-GENE-031219-3]
ENSDARG00000037144	525	ENSDARG00000037144	cpb2	8.78092	1.70739	1.19355	-3.90228	0.98514	22.9434	5.7065463465733e-14 .	39 x 39	1 NA	carboxypeptidase B2 (plasma) [Source:ZFIN;Acc:ZDB-GENE-050522-259]
ENSDARG00000078781	526	ENSDARG00000078781	si:ch211-161c3.6	3.67739	1.36571	1.19317	-3.2714	0.933526	10.4157	7.77048048128393e-09 .	39 x 33	6 NA	si:ch211-161c3.6 [Source:ZFIN;Acc:ZDB-GENE-131126-51]
ENSDARG00000102020	527	ENSDARG00000102020	pnpla3	4.8456	1.55058	1.1759	-4.17085	0.957856	13.3384	2.19149254299111e-10 .	39 x 36	4 NA	patatin-like phospholipase domain containing 3 [Source:ZFIN;Acc:ZDB-GENE-040718-27]
ENSDARG00000060518	528	ENSDARG00000060518		7.27641	1.1732	1.17536	-2.6969	0.985151	22.9517	5.67323965583455e-14 .	38 x 33	8 NA	proprotein convertase subtilisin/kexin type 5b [Source:ZFIN;Acc:ZDB-GENE-070822-7]
ENSDARG00000058102	529	ENSDARG00000058102	sardh	6.92006	1.25501	1.16093	-2.85653	0.967719	15.3586	2.67932342978838e-11 .	38 x 33	10 NA	sarcosine dehydrogenase [Source:ZFIN;Acc:ZDB-GENE-040426-996]
ENSDARG00000042428	530	ENSDARG00000042428	gstt1a	8.82394	1.35976	1.15539	-3.19613	0.984954	22.7974	6.30606677987089e-14 .	38 x 35	8 NA	glutathione S-transferase theta 1a [Source:ZFIN;Acc:ZDB-GENE-031001-13]
ENSDARG00000014333	531	ENSDARG00000014333	ormdl1	7.48703	1.18975	1.15445	-2.85614	0.924959	9.7347	1.99394938338315e-08 .	40 x 31	9 NA	ORMDL sphingolipid biosynthesis regulator 1 [Source:ZFIN;Acc:ZDB-GENE-030616-529]
ENSDARG00000086300	532	ENSDARG00000086300	si:ch211-236d3.4	6.27667	1.19781	1.1418	-3.37444	0.898181	8.17224	2.10092632624281e-07 .	38 x 32	11 NA	si:ch211-236d3.4 [Source:ZFIN;Acc:ZDB-GENE-141216-56]
ENSDARG00000088013	533	ENSDARG00000088013	zgc:136333	4.04049	1.1877	1.13997	-2.60501	0.90722	8.6267	1.0283533369293e-07 .	39 x 31	9 NA	zgc:136333 [Source:ZFIN;Acc:ZDB-GENE-060616-143]
ENSDARG00000089310	534	ENSDARG00000089310	gc	9.73347	1.54951	1.13846	-3.69249	0.987188	24.7476	1.75415237890775e-14 .	38 x 37	5 NA	group-specific component (vitamin D binding protein) [Source:ZFIN;Acc:ZDB-GENE-040718-307]
ENSDARG00000042562	535	ENSDARG00000042562	allc	5.93132	1.87853	1.12838	-4.91754	0.974716	17.4487	3.8791192480403e-12 .	39 x 40	20 NA	allantoicase [Source:ZFIN;Acc:ZDB-GENE-040718-471]
ENSDARG00000062864	536	ENSDARG00000062864	gk5	6.45666	1.26714	1.11804	-2.99621	0.920101	9.39643	3.24246912652981e-08 .	39 x 32	2 NA	glycerol kinase 5 (putative) [Source:ZFIN;Acc:ZDB-GENE-061110-49]
ENSDARG00000037836	537	ENSDARG00000037836	igfals	8.90422	1.77509	1.1146	-4.22949	0.986951	24.5177	2.02060590481778e-14 .	40 x 38	3 NA	insulin-like growth factor binding protein, acid labile subunit [Source:ZFIN;Acc:ZDB-GENE-061009-25]
ENSDARG00000021896	538	ENSDARG00000021896		6.12352	1.1375	1.11391	-2.52465	0.926477	9.84696	1.70142364641634e-08 .	40 x 31	17 NA	ArfGAP with SH3 domain, ankyrin repeat and PH domain 3 [Source:ZFIN;Acc:ZDB-GENE-050913-39]
ENSDARG00000010673	539	ENSDARG00000010673	trim16	3.83575	1.45617	1.11337	-4.15146	0.939171	10.9381	3.89003673717525e-09 .	40 x 34	12 NA	tripartite motif containing 16 [Source:ZFIN;Acc:ZDB-GENE-090512-6]
ENSDARG00000063416	540	ENSDARG00000063416		5.17418	1.8804	1.11102	-5.2717	0.961177	13.9335	1.14851683719053e-10 .	39 x 40	20 NA	protein tyrosine phosphatase, receptor type, K [Source:ZFIN;Acc:ZDB-GENE-030131-9834]
ENSDARG00000040248	541	ENSDARG00000040248	crata	7.52562	1.07141	1.11011	-2.33925	0.980793	20.1136	4.38427072424474e-13 .	38 x 32	5 NA	carnitine O-acetyltransferase a [Source:ZFIN;Acc:ZDB-GENE-040927-17]
ENSDARG00000103298	542	ENSDARG00000103298		5.56622	1.23043	1.10254	-3.49039	0.933604	10.4224	7.70007613226653e-09 .	38 x 33	13 NA	epoxide hydrolase 5 [Source:ZFIN;Acc:ZDB-GENE-030131-1050]
ENSDARG00000090228	543	ENSDARG00000090228	gsta.1	6.29975	1.467	1.09895	-3.57341	0.969956	15.948	1.51879619991746e-11 .	38 x 35	13 NA	glutathione S-transferase, alpha tandem duplicate 1 [Source:ZFIN;Acc:ZDB-GENE-040426-2720]
ENSDARG00000061585	544	ENSDARG00000061585	cyp4v7	9.11944	1.86958	1.09722	-4.78966	0.982527	21.116	2.06723527185204e-13 .	40 x 40	14 NA	cytochrome P450, family 4, subfamily V, polypeptide 7 [Source:ZFIN;Acc:ZDB-GENE-061103-88]
ENSDARG00000060102	545	ENSDARG00000060102	kank1a	8.91477	1.2694	1.0909	-3.33408	0.966319	15.0197	3.74604791630873e-11 .	38 x 33	5 NA	KN motif and ankyrin repeat domains 1a [Source:ZFIN;Acc:ZDB-GENE-060526-215]
ENSDARG00000103308	546	ENSDARG00000103308	mst1	9.75824	1.54658	1.09005	-4.22896	0.983636	21.8382	1.22790666523542e-13 .	39 x 36	6 NA	macrophage stimulating 1 [Source:ZFIN;Acc:ZDB-GENE-020806-3]
ENSDARG00000008969	547	ENSDARG00000008969	fgb	12.6918	1.28166	1.08618	-3.59103	0.9787	19.069	9.96536186903541e-13 .	38 x 34	1 NA	fibrinogen beta chain [Source:ZFIN;Acc:ZDB-GENE-030131-9261]
ENSDARG00000099524	548	ENSDARG00000099524	gbe1b	7.542	1.16812	1.08209	-2.86222	0.979615	19.5059	7.03437308402499e-13 .	39 x 32	15 NA	glucan (1,4-alpha-), branching enzyme 1b [Source:ZFIN;Acc:ZDB-GENE-110914-16]
ENSDARG00000027584	549	ENSDARG00000027584	ttpa	7.2016	1.23468	1.07818	-3.12039	0.961237	13.9449	1.13472897744771e-10 .	39 x 32	2 NA	tocopherol (alpha) transfer protein [Source:ZFIN;Acc:ZDB-GENE-030131-4631]
ENSDARG00000079467	550	ENSDARG00000079467	si:ch73-15b2.5	3.84229	1.57552	1.07154	-4.16651	0.949352	12.0854	9.28214172191133e-10 .	38 x 37	6 NA	si:ch73-15b2.5 [Source:ZFIN;Acc:ZDB-GENE-030131-5406]
ENSDARG00000104431	551	ENSDARG00000104431	slc1a3a	7.94852	1.31201	1.01444	-3.09041	0.984407	22.385	8.37108160567368e-14 .	40 x 33	5 NA	solute carrier family 1 (glial high affinity glutamate transporter), member 3a [Source:ZFIN;Acc:ZDB-GENE-030131-2159]
ENSDARG00000016233	552	ENSDARG00000016233	sdr16c5a	5.18965	1.20426	1.0061	-3.27384	0.963831	14.4658	6.57263132808339e-11 .	38 x 33	2 NA	short chain dehydrogenase/reductase family 16C, member 5a [Source:ZFIN;Acc:ZDB-GENE-040426-2049]
ENSDARG00000005104	553	ENSDARG00000005104	limk2	6.67169	1.40537	0.979444	-3.26047	0.970064	15.9779	1.47639678260703e-11 .	39 x 34	5 NA	LIM domain kinase 2 [Source:ZFIN;Acc:ZDB-GENE-040718-398]
ENSDARG00000098420	554	ENSDARG00000098420		7.37532	1.25753	0.953993	-3.1366	0.990212	28.3783	1.99840144432528e-15 .	38 x 34	6 NA	syntrophin alpha 1 [Source:HGNC Symbol;Acc:HGNC:11167]

## Sheet: C
X	Rank	ID	Symbol	mean.expression	SD	max.delta.e	min.delta.e	correlation	X..t.score	X..p.value	Metagene	Chromosome	Description
ENSDARG00000056888	1	ENSDARG00000056888	dnah5l	-0.107168	1.87139	6.24234	-1.46772	0.871219	7.09903	1.26000931732762e-06 .	40 x 14	24 NA	dynein, axonemal, heavy chain 5 like [Source:ZFIN;Acc:ZDB-GENE-091204-287]
ENSDARG00000057844	2	ENSDARG00000057844	zgc:171470	-0.537802	1.6007	4.58199	-1.052	0.613635	3.10863	0.00337830943322914 .	40 x 14	1 NA	zgc:171470 [Source:ZFIN;Acc:ZDB-GENE-080204-4]
ENSDARG00000059081	3	ENSDARG00000059081	LOC100002503	0.478715	1.56488	4.57467	-1.72266	0.879155	7.37955	7.77470338220176e-07 .	40 x 14	23 NA	protease, serine 35 [Source:HGNC Symbol;Acc:HGNC:21387]
ENSDARG00000103978	4	ENSDARG00000103978	sh3bp5b	0.920829	1.63402	3.47213	-1.48868	0.680804	3.71788	0.000935207481864597 .	40 x 16	16 NA	SH3-domain binding protein 5b (BTK-associated) [Source:ZFIN;Acc:ZDB-GENE-040426-2813]
ENSDARG00000014209	5	ENSDARG00000014209	zgc:110183	1.27926	1.72137	3.37503	-2.1835	0.721827	4.17197	0.000359734123326794 .	40 x 15	2 NA	zgc:110183 [Source:ZFIN;Acc:ZDB-GENE-050417-380]
ENSDARG00000008333	6	ENSDARG00000008333	znfl2a	0.466142	1.32511	3.30313	-1.48568	0.839689	6.18479	6.54620630746727e-06 .	40 x 14	2 NA	zinc finger-like gene 2a [Source:ZFIN;Acc:ZDB-GENE-030828-7]
ENSDARG00000014871	7	ENSDARG00000014871	syngr3a	0.430282	1.125	3.04198	-1.38228	0.616483	3.13187	0.00321769145985473 .	40 x 14	3 NA	synaptogyrin 3a [Source:ZFIN;Acc:ZDB-GENE-050522-541]
ENSDARG00000074118	8	ENSDARG00000074118		0.675212	1.12851	2.99146	-1.28644	0.650402	3.42502	0.00173596561951717 .	40 x 14	2 NA	finTRIM family, member 15 [Source:ZFIN;Acc:ZDB-GENE-070912-394]
ENSDARG00000098803	9	ENSDARG00000098803	cyp2aa8	-1.46355	0.796409	2.97762	-0.406039	0.528205	2.48826	0.012119900498784 .	39 x 14	23 NA	cytochrome P450, family 2, subfamily AA, polypeptide 8 [Source:ZFIN;Acc:ZDB-GENE-041010-183]
ENSDARG00000009825	10	ENSDARG00000009825	mmp23bb	1.43985	1.53677	2.8843	-2.35104	0.815324	5.63259	1.87137390885717e-05 .	40 x 14	18 NA	matrix metallopeptidase 23bb [Source:ZFIN;Acc:ZDB-GENE-050417-448]
ENSDARG00000077905	11	ENSDARG00000077905		-0.0442676	1.40601	2.83907	-1.30456	0.915092	9.07726	5.18970518781359e-08 .	40 x 15	16 NA	si:ch211-236p22.1 [Source:ZFIN;Acc:ZDB-GENE-050419-118]
ENSDARG00000037122	12	ENSDARG00000037122	si:dkey-34l15.2	0.950142	1.19268	2.80993	-1.67489	0.647971	3.40292	0.00181885415002292 .	40 x 14	14 NA	si:dkey-34l15.2 [Source:ZFIN;Acc:ZDB-GENE-081027-5]
ENSDARG00000104384	13	ENSDARG00000104384		-0.239542	1.0732	2.67905	-0.991455	0.63686	3.30416	0.00223994353061441 .	40 x 15	25 NA	si:ch73-141f14.1 [Source:ZFIN;Acc:ZDB-GENE-131127-336]
ENSDARG00000016837	14	ENSDARG00000016837	glipr2l	-0.108323	0.951073	2.6454	-1.0064	0.909715	8.76341	8.33550475309863e-08 .	40 x 14	16 NA	GLI pathogenesis-related 2, like [Source:ZFIN;Acc:ZDB-GENE-041010-53]
ENSDARG00000094455	15	ENSDARG00000094455		-0.202545	1.05639	2.57928	-1.06027	0.70975	4.03007	0.000484411820840913 .	40 x 15	21 NA
ENSDARG00000025953	16	ENSDARG00000025953	rhoq	2.10146	1.26682	2.47128	-2.06363	0.717049	4.11493	0.00040538689614078 .	40 x 14	12 NA	ras homolog family member Q [Source:ZFIN;Acc:ZDB-GENE-030131-5721]
ENSDARG00000098460	17	ENSDARG00000098460	ccl39.5	0.459356	1.16869	2.44617	-1.39707	0.773579	4.88294	8.29227547621825e-05 .	40 x 16	25 NA	chemokine (C-C motif) ligand 39, duplicate 5 [Source:ZFIN;Acc:ZDB-GENE-131127-3]
ENSDARG00000052288	18	ENSDARG00000052288	zmp:0000000634	0.706583	1.10998	2.42982	-1.42494	0.653887	3.45701	0.00162260041462792 .	39 x 13	6 NA	zmp:0000000634 [Source:ZFIN;Acc:ZDB-GENE-130530-637]
ENSDARG00000097789	19	ENSDARG00000097789	pon3.2	0.526868	1.16819	2.37866	-1.47997	0.810751	5.53989	2.24113996195596e-05 .	40 x 14	16 NA	paraoxonase 3, tandem duplicate 2 [Source:ZFIN;Acc:ZDB-GENE-071004-70]
ENSDARG00000117488	20	ENSDARG00000117488		-0.372252	0.890267	2.37689	-0.766213	0.890976	7.84916	3.54630028565062e-07 .	40 x 14
ENSDARG00000056111	21	ENSDARG00000056111	LOC101887017	1.34662	1.10539	2.31217	-1.8904	0.771278	4.847	8.92036572650579e-05 .	40 x 13	8 NA	leiomodin 1a (smooth muscle) [Source:ZFIN;Acc:ZDB-GENE-081104-348]
ENSDARG00000116086	22	ENSDARG00000116086		2.4188	1.17906	2.27572	-1.93908	0.618774	3.15071	0.00309300510092037 .	40 x 16
ENSDARG00000117659	23	ENSDARG00000117659		0.281557	0.963231	2.27332	-1.18856	0.652957	3.44844	0.00165223481158083 .	40 x 14
ENSDARG00000092398	24	ENSDARG00000092398		0.772343	0.974672	2.26568	-1.28398	0.494252	2.2742	0.0185380344299076 .	39 x 16	21 NA
ENSDARG00000090930	25	ENSDARG00000090930	si:ch211-120g10.1	0.473957	1.07282	2.24309	-1.29454	0.800946	5.35091	3.24773001834089e-05 .	40 x 13	3 NA	si:ch211-120g10.1 [Source:ZFIN;Acc:ZDB-GENE-130531-56]
ENSDARG00000113885	26	ENSDARG00000113885		2.69986	1.35057	2.24151	-2.29335	0.776129	4.92332	7.64038305748338e-05 .	40 x 15
ENSDARG00000060008	27	ENSDARG00000060008	hhipl2	-0.00176799	0.754304	2.21786	-0.88834	0.702877	3.95257	0.000570152254459666 .	40 x 13	17 NA	HHIP-like 2 [Source:ZFIN;Acc:ZDB-GENE-131120-145]
ENSDARG00000070526	28	ENSDARG00000070526	zc2hc1c	-0.157111	0.956964	2.21351	-0.967841	0.789385	5.14343	4.90551356886471e-05 .	40 x 13	17 NA	zinc finger, C2HC-type containing 1C [Source:ZFIN;Acc:ZDB-GENE-111020-1]
ENSDARG00000063481	29	ENSDARG00000063481	si:ch211-214j24.15	-0.314474	0.895828	2.2077	-0.875193	0.882651	7.51148	6.21790694821378e-07 .	40 x 14	4 NA	si:ch211-214j24.15 [Source:ZFIN;Acc:ZDB-GENE-110914-85]
ENSDARG00000077910	30	ENSDARG00000077910	LOC100332358	0.966067	1.10402	2.18035	-1.74863	0.890184	7.81545	3.748254717717e-07 .	40 x 14	7 NA	si:zfos-1897c11.1 [Source:ZFIN;Acc:ZDB-GENE-160727-5]
ENSDARG00000099733	31	ENSDARG00000099733		2.64803	0.928187	2.13818	-1.27067	0.67254	3.63505	0.00111399335453621 .	40 x 16	9 NA	si:ch73-167c12.2 [Source:ZFIN;Acc:ZDB-GENE-100922-268]
ENSDARG00000060788	32	ENSDARG00000060788	lrrc14b	-0.471375	0.799269	2.11988	-0.719455	0.711938	4.05523	0.000459478349386533 .	40 x 14	19 NA	leucine rich repeat containing 14B [Source:ZFIN;Acc:ZDB-GENE-060503-910]
ENSDARG00000028048	33	ENSDARG00000028048	rdh8a	2.85563	1.01344	2.11345	-1.38881	0.768237	4.80024	9.8114696092777e-05 .	40 x 15	3 NA	retinol dehydrogenase 8a [Source:ZFIN;Acc:ZDB-GENE-021115-3]
ENSDARG00000082652	34	ENSDARG00000082652		0.0787808	0.95883	2.10958	-1.14634	0.904227	8.46946	1.31296671868064e-07 .	40 x 16	14 NA	Small nucleolar RNA SNORD61 [Source:RFAM;Acc:RF00270]
ENSDARG00000104839	35	ENSDARG00000104839	mansc1	-0.0881361	0.781985	2.10907	-0.918102	0.789862	5.15169	4.82516890318863e-05 .	40 x 13	4 NA	MANSC domain containing 1 [Source:ZFIN;Acc:ZDB-GENE-070209-77]
ENSDARG00000098175	36	ENSDARG00000098175		0.279995	0.876503	2.10809	-1.22217	0.838963	6.16671	6.77084869926681e-06 .	40 x 15	11 NA	diacylglycerol kinase, alpha b [Source:ZFIN;Acc:ZDB-GENE-121105-5]
ENSDARG00000070000	37	ENSDARG00000070000		0.0680837	0.911578	2.09041	-1.06338	0.742547	4.43448	0.000208183605237222 .	40 x 14	16 NA	thioredoxin interacting protein b [Source:ZFIN;Acc:ZDB-GENE-040917-1]
ENSDARG00000075730	38	ENSDARG00000075730	dnph1	2.58214	0.991033	2.08759	-1.46091	0.842492	6.25563	5.73805170001052e-06 .	40 x 14	13 NA	2'-deoxynucleoside 5'-phosphate N-hydrolase 1 [Source:ZFIN;Acc:ZDB-GENE-081107-5]
ENSDARG00000099034	39	ENSDARG00000099034	unc5a	-0.943741	0.908843	2.07107	-0.598868	0.939679	10.9885	3.64382379824946e-09 .	40 x 14	KN150681.1 NA	unc-5 netrin receptor A [Source:ZFIN;Acc:ZDB-GENE-080219-19]
ENSDARG00000101867	40	ENSDARG00000101867	si:ch1073-416d2.4	1.46127	0.873827	2.06897	-1.81889	0.727397	4.24004	0.000312015667067067 .	39 x 13	17 NA	si:ch1073-416d2.4 [Source:ZFIN;Acc:ZDB-GENE-131121-564]
ENSDARG00000097696	41	ENSDARG00000097696	si:ch73-71c20.5	3.75585	0.990419	2.06281	-2.29871	0.682475	3.73494	0.000902118578995914 .	40 x 16	6 NA	si:ch73-71c20.5 [Source:ZFIN;Acc:ZDB-GENE-060810-58]
ENSDARG00000020890	42	ENSDARG00000020890	tmod4	1.37708	1.22227	2.05941	-1.97593	0.703344	3.95776	0.000563953622553237 .	40 x 14	16 NA	tropomodulin 4 (muscle) [Source:ZFIN;Acc:ZDB-GENE-991019-9]
ENSDARG00000091592	43	ENSDARG00000091592	peli1a	-0.414386	0.745419	2.05457	-0.748965	0.832353	6.0071	9.13758578968693e-06 .	40 x 14	1 NA	pellino E3 ubiquitin protein ligase 1a [Source:ZFIN;Acc:ZDB-GENE-110310-6]
ENSDARG00000097085	44	ENSDARG00000097085	si:ch211-261a10.5	-0.169493	1.08902	2.01813	-1.10058	0.828507	5.91812	1.08159078437975e-05 .	40 x 15	15 NA	si:ch211-261a10.5 [Source:ZFIN;Acc:ZDB-GENE-131127-398]
ENSDARG00000014462	45	ENSDARG00000014462	rab3c	-0.842662	0.780554	2.01457	-0.562922	0.891743	7.88209	3.35996678257899e-07 .	40 x 14	8 NA	RAB3C, member RAS oncogene family [Source:ZFIN;Acc:ZDB-GENE-040718-263]
ENSDARG00000092123	46	ENSDARG00000092123	si:dkey-20d21.12	1.02538	1.0684	2.01026	-1.76465	0.837737	6.13644	7.16499951103344e-06 .	40 x 14	8 NA	si:dkey-20d21.12 [Source:ZFIN;Acc:ZDB-GENE-081104-365]
ENSDARG00000004405	47	ENSDARG00000004405	snx10a	-0.0193229	0.954586	1.99935	-1.12272	0.78981	5.15078	4.83394849204455e-05 .	40 x 15	19 NA	sorting nexin 10a [Source:ZFIN;Acc:ZDB-GENE-050809-44]
ENSDARG00000099464	48	ENSDARG00000099464		1.25801	1.02399	1.97968	-1.41037	0.650118	3.42243	0.00174547895646282 .	40 x 13	KN149739.1 NA	family with sequence similarity 19 member A2, C-C motif chemokine like [Source:HGNC Symbol;Acc:HGNC:21589]
ENSDARG00000039888	49	ENSDARG00000039888		0.0569292	0.837208	1.96695	-0.695633	0.72381	4.19601	0.000342090364100489 .	40 x 14	7 NA
ENSDARG00000097247	50	ENSDARG00000097247		4.10982	1.24454	1.96154	-2.46835	0.60216	3.01693	0.0040926120102035 .	40 x 14	15 NA
ENSDARG00000058218	51	ENSDARG00000058218	fam151a	1.15921	1.08922	1.94598	-1.89536	0.772647	4.86833	8.54189598402666e-05 .	40 x 16	2 NA	family with sequence similarity 151, member A [Source:ZFIN;Acc:ZDB-GENE-070705-105]
ENSDARG00000097027	52	ENSDARG00000097027		0.718325	1.09667	1.92304	-1.56438	0.77978	4.98219	6.78280956831756e-05 .	40 x 14	8 NA
ENSDARG00000075203	53	ENSDARG00000075203		0.208856	0.861617	1.88062	-1.02211	0.817433	5.67639	1.71923958166564e-05 .	40 x 14	14 NA	zgc:195212 [Source:ZFIN;Acc:ZDB-GENE-081022-196]
ENSDARG00000079926	54	ENSDARG00000079926	syt15	-0.0724409	0.824825	1.87723	-0.952572	0.731148	4.28688	0.000282962220618854 .	40 x 14	12 NA	synaptotagmin XV [Source:ZFIN;Acc:ZDB-GENE-090527-2]
ENSDARG00000021924	55	ENSDARG00000021924	hsp70.3	6.72732	0.930352	1.86207	-1.13462	0.695935	3.87651	0.000669197668587085 .	40 x 13	3 NA	heat shock cognate 70-kd protein, tandem duplicate 3 [Source:ZFIN;Acc:ZDB-GENE-110713-1]
ENSDARG00000098507	56	ENSDARG00000098507		3.84466	0.928833	1.84568	-1.6877	0.663964	3.55173	0.00132838975040839 .	40 x 16	14 NA	Ly1 antibody reactive homolog (mouse) [Source:ZFIN;Acc:ZDB-GENE-040426-1414]
ENSDARG00000093521	57	ENSDARG00000093521	si:ch211-126g16.11	0.559193	0.821386	1.84342	-1.32057	0.773215	4.87722	8.38902270846598e-05 .	40 x 13	8 NA	si:ch211-126g16.11 [Source:ZFIN;Acc:ZDB-GENE-081105-12]
ENSDARG00000115220	58	ENSDARG00000115220		1.6752	0.896742	1.83244	-1.33839	0.650022	3.42155	0.00174871226961004 .	40 x 16
ENSDARG00000076264	59	ENSDARG00000076264	zgc:195170	-0.829727	0.585869	1.83075	-0.486852	0.771175	4.8454	8.94942499023443e-05 .	40 x 13	22 NA	zgc:195170 [Source:ZFIN;Acc:ZDB-GENE-080723-62]
ENSDARG00000089641	60	ENSDARG00000089641	ppm1lb	0.336149	0.929726	1.83008	-1.20808	0.839138	6.17106	6.71609424940378e-06 .	40 x 14	15 NA	protein phosphatase, Mg2+/Mn2+ dependent, 1Lb [Source:ZFIN;Acc:ZDB-GENE-060929-136]
ENSDARG00000113271	61	ENSDARG00000113271		0.620685	0.950878	1.8232	-1.34352	0.672916	3.63876	0.00110528789060704 .	40 x 16
ENSDARG00000077606	62	ENSDARG00000077606	arsia	0.235749	0.869567	1.80674	-1.16109	0.77966	4.98024	6.80957538649052e-05 .	40 x 14	14 NA	arylsulfatase family, member Ia [Source:ZFIN;Acc:ZDB-GENE-140106-141]
ENSDARG00000096949	63	ENSDARG00000096949		-0.22105	0.806041	1.8066	-0.872152	0.780137	4.98803	6.70339040256263e-05 .	40 x 14	6 NA	si:dkey-197j19.5 [Source:ZFIN;Acc:ZDB-GENE-131121-633]
ENSDARG00000092388	64	ENSDARG00000092388		0.18693	0.684419	1.80321	-0.860196	0.796406	5.26756	3.83049412842063e-05 .	40 x 14	19 NA
ENSDARG00000108401	65	ENSDARG00000108401	LOC101883213	0.81267	0.813456	1.77505	-1.03867	0.642137	3.35061	0.0020310154093468 .	40 x 14	10 NA
ENSDARG00000096556	66	ENSDARG00000096556		0.707025	0.805552	1.77212	-0.987083	0.709036	4.02192	0.000492778328556653 .	40 x 13	20 NA	si:dkey-19f4.2 [Source:ZFIN;Acc:ZDB-GENE-121214-262]
ENSDARG00000056590	67	ENSDARG00000056590	calca	0.385	0.974323	1.76914	-1.27757	0.762259	4.71059	0.000117839519024665 .	40 x 15	7 NA	calcitonin/calcitonin-related polypeptide, alpha [Source:ZFIN;Acc:ZDB-GENE-040718-173]
ENSDARG00000075619	68	ENSDARG00000075619	cenpo	0.0253687	0.632157	1.76193	-0.611133	0.66003	3.51435	0.00143752915032302 .	40 x 13	17 NA	centromere protein O [Source:ZFIN;Acc:ZDB-GENE-070928-16]
ENSDARG00000105675	69	ENSDARG00000105675		0.826867	0.954841	1.7564	-1.47361	0.697365	3.892	0.000647709685580034 .	40 x 16	4 NA
ENSDARG00000076650	70	ENSDARG00000076650	pde9al	-0.656833	0.627132	1.75213	-0.601173	0.743067	4.44141	0.000205212643955566 .	39 x 14	15 NA	phosphodiesterase 9A like [Source:ZFIN;Acc:ZDB-GENE-130530-807]
ENSDARG00000101128	71	ENSDARG00000101128		-0.220198	0.781324	1.74771	-0.906879	0.614108	3.11247	0.00335123225762035 .	39 x 15	22 NA	si:dkey-211f22.5 [Source:ZFIN;Acc:ZDB-GENE-141216-381]
ENSDARG00000059917	72	ENSDARG00000059917	ccnj	0.629088	0.677621	1.74708	-0.737362	0.857158	6.65684	2.75609283750811e-06 .	40 x 13	13 NA	cyclin J [Source:ZFIN;Acc:ZDB-GENE-100721-4]
ENSDARG00000076534	73	ENSDARG00000076534	si:ch211-14a17.10	0.321844	0.867288	1.74189	-1.25115	0.559436	2.69974	0.00789015500273471 .	40 x 13	2 NA	si:ch211-14a17.10 [Source:ZFIN;Acc:ZDB-GENE-030616-581]
ENSDARG00000075015	74	ENSDARG00000075015	soul5	0.475722	0.854026	1.72938	-1.26771	0.852367	6.51975	3.53212734083286e-06 .	40 x 15	3 NA	heme-binding protein soul5 [Source:ZFIN;Acc:ZDB-GENE-110718-2]
ENSDARG00000098881	75	ENSDARG00000098881		-0.505361	0.726777	1.71969	-0.706809	0.680982	3.71969	0.000931635127982666 .	40 x 16	11 NA	si:dkey-238i5.3 [Source:ZFIN;Acc:ZDB-GENE-141222-86]
ENSDARG00000002760	76	ENSDARG00000002760	gdf5	0.214516	0.628377	1.71028	-0.557819	0.700239	3.92341	0.000606239139827824 .	40 x 13	6 NA	growth differentiation factor 5 [Source:ZFIN;Acc:ZDB-GENE-990415-39]
ENSDARG00000038556	77	ENSDARG00000038556	zgc:112185	2.73037	1.09129	1.70523	-2.74796	0.5982	2.98597	0.00436560681414144 .	40 x 16	24 NA	zgc:112185 [Source:ZFIN;Acc:ZDB-GENE-050320-14]
ENSDARG00000045371	78	ENSDARG00000045371	prdm14	-0.369933	0.594186	1.70147	-0.617943	0.853423	6.54944	3.34660939871334e-06 .	39 x 14	24 NA	PR domain containing 14 [Source:ZFIN;Acc:ZDB-GENE-030131-2709]
ENSDARG00000054103	79	ENSDARG00000054103	ripply1	0.298929	0.84408	1.69182	-1.05889	0.773281	4.87825	8.37158596741494e-05 .	40 x 14	21 NA	ripply transcriptional repressor 1 [Source:ZFIN;Acc:ZDB-GENE-060113-1]
ENSDARG00000093623	80	ENSDARG00000093623		0.79053	0.880136	1.6891	-1.36256	0.648589	3.40852	0.00179747256610807 .	40 x 13	10 NA
ENSDARG00000081807	81	ENSDARG00000081807		1.24491	0.910519	1.66969	-1.13121	0.690578	3.81926	0.000755056473775495 .	40 x 16	4 NA	dre-let-7b [Source:miRBase;Acc:MI0001865]
ENSDARG00000011076	82	ENSDARG00000011076	zgc:91968	-0.125213	0.72807	1.66271	-0.875366	0.672075	3.63047	0.00112482357037424 .	40 x 14	19 NA	zgc:91968 [Source:ZFIN;Acc:ZDB-GENE-040704-1]
ENSDARG00000097310	83	ENSDARG00000097310	zgc:193812	1.58042	0.809871	1.65506	-1.48583	0.705276	3.97937	0.000538890117525725 .	40 x 14	25 NA	zgc:193812 [Source:ZFIN;Acc:ZDB-GENE-081022-44]
ENSDARG00000116290	84	ENSDARG00000116290		0.141856	1.00744	1.65049	-1.17314	0.710524	4.03894	0.000475469345387447 .	40 x 15
ENSDARG00000100315	85	ENSDARG00000100315	slc15a1a	-0.0292433	0.819955	1.6424	-0.965262	0.764569	4.74488	0.000109855245319368 .	39 x 13	9 NA	solute carrier family 15 (oligopeptide transporter), member 1a [Source:ZFIN;Acc:ZDB-GENE-091204-9]
ENSDARG00000038288	86	ENSDARG00000038288	cd151	0.332432	0.82785	1.63392	-1.17188	0.750273	4.53935	0.00016757750806673 .	39 x 13	25 NA	CD151 molecule [Source:ZFIN;Acc:ZDB-GENE-041010-137]
ENSDARG00000104885	87	ENSDARG00000104885	LOC101883230	0.330738	0.687387	1.63068	-0.759371	0.724357	4.20267	0.000337356407599132 .	40 x 13	KN150071.1 NA
ENSDARG00000097996	88	ENSDARG00000097996		0.616276	0.825808	1.62087	-1.24399	0.710281	4.03616	0.000478253642011151 .	40 x 13	15 NA
ENSDARG00000105477	89	ENSDARG00000105477		0.297047	0.848955	1.61983	-1.14767	0.860663	6.76123	2.28561974280339e-06 .	40 x 14	7 NA	si:dkey-88n24.12 [Source:ZFIN;Acc:ZDB-GENE-160113-128]
ENSDARG00000009950	90	ENSDARG00000009950	edf1	6.25494	0.57119	1.56831	-0.880697	0.763373	4.72707	0.000113930327995448 .	39 x 16	5 NA	endothelial differentiation-related factor 1 [Source:ZFIN;Acc:ZDB-GENE-040426-1710]
ENSDARG00000054583	91	ENSDARG00000054583		0.12139	0.744019	1.56037	-0.993751	0.774083	4.89088	8.15974372820882e-05 .	40 x 13	9 NA	major facilitator superfamily domain containing 6b [Source:ZFIN;Acc:ZDB-GENE-040912-84]
ENSDARG00000097721	92	ENSDARG00000097721		4.70876	0.773651	1.55961	-1.37387	0.682236	3.73249	0.000906786861260223 .	40 x 13	25 NA
ENSDARG00000091243	93	ENSDARG00000091243		-0.475686	0.654083	1.55066	-0.666987	0.700524	3.92655	0.000602249201300475 .	39 x 15	20 NA	zinc finger protein 975 [Source:ZFIN;Acc:ZDB-GENE-130531-22]
ENSDARG00000008503	94	ENSDARG00000008503	glcci1	4.72822	0.845174	1.53446	-1.70116	0.729124	4.26151	0.000298341340852382 .	40 x 16	19 NA	glucocorticoid induced 1 [Source:ZFIN;Acc:ZDB-GENE-031010-41]
ENSDARG00000043720	95	ENSDARG00000043720	cdc45	1.29592	0.853485	1.53336	-1.18222	0.712463	4.0613	0.000453659895225611 .	39 x 16	8 NA	CDC45 cell division cycle 45 homolog (S. cerevisiae) [Source:ZFIN;Acc:ZDB-GENE-040426-2710]
ENSDARG00000070092	96	ENSDARG00000070092	si:dkey-201i6.2	-0.376176	0.596178	1.52341	-0.674842	0.693069	3.84573	0.00071406810591812 .	39 x 14	16 NA	si:dkey-201i6.2 [Source:ZFIN;Acc:ZDB-GENE-100922-109]
ENSDARG00000101275	97	ENSDARG00000101275		0.96901	0.804677	1.50705	-1.08409	0.649166	3.41376	0.00177771194863197 .	39 x 15	6 NA
ENSDARG00000102066	98	ENSDARG00000102066	ntn4	1.34368	0.738715	1.50563	-1.14299	0.606709	3.05292	0.00379614244101378 .	39 x 16	7 NA	netrin 4 [Source:ZFIN;Acc:ZDB-GENE-050310-1]
ENSDARG00000094677	99	ENSDARG00000094677		-0.282467	0.789095	1.50448	-0.844103	0.765144	4.75349	0.000107938416880837 .	40 x 15	1 NA	si:dkey-92j12.5 [Source:ZFIN;Acc:ZDB-GENE-090313-354]
ENSDARG00000006859	100	ENSDARG00000006859	nkain1	0.746292	0.645591	1.4964	-0.744256	0.757459	4.6407	0.000136005554101537 .	40 x 14	19 NA	sodium/potassium transporting ATPase interacting 1 [Source:ZFIN;Acc:ZDB-GENE-040426-1472]
ENSDARG00000061391	101	ENSDARG00000061391	grhl1	0.632504	0.794087	1.49321	-1.23925	0.653501	3.45345	0.00163484077509701 .	40 x 13	17 NA	grainyhead-like transcription factor 1 [Source:ZFIN;Acc:ZDB-GENE-030131-3665]
ENSDARG00000100150	102	ENSDARG00000100150	LOC103911589	1.24114	0.769071	1.49227	-1.2514	0.640407	3.3353	0.00209764809227642 .	40 x 14	9 NA
ENSDARG00000029936	103	ENSDARG00000029936	grtp1a	0.403739	0.665498	1.47401	-0.95484	0.759464	4.66969	0.000128147950836821 .	40 x 14	1 NA	growth hormone regulated TBC protein 1a [Source:ZFIN;Acc:ZDB-GENE-040426-2733]
ENSDARG00000022832	104	ENSDARG00000022832	bnip4	5.00703	0.689598	1.46905	-1.11743	0.699454	3.91479	0.000617348483110902 .	40 x 15	17 NA	BCL2/adenovirus E1B interacting protein 4 [Source:ZFIN;Acc:ZDB-GENE-051113-212]
ENSDARG00000092360	105	ENSDARG00000092360	si:ch211-51h9.6	2.16219	0.699683	1.44606	-1.50746	0.738699	4.38374	0.00023130157250284 .	40 x 16	8 NA	si:ch211-51h9.6 [Source:ZFIN;Acc:ZDB-GENE-081104-234]
ENSDARG00000113284	106	ENSDARG00000113284		2.47573	0.902219	1.4398	-1.3719	0.675039	3.65983	0.0010571793026064 .	40 x 13
ENSDARG00000014545	107	ENSDARG00000014545	golim4b	3.97978	0.876199	1.43834	-1.67748	0.714213	4.08163	0.000434710631198376 .	40 x 14	2 NA	golgi integral membrane protein 4b [Source:ZFIN;Acc:ZDB-GENE-050327-74]
ENSDARG00000091851	108	ENSDARG00000091851		2.66331	0.773485	1.4345	-1.21232	0.773021	4.87418	8.44104076838104e-05 .	40 x 13	11 NA	TSEN2 tRNA splicing endonuclease subunit [Source:ZFIN;Acc:ZDB-GENE-060929-918]
ENSDARG00000045296	109	ENSDARG00000045296	myeov2	1.53555	0.846686	1.43112	-1.59839	0.529517	2.49684	0.0119126309510146 .	39 x 16	24 NA	myeloma overexpressed 2 [Source:ZFIN;Acc:ZDB-GENE-040426-1883]
ENSDARG00000020084	110	ENSDARG00000020084	tg	0.478022	0.780192	1.4277	-1.14766	0.757461	4.64073	0.00013599717359436 .	40 x 14	16 NA	thyroglobulin [Source:ZFIN;Acc:ZDB-GENE-030519-1]
ENSDARG00000096849	111	ENSDARG00000096849		2.79124	0.784247	1.41531	-1.56353	0.740548	4.408	0.000219936593988668 .	39 x 14	3 NA	si:dkey-16p21.8 [Source:ZFIN;Acc:ZDB-GENE-131121-428]
ENSDARG00000092408	112	ENSDARG00000092408		0.580865	0.781053	1.40872	-1.27386	0.600599	3.00469	0.00419850344531825 .	40 x 15	8 NA
ENSDARG00000073786	113	ENSDARG00000073786	cmbl	6.20766	0.673026	1.40427	-1.4149	0.811273	5.55032	2.19600996356206e-05 .	39 x 15	24 NA	carboxymethylenebutenolidase homolog (Pseudomonas) [Source:ZFIN;Acc:ZDB-GENE-071004-21]
ENSDARG00000005518	114	ENSDARG00000005518	slc5a9	0.0440433	0.73698	1.38927	-1.03573	0.73633	4.35297	0.000246577561142658 .	40 x 16	8 NA	solute carrier family 5 (sodium/sugar cotransporter), member 9 [Source:ZFIN;Acc:ZDB-GENE-080513-3]
ENSDARG00000071495	115	ENSDARG00000071495	si:dkey-236e20.3	-0.375248	0.67961	1.38781	-0.713778	0.814521	5.61609	1.93226963248749e-05 .	40 x 13	22 NA	si:dkey-236e20.3 [Source:ZFIN;Acc:ZDB-GENE-060503-722]
ENSDARG00000005619	116	ENSDARG00000005619	nek2	2.29008	1.18017	1.38467	-2.76312	0.564023	2.73214	0.00738297652943143 .	40 x 15	20 NA	NIMA-related kinase 2 [Source:ZFIN;Acc:ZDB-GENE-040426-752]
ENSDARG00000111793	117	ENSDARG00000111793		0.0977658	0.670139	1.36643	-0.949065	0.79902	5.31524	3.48505303044977e-05 .	39 x 16
ENSDARG00000039385	118	ENSDARG00000039385	si:ch73-265d7.2	-0.394937	0.626636	1.35924	-0.697828	0.882154	7.49237	6.42147026663764e-07 .	40 x 13	23 NA	discs, large homolog 4b (Drosophila) [Source:ZFIN;Acc:ZDB-GENE-040628-3]
ENSDARG00000082440	119	ENSDARG00000082440		-0.0895931	0.63377	1.34379	-0.748104	0.876075	7.26769	9.41344321381266e-07 .	40 x 13	7 NA	Small nucleolar RNA SNORD31 [Source:RFAM;Acc:RF00089]
ENSDARG00000102848	120	ENSDARG00000102848		0.721258	0.81005	1.33878	-1.34837	0.765133	4.75332	0.000107977150661132 .	39 x 16	4 NA
ENSDARG00000069545	121	ENSDARG00000069545	atg12	1.49532	0.743404	1.33454	-1.44214	0.571918	2.78879	0.00657084176551126 .	39 x 15	16 NA	ATG12 autophagy related 12 homolog (S. cerevisiae) [Source:ZFIN;Acc:ZDB-GENE-071205-7]
ENSDARG00000116978	122	ENSDARG00000116978		0.0841467	0.637433	1.32776	-0.951106	0.704769	3.97369	0.000545373265197435 .	40 x 13
ENSDARG00000112473	123	ENSDARG00000112473		0.302372	0.635715	1.32743	-0.951727	0.819814	5.72666	1.56026979227786e-05 .	39 x 13
ENSDARG00000098122	124	ENSDARG00000098122		2.37451	0.793152	1.31559	-1.09571	0.663369	3.54604	0.0013444491202983 .	40 x 16	3 NA	zinc finger protein 189 [Source:HGNC Symbol;Acc:HGNC:12980]
ENSDARG00000105756	125	ENSDARG00000105756		0.876138	0.856572	1.30702	-1.43186	0.566605	2.75055	0.00710903607176305 .	40 x 15	4 NA
ENSDARG00000111860	126	ENSDARG00000111860		0.172409	0.715508	1.30254	-0.934808	0.778879	4.96755	6.98637921059397e-05 .	40 x 13
ENSDARG00000101285	127	ENSDARG00000101285	anapc15	1.72536	0.893792	1.29136	-1.48643	0.570733	2.78021	0.00668802233116983 .	40 x 16	15 NA	anaphase promoting complex subunit 15 [Source:ZFIN;Acc:ZDB-GENE-060825-43]
ENSDARG00000039390	128	ENSDARG00000039390	sdhaf4	1.21861	0.804122	1.27565	-1.5976	0.743044	4.4411	0.000205342811928411 .	40 x 13	13 NA	succinate dehydrogenase complex assembly factor 4 [Source:ZFIN;Acc:ZDB-GENE-040724-116]
ENSDARG00000076119	129	ENSDARG00000076119	emid1	0.351884	0.721973	1.26071	-1.03562	0.767255	4.78531	0.00010114900479874 .	40 x 13	5 NA	EMI domain containing 1 [Source:ZFIN;Acc:ZDB-GENE-070705-40]
ENSDARG00000104163	130	ENSDARG00000104163	si:cabz01071912.2	2.45685	0.789958	1.25619	-1.76674	0.74344	4.44639	0.000203103894492851 .	40 x 13	4 NA	si:cabz01071912.2 [Source:ZFIN;Acc:ZDB-GENE-161017-141]
ENSDARG00000112884	131	ENSDARG00000112884		0.275049	0.577871	1.24443	-0.997886	0.857414	6.66434	2.71916768634917e-06 .	40 x 13
ENSDARG00000075054	132	ENSDARG00000075054	rasgrf2a	0.9261	0.709745	1.24124	-1.39733	0.653884	3.45699	0.00162266908501341 .	39 x 13	10 NA	Ras protein-specific guanine nucleotide-releasing factor 2a [Source:ZFIN;Acc:ZDB-GENE-111128-1]
ENSDARG00000081926	133	ENSDARG00000081926		0.890401	0.706992	1.24046	-1.01266	0.781668	5.01315	6.37215880994191e-05 .	39 x 15	17 NA	Small nucleolar RNA Z195/SNORD33/SNORD32 family [Source:RFAM;Acc:RF00133]
ENSDARG00000097253	134	ENSDARG00000097253		1.32761	0.746356	1.23903	-1.65182	0.623346	3.18869	0.00285592468227314 .	40 x 13	2 NA	YEATS domain containing 2 [Source:ZFIN;Acc:ZDB-GENE-081104-292]
ENSDARG00000023316	135	ENSDARG00000023316	sim1a	1.58738	0.966251	1.2301	-1.38228	0.674073	3.65022	0.00107885100009686 .	40 x 16	16 NA	single-minded family bHLH transcription factor 1a [Source:ZFIN;Acc:ZDB-GENE-020829-1]
ENSDARG00000101308	136	ENSDARG00000101308	smug1	0.908785	0.609752	1.22441	-0.860375	0.819707	5.72439	1.56711959733435e-05 .	40 x 14	11 NA	single-strand-selective monofunctional uracil-DNA glycosylase 1 [Source:ZFIN;Acc:ZDB-GENE-030131-9473]
ENSDARG00000104890	137	ENSDARG00000104890		2.26796	0.899918	1.20202	-2.44631	0.531251	2.50822	0.0116427715841174 .	39 x 16	4 NA	si:ch211-76m11.3 [Source:ZFIN;Acc:ZDB-GENE-041210-276]
ENSDARG00000103957	138	ENSDARG00000103957	aamdc	2.5897	0.956354	1.18226	-1.92208	0.512416	2.38684	0.0148431700113418 .	40 x 16	18 NA	adipogenesis associated, Mth938 domain containing [Source:ZFIN;Acc:ZDB-GENE-050522-64]
ENSDARG00000062579	139	ENSDARG00000062579	kremen1	0.51289	0.679509	1.17642	-1.20153	0.79606	5.26132	3.87827740228053e-05 .	40 x 14	5 NA	kringle containing transmembrane protein 1 [Source:ZFIN;Acc:ZDB-GENE-070705-262]
ENSDARG00000096030	140	ENSDARG00000096030	zgc:173624	1.97374	0.821488	1.15104	-1.67286	0.653093	3.44969	0.00164786177298837 .	40 x 16	4 NA	si:dkey-262g12.7 [Source:ZFIN;Acc:ZDB-GENE-110914-181]
ENSDARG00000040266	141	ENSDARG00000040266	sox19b	0.127552	0.577698	1.14867	-0.966122	0.668562	3.59608	0.00120957699047652 .	39 x 14	7 NA	SRY (sex determining region Y)-box 19b [Source:ZFIN;Acc:ZDB-GENE-010111-1]
ENSDARG00000101490	142	ENSDARG00000101490	si:ch73-281i18.6	-0.572842	0.608162	1.1274	-0.703681	0.79354	5.21622	4.24219227682654e-05 .	39 x 16	19 NA	si:ch73-281i18.6 [Source:ZFIN;Acc:ZDB-GENE-141219-21]
ENSDARG00000018047	143	ENSDARG00000018047	brms1lb	0.714867	0.675294	1.0989	-1.21669	0.669819	3.60833	0.00117867254526405 .	39 x 13	20 NA	breast cancer metastasis-suppressor 1-like b [Source:ZFIN;Acc:ZDB-GENE-081031-54]
ENSDARG00000017590	144	ENSDARG00000017590	nit2	3.15793	0.757719	1.09581	-1.52394	0.720571	4.15686	0.000371295967667828 .	40 x 16	6 NA	nitrilase family, member 2 [Source:ZFIN;Acc:ZDB-GENE-050522-65]
ENSDARG00000104458	145	ENSDARG00000104458	rnasekb	2.29873	0.676143	1.06785	-1.18149	0.59379	2.9519	0.00468668247766568 .	40 x 16	10 NA	ribonuclease, RNase K b [Source:ZFIN;Acc:ZDB-GENE-060825-160]
ENSDARG00000077614	146	ENSDARG00000077614	si:ch211-206k20.5	3.03447	0.68517	1.05547	-1.02857	0.676283	3.67225	0.00102981442189787 .	40 x 16	13 NA	si:ch211-206k20.5 [Source:ZFIN;Acc:ZDB-GENE-030131-2912]
ENSDARG00000002240	147	ENSDARG00000002240	psmb6	5.73753	0.592291	1.04881	-1.19881	0.775857	4.91899	7.70770910341056e-05 .	39 x 16	23 NA	proteasome subunit beta 6 [Source:ZFIN;Acc:ZDB-GENE-990415-216]
ENSDARG00000038242	148	ENSDARG00000038242	zgc:113333	4.5594	0.647475	1.03378	-1.48763	0.785883	5.08354	5.53101150768676e-05 .	40 x 15	3 NA	zgc:113333 [Source:ZFIN;Acc:ZDB-GENE-050320-57]
ENSDARG00000111040	149	ENSDARG00000111040		-0.314852	0.560273	1.026	-0.72197	0.794302	5.22977	4.12924606441045e-05 .	40 x 13
ENSDARG00000103853	150	ENSDARG00000103853		2.17571	0.603228	1.01513	-1.21643	0.694501	3.86107	0.000691340274169283 .	39 x 16	22 NA	zinc finger protein 1183 [Source:ZFIN;Acc:ZDB-GENE-050208-464]
ENSDARG00000117423	151	ENSDARG00000117423		1.00738	0.709495	0.992159	-1.48841	0.629306	3.23902	0.00256920469476407 .	39 x 15
ENSDARG00000095617	152	ENSDARG00000095617		2.19563	0.660878	0.956299	-1.07839	0.647746	3.40089	0.00182666560364719 .	39 x 16	22 NA	zinc finger protein 1157 [Source:ZFIN;Acc:ZDB-GENE-070424-89]
ENSDARG00000103266	153	ENSDARG00000103266	mgea5l	3.8929	0.640514	0.902528	-1.08744	0.707853	4.00846	0.000506921573772412 .	39 x 13	11 NA	meningioma expressed antigen 5 (hyaluronidase) like [Source:ZFIN;Acc:ZDB-GENE-110914-153]
ENSDARG00000044420	154	ENSDARG00000044420	dnajc19	4.06653	0.652114	0.833551	-1.43729	0.641299	3.34318	0.00206307781701121 .	39 x 13	22 NA	DnaJ (Hsp40) homolog, subfamily C, member 19 [Source:ZFIN;Acc:ZDB-GENE-040426-1730]

## Sheet: D
X	Rank	ID	Symbol	mean.expression	SD	max.delta.e	min.delta.e	correlation	X..t.score	X..p.value	Metagene	Chromosome	Description
ENSDARG00000110494	1	ENSDARG00000110494		-0.706468	1.77542	6.76672	-1.05639	0.785642	5.07947	5.57636280700269e-05 .	25 x 25
ENSDARG00000046053	2	ENSDARG00000046053		0.876662	1.83083	6.0588	-1.59903	0.70915	4.02322	0.000491437094128466 .	25 x 24	10 NA	solute carrier family 27 (fatty acid transporter), member 6 [Source:ZFIN;Acc:ZDB-GENE-060825-27]
ENSDARG00000075806	3	ENSDARG00000075806	kirrel3a	-0.057394	1.42524	4.79508	-1.21834	0.877534	7.32019	8.60344728792484e-07 .	26 x 26	10 NA	kin of IRRE like 3 a [Source:ZFIN;Acc:ZDB-GENE-091117-44]
ENSDARG00000045835	4	ENSDARG00000045835	si:dkey-14d8.6	6.67216	2.66707	4.7245	-2.83185	0.644829	3.37462	0.00193073238646391 .	27 x 25	4 NA	si:dkey-14d8.6 [Source:ZFIN;Acc:ZDB-GENE-041210-124]
ENSDARG00000070522	5	ENSDARG00000070522	cacna1i	2.24648	2.19884	4.47897	-3.04432	0.762969	4.72109	0.000115333478830748 .	27 x 27	3 NA	calcium channel, voltage-dependent, T type, alpha 1I subunit [Source:ZFIN;Acc:ZDB-GENE-060503-324]
ENSDARG00000079274	6	ENSDARG00000079274	prss59.1	3.32717	1.99095	4.45364	-2.92007	0.728425	4.2528	0.000303814826921323 .	26 x 26	16 NA	protease, serine, 59, tandem duplicate 1 [Source:ZFIN;Acc:ZDB-GENE-030131-1173]
ENSDARG00000069251	7	ENSDARG00000069251		0.427465	1.41214	4.43773	-1.13055	0.642493	3.35378	0.00201749063457046 .	26 x 26	20 NA	si:dkeyp-50f7.2 [Source:ZFIN;Acc:ZDB-GENE-030131-5968]
ENSDARG00000088641	8	ENSDARG00000088641	grn2	2.39292	1.56813	4.12079	-2.24645	0.760039	4.67804	0.000125969341557508 .	26 x 24	19 NA	granulin 2 [Source:ZFIN;Acc:ZDB-GENE-050522-264]
ENSDARG00000042993	9	ENSDARG00000042993	try	3.54502	2.09182	4.08605	-3.99108	0.726	4.2228	0.000323456973436942 .	26 x 26	16 NA	trypsin [Source:ZFIN;Acc:ZDB-GENE-010131-7]
ENSDARG00000068680	10	ENSDARG00000068680	ctrl	1.07048	1.6371	3.96081	-2.05509	0.692188	3.83633	0.000728351152070372 .	25 x 26	15 NA	chymotrypsin-like [Source:ZFIN;Acc:ZDB-GENE-040912-147]
ENSDARG00000017314	11	ENSDARG00000017314	zgc:92041	4.00313	2.07145	3.9333	-3.19696	0.648248	3.40543	0.00180925013550737 .	26 x 26	22 NA	zgc:92041 [Source:ZFIN;Acc:ZDB-GENE-040808-55]
ENSDARG00000095767	12	ENSDARG00000095767		2.92188	2.39487	3.78179	-3.58695	0.806147	5.44956	2.67441578640781e-05 .	28 x 26	20 NA
ENSDARG00000089922	13	ENSDARG00000089922	dsn1	0.121188	1.1526	3.5381	-1.14793	0.745201	4.47005	0.000193391165777435 .	26 x 24	3 NA	DSN1 homolog, MIS12 kinetochore complex component [Source:ZFIN;Acc:ZDB-GENE-170110-2]
ENSDARG00000073742	14	ENSDARG00000073742	prss59.2	2.89895	1.64369	3.4804	-2.54741	0.693044	3.84547	0.000714461091853358 .	26 x 26	16 NA	protease, serine, 59, tandem duplicate 2 [Source:ZFIN;Acc:ZDB-GENE-110408-10]
ENSDARG00000079858	15	ENSDARG00000079858	tmem163a	0.333371	1.18834	3.35214	-1.3985	0.848262	6.40709	4.33923382581192e-06 .	26 x 25	9 NA	transmembrane protein 163a [Source:ZFIN;Acc:ZDB-GENE-081104-429]
ENSDARG00000062688	16	ENSDARG00000062688	gpnmb	1.04891	1.22557	3.32647	-1.87737	0.767326	4.78639	0.00010092705687792 .	26 x 25	19 NA	glycoprotein (transmembrane) nmb [Source:ZFIN;Acc:ZDB-GENE-060503-106]
ENSDARG00000074082	17	ENSDARG00000074082		1.7093	1.73586	3.29325	-1.78807	0.813674	5.59879	1.99826474613918e-05 .	27 x 25	2 NA
ENSDARG00000105561	18	ENSDARG00000105561		0.135958	1.15492	3.20232	-1.283	0.694942	3.8658	0.000684475127002204 .	26 x 24	7 NA
ENSDARG00000099839	19	ENSDARG00000099839		2.91213	1.36286	2.98755	-2.35807	0.772838	4.87131	8.4903158692029e-05 .	27 x 26	2 NA	si:ch211-9d9.1 [Source:ZFIN;Acc:ZDB-GENE-030131-2657]
ENSDARG00000042707	20	ENSDARG00000042707	cx30.3	1.05979	1.54919	2.91856	-1.98279	0.7738	4.88641	8.2340743072673e-05 .	27 x 25	9 NA	connexin 30.3 [Source:ZFIN;Acc:ZDB-GENE-040406-1]
ENSDARG00000029822	21	ENSDARG00000029822	cel.2	2.772	1.50917	2.88397	-2.43419	0.674324	3.65272	0.00107317476623037 .	25 x 26	21 NA	carboxyl ester lipase, tandem duplicate 2 [Source:ZFIN;Acc:ZDB-GENE-061110-10]
ENSDARG00000090469	22	ENSDARG00000090469		-0.147448	1.09149	2.87438	-1.07834	0.653227	3.45092	0.00164359636448008 .	25 x 26	21 NA	syncollin, tandem duplicate 1 [Source:ZFIN;Acc:ZDB-GENE-141212-332]
ENSDARG00000076981	23	ENSDARG00000076981	zgc:198329	1.19897	1.36607	2.81364	-1.94544	0.818141	5.69124	1.6705968937325e-05 .	27 x 25	16 NA	zgc:198329 [Source:ZFIN;Acc:ZDB-GENE-080226-6]
ENSDARG00000024032	24	ENSDARG00000024032	coch	-1.1571	0.925884	2.80361	-0.63366	0.824613	5.83077	1.27763173256579e-05 .	25 x 26	17 NA	coagulation factor C homolog, cochlin (Limulus polyphemus) [Source:ZFIN;Acc:ZDB-GENE-030616-403]
ENSDARG00000007221	25	ENSDARG00000007221	pbk	0.507354	1.09946	2.78471	-1.37295	0.805044	5.42834	2.78823452877219e-05 .	28 x 26	20 NA	PDZ binding kinase [Source:ZFIN;Acc:ZDB-GENE-030523-2]
ENSDARG00000113149	26	ENSDARG00000113149		-0.628703	1.19614	2.77779	-0.972113	0.824165	5.82088	1.30202754869968e-05 .	27 x 27
ENSDARG00000040534	27	ENSDARG00000040534	epcam	2.16669	1.41699	2.76396	-1.76018	0.660271	3.51663	0.00143063089017836 .	27 x 25	13 NA	epithelial cell adhesion molecule [Source:ZFIN;Acc:ZDB-GENE-040426-2209]
ENSDARG00000026500	28	ENSDARG00000026500	xkr9	1.05944	1.50094	2.76144	-1.97401	0.808318	5.49179	2.46199252840196e-05 .	27 x 25	24 NA	XK, Kell blood group complex subunit-related family, member 9 [Source:ZFIN;Acc:ZDB-GENE-060421-6224]
ENSDARG00000070932	29	ENSDARG00000070932	hcrt	0.374533	0.990536	2.72879	-1.2754	0.866181	6.9332	1.6846065260534e-06 .	28 x 26	3 NA	hypocretin (orexin) neuropeptide precursor [Source:ZFIN;Acc:ZDB-GENE-040324-1]
ENSDARG00000052088	30	ENSDARG00000052088		2.63145	1.45935	2.69448	-2.17537	0.72526	4.21372	0.000329652427897953 .	26 x 25	9 NA	si:ch73-54b5.2 [Source:ZFIN;Acc:ZDB-GENE-140106-46]
ENSDARG00000060393	31	ENSDARG00000060393	fibcd1	1.5187	1.37427	2.6272	-2.3431	0.770121	4.82913	9.25084145813049e-05 .	28 x 26	5 NA	fibrinogen C domain containing 1 [Source:ZFIN;Acc:ZDB-GENE-070424-245]
ENSDARG00000027639	32	ENSDARG00000027639	zgc:165539	-0.901991	0.995405	2.62581	-0.755964	0.800877	5.34962	3.25596669352723e-05 .	25 x 26	10 NA	zgc:165539 [Source:ZFIN;Acc:ZDB-GENE-030131-5478]
ENSDARG00000100430	33	ENSDARG00000100430		-0.447558	0.922474	2.54865	-0.936684	0.736937	4.36082	0.000242585962796582 .	25 x 26	2 NA
ENSDARG00000043173	34	ENSDARG00000043173	zgc:92745	-0.386814	0.899797	2.51768	-0.827402	0.786092	5.08707	5.49187161138498e-05 .	25 x 26	22 NA	zgc:92745 [Source:ZFIN;Acc:ZDB-GENE-040801-12]
ENSDARG00000091411	35	ENSDARG00000091411	si:ch211-214p13.9	1.43465	1.1477	2.43954	-2.06286	0.619127	3.15362	0.00307418814748517 .	25 x 24	9 NA	si:ch211-214p13.9 [Source:ZFIN;Acc:ZDB-GENE-060503-213]
ENSDARG00000104549	36	ENSDARG00000104549		-0.112789	0.84804	2.39161	-0.938938	0.772441	4.86511	8.59801433914509e-05 .	25 x 25	12 NA	Rho GTPase activating protein 44 [Source:ZFIN;Acc:ZDB-GENE-120206-2]
ENSDARG00000101150	37	ENSDARG00000101150		-0.221619	0.809249	2.38173	-0.937124	0.749257	4.52533	0.000172500419415078 .	25 x 24	25 NA	RAB19, member RAS oncogene family [Source:HGNC Symbol;Acc:HGNC:19982]
ENSDARG00000008164	38	ENSDARG00000008164	btr33	-0.535154	0.818169	2.36311	-0.756678	0.85259	6.52601	3.49216188366697e-06 .	26 x 25	24 NA	bloodthirsty-related gene family, member 33 [Source:ZFIN;Acc:ZDB-GENE-090512-4]
ENSDARG00000043722	39	ENSDARG00000043722	cpa4	-0.049958	0.884779	2.33276	-0.998387	0.813598	5.59724	2.00432240060611e-05 .	25 x 26	25 NA	carboxypeptidase A4 [Source:ZFIN;Acc:ZDB-GENE-040704-61]
ENSDARG00000014929	40	ENSDARG00000014929	p2ry11	-0.758866	0.702302	2.32814	-0.618492	0.770963	4.84212	9.00942168821084e-05 .	24 x 24	3 NA	purinergic receptor P2Y, G-protein coupled, 11 [Source:ZFIN;Acc:ZDB-GENE-111221-4]
ENSDARG00000034307	41	ENSDARG00000034307	chrne	-0.526881	0.829555	2.32355	-0.770648	0.789522	5.1458	4.88232321449455e-05 .	25 x 24	5 NA	cholinergic receptor, nicotinic, epsilon [Source:ZFIN;Acc:ZDB-GENE-040808-32]
ENSDARG00000038066	42	ENSDARG00000038066	kpna2	3.23629	1.13002	2.26964	-2.10776	0.618172	3.14574	0.00312540051265131 .	27 x 25	3 NA	karyopherin alpha 2 (RAG cohort 1, importin alpha 1) [Source:ZFIN;Acc:ZDB-GENE-040718-22]
ENSDARG00000100741	43	ENSDARG00000100741	cdc20	1.97065	1.20947	2.26642	-1.81554	0.725892	4.22148	0.000324353121952226 .	26 x 25	2 NA	cell division cycle 20 homolog [Source:ZFIN;Acc:ZDB-GENE-040426-2044]
ENSDARG00000051923	44	ENSDARG00000051923	ccnb1	1.58547	1.03967	2.26249	-1.40533	0.697258	3.89084	0.000649291731388724 .	27 x 26	5 NA	cyclin B1 [Source:ZFIN;Acc:ZDB-GENE-000406-10]
ENSDARG00000095463	45	ENSDARG00000095463		-0.920431	0.854537	2.23612	-0.677041	0.753771	4.58821	0.000151514668719099 .	25 x 26	1 NA	si:ch73-90k17.1 [Source:ZFIN;Acc:ZDB-GENE-090312-218]
ENSDARG00000057606	46	ENSDARG00000057606	arl4ca	0.447832	0.800321	2.22826	-1.18743	0.799843	5.33042	3.38190540126737e-05 .	26 x 24	22 NA	ADP-ribosylation factor-like 4Ca [Source:ZFIN;Acc:ZDB-GENE-050417-265]
ENSDARG00000102892	47	ENSDARG00000102892	h1m	-0.696941	0.743789	2.1933	-0.599732	0.816079	5.64819	1.81566610897299e-05 .	25 x 25	KN150456.1 NA	linker histone H1M [Source:ZFIN;Acc:ZDB-GENE-030131-5614]
ENSDARG00000018165	48	ENSDARG00000018165	depdc1a	0.553993	1.06513	2.17593	-1.3953	0.723168	4.18819	0.000347728021958815 .	27 x 26	8 NA	DEP domain containing 1a [Source:ZFIN;Acc:ZDB-GENE-030131-9827]
ENSDARG00000014047	49	ENSDARG00000014047	cldn7b	0.0757293	0.83995	2.13503	-1.00206	0.773882	4.88771	8.21234846203334e-05 .	26 x 24	10 NA	claudin 7b [Source:ZFIN;Acc:ZDB-GENE-001103-5]
ENSDARG00000099148	50	ENSDARG00000099148	bzw1b	8.96716	0.871604	2.10718	-0.883109	0.826402	5.87057	1.18410049458895e-05 .	26 x 26	9 NA	basic leucine zipper and W2 domains 1b [Source:ZFIN;Acc:ZDB-GENE-040426-2881]
ENSDARG00000090615	51	ENSDARG00000090615	cd59	-0.551622	0.747519	2.10041	-0.716803	0.830785	5.9705	9.79261668476727e-06 .	26 x 24	7 NA	CD59 molecule (CD59 blood group) [Source:ZFIN;Acc:ZDB-GENE-030131-7871]
ENSDARG00000102594	52	ENSDARG00000102594	zgc:194627	1.48479	1.20866	2.09795	-2.12176	0.612707	3.1011	0.00343202337518234 .	27 x 26	22 NA	zgc:194627 [Source:ZFIN;Acc:ZDB-GENE-081022-132]
ENSDARG00000036180	53	ENSDARG00000036180	ccnb2	0.0928827	0.920659	2.06876	-1.22774	0.627007	3.21949	0.00267690647903973 .	26 x 25	7 NA	cyclin B2 [Source:ZFIN;Acc:ZDB-GENE-030429-12]
ENSDARG00000095427	54	ENSDARG00000095427		4.85607	0.902795	2.0406	-1.62059	0.83748	6.13013	7.25012179536577e-06 .	27 x 26	19 NA
ENSDARG00000041607	55	ENSDARG00000041607	eif4ebp3l	6.83006	1.05181	1.99108	-1.58323	0.738569	4.38204	0.000232120053135554 .	28 x 26	14 NA	eukaryotic translation initiation factor 4E binding protein 3, like [Source:ZFIN;Acc:ZDB-GENE-030826-26]
ENSDARG00000008859	56	ENSDARG00000008859	mylipa	1.69208	1.0504	1.97953	-1.58786	0.64519	3.37786	0.00191759890715293 .	26 x 24	19 NA	myosin regulatory light chain interacting protein a [Source:ZFIN;Acc:ZDB-GENE-030131-7831]
ENSDARG00000061566	57	ENSDARG00000061566	slc7a3b	6.4684	1.03725	1.97816	-1.81104	0.682422	3.73439	0.000903150405815234 .	27 x 27	14 NA	solute carrier family 7 (cationic amino acid transporter, y+ system), member 3b [Source:ZFIN;Acc:ZDB-GENE-120813-6]
ENSDARG00000098787	58	ENSDARG00000098787	si:dkey-10p5.7	3.12776	1.04683	1.9716	-1.82847	0.799021	5.31526	3.48490111590216e-05 .	26 x 25	6 NA	si:dkey-10p5.7 [Source:ZFIN;Acc:ZDB-GENE-061207-47]
ENSDARG00000009949	59	ENSDARG00000009949	fndc4b	-0.516193	0.990942	1.95439	-0.860133	0.715417	4.09572	0.000422049805998914 .	26 x 25	17 NA	fibronectin type III domain containing 4b [Source:ZFIN;Acc:ZDB-GENE-120711-3]
ENSDARG00000094977	60	ENSDARG00000094977	si:ch211-156j22.4	2.35042	0.915578	1.89781	-1.1887	0.675719	3.66661	0.00104213588512847 .	28 x 26	23 NA	si:ch211-156j22.4 [Source:ZFIN;Acc:ZDB-GENE-030131-1968]
ENSDARG00000105655	61	ENSDARG00000105655		2.47903	0.850443	1.88308	-1.82567	0.710084	4.0339	0.000480529482189462 .	25 x 24	7 NA
ENSDARG00000011094	62	ENSDARG00000011094	ccna2	1.42444	0.854954	1.82009	-1.01991	0.728475	4.25342	0.000303424986279666 .	26 x 26	14 NA	cyclin A2 [Source:ZFIN;Acc:ZDB-GENE-020418-1]
ENSDARG00000037874	63	ENSDARG00000037874	cyp3c2	2.67468	1.46983	1.78362	-2.75471	0.441118	1.96609	0.0334427811795068 .	27 x 27	3 NA	cytochrome P450, family 3, subfamily c, polypeptide 2 [Source:ZFIN;Acc:ZDB-GENE-081103-62]
ENSDARG00000057984	64	ENSDARG00000057984	eps8l1	-0.482254	0.624602	1.74368	-0.703786	0.723122	4.18764	0.000348132491542419 .	24 x 24	3 NA	eps8-like1 [Source:ZFIN;Acc:ZDB-GENE-050306-14]
ENSDARG00000033227	65	ENSDARG00000033227	lect2l	3.30971	0.950246	1.72907	-1.65272	0.629945	3.24447	0.00253991305922119 .	25 x 24	14 NA	leukocyte cell-derived chemotaxin 2 like [Source:ZFIN;Acc:ZDB-GENE-070127-4]
ENSDARG00000103996	66	ENSDARG00000103996	spdl1	1.30504	0.890218	1.72075	-1.2622	0.795096	5.24397	4.01429588314794e-05 .	26 x 24	14 NA	spindle apparatus coiled-coil protein 1 [Source:ZFIN;Acc:ZDB-GENE-070928-7]
ENSDARG00000007720	67	ENSDARG00000007720	sub1b	3.19358	0.719738	1.68981	-1.17199	0.643206	3.36012	0.00199070319337569 .	24 x 24	5 NA	SUB1 homolog, transcriptional regulator b [Source:ZFIN;Acc:ZDB-GENE-040718-209]
ENSDARG00000101641	68	ENSDARG00000101641	trpm2	2.04224	0.954424	1.68921	-1.4685	0.607614	3.06013	0.00373930386009369 .	25 x 26	9 NA	transient receptor potential cation channel, subfamily M, member 2 [Source:ZFIN;Acc:ZDB-GENE-061214-4]
ENSDARG00000057481	69	ENSDARG00000057481	si:dkey-49c17.3	-0.0381185	0.696363	1.64907	-0.970273	0.666247	3.57366	0.00126824605294884 .	24 x 24	12 NA	si:dkey-49c17.3 [Source:ZFIN;Acc:ZDB-GENE-130531-49]
ENSDARG00000018921	70	ENSDARG00000018921	fam84a	0.62352	0.847846	1.63557	-1.32544	0.73266	4.306	0.000271909074866405 .	27 x 25	20 NA	family with sequence similarity 84, member A [Source:ZFIN;Acc:ZDB-GENE-040426-1247]
ENSDARG00000089861	71	ENSDARG00000089861	usp44	5.37174	0.652133	1.6267	-1.3395	0.791862	5.18659	4.50030856233852e-05 .	25 x 24	4 NA	ubiquitin specific peptidase 44 [Source:ZFIN;Acc:ZDB-GENE-040426-774]
ENSDARG00000094154	72	ENSDARG00000094154	hist2h3c	1.48978	0.997469	1.62548	-1.50737	0.685781	3.76903	0.000839481486631155 .	27 x 25	25 NA	histone cluster 2, H3c [Source:ZFIN;Acc:ZDB-GENE-070424-8]
ENSDARG00000096554	73	ENSDARG00000096554	si:dkey-25o16.4	2.68485	1.02546	1.59348	-1.70472	0.627797	3.22618	0.00263948670019831 .	26 x 24	1 NA	si:dkey-25o16.4 [Source:ZFIN;Acc:ZDB-GENE-030131-969]
ENSDARG00000004497	74	ENSDARG00000004497	tspan33a	6.13918	0.62247	1.58071	-0.806328	0.825807	5.85729	1.21449966641318e-05 .	25 x 25	4 NA	tetraspanin 33a [Source:ZFIN;Acc:ZDB-GENE-040718-361]
ENSDARG00000037794	75	ENSDARG00000037794	nptx2a	-0.508589	0.788328	1.55003	-0.789774	0.762868	4.71959	0.000115690010824232 .	26 x 26	3 NA	neuronal pentraxin 2a [Source:ZFIN;Acc:ZDB-GENE-060707-1]
ENSDARG00000069290	76	ENSDARG00000069290	bida	2.28218	0.7667	1.54824	-1.82903	0.574033	2.80416	0.00636586837797792 .	24 x 24	18 NA	BH3 interacting domain death agonist [Source:ZFIN;Acc:ZDB-GENE-050419-35]
ENSDARG00000075354	77	ENSDARG00000075354	espl1	2.21591	0.92508	1.50862	-1.29682	0.680811	3.71794	0.000935075625255521 .	26 x 24	6 NA	extra spindle pole bodies like 1, separase [Source:ZFIN;Acc:ZDB-GENE-030131-5188]
ENSDARG00000015460	78	ENSDARG00000015460	racgap1	1.70642	0.840579	1.48284	-1.38561	0.611211	3.089	0.00352010853544016 .	26 x 24	23 NA	Rac GTPase activating protein 1 [Source:ZFIN;Acc:ZDB-GENE-030131-1917]
ENSDARG00000031768	79	ENSDARG00000031768	roraa	3.36846	0.8779	1.47664	-1.46188	0.588691	2.91302	0.00508129303981575 .	25 x 26	25 NA	RAR-related orphan receptor A, paralog a [Source:ZFIN;Acc:ZDB-GENE-060306-2]
ENSDARG00000079471	80	ENSDARG00000079471		-0.453362	0.713518	1.35215	-0.756763	0.698546	3.90486	0.000630401375504519 .	26 x 24	3 NA	si:dkey-88j15.4 [Source:ZFIN;Acc:ZDB-GENE-100922-55]
ENSDARG00000092610	81	ENSDARG00000092610	lamp1	4.04933	0.652074	1.32788	-1.35801	0.621228	3.17103	0.00296386065424137 .	25 x 24	9 NA	lysosomal-associated membrane protein 1 [Source:ZFIN;Acc:ZDB-GENE-030131-9303]
ENSDARG00000002196	82	ENSDARG00000002196	bach1b	6.44835	0.531	1.31835	-0.744117	0.671475	3.62456	0.00113894359383404 .	24 x 24	10 NA	BTB and CNC homology 1, basic leucine zipper transcription factor 1 b [Source:ZFIN;Acc:ZDB-GENE-050522-220]

## Sheet: E
X	Rank	ID	Symbol	mean.expression	SD	max.delta.e	min.delta.e	correlation	X..t.score	X..p.value	Metagene	Chromosome	Description
ENSDARG00000068006	1	ENSDARG00000068006	gck	1.44305	3.09397	9.17255	-2.89636	0.624163	3.19553	0.00281517118893482 .	17 x 40	8 NA	glucokinase (hexokinase 4) [Source:ZFIN;Acc:ZDB-GENE-060825-204]
ENSDARG00000116751	2	ENSDARG00000116751		5.10168	2.9386	8.13629	-3.0932	0.915668	9.11258	4.92369565119333e-08 .	19 x 40
ENSDARG00000052734	3	ENSDARG00000052734	hmgcra	4.3268	3.2866	7.46208	-4.47504	0.92986	10.1095	1.180007203061e-08 .	19 x 40	5 NA	3-hydroxy-3-methylglutaryl-CoA reductase a [Source:ZFIN;Acc:ZDB-GENE-040401-2]
ENSDARG00000113671	4	ENSDARG00000113671		-0.755773	2.16942	7.29983	-1.16535	0.830277	5.95874	1.00132365825623e-05 .	18 x 40
ENSDARG00000092472	5	ENSDARG00000092472		-1.00195	1.88299	7.171	-0.90422	0.567618	2.75779	0.00700386766536654 .	19 x 40	2 NA
ENSDARG00000111458	6	ENSDARG00000111458		0.476575	2.07355	6.92656	-2.02635	0.778052	4.95416	7.17801316298949e-05 .	18 x 40
ENSDARG00000115819	7	ENSDARG00000115819		1.98437	2.48734	6.91713	-2.68114	0.865546	6.91288	1.74605690683727e-06 .	19 x 40
ENSDARG00000079946	8	ENSDARG00000079946	sqlea	0.353754	2.31189	6.91594	-2.06232	0.667791	3.58859	0.00122886489110363 .	19 x 40	16 NA	squalene epoxidase a [Source:ZFIN;Acc:ZDB-GENE-071004-98]
ENSDARG00000090768	9	ENSDARG00000090768	zp3.2	-0.261047	1.96419	6.19857	-1.45614	0.565815	2.7449	0.00719196201381744 .	19 x 40	17 NA	zona pellucida glycoprotein 3, tandem duplicate 2 [Source:ZFIN;Acc:ZDB-GENE-050626-121]
ENSDARG00000102443	10	ENSDARG00000102443		1.06858	2.11167	6.14115	-1.99017	0.628797	3.23468	0.00259272981867631 .	18 x 40	18 NA	si:ch1073-450f2.1 [Source:ZFIN;Acc:ZDB-GENE-120215-55]
ENSDARG00000113526	11	ENSDARG00000113526		1.61819	2.19465	5.93751	-2.36257	0.905764	8.54933	1.15929054023134e-07 .	18 x 40
ENSDARG00000031044	12	ENSDARG00000031044	lipg	1.48005	2.35882	5.88591	-2.63913	0.87178	7.11806	1.218987498941e-06 .	19 x 40	8 NA	lipase, endothelial [Source:ZFIN;Acc:ZDB-GENE-040426-699]
ENSDARG00000113739	13	ENSDARG00000113739		-0.635179	2.05393	5.75197	-1.25403	0.807918	5.48397	2.49995872343423e-05 .	18 x 40
ENSDARG00000109215	14	ENSDARG00000109215		-0.407995	1.65747	5.71487	-1.1685	0.597797	2.98284	0.00439417676002607 .	16 x 40
ENSDARG00000099336	15	ENSDARG00000099336	mvda	3.19314	1.58851	5.70836	-1.30645	0.767986	4.79641	9.88849884703269e-05 .	17 x 40	18 NA	mevalonate (diphospho) decarboxylase a [Source:ZFIN;Acc:ZDB-GENE-041114-127]
ENSDARG00000103025	16	ENSDARG00000103025	hmgcs1	5.63658	1.71106	5.60846	-2.77349	0.732891	4.30893	0.000270257320502121 .	17 x 40	10 NA	3-hydroxy-3-methylglutaryl-CoA synthase 1 (soluble) [Source:ZFIN;Acc:ZDB-GENE-040426-1042]
ENSDARG00000116076	17	ENSDARG00000116076		9.61373	2.08055	5.59984	-3.34612	0.820666	5.74487	1.50650991467272e-05 .	18 x 40
ENSDARG00000096398	18	ENSDARG00000096398		-0.280924	1.78652	5.5677	-1.42225	0.779155	4.97203	6.92346800036381e-05 .	17 x 40	6 NA	si:ch211-276a17.5 [Source:ZFIN;Acc:ZDB-GENE-120215-248]
ENSDARG00000115988	19	ENSDARG00000115988		1.86253	2.21602	5.54483	-2.54926	0.615814	3.12639	0.00325484090468731 .	18 x 40
ENSDARG00000076757	20	ENSDARG00000076757	ephb1	-0.00673825	1.7301	5.53085	-1.50165	0.631276	3.25585	0.00247977292602108 .	16 x 40	2 NA	EPH receptor B1 [Source:ZFIN;Acc:ZDB-GENE-070912-219]
ENSDARG00000060953	21	ENSDARG00000060953	si:ch1073-214b20.2	0.126565	1.78457	5.39188	-1.38391	0.844468	6.30665	5.22080694675964e-06 .	18 x 40	22 NA	si:ch1073-214b20.2 [Source:ZFIN;Acc:ZDB-GENE-131121-231]
ENSDARG00000112275	22	ENSDARG00000112275		0.366908	1.73665	5.3287	-1.56646	0.819858	5.72759	1.55748796166755e-05 .	18 x 40
ENSDARG00000111123	23	ENSDARG00000111123		8.82159	2.30458	5.26679	-4.22807	0.900024	8.26015	1.82614811161663e-07 .	18 x 40
ENSDARG00000052982	24	ENSDARG00000052982	gabrr2a	-0.936723	1.67369	5.22796	-0.984403	0.845266	6.32748	5.02370883470604e-06 .	18 x 40	17 NA	gamma-aminobutyric acid (GABA) A receptor, rho 2a [Source:ZFIN;Acc:ZDB-GENE-060825-164]
ENSDARG00000034107	25	ENSDARG00000034107	actl6b	1.404	2.46347	5.18409	-2.15867	0.659481	3.50918	0.00145331581732222 .	19 x 40	23 NA	actin-like 6B [Source:ZFIN;Acc:ZDB-GENE-050522-191]
ENSDARG00000112702	26	ENSDARG00000112702		4.01172	2.43471	5.16898	-3.98865	0.929856	10.1092	1.18054763742492e-08 .	19 x 40
ENSDARG00000042641	27	ENSDARG00000042641	cyp51	5.66868	1.7127	5.12955	-2.21231	0.916135	9.1415	4.71661765200082e-08 .	18 x 40	19 NA	cytochrome P450, family 51 [Source:ZFIN;Acc:ZDB-GENE-040625-2]
ENSDARG00000112308	28	ENSDARG00000112308		9.18569	1.92082	4.98941	-2.39596	0.943446	11.3831	2.20130169648058e-09 .	19 x 40
ENSDARG00000046098	29	ENSDARG00000046098	ebp	1.39835	1.69627	4.98639	-2.40499	0.779635	4.97984	6.81512596523159e-05 .	18 x 40	23 NA	emopamil binding protein (sterol isomerase) [Source:ZFIN;Acc:ZDB-GENE-040718-12]
ENSDARG00000115978	30	ENSDARG00000115978		5.62018	1.77304	4.55882	-3.45577	0.781565	5.01145	6.39403513709169e-05 .	18 x 40
ENSDARG00000114837	31	ENSDARG00000114837		3.53272	1.97907	4.55287	-3.05692	0.887013	7.68402	4.65832246443476e-07 .	19 x 40
ENSDARG00000016886	32	ENSDARG00000016886	dnajb9b	4.48487	1.62973	4.50692	-2.07136	0.932804	10.3535	8.45225911483283e-09 .	18 x 40	4 NA	DnaJ (Hsp40) homolog, subfamily B, member 9b [Source:ZFIN;Acc:ZDB-GENE-050522-76]
ENSDARG00000076227	33	ENSDARG00000076227	ror2	-0.141043	1.56138	4.46699	-1.47617	0.702032	3.94319	0.000581518356511435 .	16 x 40	10 NA	receptor tyrosine kinase-like orphan receptor 2 [Source:ZFIN;Acc:ZDB-GENE-060427-5]
ENSDARG00000089382	34	ENSDARG00000089382		11.8924	1.57336	4.44377	-2.17979	0.899023	8.21212	1.97126190926156e-07 .	19 x 40	5 NA	zgc:158463 [Source:ZFIN;Acc:ZDB-GENE-070410-9]
ENSDARG00000096060	35	ENSDARG00000096060	ccl39a.10	3.40509	2.41999	4.12623	-3.53846	0.656588	3.48208	0.00153893991406451 .	19 x 40	25 NA	chemokine (C-C motif) ligand 39, duplicate 10 [Source:ZFIN;Acc:ZDB-GENE-100922-179]
ENSDARG00000101501	36	ENSDARG00000101501		2.68069	1.72039	4.11208	-1.96134	0.811564	5.55615	2.17119216123773e-05 .	18 x 40	17 NA	si:ch73-305o9.3 [Source:ZFIN;Acc:ZDB-GENE-141216-475]
ENSDARG00000111460	37	ENSDARG00000111460		8.36231	2.01342	4.10358	-4.79161	0.745833	4.47858	0.000190005787288561 .	18 x 40
ENSDARG00000117653	38	ENSDARG00000117653		0.284597	1.56254	4.08209	-1.30548	0.6627	3.53967	0.00136268110816107 .	18 x 40
ENSDARG00000012468	39	ENSDARG00000012468	aacs	3.99835	1.45064	4.07624	-2.33301	0.775472	4.91286	7.80403710696209e-05 .	18 x 40	5 NA	acetoacetyl-CoA synthetase [Source:ZFIN;Acc:ZDB-GENE-040426-903]
ENSDARG00000103380	40	ENSDARG00000103380	si:ch73-21k16.1	1.95247	2.11995	4.0706	-2.99277	0.876072	7.26761	9.4148250695536e-07 .	19 x 40	20 NA	si:ch73-21k16.1 [Source:ZFIN;Acc:ZDB-GENE-081031-51]
ENSDARG00000113571	41	ENSDARG00000113571		2.48658	1.5465	4.049	-2.98062	0.726233	4.22568	0.000321521276564818 .	20 x 40
ENSDARG00000082493	42	ENSDARG00000082493		3.5393	1.78537	3.97841	-3.24349	0.879168	7.38003	7.76834434335072e-07 .	19 x 40	2 NA	Small nucleolar RNA SNORA57 [Source:RFAM;Acc:RF00191]
ENSDARG00000096403	43	ENSDARG00000096403		8.21612	1.74763	3.96822	-3.3947	0.803303	5.39518	2.97620627107698e-05 .	18 x 40	20 NA
ENSDARG00000100583	44	ENSDARG00000100583	hid1b	1.67515	2.24312	3.93513	-2.83498	0.857565	6.66879	2.69749350978454e-06 .	19 x 40	12 NA	HID1 domain containing b [Source:ZFIN;Acc:ZDB-GENE-040718-239]
ENSDARG00000026759	45	ENSDARG00000026759		1.53129	1.71744	3.89957	-1.92489	0.920358	9.4136	3.16249337828367e-08 .	19 x 40	6 NA	low density lipoprotein receptor b [Source:ZFIN;Acc:ZDB-GENE-040426-1254]
ENSDARG00000097571	46	ENSDARG00000097571	si:dkey-114l24.2	3.75171	1.85959	3.84334	-3.9463	0.848397	6.41074	4.31030181469172e-06 .	18 x 40	3 NA	si:dkey-114l24.2 [Source:ZFIN;Acc:ZDB-GENE-131121-512]
ENSDARG00000100903	47	ENSDARG00000100903		2.15242	1.53324	3.768	-2.19343	0.896867	8.11093	2.31803227723759e-07 .	19 x 40	KN150170.1 NA	Y RNA [Source:RFAM;Acc:RF00019]
ENSDARG00000052242	48	ENSDARG00000052242	aff2	2.97121	1.49552	3.70362	-2.39628	0.637717	3.31165	0.00220485926663749 .	18 x 39	14 NA	AF4/FMR2 family, member 2 [Source:ZFIN;Acc:ZDB-GENE-110411-190]
ENSDARG00000082087	49	ENSDARG00000082087		1.52337	1.72546	3.66717	-2.53218	0.785562	5.0781	5.59167291983576e-05 .	20 x 40	7 NA	Small nucleolar RNA SNORD31 [Source:RFAM;Acc:RF00089]
ENSDARG00000099399	50	ENSDARG00000099399	thrsp	0.519669	1.2688	3.66193	-1.73662	0.61156	3.09182	0.00349941023654554 .	18 x 39	KN150570.1 NA	thyroid hormone responsive [Source:ZFIN;Acc:ZDB-GENE-081022-19]
ENSDARG00000015228	51	ENSDARG00000015228		3.07452	1.63623	3.62038	-2.39889	0.586518	2.89661	0.00525736226149975 .	16 x 40	17 NA	endoplasmic reticulum oxidoreductase alpha [Source:ZFIN;Acc:ZDB-GENE-040426-1312]
ENSDARG00000084543	52	ENSDARG00000084543		2.86259	1.92208	3.53577	-3.43559	0.778848	4.96704	6.99355416540204e-05 .	20 x 40	14 NA	Small nucleolar RNA U109 [Source:RFAM;Acc:RF01233]
ENSDARG00000083826	53	ENSDARG00000083826		1.10248	1.50712	3.51157	-1.97139	0.814551	5.6167	1.92997224177649e-05 .	19 x 40	21 NA	Small nucleolar RNA SNORA56 [Source:RFAM;Acc:RF00417]
ENSDARG00000080942	54	ENSDARG00000080942		1.13524	1.4687	3.46913	-2.06503	0.910909	8.83077	7.52227165001784e-08 .	19 x 40	2 NA	Small nucleolar RNA SNORD66 [Source:RFAM;Acc:RF00572]
ENSDARG00000110028	55	ENSDARG00000110028		-0.0545993	1.25179	3.44184	-1.37672	0.891106	7.85469	3.51424515154797e-07 .	18 x 40
ENSDARG00000013236	56	ENSDARG00000013236	dhcr24	4.30592	1.48553	3.42031	-2.50284	0.874753	7.22088	1.02029043280716e-06 .	19 x 40	20 NA	24-dehydrocholesterol reductase [Source:ZFIN;Acc:ZDB-GENE-041212-73]
ENSDARG00000110428	57	ENSDARG00000110428		7.39728	1.5945	3.41079	-2.87988	0.734238	4.32609	0.000260766635376442 .	17 x 40
ENSDARG00000063177	58	ENSDARG00000063177	manf	5.17618	1.26218	3.32656	-2.22928	0.815154	5.62909	1.88413698869461e-05 .	17 x 40	22 NA	mesencephalic astrocyte-derived neurotrophic factor [Source:ZFIN;Acc:ZDB-GENE-060929-640]
ENSDARG00000112858	59	ENSDARG00000112858		4.85483	1.30453	3.32594	-1.54097	0.870567	7.07707	1.30913165741209e-06 .	19 x 40
ENSDARG00000029071	60	ENSDARG00000029071	creld2	3.7621	1.30382	3.31529	-2.07507	0.901674	8.34081	1.60708595764447e-07 .	18 x 40	4 NA	cysteine-rich with EGF-like domains 2 [Source:ZFIN;Acc:ZDB-GENE-040426-1626]
ENSDARG00000099851	61	ENSDARG00000099851		0.865559	1.28917	3.29114	-1.78121	0.710332	4.03674	0.000477670170140998 .	16 x 40	6 NA	G protein-coupled receptor 180 [Source:HGNC Symbol;Acc:HGNC:28899]
ENSDARG00000105037	62	ENSDARG00000105037	snrpf	2.31066	1.48485	3.29089	-2.27853	0.665466	3.56614	0.00128856341966244 .	20 x 40	7 NA	small nuclear ribonucleoprotein polypeptide F [Source:ZFIN;Acc:ZDB-GENE-040930-9]
ENSDARG00000082611	63	ENSDARG00000082611		5.9874	2.14853	3.25694	-4.95857	0.818161	5.69167	1.66922962412386e-05 .	20 x 40	7 NA	Small nucleolar RNA SNORA23 [Source:RFAM;Acc:RF00319]
ENSDARG00000083986	64	ENSDARG00000083986		4.8066	1.56038	3.23671	-3.21213	0.846055	6.34823	4.83511661975022e-06 .	20 x 40	2 NA	Small nucleolar RNA SNORA81 [Source:RFAM;Acc:RF01241]
ENSDARG00000013670	65	ENSDARG00000013670	hyou1	8.14883	1.25235	3.20898	-1.74525	0.91441	9.03593	5.52025450906157e-08 .	18 x 40	10 NA	hypoxia up-regulated 1 [Source:ZFIN;Acc:ZDB-GENE-030131-5344]
ENSDARG00000116062	66	ENSDARG00000116062		0.540881	1.23462	3.20603	-1.52912	0.680622	3.71603	0.000938863948630297 .	16 x 40
ENSDARG00000109437	67	ENSDARG00000109437		6.505	1.72464	3.2036	-2.62907	0.867355	6.97106	1.57600033701133e-06 .	20 x 40
ENSDARG00000103846	68	ENSDARG00000103846	hspa5	9.99237	1.07502	3.1897	-1.42223	0.886629	7.66843	4.78067439857455e-07 .	16 x 40	5 NA	heat shock protein 5 [Source:ZFIN;Acc:ZDB-GENE-031001-11]
ENSDARG00000081702	69	ENSDARG00000081702		1.59614	1.29184	3.17283	-2.17453	0.82644	5.87143	1.18215623063911e-05 .	20 x 40	5 NA	Small nucleolar RNA SNORA63 [Source:RFAM;Acc:RF00092]
ENSDARG00000006060	70	ENSDARG00000006060	aim1b	2.77553	1.67218	3.16242	-2.42308	0.706224	3.99003	0.000526944663116868 .	18 x 40	4 NA	crystallin beta-gamma domain containing 1b [Source:ZFIN;Acc:ZDB-GENE-030131-7179]
ENSDARG00000071555	71	ENSDARG00000071555	zgc:153675	2.87814	1.36962	3.15177	-2.38242	0.849549	6.44195	4.07076110464644e-06 .	17 x 40	22 NA	zgc:153675 [Source:ZFIN;Acc:ZDB-GENE-061013-567]
ENSDARG00000019302	72	ENSDARG00000019302	mid1ip1b	5.36834	1.72304	3.11341	-2.65398	0.883379	7.53962	5.93027480233488e-07 .	19 x 40	22 NA	MID1 interacting protein 1b [Source:ZFIN;Acc:ZDB-GENE-040426-1720]
ENSDARG00000033662	73	ENSDARG00000033662	scd	-0.525719	1.25642	3.09064	-1.05771	0.758524	4.65605	0.000131784978806171 .	17 x 40	12 NA	stearoyl-CoA desaturase (delta-9-desaturase) [Source:ZFIN;Acc:ZDB-GENE-031106-3]
ENSDARG00000038213	74	ENSDARG00000038213	slc35b1	6.36467	1.1506	3.08032	-1.42197	0.906618	8.59452	1.08081920302538e-07 .	17 x 40	3 NA	solute carrier family 35, member B1 [Source:ZFIN;Acc:ZDB-GENE-040912-148]
ENSDARG00000020952	75	ENSDARG00000020952	si:ch211-214j8.1	-0.119393	1.37068	3.05168	-1.2821	0.644679	3.37328	0.00193620827035113 .	16 x 40	5 NA	si:ch211-214j8.1 [Source:ZFIN;Acc:ZDB-GENE-060526-100]
ENSDARG00000023498	76	ENSDARG00000023498	gmppab	3.73052	1.32394	3.0388	-2.64403	0.800219	5.3374	3.33559259675376e-05 .	16 x 40	6 NA	GDP-mannose pyrophosphorylase Ab [Source:ZFIN;Acc:ZDB-GENE-040426-1550]
ENSDARG00000024017	77	ENSDARG00000024017	mdga2a	0.516793	1.64999	2.99755	-1.8079	0.654384	3.46161	0.00160691766623089 .	17 x 40	17 NA	MAM domain containing glycosylphosphatidylinositol anchor 2a [Source:ZFIN;Acc:ZDB-GENE-030616-360]
ENSDARG00000085786	78	ENSDARG00000085786		2.99645	1.71091	2.99019	-3.32777	0.829182	5.93356	1.05033672670451e-05 .	20 x 40	16 NA	Small Cajal body specific RNA 1 [Source:RFAM;Acc:RF00553]
ENSDARG00000002255	79	ENSDARG00000002255	epb41l3a	0.594925	1.3141	2.98168	-1.6104	0.786255	5.08984	5.46144613551292e-05 .	18 x 40	24 NA	erythrocyte membrane protein band 4.1-like 3a [Source:ZFIN;Acc:ZDB-GENE-040822-8]
ENSDARG00000101924	80	ENSDARG00000101924		0.867312	1.34815	2.96152	-1.75891	0.65364	3.45473	0.00163041972033307 .	16 x 40	20 NA	si:dkey-65b13.13 [Source:ZFIN;Acc:ZDB-GENE-141216-308]
ENSDARG00000083699	81	ENSDARG00000083699		9.34127	1.56906	2.94593	-2.80508	0.864758	6.88792	1.82481605937035e-06 .	20 x 40	2 NA	Small nucleolar RNA SNORA81 [Source:RFAM;Acc:RF01241]
ENSDARG00000035631	82	ENSDARG00000035631	sdf2l1	3.40416	1.20487	2.93322	-1.8338	0.743148	4.44249	0.000204752634208383 .	16 x 40	5 NA	stromal cell-derived factor 2-like 1 [Source:ZFIN;Acc:ZDB-GENE-040808-46]
ENSDARG00000041220	83	ENSDARG00000041220		3.70599	1.73361	2.87674	-3.3476	0.738278	4.37824	0.000233958419934899 .	17 x 40	9 NA	finTRIM family, member 53 [Source:ZFIN;Acc:ZDB-GENE-030616-515]
ENSDARG00000115531	84	ENSDARG00000115531		2.26979	1.34528	2.86174	-2.19406	0.906111	8.56761	1.12685866748841e-07 .	19 x 40
ENSDARG00000109164	85	ENSDARG00000109164		12.1925	1.37497	2.84039	-2.39054	0.761248	4.69572	0.000121485456992421 .	18 x 40	KN150411.1 NA
ENSDARG00000010658	86	ENSDARG00000010658	insig1	6.58614	0.949262	2.8164	-1.05307	0.858029	6.68245	2.63205804684752e-06 .	17 x 39	7 NA	insulin induced gene 1 [Source:ZFIN;Acc:ZDB-GENE-030131-6121]
ENSDARG00000117035	87	ENSDARG00000117035		4.63843	1.77782	2.80679	-4.14748	0.571801	2.78794	0.00658238355649243 .	16 x 40
ENSDARG00000112716	88	ENSDARG00000112716		0.883552	1.17193	2.77524	-1.45603	0.894175	7.98875	2.82381352634253e-07 .	17 x 40
ENSDARG00000071426	89	ENSDARG00000071426	lrrc59	5.94079	1.14066	2.74739	-1.87266	0.926174	9.82427	1.75667245194688e-08 .	20 x 40	12 NA	leucine rich repeat containing 59 [Source:ZFIN;Acc:ZDB-GENE-040426-2547]
ENSDARG00000021539	90	ENSDARG00000021539	ephb2b	0.0261708	1.2887	2.70076	-1.36778	0.807244	5.47081	2.56523257852193e-05 .	17 x 40	11 NA	eph receptor B2b [Source:ZFIN;Acc:ZDB-GENE-050522-415]
ENSDARG00000083400	91	ENSDARG00000083400		10.5497	1.33227	2.68831	-1.92365	0.80692	5.46452	2.59707322285418e-05 .	20 x 40	20 NA	Small nucleolar RNA SNORA73 family [Source:RFAM;Acc:RF00045]
ENSDARG00000024602	92	ENSDARG00000024602	zgc:162964	4.75093	1.42394	2.68107	-3.66311	0.896318	8.08565	2.41426321601068e-07 .	19 x 40	17 NA	zgc:162964 [Source:ZFIN;Acc:ZDB-GENE-030131-9798]
ENSDARG00000007127	93	ENSDARG00000007127	acat2	4.60326	1.55137	2.63202	-3.20448	0.850051	6.45567	3.96990171369627e-06 .	19 x 40	20 NA	acetyl-CoA acetyltransferase 2 [Source:ZFIN;Acc:ZDB-GENE-990714-22]
ENSDARG00000099774	94	ENSDARG00000099774	cyb5b	5.18346	1.01812	2.57535	-1.41889	0.931198	10.2185	1.01581322242694e-08 .	18 x 39	7 NA	cytochrome b5 type B [Source:ZFIN;Acc:ZDB-GENE-040426-2614]
ENSDARG00000087657	95	ENSDARG00000087657	fasn	8.06743	1.09465	2.55704	-1.43209	0.930041	10.1241	1.15647175169542e-08 .	18 x 40	12 NA	fatty acid synthase [Source:ZFIN;Acc:ZDB-GENE-030131-7802]
ENSDARG00000052537	96	ENSDARG00000052537	cptp	4.25398	0.928149	2.55179	-1.61179	0.802352	5.37723	3.08335992391662e-05 .	16 x 40	23 NA	ceramide-1-phosphate transfer protein [Source:ZFIN;Acc:ZDB-GENE-040801-240]
ENSDARG00000071585	97	ENSDARG00000071585	si:dkeyp-110e4.11	1.20744	1.43009	2.54692	-1.9934	0.708354	4.01415	0.000500895282935065 .	18 x 40	14 NA	si:dkeyp-110e4.11 [Source:ZFIN;Acc:ZDB-GENE-070424-267]
ENSDARG00000005800	98	ENSDARG00000005800	ampd3a	3.58055	1.66923	2.53375	-3.49511	0.616499	3.132	0.00321681631446191 .	20 x 40	7 NA	adenosine monophosphate deaminase 3a [Source:ZFIN;Acc:ZDB-GENE-110407-2]
ENSDARG00000077571	99	ENSDARG00000077571	zgc:174862	1.32758	1.21796	2.52696	-1.65048	0.6721	3.63071	0.0011242474911779 .	17 x 40	23 NA	zgc:174862 [Source:ZFIN;Acc:ZDB-GENE-080303-29]
ENSDARG00000111557	100	ENSDARG00000111557		8.52569	1.61659	2.52067	-2.74702	0.915354	9.09328	5.06724532334246e-08 .	20 x 40
ENSDARG00000069116	101	ENSDARG00000069116	timm10	2.62545	1.44678	2.52037	-3.08642	0.824746	5.83371	1.27046232225592e-05 .	20 x 40	1 NA	translocase of inner mitochondrial membrane 10 homolog (yeast) [Source:ZFIN;Acc:ZDB-GENE-040718-427]
ENSDARG00000018491	102	ENSDARG00000018491	pdia4	7.37834	0.914053	2.50735	-1.25646	0.931664	10.2572	9.63535917719582e-09 .	17 x 40	24 NA	protein disulfide isomerase family A, member 4 [Source:ZFIN;Acc:ZDB-GENE-030131-5493]
ENSDARG00000100564	103	ENSDARG00000100564	si:ch211-195b11.7	4.48408	0.8893	2.48804	-0.883465	0.859008	6.71148	2.49840024801884e-06 .	16 x 40	14 NA	si:ch211-195b11.7 [Source:ZFIN;Acc:ZDB-GENE-160113-49]
ENSDARG00000099439	104	ENSDARG00000099439	serp1	5.77044	1.19679	2.44777	-2.00406	0.93693	10.7225	5.15915266063871e-09 .	19 x 40	18 NA	stress-associated endoplasmic reticulum protein 1 [Source:ZFIN;Acc:ZDB-GENE-030131-8741]
ENSDARG00000102808	105	ENSDARG00000102808	calr3b	7.80907	0.962282	2.43031	-1.22753	0.902832	8.39854	1.46736564232697e-07 .	16 x 40	2 NA	calreticulin 3b [Source:ZFIN;Acc:ZDB-GENE-030131-9907]
ENSDARG00000093993	106	ENSDARG00000093993		0.915122	1.36856	2.42933	-1.88027	0.686394	3.77539	0.000828280404301385 .	17 x 40	17 NA
ENSDARG00000077481	107	ENSDARG00000077481	si:dkey-76k16.6	3.57216	1.18493	2.41545	-1.71037	0.749402	4.52731	0.000171794035417894 .	16 x 40	13 NA	si:dkey-76k16.6 [Source:ZFIN;Acc:ZDB-GENE-090312-171]
ENSDARG00000117609	108	ENSDARG00000117609		5.1276	1.60404	2.30752	-2.47694	0.795462	5.25055	3.96215780977816e-05 .	20 x 40
ENSDARG00000115852	109	ENSDARG00000115852		4.43927	1.71281	2.29446	-4.13605	0.666215	3.57335	0.00126907890193562 .	20 x 40
ENSDARG00000041110	110	ENSDARG00000041110	dnajc3a	7.00178	1.10662	2.25346	-1.99055	0.894113	7.986	2.83643158516256e-07 .	20 x 40	9 NA	DnaJ (Hsp40) homolog, subfamily C, member 3a [Source:ZFIN;Acc:ZDB-GENE-030131-1264]
ENSDARG00000082242	111	ENSDARG00000082242		5.73414	1.31693	2.17998	-2.4082	0.816376	5.65435	1.79411787295525e-05 .	20 x 40	20 NA	Small nucleolar RNA SNORA73 family [Source:RFAM;Acc:RF00045]
ENSDARG00000069692	112	ENSDARG00000069692		-0.298759	1.00359	2.16717	-1.04801	0.786138	5.08785	5.48336148937789e-05 .	17 x 39	4 NA	collagen type VII alpha 1-like [Source:ZFIN;Acc:ZDB-GENE-030131-9861]
ENSDARG00000032535	113	ENSDARG00000032535	praf2	2.28062	1.27277	2.14813	-2.60937	0.722519	4.18033	0.000353495343729859 .	16 x 40	8 NA	PRA1 domain family, member 2 [Source:ZFIN;Acc:ZDB-GENE-050417-190]
ENSDARG00000083431	114	ENSDARG00000083431		0.309515	1.09961	2.14035	-1.42789	0.822846	5.792	1.37611963966222e-05 .	16 x 40	25 NA	U4 spliceosomal RNA [Source:RFAM;Acc:RF00015]
ENSDARG00000025859	115	ENSDARG00000025859	lmf2b	6.34399	0.910273	2.11352	-1.46794	0.853216	6.54361	3.38222886631101e-06 .	16 x 40	4 NA	lipase maturation factor 2b [Source:ZFIN;Acc:ZDB-GENE-070206-11]
ENSDARG00000116411	116	ENSDARG00000116411		1.47788	1.23962	1.96533	-2.19287	0.787244	5.10665	5.28036994063008e-05 .	17 x 40
ENSDARG00000061622	117	ENSDARG00000061622	kcng3	0.442417	1.24548	1.93576	-1.54397	0.753002	4.57739	0.00015493032395697 .	20 x 40	12 NA	potassium voltage-gated channel, subfamily G, member 3 [Source:ZFIN;Acc:ZDB-GENE-111111-9]
ENSDARG00000040984	118	ENSDARG00000040984	hspa13	6.69081	0.826872	1.83612	-1.34528	0.931381	10.2336	9.9501544781333e-09 .	16 x 40	15 NA	heat shock protein 70 family, member 13 [Source:ZFIN;Acc:ZDB-GENE-070410-58]
ENSDARG00000037229	119	ENSDARG00000037229	denr	4.19289	0.974447	1.78971	-1.59762	0.867855	6.9873	1.53168448902008e-06 .	16 x 40	10 NA	density-regulated protein [Source:ZFIN;Acc:ZDB-GENE-040718-450]
ENSDARG00000005172	120	ENSDARG00000005172	dynll2b	3.98722	0.930587	1.77196	-2.04714	0.858021	6.68222	2.63311256709642e-06 .	16 x 40	21 NA	dynein, light chain, LC8-type 2b [Source:ZFIN;Acc:ZDB-GENE-050320-132]
ENSDARG00000007129	121	ENSDARG00000007129	slc6a16a	5.5356	1.03072	1.74996	-1.76526	0.846972	6.37256	4.62336200124369e-06 .	20 x 40	3 NA	solute carrier family 6, member 16a [Source:ZFIN;Acc:ZDB-GENE-061009-43]

## Sheet: F
X	Rank	ID	Symbol	mean.expression	SD	max.delta.e	min.delta.e	correlation	X..t.score	X..p.value	Metagene	Chromosome	Description
ENSDARG00000087873	1	ENSDARG00000087873	eevs	4.7791	2.41248	4.95023	-4.75603	0.838366	6.15194	6.9603432351073e-06 .	33 x 40	6 NA	2-epi-5-epi-valiolone synthase [Source:ZFIN;Acc:ZDB-GENE-131121-365]
ENSDARG00000081580	2	ENSDARG00000081580		3.78749	2.13154	4.74124	-4.18928	0.688194	3.79417	0.000796094518875301 .	34 x 40	19 NA	Small nucleolar RNA SNORD99 [Source:RFAM;Acc:RF00608]
ENSDARG00000008948	3	ENSDARG00000008948	zgc:123275	4.82921	2.25348	4.44882	-5.15009	0.904665	8.49202	1.26750329343395e-07 .	34 x 40	10 NA	zgc:123275 [Source:ZFIN;Acc:ZDB-GENE-051113-96]
ENSDARG00000007697	4	ENSDARG00000007697	fabp7a	4.4064	2.45883	4.26416	-4.48192	0.82944	5.93946	1.03863446754282e-05 .	34 x 40	17 NA	fatty acid binding protein 7, brain, a [Source:ZFIN;Acc:ZDB-GENE-000627-1]
ENSDARG00000037000	5	ENSDARG00000037000	fkbp11	5.57176	2.07193	3.95426	-5.09921	0.887812	7.71663	4.41285141650205e-07 .	33 x 40	6 NA	FK506 binding protein 11 [Source:ZFIN;Acc:ZDB-GENE-030616-357]
ENSDARG00000114737	6	ENSDARG00000114737		9.82476	2.33778	3.95324	-4.20051	0.911124	8.84303	7.38342431638728e-08 .	33 x 40
ENSDARG00000095230	7	ENSDARG00000095230		2.73902	2.11637	3.78269	-3.56861	0.81666	5.66026	1.77371683698357e-05 .	33 x 40	22 NA
ENSDARG00000100227	8	ENSDARG00000100227	zgc:63694	4.41063	1.9616	3.67341	-4.41442	0.916691	9.17616	4.48035664124546e-08 .	33 x 40	15 NA	solute carrier family 7 member 1 [Source:HGNC Symbol;Acc:HGNC:11057]
ENSDARG00000080499	9	ENSDARG00000080499		3.12133	1.96408	3.60188	-3.80629	0.849222	6.43307	4.13747996230729e-06 .	33 x 40	2 NA	Small nucleolar RNA SNORA13 [Source:RFAM;Acc:RF00396]
ENSDARG00000098856	10	ENSDARG00000098856		2.78385	2.21121	3.51513	-3.58863	0.847653	6.39073	4.47153373150933e-06 .	33 x 40	12 NA	ryanodine receptor 2 [Source:HGNC Symbol;Acc:HGNC:10484]
ENSDARG00000037873	11	ENSDARG00000037873	cyp3c3	3.67016	2.49838	3.49032	-3.91908	0.656779	3.48385	0.00153318064398333 .	34 x 40	3 NA	cytochrome P450, family 3, subfamily c, polypeptide 3 [Source:ZFIN;Acc:ZDB-GENE-041114-102]
ENSDARG00000117211	12	ENSDARG00000117211		5.06723	2.4171	3.34086	-5.10677	0.877965	7.33588	8.37583223889382e-07 .	35 x 40
ENSDARG00000113506	13	ENSDARG00000113506		5.79535	2.31782	3.33609	-5.45187	0.928862	10.0302	1.31690833793385e-08 .	35 x 40
ENSDARG00000100381	14	ENSDARG00000100381		3.56544	2.33128	3.25981	-4.16616	0.852105	6.51244	3.57939113604377e-06 .	35 x 40	20 NA	rho-associated, coiled-coil containing protein kinase 2b, like [Source:ZFIN;Acc:ZDB-GENE-071005-1]
ENSDARG00000076075	15	ENSDARG00000076075		6.53373	2.35967	3.16775	-5.01552	0.816871	5.66466	1.75868778584665e-05 .	35 x 40	11 NA	myosin, heavy chain 7B, cardiac muscle, beta a [Source:ZFIN;Acc:ZDB-GENE-100914-2]
ENSDARG00000102375	16	ENSDARG00000102375		4.0806	2.02539	3.06806	-4.30852	0.846569	6.36185	4.71535009283208e-06 .	34 x 40	5 NA	si:ch211-204c21.1 [Source:ZFIN;Acc:ZDB-GENE-030429-35]
ENSDARG00000015709	17	ENSDARG00000015709	hsd17b12a	3.79752	2.06372	3.05331	-4.10511	0.874021	7.19524	1.06644905017994e-06 .	34 x 40	25 NA	hydroxysteroid (17-beta) dehydrogenase 12a [Source:ZFIN;Acc:ZDB-GENE-030131-5628]
ENSDARG00000098534	18	ENSDARG00000098534		5.28724	2.09547	3.04979	-4.16567	0.798707	5.3095	3.52485450390017e-05 .	34 x 40	18 NA	Small nucleolar RNA SNORD15 [Source:RFAM;Acc:RF00067]
ENSDARG00000081875	19	ENSDARG00000081875		3.04058	1.80742	3.03467	-3.48063	0.867926	6.98965	1.52539925490913e-06 .	34 x 40	23 NA	Small nucleolar RNA SNORD100 [Source:RFAM;Acc:RF00609]
ENSDARG00000105097	20	ENSDARG00000105097		4.68084	2.17418	3.01704	-4.36876	0.787848	5.11698	5.17220290823239e-05 .	35 x 40	11 NA	Metazoan signal recognition particle RNA [Source:RFAM;Acc:RF00017]
ENSDARG00000116621	21	ENSDARG00000116621		3.58275	1.89392	3.00817	-3.41815	0.833298	6.02938	8.76128369908802e-06 .	33 x 40
ENSDARG00000110849	22	ENSDARG00000110849		6.93426	2.50183	3.00078	-4.77415	0.91996	9.38705	3.2870888455605e-08 .	34 x 40
ENSDARG00000102894	23	ENSDARG00000102894	LOC103909385	4.22286	1.96613	2.87347	-4.59372	0.922767	9.57824	2.49293179432897e-08 .	33 x 40	21 NA
ENSDARG00000116132	24	ENSDARG00000116132		5.02155	2.42486	2.79286	-4.47315	0.926059	9.81571	1.77800609790779e-08 .	34 x 40
ENSDARG00000016598	25	ENSDARG00000016598	ckmt1	4.89384	1.87363	2.78969	-3.9262	0.950177	12.1931	8.16077427856499e-10 .	34 x 40	25 NA	creatine kinase, mitochondrial 1 [Source:ZFIN;Acc:ZDB-GENE-030131-611]
ENSDARG00000094345	26	ENSDARG00000094345	si:dkey-261l7.2	5.52613	1.62928	2.75364	-3.41517	0.935954	10.6322	5.81473980076908e-09 .	33 x 40	23 NA	si:dkey-261l7.2 [Source:ZFIN;Acc:ZDB-GENE-090313-288]
ENSDARG00000103595	27	ENSDARG00000103595	sfxn5a	4.11938	1.94871	2.73936	-4.15946	0.942439	11.274	2.52707654802009e-09 .	34 x 40	13 NA	sideroflexin 5a [Source:ZFIN;Acc:ZDB-GENE-090312-174]
ENSDARG00000014761	28	ENSDARG00000014761	mfsd6l	3.76457	1.80893	2.7033	-4.00398	0.900495	8.28296	1.76117491035299e-07 .	33 x 40	3 NA	major facilitator superfamily domain containing 6-like [Source:ZFIN;Acc:ZDB-GENE-040801-105]
ENSDARG00000045166	29	ENSDARG00000045166	bhlha15	4.19346	1.97599	2.67793	-4.22071	0.896141	8.07756	2.44596062959346e-07 .	33 x 40	12 NA	basic helix-loop-helix family, member a15 [Source:ZFIN;Acc:ZDB-GENE-070803-3]
ENSDARG00000117085	30	ENSDARG00000117085		3.44894	1.9292	2.63797	-3.80333	0.923357	9.61972	2.34900781048708e-08 .	35 x 40
ENSDARG00000112374	31	ENSDARG00000112374		3.78362	1.88536	2.5973	-3.84187	0.959093	13.5516	1.73373981837699e-10 .	33 x 40
ENSDARG00000084828	32	ENSDARG00000084828		4.50392	1.94867	2.5498	-4.18372	0.919828	9.37832	3.32913785427991e-08 .	35 x 40	4 NA	Small nucleolar RNA SNORA68 [Source:RFAM;Acc:RF00263]
ENSDARG00000105249	33	ENSDARG00000105249	LOC100535131	3.13658	2.12905	2.5472	-3.60823	0.805189	5.43112	2.77301132279861e-05 .	34 x 40	20 NA	si:dkey-65b13.9 [Source:ZFIN;Acc:ZDB-GENE-041014-335]
ENSDARG00000037961	34	ENSDARG00000037961	rcn3	9.21201	2.03935	2.49023	-4.94949	0.98206	20.832	2.54907206453936e-13 .	35 x 40	3 NA	reticulocalbin 3, EF-hand calcium binding domain [Source:ZFIN;Acc:ZDB-GENE-040625-175]
ENSDARG00000006786	35	ENSDARG00000006786	copz2	5.38886	1.54491	2.44707	-3.99623	0.94385	11.4276	2.08150674474439e-09 .	33 x 40	3 NA	coatomer protein complex, subunit zeta 2 [Source:ZFIN;Acc:ZDB-GENE-000406-5]
ENSDARG00000078770	36	ENSDARG00000078770	si:ch73-21k16.5	5.78552	1.77786	2.4393	-4.65153	0.934047	10.4611	7.30916216440392e-09 .	34 x 40	20 NA	si:ch73-21k16.5 [Source:ZFIN;Acc:ZDB-GENE-030131-8374]
ENSDARG00000083389	37	ENSDARG00000083389		4.96673	1.85891	2.42381	-4.39906	0.93596	10.6327	5.81068226868098e-09 .	34 x 40	5 NA	Small nucleolar RNA SNORA57 [Source:RFAM;Acc:RF00191]
ENSDARG00000089697	38	ENSDARG00000089697	nfe2l2b	3.13807	1.64988	2.42159	-3.65093	0.857786	6.67527	2.66620763145209e-06 .	34 x 40	6 NA	nuclear factor, erythroid 2-like 2b [Source:ZFIN;Acc:ZDB-GENE-120320-3]
ENSDARG00000097886	39	ENSDARG00000097886		2.91727	1.82084	2.40811	-3.52994	0.893253	7.94791	3.01765492816131e-07 .	33 x 40	9 NA
ENSDARG00000089717	40	ENSDARG00000089717	qpct	2.8395	1.86506	2.39982	-3.30419	0.786147	5.088	5.48164140555807e-05 .	33 x 40	17 NA	glutaminyl-peptide cyclotransferase [Source:ZFIN;Acc:ZDB-GENE-130827-1]
ENSDARG00000081802	41	ENSDARG00000081802		3.80076	1.73403	2.37418	-3.89047	0.911469	8.86277	7.16552068791287e-08 .	33 x 40	11 NA	Small nucleolar SNORD12/SNORD106 [Source:RFAM;Acc:RF00581]
ENSDARG00000044691	42	ENSDARG00000044691	ppp1r3b	5.6201	1.70755	2.34626	-4.62407	0.870057	7.05999	1.34871366364031e-06 .	34 x 40	21 NA	protein phosphatase 1, regulatory subunit 3B [Source:ZFIN;Acc:ZDB-GENE-030131-5496]
ENSDARG00000061602	43	ENSDARG00000061602		4.61494	1.92158	2.26868	-4.04818	0.837464	6.12974	7.25543381219218e-06 .	35 x 40	22 NA	synovial sarcoma, X breakpoint 2 interacting protein b [Source:ZFIN;Acc:ZDB-GENE-050208-601]
ENSDARG00000052575	44	ENSDARG00000052575	arl13a	4.75331	1.83137	2.25297	-3.70753	0.906738	8.60089	1.07022369855159e-07 .	33 x 40	14 NA	ADP-ribosylation factor-like 13A [Source:ZFIN;Acc:ZDB-GENE-040426-1790]
ENSDARG00000031587	45	ENSDARG00000031587	flvcr1	4.65645	1.80185	2.24468	-4.55827	0.882391	7.50147	6.32363187369478e-07 .	34 x 40	20 NA	feline leukemia virus subgroup C cellular receptor 1 [Source:ZFIN;Acc:ZDB-GENE-041014-359]
ENSDARG00000083108	46	ENSDARG00000083108		6.51904	1.47689	2.23407	-2.92094	0.901292	8.32194	1.65573773136529e-07 .	33 x 40	20 NA	Small nucleolar RNA SNORA73 family [Source:RFAM;Acc:RF00045]
ENSDARG00000110189	47	ENSDARG00000110189		5.96988	1.96859	2.2333	-4.48109	0.932317	10.312	8.9414700088497e-09 .	35 x 40
ENSDARG00000094974	48	ENSDARG00000094974		4.71194	1.68409	2.21392	-3.44265	0.93464	10.5135	6.81204670449631e-09 .	34 x 40	13 NA
ENSDARG00000080823	49	ENSDARG00000080823		7.51556	1.53923	2.20222	-3.58403	0.931904	10.2772	9.37535071798834e-09 .	33 x 40	20 NA	Small nucleolar RNA SNORA73 family [Source:RFAM;Acc:RF00045]
ENSDARG00000029305	50	ENSDARG00000029305	baiap2l1a	3.54434	1.8774	2.19557	-4.03587	0.88737	7.69855	4.54719392917191e-07 .	33 x 40	12 NA	BAI1-associated protein 2-like 1a [Source:ZFIN;Acc:ZDB-GENE-031201-1]
ENSDARG00000111503	51	ENSDARG00000111503		9.69734	1.85892	2.18236	-3.49797	0.829678	5.94492	1.02791504492661e-05 .	34 x 40
ENSDARG00000069095	52	ENSDARG00000069095	gls2a	3.64386	1.79923	2.15256	-3.78171	0.867706	6.98247	1.54474486246947e-06 .	33 x 40	8 NA	glutaminase 2a (liver, mitochondrial) [Source:ZFIN;Acc:ZDB-GENE-081105-57]
ENSDARG00000041787	53	ENSDARG00000041787	cx32.3	7.22204	1.91146	2.14519	-4.96769	0.9808	20.1175	4.37094804794924e-13 .	35 x 40	20 NA	connexin 32.3 [Source:ZFIN;Acc:ZDB-GENE-030131-1337]
ENSDARG00000024759	54	ENSDARG00000024759	inhbab	6.0072	1.43856	2.10441	-3.6776	0.940181	11.039	3.41361405808982e-09 .	33 x 40	2 NA	inhibin, beta Ab [Source:ZFIN;Acc:ZDB-GENE-050525-2]
ENSDARG00000053483	55	ENSDARG00000053483	zgc:113054	5.9057	1.92155	2.07551	-4.15538	0.938073	10.831	4.47318848628697e-09 .	35 x 40	6 NA	zgc:113054 [Source:ZFIN;Acc:ZDB-GENE-050320-9]
ENSDARG00000086892	56	ENSDARG00000086892	erfl1	3.44152	1.67484	2.0648	-3.88527	0.854775	6.58788	3.12140518865522e-06 .	33 x 40	16 NA	Ets2 repressor factor like 1 [Source:ZFIN;Acc:ZDB-GENE-090529-3]
ENSDARG00000014106	57	ENSDARG00000014106	cfl2	5.2325	1.62148	2.00707	-4.19192	0.944272	11.4747	1.96214589021082e-09 .	34 x 40	17 NA	cofilin 2 (muscle) [Source:ZFIN;Acc:ZDB-GENE-040426-1815]
ENSDARG00000045414	58	ENSDARG00000045414	elovl2	5.94749	1.9541	1.99549	-4.79555	0.877722	7.327	8.50384380912672e-07 .	34 x 40	24 NA	ELOVL fatty acid elongase 2 [Source:ZFIN;Acc:ZDB-GENE-060421-5612]
ENSDARG00000070214	59	ENSDARG00000070214	slc41a1	9.03849	1.79689	1.96581	-4.27284	0.947162	11.8116	1.29332944354132e-09 .	35 x 40	11 NA	solute carrier family 41 (magnesium transporter), member 1 [Source:ZFIN;Acc:ZDB-GENE-030131-4700]
ENSDARG00000104654	60	ENSDARG00000104654	leap2	5.93494	1.64182	1.96426	-4.25634	0.865505	6.9116	1.75002045910144e-06 .	34 x 40	7 NA	liver-expressed antimicrobial peptide 2 [Source:ZFIN;Acc:ZDB-GENE-081022-131]
ENSDARG00000080372	61	ENSDARG00000080372		3.3671	1.89717	1.95557	-3.89169	0.887361	7.69819	4.54996070931024e-07 .	34 x 40	11 NA	Small nucleolar SNORD12/SNORD106 [Source:RFAM;Acc:RF00581]
ENSDARG00000098586	62	ENSDARG00000098586	zgc:194887	2.53067	1.63443	1.94889	-3.12674	0.940184	11.0393	3.41221073618669e-09 .	33 x 40	17 NA	zgc:194887 [Source:ZFIN;Acc:ZDB-GENE-081022-162]
ENSDARG00000009430	63	ENSDARG00000009430	tmem30c	4.30159	1.81823	1.93304	-4.41262	0.886593	7.667	4.79210672921226e-07 .	35 x 40	9 NA	transmembrane protein 30C [Source:ZFIN;Acc:ZDB-GENE-040426-1127]
ENSDARG00000079308	64	ENSDARG00000079308	tor3a	6.17273	1.63739	1.87724	-3.59654	0.936692	10.7003	5.31277599691293e-09 .	34 x 40	8 NA	torsin family 3, member A [Source:ZFIN;Acc:ZDB-GENE-081104-165]
ENSDARG00000009131	65	ENSDARG00000009131		3.56516	1.70998	1.87406	-3.96864	0.943718	11.413	2.12009854116957e-09 .	35 x 40	20 NA	solute carrier family 10, member 4 [Source:ZFIN;Acc:ZDB-GENE-041014-249]
ENSDARG00000005108	66	ENSDARG00000005108	oclna	3.39214	1.66627	1.85877	-3.82995	0.915571	9.10663	4.96746512812507e-08 .	35 x 40	10 NA	occludin a [Source:ZFIN;Acc:ZDB-GENE-040426-2685]
ENSDARG00000059972	67	ENSDARG00000059972	raly	6.03729	1.84616	1.84369	-4.41704	0.953029	12.5863	5.13843523286539e-10 .	35 x 40	6 NA	RALY heterogeneous nuclear ribonucleoprotein [Source:ZFIN;Acc:ZDB-GENE-041010-127]
ENSDARG00000028816	68	ENSDARG00000028816	tmed3	5.01747	1.50175	1.83668	-4.01521	0.924201	9.67986	2.15566788863697e-08 .	33 x 40	7 NA	transmembrane p24 trafficking protein 3 [Source:ZFIN;Acc:ZDB-GENE-030131-8335]
ENSDARG00000074414	69	ENSDARG00000074414	sema4ba	5.39286	1.75379	1.78488	-5.09767	0.924216	9.68093	2.15239146506008e-08 .	35 x 40	18 NA	sema domain, immunoglobulin domain (Ig), transmembrane domain (TM) and short cytoplasmic domain, (semaphorin) 4Ba [Source:ZFIN;Acc:ZDB-GENE-070705-31]
ENSDARG00000002411	70	ENSDARG00000002411	crtc1b	5.67271	1.51882	1.75984	-3.77121	0.88603	7.64433	4.97653366515749e-07 .	33 x 40	11 NA	phosphodiesterase 4C, cAMP-specific b [Source:ZFIN;Acc:ZDB-GENE-030131-4075]
ENSDARG00000096722	71	ENSDARG00000096722		5.19648	1.68952	1.75593	-4.55774	0.949351	12.0853	9.28382259957061e-10 .	35 x 40	12 NA	si:dkey-16i5.8 [Source:ZFIN;Acc:ZDB-GENE-030131-1207]
ENSDARG00000102668	72	ENSDARG00000102668	slc16a5b	4.08377	2.04769	1.74319	-4.46067	0.982765	21.2651	1.85407245112401e-13 .	35 x 40	3 NA	solute carrier family 16 (monocarboxylate transporter), member 5b [Source:ZFIN;Acc:ZDB-GENE-131120-181]
ENSDARG00000075752	73	ENSDARG00000075752	myo18aa	5.45031	1.78913	1.7231	-4.22772	0.985601	23.3156	4.44089209850063e-14 .	34 x 40	10 NA	myosin XVIIIAa [Source:ZFIN;Acc:ZDB-GENE-080425-5]
ENSDARG00000018069	74	ENSDARG00000018069	rdh12	4.16439	1.87534	1.71716	-4.29776	0.948984	12.0382	9.8237862289352e-10 .	35 x 40	13 NA	retinol dehydrogenase 12 (all-trans/9-cis/11-cis) [Source:ZFIN;Acc:ZDB-GENE-040718-9]
ENSDARG00000092044	75	ENSDARG00000092044	si:dkey-22f5.9	7.88856	1.57144	1.68776	-3.34761	0.930234	10.1397	1.13190479211767e-08 .	34 x 40	21 NA	si:dkey-22f5.9 [Source:ZFIN;Acc:ZDB-GENE-091204-260]
ENSDARG00000021184	76	ENSDARG00000021184	rbfox1l	4.87247	1.88378	1.68218	-4.71123	0.944147	11.4608	1.99672034462139e-09 .	35 x 40	16 NA	RNA binding protein, fox-1 homolog (C. elegans) 1-like [Source:ZFIN;Acc:ZDB-GENE-040923-2]
ENSDARG00000104906	77	ENSDARG00000104906		6.90461	1.63717	1.68163	-3.87103	0.957165	13.2231	2.49079423753074e-10 .	35 x 40	12 NA	5-methyltetrahydrofolate-homocysteine methyltransferase [Source:ZFIN;Acc:ZDB-GENE-031001-5]
ENSDARG00000041703	78	ENSDARG00000041703	rrbp1b	9.99016	1.61452	1.65572	-4.06549	0.965453	14.8203	4.57678339671475e-11 .	35 x 40	22 NA	ribosome binding protein 1b [Source:ZFIN;Acc:ZDB-GENE-030429-36]
ENSDARG00000109517	79	ENSDARG00000109517		3.74481	1.72874	1.64842	-3.79811	0.966519	15.0667	3.57427420993872e-11 .	34 x 40
ENSDARG00000004111	80	ENSDARG00000004111	esr1	9.3018	1.62069	1.58708	-3.43935	0.953619	12.672	4.65343319433487e-10 .	33 x 40	20 NA	estrogen receptor 1 [Source:ZFIN;Acc:ZDB-GENE-020806-5]
ENSDARG00000009493	81	ENSDARG00000009493	si:ch211-45c16.2	6.63749	1.60716	1.56569	-4.17107	0.940101	11.031	3.44909278915395e-09 .	35 x 40	9 NA	si:ch211-45c16.2 [Source:ZFIN;Acc:ZDB-GENE-081105-15]
ENSDARG00000010244	82	ENSDARG00000010244	rpl22l1	9.00612	1.58652	1.55694	-3.62624	0.943454	11.3839	2.19910933907386e-09 .	34 x 40	24 NA	ribosomal protein L22-like 1 [Source:ZFIN;Acc:ZDB-GENE-060804-3]
ENSDARG00000101986	83	ENSDARG00000101986	irf6	3.65759	1.58985	1.53945	-4.01588	0.952008	12.4416	6.08380013034093e-10 .	35 x 40	22 NA	interferon regulatory factor 6 [Source:ZFIN;Acc:ZDB-GENE-040426-1137]
ENSDARG00000010717	84	ENSDARG00000010717	chchd10	5.05239	1.67655	1.51572	-4.43655	0.932595	10.3356	8.65986105047512e-09 .	35 x 40	21 NA	coiled-coil-helix-coiled-coil-helix domain containing 10 [Source:ZFIN;Acc:ZDB-GENE-040426-1753]
ENSDARG00000053728	85	ENSDARG00000053728	ttll3	4.18985	1.61082	1.49644	-4.48385	0.878481	7.35472	8.11065626105112e-07 .	33 x 40	6 NA	tubulin tyrosine ligase-like family, member 3 [Source:ZFIN;Acc:ZDB-GENE-060616-182]
ENSDARG00000094132	86	ENSDARG00000094132	igf1	7.6019	1.67714	1.49219	-3.92924	0.942757	11.3081	2.42004905004478e-09 .	34 x 40	4 NA	insulin-like growth factor 1 [Source:ZFIN;Acc:ZDB-GENE-010607-2]
ENSDARG00000096037	87	ENSDARG00000096037	si:ch211-214j24.14	4.42102	1.68927	1.40502	-4.67488	0.912322	8.91214	6.6495513539877e-08 .	35 x 40	4 NA	si:ch211-214j24.14 [Source:ZFIN;Acc:ZDB-GENE-110914-226]
ENSDARG00000071353	88	ENSDARG00000071353	si:ch211-235e9.8	7.12684	1.69241	1.40189	-4.33827	0.952079	12.4515	6.01344973816254e-10 .	35 x 40	14 NA	si:ch211-235e9.8 [Source:ZFIN;Acc:ZDB-GENE-141219-2]
ENSDARG00000035603	89	ENSDARG00000035603	dao.2	4.95575	1.67214	1.36797	-3.94127	0.969882	15.9273	1.54887214165456e-11 .	35 x 40	5 NA	D-amino-acid oxidase, tandem duplicate 2 [Source:ZFIN;Acc:ZDB-GENE-040426-2634]
ENSDARG00000036636	90	ENSDARG00000036636	ebpl	2.72926	1.52669	1.34624	-3.22553	0.924971	9.73557	1.991486930919e-08 .	34 x 40	1 NA	emopamil binding protein-like [Source:ZFIN;Acc:ZDB-GENE-030616-542]
ENSDARG00000095963	91	ENSDARG00000095963	si:ch73-361h17.1	10.097	1.653	1.29962	-4.33103	0.971555	16.4105	9.85567183420244e-12 .	35 x 40	23 NA	si:ch73-361h17.1 [Source:ZFIN;Acc:ZDB-GENE-080917-52]
ENSDARG00000068182	92	ENSDARG00000068182	crb3b	4.18922	1.60513	1.28888	-4.12784	0.937894	10.8139	4.57470816783712e-09 .	34 x 40	1 NA	crumbs homolog 3b [Source:ZFIN;Acc:ZDB-GENE-060610-3]
ENSDARG00000060325	93	ENSDARG00000060325	fam20cl	10.2488	1.64146	1.28496	-3.91005	0.973599	17.0608	5.46296341497055e-12 .	34 x 40	22 NA	family with sequence similarity 20, member C like [Source:ZFIN;Acc:ZDB-GENE-070705-319]
ENSDARG00000102855	94	ENSDARG00000102855	neo1a	5.02622	1.55578	1.18702	-3.6875	0.938522	10.8745	4.22601209582041e-09 .	35 x 40	7 NA	neogenin 1a [Source:ZFIN;Acc:ZDB-GENE-021031-1]
ENSDARG00000062042	95	ENSDARG00000062042	mthfsd	6.51989	1.54025	1.0881	-3.814	0.949282	12.0764	9.38261690563991e-10 .	35 x 40	18 NA	methenyltetrahydrofolate synthetase domain containing [Source:ZFIN;Acc:ZDB-GENE-030131-3513]

## Sheet: G
X	Rank	ID	Symbol	mean.expression	SD	max.delta.e	min.delta.e	correlation	X..t.score	X..p.value	Metagene	Chromosome	Description
ENSDARG00000105215	1	ENSDARG00000105215	kdrl	6.05663	4.18995	9.15694	-4.20048	0.980826	20.1312	4.32542890393961e-13 .	1 x 1	14 NA	kinase insert domain receptor like [Source:ZFIN;Acc:ZDB-GENE-000705-1]
ENSDARG00000087227	2	ENSDARG00000087227	oit3	5.01743	3.95615	8.5019	-3.94177	0.986307	23.9222	2.97539770599542e-14 .	1 x 1	13 NA	oncoprotein induced transcript 3 [Source:ZFIN;Acc:ZDB-GENE-130530-907]
ENSDARG00000007869	3	ENSDARG00000007869	ehd3	5.71278	3.7241	8.46232	-3.12704	0.991348	30.2104	7.7715611723761e-16 .	1 x 1	20 NA	EH-domain containing 3 [Source:ZFIN;Acc:ZDB-GENE-041014-352]
ENSDARG00000101385	4	ENSDARG00000101385	f8	5.02615	3.92141	8.44401	-3.31396	0.983873	22.0021	1.09356967925578e-13 .	1 x 1	14 NA	coagulation factor VIII, procoagulant component [Source:ZFIN;Acc:ZDB-GENE-090629-2]
ENSDARG00000088801	5	ENSDARG00000088801	fgd5a	4.75119	3.81605	8.43088	-3.24938	0.990328	28.5503	1.88737914186277e-15 .	1 x 1	11 NA	FYVE, RhoGEF and PH domain containing 5a [Source:ZFIN;Acc:ZDB-GENE-090428-3]
ENSDARG00000019371	6	ENSDARG00000019371	flt1	3.12334	3.8348	8.23446	-3.00731	0.9847	22.6035	7.19424519957101e-14 .	1 x 1	24 NA	fms-related tyrosine kinase 1 (vascular endothelial growth factor/vascular permeability factor receptor) [Source:ZFIN;Acc:ZDB-GENE-050407-1]
ENSDARG00000076624	7	ENSDARG00000076624	ptprb	4.86818	3.79117	8.14477	-3.22107	0.980081	19.7399	5.85309578582383e-13 .	1 x 1	4 NA	protein tyrosine phosphatase, receptor type, b [Source:ZFIN;Acc:ZDB-GENE-101108-3]
ENSDARG00000075549	8	ENSDARG00000075549	cdh5	4.60661	3.70075	8.14328	-3.67937	0.983384	21.668	1.38666855775682e-13 .	1 x 1	7 NA	cadherin 5 [Source:ZFIN;Acc:ZDB-GENE-040816-1]
ENSDARG00000096355	9	ENSDARG00000096355		0.912012	2.92216	8.10874	-2.07476	0.942574	11.2884	2.48130360702703e-09 .	1 x 1	3 NA	immunoglobulin heavy variable 1-4 [Source:ZFIN;Acc:ZDB-GENE-040514-1]
ENSDARG00000078603	10	ENSDARG00000078603	myo1hb	3.47417	3.66324	8.10142	-3.08585	0.983803	21.9533	1.13242748511766e-13 .	1 x 1	5 NA	myosin IHb [Source:ZFIN;Acc:ZDB-GENE-070705-355]
ENSDARG00000014646	11	ENSDARG00000014646	aoc2	7.6015	3.85962	8.03342	-4.98665	0.953483	12.652	4.76185979536581e-10 .	1 x 1	3 NA	amine oxidase, copper containing 2 [Source:ZFIN;Acc:ZDB-GENE-050320-133]
ENSDARG00000026166	12	ENSDARG00000026166		4.89101	3.77891	8.01334	-3.56364	0.985674	23.3766	4.2632564145606e-14 .	1 x 1	17 NA	elastin microfibril interfacer 1b [Source:ZFIN;Acc:ZDB-GENE-060818-36]
ENSDARG00000079850	13	ENSDARG00000079850	dchs1b	3.88403	3.72374	7.94437	-3.27166	0.978645	19.0435	1.01718633516157e-12 .	1 x 1	10 NA	dachsous cadherin-related 1b [Source:ZFIN;Acc:ZDB-GENE-050208-41]
ENSDARG00000117431	14	ENSDARG00000117431		3.13685	3.69265	7.92722	-2.87643	0.982764	21.2644	1.85629289717326e-13 .	1 x 1
ENSDARG00000009123	15	ENSDARG00000009123	sele	3.48993	3.6849	7.87355	-3.04648	0.985467	23.2054	4.77395900588817e-14 .	1 x 1	20 NA	selectin E [Source:ZFIN;Acc:ZDB-GENE-041014-221]
ENSDARG00000055678	16	ENSDARG00000055678	akap12b	5.57495	3.5828	7.75291	-3.64964	0.980044	19.721	5.94080340476921e-13 .	1 x 1	20 NA	A kinase (PRKA) anchor protein 12b [Source:ZFIN;Acc:ZDB-GENE-030131-9753]
ENSDARG00000052094	17	ENSDARG00000052094	notch1b	4.95607	3.54543	7.70738	-3.38901	0.977865	18.694	1.35169653248113e-12 .	1 x 1	5 NA	notch 1b [Source:ZFIN;Acc:ZDB-GENE-990415-183]
ENSDARG00000018441	18	ENSDARG00000018441	heg1	4.78829	3.4442	7.54046	-2.6298	0.990361	28.6004	1.77635683940025e-15 .	1 x 1	9 NA	heart development protein with EGF-like domains 1 [Source:ZFIN;Acc:ZDB-GENE-040714-1]
ENSDARG00000095512	19	ENSDARG00000095512	rca2.2	4.09609	3.49508	7.45759	-3.35667	0.983072	21.4625	1.60760293965723e-13 .	1 x 1	23 NA	regulator of complement activation group 2 gene 2 [Source:ZFIN;Acc:ZDB-GENE-060503-646]
ENSDARG00000061196	20	ENSDARG00000061196	emilin2a	2.61273	3.37309	7.44987	-2.53295	0.989788	27.7742	2.88657986402541e-15 .	1 x 1	2 NA	elastin microfibril interfacer 2a [Source:ZFIN;Acc:ZDB-GENE-060503-247]
ENSDARG00000019130	21	ENSDARG00000019130	plk2b	3.99134	3.37981	7.41322	-2.88633	0.986692	24.2725	2.37587727269783e-14 .	1 x 1	8 NA	polo-like kinase 2b (Drosophila) [Source:ZFIN;Acc:ZDB-GENE-070720-17]
ENSDARG00000076135	22	ENSDARG00000076135	mmrn2a	4.03243	3.45679	7.40996	-3.23771	0.982451	21.0689	2.1405099914773e-13 .	1 x 1	13 NA	multimerin 2a [Source:ZFIN;Acc:ZDB-GENE-080424-3]
ENSDARG00000103774	23	ENSDARG00000103774	limch1b	3.60577	3.36777	7.40845	-3.07835	0.992145	31.7258	3.33066907387547e-16 .	1 x 1	14 NA	LIM and calponin homology domains 1b [Source:ZFIN;Acc:ZDB-GENE-030131-9210]
ENSDARG00000104453	24	ENSDARG00000104453	flt4	3.51935	3.38557	7.40523	-3.52602	0.979305	19.3548	7.92810261884824e-13 .	1 x 1	14 NA	fms-related tyrosine kinase 4 [Source:ZFIN;Acc:ZDB-GENE-980526-326]
ENSDARG00000017321	25	ENSDARG00000017321	kdr	4.6063	3.48719	7.39326	-3.36031	0.962709	14.2339	8.36322122665933e-11 .	1 x 1	20 NA	kinase insert domain receptor (a type III receptor tyrosine kinase) [Source:ZFIN;Acc:ZDB-GENE-041001-112]
ENSDARG00000101366	26	ENSDARG00000101366	gpr1	3.86729	3.55718	7.37775	-3.22856	0.956938	13.1859	2.5962776373234e-10 .	1 x 1	9 NA	G protein-coupled receptor 1 [Source:ZFIN;Acc:ZDB-GENE-091204-457]
ENSDARG00000019235	27	ENSDARG00000019235	sema3aa	3.16442	3.25971	7.3729	-2.81729	0.971885	16.5108	8.9855900498037e-12 .	1 x 1	4 NA	sema domain, immunoglobulin domain (Ig), short basic domain, secreted, (semaphorin) 3Aa [Source:ZFIN;Acc:ZDB-GENE-991209-3]
ENSDARG00000117238	28	ENSDARG00000117238		1.94456	3.22144	7.23323	-2.2015	0.98506	22.8801	5.95079541199084e-14 .	1 x 1
ENSDARG00000004105	29	ENSDARG00000004105	tie1	5.18365	3.45953	7.18661	-4.04155	0.953977	12.7248	4.37842651024312e-10 .	1 x 1	6 NA	tyrosine kinase with immunoglobulin-like and EGF-like domains 1 [Source:ZFIN;Acc:ZDB-GENE-990415-55]
ENSDARG00000020086	30	ENSDARG00000020086	nuak1a	1.90031	3.11469	7.1468	-2.63907	0.952949	12.5748	5.20773868473157e-10 .	1 x 1	4 NA	NUAK family, SNF1-like kinase, 1a [Source:ZFIN;Acc:ZDB-GENE-041210-122]
ENSDARG00000076005	31	ENSDARG00000076005		4.3971	3.237	7.10443	-3.5327	0.976139	17.981	2.4518165275822e-12 .	1 x 1	24 NA	piezo-type mechanosensitive ion channel component 2a, tandem duplicate 2 [Source:ZFIN;Acc:ZDB-GENE-131119-76]
ENSDARG00000070425	32	ENSDARG00000070425	dll4	3.72255	3.17971	7.08552	-2.83839	0.983721	21.8969	1.17794662912729e-13 .	1 x 1	20 NA	delta-like 4 (Drosophila) [Source:ZFIN;Acc:ZDB-GENE-041014-73]
ENSDARG00000088308	33	ENSDARG00000088308	notchl	2.07995	3.22642	7.06034	-2.28612	0.978037	18.7693	1.27087229628842e-12 .	1 x 1	16 NA	notch homolog, like [Source:ZFIN;Acc:ZDB-GENE-070220-2]
ENSDARG00000031952	34	ENSDARG00000031952	mb	3.354	3.36924	6.99552	-3.68123	0.97451	17.3751	4.13713507896318e-12 .	1 x 1	1 NA	myoglobin [Source:ZFIN;Acc:ZDB-GENE-040426-1430]
ENSDARG00000074829	35	ENSDARG00000074829	rasip1	2.84209	3.22462	6.98515	-2.36148	0.985218	23.0049	5.47339951140202e-14 .	1 x 1	16 NA	Ras interacting protein 1 [Source:ZFIN;Acc:ZDB-GENE-120403-3]
ENSDARG00000042667	36	ENSDARG00000042667	klf2a	4.3637	3.36122	6.93871	-2.88142	0.937819	10.8067	4.61811566765391e-09 .	1 x 1	22 NA	Kruppel-like factor 2a [Source:ZFIN;Acc:ZDB-GENE-011109-1]
ENSDARG00000035715	37	ENSDARG00000035715	marcksl1b	3.75555	3.18024	6.91681	-2.74393	0.969488	15.8194	1.71622716038655e-11 .	1 x 1	19 NA	MARCKS-like 1b [Source:ZFIN;Acc:ZDB-GENE-040426-2315]
ENSDARG00000027041	38	ENSDARG00000027041	pcdh17	2.48184	3.20273	6.8891	-2.54668	0.975556	17.7577	2.96773716712551e-12 .	1 x 1	11 NA	protocadherin 17 [Source:ZFIN;Acc:ZDB-GENE-090608-3]
ENSDARG00000040432	39	ENSDARG00000040432	klf2b	3.27189	3.26374	6.86806	-3.33673	0.971904	16.5165	8.93884966046699e-12 .	1 x 1	19 NA	Kruppel-like factor 2b [Source:ZFIN;Acc:ZDB-GENE-011109-2]
ENSDARG00000063054	40	ENSDARG00000063054	shank3b	3.09042	3.08279	6.86742	-2.74694	0.982128	20.8726	2.47357689886485e-13 .	1 x 1	4 NA	SH3 and multiple ankyrin repeat domains 3b [Source:ZFIN;Acc:ZDB-GENE-041210-74]
ENSDARG00000102883	41	ENSDARG00000102883	sptbn1	6.23547	3.31071	6.81919	-4.10625	0.964123	14.5277	6.16665607466871e-11 .	1 x 1	11 NA	spectrin, beta, non-erythrocytic 1 [Source:ZFIN;Acc:ZDB-GENE-031006-3]
ENSDARG00000046107	42	ENSDARG00000046107	caskin1	3.64166	3.1488	6.75395	-2.59466	0.985619	23.3308	4.39648317751562e-14 .	1 x 1	3 NA	CASK interacting protein 1 [Source:ZFIN;Acc:ZDB-GENE-071115-3]
ENSDARG00000077121	43	ENSDARG00000077121	cyp26b1	2.6012	3.048	6.75189	-2.60255	0.932351	10.3149	8.90611817627729e-09 .	1 x 1	7 NA	cytochrome P450, family 26, subfamily b, polypeptide 1 [Source:ZFIN;Acc:ZDB-GENE-030131-2908]
ENSDARG00000030782	44	ENSDARG00000030782	exoc3l2b	3.99892	3.17561	6.72111	-3.26229	0.957084	13.2097	2.528001141755e-10 .	1 x 1	15 NA	exocyst complex component 3-like 2b [Source:ZFIN;Acc:ZDB-GENE-100728-5]
ENSDARG00000011490	45	ENSDARG00000011490		1.64685	2.8088	6.71432	-2.43578	0.981138	20.3023	3.79585252119341e-13 .	1 x 1	23 NA	signal peptide, CUB domain, EGF-like 3 [Source:ZFIN;Acc:ZDB-GENE-060717-1]
ENSDARG00000055009	46	ENSDARG00000055009	col4a1	3.79629	3.16814	6.69444	-3.17356	0.970144	16.0004	1.44544376468048e-11 .	1 x 1	9 NA	collagen, type IV, alpha 1 [Source:ZFIN;Acc:ZDB-GENE-081105-114]
ENSDARG00000107130	47	ENSDARG00000107130		4.62654	3.13745	6.65804	-3.67625	0.975819	17.8575	2.72415423552275e-12 .	1 x 1	5 NA
ENSDARG00000071692	48	ENSDARG00000071692	prex2	2.70539	3.12541	6.65054	-2.56358	0.971505	16.3954	9.99378357846581e-12 .	1 x 1	24 NA	phosphatidylinositol-3,4,5-trisphosphate-dependent Rac exchange factor 2 [Source:ZFIN;Acc:ZDB-GENE-091113-37]
ENSDARG00000058598	49	ENSDARG00000058598	sox18	1.10721	2.90739	6.59447	-2.14056	0.983273	21.5944	1.46105350040671e-13 .	1 x 1	23 NA	SRY (sex determining region Y)-box 18 [Source:ZFIN;Acc:ZDB-GENE-080725-1]
ENSDARG00000103533	50	ENSDARG00000103533	clec14a	0.593227	2.94599	6.58516	-1.89335	0.984977	22.8153	6.21724893790088e-14 .	1 x 1	17 NA	C-type lectin domain containing 14A [Source:ZFIN;Acc:ZDB-GENE-030131-5536]
ENSDARG00000079611	51	ENSDARG00000079611	sema4c	2.51225	3.10533	6.5539	-2.55112	0.979567	19.4824	7.16537940093076e-13 .	1 x 1	5 NA	sema domain, immunoglobulin domain (Ig), transmembrane domain (TM) and short cytoplasmic domain, (semaphorin) 4C [Source:ZFIN;Acc:ZDB-GENE-080303-16]
ENSDARG00000003512	52	ENSDARG00000003512	anks1b	4.2215	2.92894	6.52042	-2.10233	0.986668	24.2504	2.40918396343659e-14 .	1 x 1	4 NA	ankyrin repeat and sterile alpha motif domain containing 1B [Source:ZFIN;Acc:ZDB-GENE-041210-349]
ENSDARG00000087956	53	ENSDARG00000087956	she	2.86516	3.06814	6.48793	-2.72448	0.975063	17.5745	3.47655237931122e-12 .	1 x 1	16 NA	Src homology 2 domain containing E [Source:ZFIN;Acc:ZDB-GENE-090915-6]
ENSDARG00000019579	54	ENSDARG00000019579		3.74826	3.02761	6.47289	-3.12362	0.976679	18.196	2.04436467754476e-12 .	1 x 1	14 NA	LIM domain binding 2a [Source:ZFIN;Acc:ZDB-GENE-990415-136]
ENSDARG00000053868	55	ENSDARG00000053868	etv2	1.22691	3.02042	6.46059	-2.22167	0.986438	24.0396	2.75335310107039e-14 .	1 x 1	16 NA	ets variant 2 [Source:ZFIN;Acc:ZDB-GENE-050622-14]
ENSDARG00000056453	56	ENSDARG00000056453	afap1l1b	2.79951	2.88247	6.42525	-2.31042	0.977686	18.6161	1.44106948596345e-12 .	1 x 1	21 NA	actin filament associated protein 1-like 1b [Source:ZFIN;Acc:ZDB-GENE-061013-428]
ENSDARG00000016311	57	ENSDARG00000016311	dock9b	3.95389	3.01703	6.40687	-3.23376	0.98188	20.7252	2.76001443921814e-13 .	1 x 1	6 NA	dedicator of cytokinesis 9b [Source:ZFIN;Acc:ZDB-GENE-090916-2]
ENSDARG00000054632	58	ENSDARG00000054632	fli1a	2.44723	2.97258	6.393	-2.39686	0.967485	15.3004	2.83663093014752e-11 .	1 x 1	18 NA	Fli-1 proto-oncogene, ETS transcription factor a [Source:ZFIN;Acc:ZDB-GENE-980526-426]
ENSDARG00000058179	59	ENSDARG00000058179	ackr3b	2.26748	2.98062	6.38896	-2.3081	0.971404	16.365	1.02786668065846e-11 .	1 x 1	6 NA	atypical chemokine receptor 3b [Source:ZFIN;Acc:ZDB-GENE-031116-61]
ENSDARG00000014946	60	ENSDARG00000014946	angpt2a	1.49681	2.882	6.37725	-2.37205	0.974574	17.3981	4.05453448593107e-12 .	1 x 1	13 NA	angiopoietin 2a [Source:ZFIN;Acc:ZDB-GENE-121101-1]
ENSDARG00000070162	61	ENSDARG00000070162	stox2a	3.34396	2.86643	6.37382	-2.60103	0.97482	17.4862	3.7541081354675e-12 .	1 x 1	1 NA	storkhead box 2a [Source:ZFIN;Acc:ZDB-GENE-090313-101]
ENSDARG00000037062	62	ENSDARG00000037062	dhh	1.71648	2.9086	6.36066	-2.49638	0.93248	10.3258	8.77523476106035e-09 .	1 x 1	23 NA	desert hedgehog [Source:ZFIN;Acc:ZDB-GENE-990714-5]
ENSDARG00000089622	63	ENSDARG00000089622		1.02544	2.81393	6.3436	-2.09057	0.965164	14.7554	4.88740159454437e-11 .	1 x 1	6 NA	FYVE, RhoGEF and PH domain containing 5b [Source:ZFIN;Acc:ZDB-GENE-130925-3]
ENSDARG00000045141	64	ENSDARG00000045141	aqp8a.1	5.06589	3.05112	6.31381	-3.08177	0.980947	20.1969	4.1133763062362e-13 .	1 x 1	12 NA	aquaporin 8a, tandem duplicate 1 [Source:ZFIN;Acc:ZDB-GENE-040912-106]
ENSDARG00000095268	65	ENSDARG00000095268	si:dkey-261h17.1	2.06677	2.82324	6.28954	-2.18949	0.974301	17.3017	4.41280345597761e-12 .	1 x 1	23 NA	si:dkey-261h17.1 [Source:ZFIN;Acc:ZDB-GENE-030829-14]
ENSDARG00000104138	66	ENSDARG00000104138	igfbp7	4.11629	3.08145	6.27473	-3.05349	0.963192	14.3325	7.54577511585808e-11 .	1 x 1	14 NA	insulin-like growth factor binding protein 7 [Source:ZFIN;Acc:ZDB-GENE-040426-2423]
ENSDARG00000058940	67	ENSDARG00000058940	si:ch211-248e11.2	1.79964	3.02212	6.2731	-2.5511	0.960612	13.827	1.28700383683622e-10 .	1 x 1	8 NA	si:ch211-248e11.2 [Source:ZFIN;Acc:ZDB-GENE-081104-197]
ENSDARG00000088975	68	ENSDARG00000088975	si:ch211-14k19.8	0.586988	2.7435	6.25891	-1.864	0.971871	16.5063	9.0232266103385e-12 .	2 x 1	1 NA	si:ch211-14k19.8 [Source:ZFIN;Acc:ZDB-GENE-051214-4]
ENSDARG00000100657	69	ENSDARG00000100657	egfl7	2.03352	2.91398	6.25252	-2.238	0.955141	12.9008	3.58015173063109e-10 .	1 x 1	21 NA	EGF-like-domain, multiple 7 [Source:ZFIN;Acc:ZDB-GENE-040429-2]
ENSDARG00000027611	70	ENSDARG00000027611	cavin2a	3.3791	2.78026	6.25118	-2.25848	0.964724	14.6579	5.39711608738003e-11 .	2 x 1	9 NA	caveolae associated protein 2a [Source:ZFIN;Acc:ZDB-GENE-090313-215]
ENSDARG00000076484	71	ENSDARG00000076484	stab1	4.90717	2.70621	6.24226	-2.62437	0.982617	21.1722	1.98507876802978e-13 .	1 x 1	22 NA	stabilin 1 [Source:ZFIN;Acc:ZDB-GENE-050208-554]
ENSDARG00000014059	72	ENSDARG00000014059	cldn5b	0.582458	2.73815	6.23533	-1.85253	0.986868	24.4379	2.1316282072803e-14 .	1 x 1	10 NA	claudin 5b [Source:ZFIN;Acc:ZDB-GENE-041010-140]
ENSDARG00000013607	73	ENSDARG00000013607	sema3gb	1.23136	2.85434	6.22949	-2.19555	0.986522	24.1159	2.62012633811537e-14 .	1 x 1	8 NA	sema domain, immunoglobulin domain (Ig), short basic domain, secreted, (semaphorin) 3Gb [Source:ZFIN;Acc:ZDB-GENE-050513-4]
ENSDARG00000079900	74	ENSDARG00000079900	shroom4	3.18187	2.94405	6.22609	-2.84454	0.959868	13.6902	1.491363699202e-10 .	1 x 1	7 NA	shroom family member 4 [Source:ZFIN;Acc:ZDB-GENE-041111-246]
ENSDARG00000069998	75	ENSDARG00000069998	si:ch211-145b13.6	1.47125	2.88299	6.22407	-2.33251	0.972938	16.8425	6.64435173547417e-12 .	1 x 1	1 NA	si:ch211-145b13.6 [Source:ZFIN;Acc:ZDB-GENE-090313-36]
ENSDARG00000069608	76	ENSDARG00000069608	zmp:0000000722	3.89015	2.84353	6.2203	-3.17572	0.955089	12.8927	3.61312091357036e-10 .	1 x 1	10 NA	paralemmin 2 [Source:ZFIN;Acc:ZDB-GENE-050208-62]
ENSDARG00000098240	77	ENSDARG00000098240	meis2a	1.69625	2.89743	6.21376	-2.47576	0.987696	25.2625	1.26565424807268e-14 .	1 x 1	17 NA	Meis homeobox 2a [Source:ZFIN;Acc:ZDB-GENE-020122-2]
ENSDARG00000056920	78	ENSDARG00000056920	tmem88a	1.11097	2.82921	6.19126	-2.12517	0.954152	12.7508	4.24972834700554e-10 .	1 x 1	10 NA	transmembrane protein 88 a [Source:ZFIN;Acc:ZDB-GENE-040426-1808]
ENSDARG00000102366	79	ENSDARG00000102366	micall2a	1.20497	2.73744	6.18035	-1.91212	0.981103	20.2827	3.85247389544929e-13 .	1 x 1	3 NA	mical-like 2a [Source:ZFIN;Acc:ZDB-GENE-030131-5409]
ENSDARG00000058996	80	ENSDARG00000058996		0.654981	2.73072	6.17963	-1.88461	0.982098	20.8547	2.5068835896036e-13 .	1 x 1	1 NA	junctional adhesion molecule 2a [Source:ZFIN;Acc:ZDB-GENE-031204-3]
ENSDARG00000078624	81	ENSDARG00000078624	arhgef9b	1.92723	2.95556	6.1786	-2.64449	0.969419	15.8008	1.74700254262916e-11 .	1 x 1	14 NA	Cdc42 guanine nucleotide exchange factor (GEF) 9b [Source:ZFIN;Acc:ZDB-GENE-030131-7745]
ENSDARG00000025428	82	ENSDARG00000025428	socs3a	8.58304	2.81719	6.17046	-3.21623	0.976441	18.1003	2.21600515715181e-12 .	1 x 1	3 NA	suppressor of cytokine signaling 3a [Source:ZFIN;Acc:ZDB-GENE-030131-7349]
ENSDARG00000090833	83	ENSDARG00000090833	igfbp6b	0.487321	2.81473	6.16675	-1.81365	0.9851	22.9116	5.82867087928207e-14 .	1 x 1	23 NA	insulin-like growth factor binding protein 6b [Source:ZFIN;Acc:ZDB-GENE-090521-2]
ENSDARG00000078707	84	ENSDARG00000078707	sema7a	1.62816	2.69066	6.15382	-1.97915	0.973219	16.9343	6.11777295489446e-12 .	2 x 1	25 NA	semaphorin 7A [Source:ZFIN;Acc:ZDB-GENE-030131-3633]
ENSDARG00000058853	85	ENSDARG00000058853	sash1b	1.58718	2.87043	6.15363	-2.40878	0.977471	18.5242	1.55475632368507e-12 .	1 x 1	17 NA	SAM and SH3 domain containing 1b [Source:ZFIN;Acc:ZDB-GENE-110228-1]
ENSDARG00000100307	86	ENSDARG00000100307	adamts5	1.14657	2.63851	6.1518	-2.11172	0.981846	20.7051	2.8022029141539e-13 .	1 x 1	1 NA	ADAM metallopeptidase with thrombospondin type 1 motif 5 [Source:NCBI gene;Acc:565053]
ENSDARG00000019191	87	ENSDARG00000019191	sept12	4.15708	2.99337	6.14448	-3.35935	0.965006	14.7202	5.06522601639858e-11 .	1 x 2	3 NA	septin 12 [Source:ZFIN;Acc:ZDB-GENE-120215-68]
ENSDARG00000059472	88	ENSDARG00000059472	arhgap31	4.4442	2.92615	6.14167	-2.96813	0.966131	14.9758	3.914046864395e-11 .	1 x 1	5 NA	Rho GTPase activating protein 31 [Source:ZFIN;Acc:ZDB-GENE-100922-256]
ENSDARG00000060263	89	ENSDARG00000060263	pecam1	2.31174	2.88631	6.13653	-2.41288	0.981964	20.775	2.66009436700188e-13 .	1 x 1	3 NA	platelet/endothelial cell adhesion molecule 1 [Source:ZFIN;Acc:ZDB-GENE-130530-689]
ENSDARG00000068709	90	ENSDARG00000068709	fam174b	2.55382	2.79025	6.13435	-2.56011	0.952046	12.4469	6.0461391448996e-10 .	1 x 1	18 NA	family with sequence similarity 174, member B [Source:ZFIN;Acc:ZDB-GENE-050419-78]
ENSDARG00000015016	91	ENSDARG00000015016	kif26ab	1.79071	2.8337	6.07784	-2.54021	0.961858	14.0648	9.9912855766604e-11 .	1 x 1	17 NA	kinesin family member 26Ab [Source:ZFIN;Acc:ZDB-GENE-100716-6]
ENSDARG00000054451	92	ENSDARG00000054451	loxl1	2.45542	2.67432	6.07152	-2.39085	0.974224	17.2748	4.51894077713177e-12 .	1 x 1	18 NA	lysyl oxidase-like 1 [Source:ZFIN;Acc:ZDB-GENE-060503-693]
ENSDARG00000079317	93	ENSDARG00000079317	dlc1	5.32161	2.68568	6.05093	-2.94544	0.947555	11.8595	1.21986154510978e-09 .	2 x 1	1 NA	DLC1 Rho GTPase activating protein [Source:ZFIN;Acc:ZDB-GENE-130206-12]
ENSDARG00000077304	94	ENSDARG00000077304	erg	0.578651	2.6099	6.05032	-1.53656	0.983354	21.6479	1.40665257220007e-13 .	2 x 1	10 NA	v-ets avian erythroblastosis virus E26 oncogene homolog [Source:ZFIN;Acc:ZDB-GENE-041212-40]
ENSDARG00000070792	95	ENSDARG00000070792	lrrc15	2.15213	2.74893	6.04601	-2.25809	0.948596	11.9889	1.04255948318865e-09 .	2 x 1	6 NA	leucine rich repeat containing 15 [Source:ZFIN;Acc:ZDB-GENE-031113-8]
ENSDARG00000004372	96	ENSDARG00000004372		3.70226	2.81609	6.02706	-3.08643	0.977551	18.5581	1.51167967032961e-12 .	1 x 1	23 NA	formin-like 3 [Source:ZFIN;Acc:ZDB-GENE-030131-1571]
ENSDARG00000099092	97	ENSDARG00000099092	LOC797658	2.01729	2.69255	5.99065	-2.14495	0.986239	23.8613	3.09752223870419e-14 .	1 x 1	7 NA	RAS guanyl releasing protein 2 [Source:HGNC Symbol;Acc:HGNC:9879]
ENSDARG00000104110	98	ENSDARG00000104110	col4a2	3.18199	2.7815	5.98336	-2.75746	0.970362	16.0619	1.36389788352176e-11 .	1 x 1	9 NA	collagen, type IV, alpha 2 [Source:ZFIN;Acc:ZDB-GENE-070725-3]
ENSDARG00000015156	99	ENSDARG00000015156	fbln2	1.86273	2.75735	5.97244	-2.57846	0.985374	23.1298	5.02931030155196e-14 .	1 x 1	11 NA	fibulin 2 [Source:ZFIN;Acc:ZDB-GENE-060711-1]
ENSDARG00000062936	100	ENSDARG00000062936	ndnf	2.02496	2.78374	5.96564	-2.69089	0.976016	17.9334	2.55306886742801e-12 .	1 x 1	23 NA	neuron-derived neurotrophic factor [Source:ZFIN;Acc:ZDB-GENE-030131-207]
ENSDARG00000071196	101	ENSDARG00000071196	cavin2b	5.32181	2.9595	5.96277	-3.45386	0.922644	9.56971	2.5236740031076e-08 .	1 x 1	6 NA	caveolae associated protein 2b [Source:ZFIN;Acc:ZDB-GENE-040912-149]
ENSDARG00000013834	102	ENSDARG00000013834	arhgef3	1.78212	2.6894	5.93334	-2.29257	0.935774	10.6157	5.94331095449263e-09 .	2 x 1	22 NA	Rho guanine nucleotide exchange factor (GEF) 3 [Source:ZFIN;Acc:ZDB-GENE-050208-773]
ENSDARG00000035132	103	ENSDARG00000035132		2.77627	2.86451	5.92867	-2.57926	0.956589	13.1292	2.76634049001245e-10 .	1 x 1	5 NA	regulator of G protein signaling 3b [Source:ZFIN;Acc:ZDB-GENE-060531-24]
ENSDARG00000056481	104	ENSDARG00000056481	vat1	5.75457	2.85826	5.90898	-3.74684	0.965437	14.8167	4.59330351532117e-11 .	1 x 2	3 NA	vesicle amine transport 1 [Source:ZFIN;Acc:ZDB-GENE-030616-178]
ENSDARG00000104117	105	ENSDARG00000104117	fzd4	1.87553	2.66396	5.85686	-2.60982	0.959325	13.5928	1.65768732074412e-10 .	1 x 2	KN150617.1 NA	frizzled class receptor 4 [Source:ZFIN;Acc:ZDB-GENE-990415-217]
ENSDARG00000021143	106	ENSDARG00000021143	rtn1b	0.973789	2.66252	5.85517	-2.03801	0.97033	16.053	1.37548861189885e-11 .	2 x 1	20 NA	reticulon 1b [Source:ZFIN;Acc:ZDB-GENE-030710-3]
ENSDARG00000004621	107	ENSDARG00000004621	gpm6ab	1.94903	2.70259	5.85255	-2.62987	0.965371	14.8018	4.6630921346491e-11 .	1 x 1	1 NA	glycoprotein M6Ab [Source:ZFIN;Acc:ZDB-GENE-030710-8]
ENSDARG00000012449	108	ENSDARG00000012449	si:ch211-169p10.1	1.46032	2.60099	5.83709	-1.86455	0.961129	13.9243	1.15986997784034e-10 .	2 x 1	8 NA	si:ch211-169p10.1 [Source:ZFIN;Acc:ZDB-GENE-081104-59]
ENSDARG00000036670	109	ENSDARG00000036670	aplnrb	1.08453	2.58213	5.83132	-2.07473	0.977288	18.4467	1.65778502037028e-12 .	2 x 1	10 NA	apelin receptor b [Source:ZFIN;Acc:ZDB-GENE-050913-90]
ENSDARG00000087457	110	ENSDARG00000087457	ecscr	0.466621	2.62901	5.79346	-1.77351	0.987071	24.633	1.88737914186277e-14 .	2 x 1	21 NA	endothelial cell surface expressed chemotaxis and apoptosis regulator [Source:ZFIN;Acc:ZDB-GENE-050411-37]
ENSDARG00000004243	111	ENSDARG00000004243	asic4b	0.802478	2.49642	5.79262	-1.90885	0.978217	18.8497	1.19015908239817e-12 .	2 x 1	6 NA	acid-sensing (proton-gated) ion channel family member 4b [Source:ZFIN;Acc:ZDB-GENE-040513-6]
ENSDARG00000089871	112	ENSDARG00000089871	jcada	4.16818	2.68728	5.78516	-2.96981	0.958262	13.4074	2.03072003657212e-10 .	2 x 1	12 NA	junctional cadherin 5 associated a [Source:ZFIN;Acc:ZDB-GENE-111221-2]
ENSDARG00000028663	113	ENSDARG00000028663	tek	2.52286	2.88206	5.78475	-2.53985	0.940825	11.1047	3.13668324647409e-09 .	1 x 2	5 NA	TEK tyrosine kinase, endothelial [Source:ZFIN;Acc:ZDB-GENE-990415-56]
ENSDARG00000070620	114	ENSDARG00000070620		1.40818	2.58571	5.76524	-2.02282	0.955894	13.0182	3.13420622788385e-10 .	1 x 2	16 NA	glutamate receptor, ionotropic, N-methyl D-aspartate 2D, b [Source:ZFIN;Acc:ZDB-GENE-100920-7]
ENSDARG00000017673	115	ENSDARG00000017673	nova2	2.84339	2.58564	5.75243	-2.54561	0.980783	20.1082	4.40314451566337e-13 .	1 x 1	15 NA	neuro-oncological ventral antigen 2 [Source:ZFIN;Acc:ZDB-GENE-080211-1]
ENSDARG00000060597	116	ENSDARG00000060597	zgc:158659	2.14062	2.70332	5.74729	-2.52564	0.943277	11.3646	2.25325291758338e-09 .	1 x 2	23 NA	zgc:158659 [Source:ZFIN;Acc:ZDB-GENE-070112-492]
ENSDARG00000099437	117	ENSDARG00000099437		2.33028	2.64614	5.7331	-2.40581	0.945	11.5571	1.77036252324569e-09 .	1 x 2	13 NA	si:ch1073-268j14.1 [Source:ZFIN;Acc:ZDB-GENE-141216-172]
ENSDARG00000015546	118	ENSDARG00000015546	alpl	2.11661	2.60775	5.73205	-2.16931	0.969512	15.8259	1.70570224611311e-11 .	1 x 2	11 NA	alkaline phosphatase, liver/bone/kidney [Source:ZFIN;Acc:ZDB-GENE-040420-1]
ENSDARG00000023963	119	ENSDARG00000023963	tpm4a	3.26302	2.7217	5.71895	-2.80583	0.974047	17.2133	4.77096140372169e-12 .	1 x 1	22 NA	tropomyosin 4a [Source:ZFIN;Acc:ZDB-GENE-040426-2185]
ENSDARG00000098129	120	ENSDARG00000098129	si:dkeyp-97a10.1	0.632878	2.55414	5.71029	-1.84046	0.977744	18.6414	1.4113155089035e-12 .	2 x 1	16 NA	si:dkeyp-97a10.2 [Source:ZFIN;Acc:ZDB-GENE-090429-4]
ENSDARG00000061579	121	ENSDARG00000061579	myo1cb	5.36383	2.75993	5.70024	-3.79768	0.938573	10.8795	4.19862389300363e-09 .	1 x 1	15 NA	myosin Ic, paralog b [Source:ZFIN;Acc:ZDB-GENE-090429-3]
ENSDARG00000077139	122	ENSDARG00000077139		5.07703	3.17758	5.68619	-3.61693	0.816435	5.65557	1.78988649774947e-05 .	2 x 1	9 NA	collagen, type VI, alpha 3 [Source:ZFIN;Acc:ZDB-GENE-070501-8]
ENSDARG00000037895	123	ENSDARG00000037895	ramp2	2.24274	2.71465	5.68424	-2.83826	0.97523	17.6359	3.29647420471701e-12 .	1 x 1	3 NA	receptor (G protein-coupled) activity modifying protein 2 [Source:ZFIN;Acc:ZDB-GENE-080204-79]
ENSDARG00000094719	124	ENSDARG00000094719		6.24375	2.88194	5.67957	-4.43131	0.863214	6.83952	1.98821300334551e-06 .	1 x 2	18 NA
ENSDARG00000056125	125	ENSDARG00000056125	myct1a	0.884074	2.58284	5.66966	-1.96402	0.978043	18.7721	1.26787469412193e-12 .	2 x 1	20 NA	myc target 1a [Source:ZFIN;Acc:ZDB-GENE-041001-143]
ENSDARG00000061603	126	ENSDARG00000061603	sorbs2b	0.979352	2.56194	5.66471	-1.62387	0.969641	15.8611	1.64936952984363e-11 .	2 x 1	14 NA	sorbin and SH3 domain containing 2b [Source:ZFIN;Acc:ZDB-GENE-070308-3]
ENSDARG00000022437	127	ENSDARG00000022437	cd81b	1.40352	2.70231	5.65549	-2.25766	0.96774	15.3639	2.66529021075712e-11 .	1 x 2	18 NA	CD81 molecule b [Source:ZFIN;Acc:ZDB-GENE-040808-52]
ENSDARG00000112294	128	ENSDARG00000112294		1.59294	2.63685	5.63139	-2.37486	0.981934	20.7573	2.69562150378988e-13 .	1 x 1
ENSDARG00000062948	129	ENSDARG00000062948	wasf3b	2.09544	2.58573	5.61125	-2.1699	0.96594	14.9315	4.09160483272331e-11 .	2 x 1	24 NA	WAS protein family, member 3b [Source:ZFIN;Acc:ZDB-GENE-070112-1512]
ENSDARG00000079068	130	ENSDARG00000079068	adam12	2.14583	2.72015	5.59819	-2.77355	0.937575	10.7834	4.76140593619334e-09 .	1 x 1	17 NA	ADAM metallopeptidase domain 12 [Source:ZFIN;Acc:ZDB-GENE-070809-1]
ENSDARG00000102180	131	ENSDARG00000102180		3.35956	2.58262	5.57157	-2.84199	0.956409	13.1001	2.85791279530656e-10 .	2 x 1	21 NA	shroom family member 3 [Source:ZFIN;Acc:ZDB-GENE-120817-1]
ENSDARG00000025902	132	ENSDARG00000025902	plekhg5a	1.41436	2.64713	5.57039	-2.26891	0.975929	17.8997	2.62778687698528e-12 .	1 x 1	11 NA	pleckstrin homology domain containing, family G (with RhoGef domain) member 5a [Source:ZFIN;Acc:ZDB-GENE-060503-766]
ENSDARG00000055897	133	ENSDARG00000055897	zgc:154093	2.54303	2.5829	5.56972	-2.40122	0.973462	17.015	5.69078117962363e-12 .	2 x 1	15 NA	zgc:154093 [Source:ZFIN;Acc:ZDB-GENE-061103-517]
ENSDARG00000036616	134	ENSDARG00000036616	gpr182	1.40514	2.56887	5.55534	-2.02088	0.970286	16.0404	1.39179778813059e-11 .	2 x 1	23 NA	G protein-coupled receptor 182 [Source:ZFIN;Acc:ZDB-GENE-030131-2361]
ENSDARG00000051899	135	ENSDARG00000051899	exoc3l1	1.13811	2.4767	5.50834	-1.83538	0.990104	28.2216	2.22044604925031e-15 .	2 x 1	25 NA	exocyst complex component 3-like 1 [Source:ZFIN;Acc:ZDB-GENE-061207-36]
ENSDARG00000011571	136	ENSDARG00000011571	calcrlb	1.51303	2.4395	5.50462	-1.85187	0.991079	29.7445	9.99200722162641e-16 .	2 x 1	6 NA	calcitonin receptor-like b [Source:ZFIN;Acc:ZDB-GENE-080924-1]
ENSDARG00000076566	137	ENSDARG00000076566	kank3	3.75532	2.59002	5.50287	-2.78648	0.945507	11.6155	1.64644431421834e-09 .	2 x 1	8 NA	KN motif and ankyrin repeat domains 3 [Source:ZFIN;Acc:ZDB-GENE-081105-185]
ENSDARG00000034093	138	ENSDARG00000034093	dclk2a	2.0069	2.59974	5.50172	-2.66448	0.957477	13.2747	2.35167885165311e-10 .	2 x 1	1 NA	doublecortin-like kinase 2a [Source:ZFIN;Acc:ZDB-GENE-050420-170]
ENSDARG00000031751	139	ENSDARG00000031751	npr1a	1.47022	2.57661	5.48755	-1.86422	0.96575	14.8879	4.27524682322655e-11 .	2 x 1	19 NA	natriuretic peptide receptor 1a [Source:ZFIN;Acc:ZDB-GENE-060503-539]
ENSDARG00000070391	140	ENSDARG00000070391	tspan4b	2.65316	2.57526	5.4787	-2.45509	0.963911	14.4826	6.45956621525556e-11 .	2 x 1	3 NA	tetraspanin 4b [Source:ZFIN;Acc:ZDB-GENE-070410-127]
ENSDARG00000076768	141	ENSDARG00000076768	reps2	2.79012	2.63546	5.467	-2.56969	0.951577	12.3819	6.52547349488941e-10 .	1 x 2	23 NA	RALBP1 associated Eps domain containing 2 [Source:ZFIN;Acc:ZDB-GENE-130415-3]
ENSDARG00000104665	142	ENSDARG00000104665	kirrel3l	1.36255	2.58664	5.40628	-2.23594	0.966351	15.0272	3.71780384256226e-11 .	2 x 1	15 NA	kin of IRRE like 3 like [Source:ZFIN;Acc:ZDB-GENE-070831-1]
ENSDARG00000061764	143	ENSDARG00000061764		8.58531	2.55193	5.31102	-3.76786	0.955243	12.9165	3.51677575949338e-10 .	1 x 2	14 NA	AHNAK nucleoprotein [Source:ZFIN;Acc:ZDB-GENE-030131-8719]
ENSDARG00000089917	144	ENSDARG00000089917	sh3tc2	3.0293	2.50072	5.23471	-2.79481	0.954464	12.7976	4.02764044338255e-10 .	2 x 1	14 NA	SH3 domain and tetratricopeptide repeats 2 [Source:ZFIN;Acc:ZDB-GENE-081104-347]
ENSDARG00000076721	145	ENSDARG00000076721	zgc:171686	2.52072	2.4081	5.15175	-2.33644	0.963394	14.3743	7.22519821749756e-11 .	2 x 2	22 NA	zgc:171686 [Source:ZFIN;Acc:ZDB-GENE-080220-56]

## Sheet: H
X	Rank	ID	Symbol	mean.expression	SD	max.delta.e	min.delta.e	correlation	X..t.score	X..p.value	Metagene	Chromosome	Description
ENSDARG00000043475	1	ENSDARG00000043475	tagapb	4.50168	2.60919	5.15273	-3.50133	0.984881	22.7411	6.55031584528842e-14 .	1 x 7	20 NA	T-cell activation RhoGTPase activating protein b [Source:ZFIN;Acc:ZDB-GENE-040724-50]
ENSDARG00000090873	2	ENSDARG00000090873	ccl34a.4	5.26738	2.79319	5.14596	-3.98804	0.973978	17.1896	4.87210272126504e-12 .	1 x 7	2 NA	chemokine (C-C motif) ligand 34a, duplicate 4 [Source:ZFIN;Acc:ZDB-GENE-070912-32]
ENSDARG00000070132	3	ENSDARG00000070132	aste1a	3.58108	2.64169	4.83486	-3.17851	0.790331	5.15983	4.74724878223309e-05 .	1 x 9	16 NA	asteroid homolog 1a [Source:ZFIN;Acc:ZDB-GENE-060503-520]
ENSDARG00000028389	4	ENSDARG00000028389		5.95113	2.67813	4.81209	-4.15878	0.978387	18.926	1.11866071961231e-12 .	1 x 7	6 NA	RAB44, member RAS oncogene family [Source:ZFIN;Acc:ZDB-GENE-040724-117]
ENSDARG00000041959	5	ENSDARG00000041959	cxcr4b	5.57998	2.72869	4.79989	-4.21487	0.991933	31.3006	4.44089209850063e-16 .	1 x 7	9 NA	chemokine (C-X-C motif), receptor 4b [Source:ZFIN;Acc:ZDB-GENE-010614-1]
ENSDARG00000104573	6	ENSDARG00000104573		4.32767	2.44155	4.61671	-3.38032	0.977703	18.6236	1.43218770176645e-12 .	1 x 7	10 NA	solute carrier family 12 (sodium/potassium/chloride transporter), member 2 [Source:ZFIN;Acc:ZDB-GENE-040625-53]
ENSDARG00000076586	7	ENSDARG00000076586	csf2rb	4.83067	2.45478	4.5189	-3.69297	0.989572	27.4813	3.33066907387547e-15 .	1 x 7	3 NA	colony stimulating factor 2 receptor, beta, low-affinity (granulocyte-macrophage) [Source:ZFIN;Acc:ZDB-GENE-080115-1]
ENSDARG00000067916	8	ENSDARG00000067916	lyn	5.15661	2.47307	4.43668	-3.90828	0.993932	36.1428	0 .	1 x 7	2 NA	trimethylguanosine synthase 1 [Source:ZFIN;Acc:ZDB-GENE-070802-2]
ENSDARG00000071437	9	ENSDARG00000071437		6.0595	2.54934	4.42413	-4.54752	0.977289	18.4472	1.65711888655551e-12 .	1 x 7	22 NA	protein tyrosine phosphatase, receptor type, C [Source:ZFIN;Acc:ZDB-GENE-050208-585]
ENSDARG00000038822	10	ENSDARG00000038822	mrc1b	6.57798	2.59975	4.32128	-4.8841	0.959888	13.6939	1.48554279988389e-10 .	1 x 8	2 NA	mannose receptor, C type 1b [Source:ZFIN;Acc:ZDB-GENE-070705-13]
ENSDARG00000051768	11	ENSDARG00000051768	fhod1	4.4164	2.14012	4.16335	-3.11378	0.9757	17.8122	2.83206791351631e-12 .	1 x 7	7 NA	formin homology 2 domain containing 1 [Source:ZFIN;Acc:ZDB-GENE-110623-4]
ENSDARG00000089838	12	ENSDARG00000089838	si:dkey-262k9.4	2.99761	2.24537	4.15314	-2.74188	0.919966	9.38744	3.28519571546337e-08 .	1 x 9	15 NA	si:dkey-262k9.4 [Source:ZFIN;Acc:ZDB-GENE-131121-545]
ENSDARG00000044613	13	ENSDARG00000044613	c1qa	3.92248	2.38711	4.13029	-3.11445	0.974391	17.3332	4.29223323550332e-12 .	1 x 7	21 NA	complement component 1, q subcomponent, A chain [Source:ZFIN;Acc:ZDB-GENE-050522-86]
ENSDARG00000094451	14	ENSDARG00000094451	cfp	5.52902	2.27422	4.0473	-3.85247	0.9716	16.4241	9.7319929892592e-12 .	1 x 7	8 NA	complement factor properdin [Source:ZFIN;Acc:ZDB-GENE-030131-9247]
ENSDARG00000095695	15	ENSDARG00000095695	ms4a17a.10	4.09375	2.21198	4.03999	-3.1976	0.976176	17.9959	2.42106334980008e-12 .	1 x 7	4 NA	membrane-spanning 4-domains, subfamily A, member 17A.10 [Source:ZFIN;Acc:ZDB-GENE-080829-3]
ENSDARG00000070542	16	ENSDARG00000070542	mafbb	4.62116	2.12335	4.03966	-2.89802	0.943383	11.3761	2.22070939415175e-09 .	1 x 7	11 NA	v-maf avian musculoaponeurotic fibrosarcoma oncogene homolog Bb [Source:ZFIN;Acc:ZDB-GENE-010605-4]
ENSDARG00000067797	17	ENSDARG00000067797	spi1a	5.07795	2.41151	4.00315	-3.84573	0.979785	19.5903	6.58140208997793e-13 .	1 x 7	25 NA	Spi-1 proto-oncogene a [Source:ZFIN;Acc:ZDB-GENE-060825-351]
ENSDARG00000016939	18	ENSDARG00000016939	itgb2	5.2156	2.31116	3.99465	-3.63898	0.984989	22.8247	6.18394224716212e-14 .	1 x 7	9 NA	integrin, beta 2 [Source:ZFIN;Acc:ZDB-GENE-110411-4]
ENSDARG00000090767	19	ENSDARG00000090767	si:ch211-136m16.8	4.58797	2.30753	3.96178	-3.52034	0.979231	19.3191	8.1556983388964e-13 .	1 x 7	12 NA	si:ch211-136m16.8 [Source:ZFIN;Acc:ZDB-GENE-121214-301]
ENSDARG00000075748	20	ENSDARG00000075748	zgc:172352	5.44928	2.28646	3.95661	-3.46516	0.98939	27.2408	3.88578058618805e-15 .	1 x 7	11 NA	zgc:172352 [Source:ZFIN;Acc:ZDB-GENE-080204-117]
ENSDARG00000013771	21	ENSDARG00000013771	ctss2.2	5.78894	2.18128	3.95359	-3.30433	0.970729	16.167	1.23585586209174e-11 .	1 x 8	16 NA	cathepsin S, ortholog 2, tandem duplicate 2 [Source:ZFIN;Acc:ZDB-GENE-050626-55]
ENSDARG00000037012	22	ENSDARG00000037012	slc3a2b	3.75229	2.28569	3.94938	-3.52089	0.906552	8.59099	1.08675470178454e-07 .	1 x 7	21 NA	solute carrier family 3 (amino acid transporter heavy chain), member 2b [Source:ZFIN;Acc:ZDB-GENE-040122-2]
ENSDARG00000002353	23	ENSDARG00000002353	tagapa	4.94815	2.04221	3.91695	-3.116	0.959773	13.673	1.5194334679336e-10 .	1 x 7	17 NA	T-cell activation RhoGTPase activating protein a [Source:ZFIN;Acc:ZDB-GENE-040426-1877]
ENSDARG00000096662	24	ENSDARG00000096662	abcc3	5.3316	2.25313	3.90907	-3.70599	0.978681	19.0602	1.00364161426114e-12 .	1 x 7	12 NA	ATP-binding cassette, sub-family C (CFTR/MRP), member 3 [Source:ZFIN;Acc:ZDB-GENE-050517-16]
ENSDARG00000017504	25	ENSDARG00000017504	si:ch211-1o7.3	4.30875	2.22098	3.90671	-3.33664	0.984581	22.5141	7.64943663966733e-14 .	1 x 7	7 NA	si:ch211-1o7.3 [Source:ZFIN;Acc:ZDB-GENE-130530-561]
ENSDARG00000075327	26	ENSDARG00000075327	dock10	4.58425	2.18684	3.89618	-3.51487	0.974355	17.3206	4.34008384786466e-12 .	1 x 7	15 NA	dedicator of cytokinesis 10 [Source:ZFIN;Acc:ZDB-GENE-130530-773]
ENSDARG00000057787	27	ENSDARG00000057787		5.12399	2.49395	3.89025	-3.8751	0.981547	20.5321	3.1907809727727e-13 .	1 x 7	15 NA	integrin, alpha E, tandem duplicate 2 [Source:ZFIN;Acc:ZDB-GENE-130530-671]
ENSDARG00000097680	28	ENSDARG00000097680		2.73821	2.23242	3.88749	-2.58845	0.888662	7.7517	4.16385985246848e-07 .	1 x 7	3 NA	si:ch211-241f5.3 [Source:ZFIN;Acc:ZDB-GENE-131127-563]
ENSDARG00000007018	29	ENSDARG00000007018	ms4a17a.6	1.93412	1.99379	3.86697	-2.26903	0.911264	8.85103	7.29419554756916e-08 .	1 x 9	4 NA	membrane-spanning 4-domains, subfamily A, member 17A.6 [Source:ZFIN;Acc:ZDB-GENE-070209-265]
ENSDARG00000104077	30	ENSDARG00000104077	fcer1gl	2.76523	2.04886	3.86218	-2.57862	0.965209	14.7654	4.83783013649486e-11 .	1 x 8	2 NA	Fc receptor, IgE, high affinity I, gamma polypeptide like [Source:ZFIN;Acc:ZDB-GENE-070502-4]
ENSDARG00000062040	31	ENSDARG00000062040	atp8b5a	4.12067	2.10882	3.82231	-3.2086	0.929978	10.119	1.16467657740316e-08 .	1 x 7	5 NA	ATPase, class I, type 8B, member 5a [Source:ZFIN;Acc:ZDB-GENE-060531-48]
ENSDARG00000074906	32	ENSDARG00000074906	nuf2	3.02426	2.18837	3.81883	-2.60067	0.946137	11.6891	1.50325085712666e-09 .	1 x 7	11 NA	zinc finger protein 831 [Source:ZFIN;Acc:ZDB-GENE-081022-210]
ENSDARG00000077499	33	ENSDARG00000077499	plekho1b	4.24954	2.21324	3.81233	-3.28069	0.968517	15.5618	2.19834150883003e-11 .	1 x 8	16 NA	pleckstrin homology domain containing, family O member 1b [Source:ZFIN;Acc:ZDB-GENE-100609-2]
ENSDARG00000043436	34	ENSDARG00000043436	si:dkey-5n18.1	4.40505	2.20461	3.80467	-3.40006	0.966247	15.0029	3.80928621979137e-11 .	1 x 7	20 NA	si:dkey-5n18.1 [Source:ZFIN;Acc:ZDB-GENE-041014-144]
ENSDARG00000044318	35	ENSDARG00000044318	itgb7	4.24504	2.35801	3.78646	-3.455	0.959416	13.6089	1.62886926169392e-10 .	1 x 7	6 NA	integrin, beta 7 [Source:ZFIN;Acc:ZDB-GENE-100728-2]
ENSDARG00000110288	36	ENSDARG00000110288		3.322	1.99246	3.78507	-2.76258	0.927824	9.94936	1.47389045412893e-08 .	1 x 9
ENSDARG00000078011	37	ENSDARG00000078011		4.20855	2.12985	3.77568	-2.98	0.961245	13.9464	1.13286491298936e-10 .	1 x 7	23 NA	neuron navigator 1 [Source:HGNC Symbol;Acc:HGNC:15989]
ENSDARG00000104045	38	ENSDARG00000104045	tlr22	3.78272	2.05774	3.76688	-2.96855	0.979035	19.2258	8.78630501688349e-13 .	1 x 8	21 NA	toll-like receptor 22 [Source:ZFIN;Acc:ZDB-GENE-040220-5]
ENSDARG00000096331	39	ENSDARG00000096331	si:ch73-248e21.7	3.06005	2.03819	3.7652	-2.55666	0.961695	14.0331	1.03320796362993e-10 .	1 x 7	3 NA	si:ch73-248e21.7 [Source:ZFIN;Acc:ZDB-GENE-120215-231]
ENSDARG00000098946	40	ENSDARG00000098946		4.62086	2.20551	3.7647	-3.54716	0.98349	21.7394	1.31783473023006e-13 .	1 x 7	12 NA	phosphatase domain containing, paladin 1a [Source:ZFIN;Acc:ZDB-GENE-030804-26]
ENSDARG00000057107	41	ENSDARG00000057107		3.36157	2.19528	3.76088	-2.74958	0.972046	16.5604	8.58657589475342e-12 .	1 x 7	24 NA	si:ch73-383g2.1 [Source:ZFIN;Acc:ZDB-GENE-131121-54]
ENSDARG00000103466	42	ENSDARG00000103466	ccl35.1	4.36607	2.35978	3.75777	-3.36874	0.964591	14.6288	5.55961943149441e-11 .	1 x 7	25 NA	chemokine (C-C motif) ligand 35, duplicate 1 [Source:ZFIN;Acc:ZDB-GENE-081022-33]
ENSDARG00000075831	43	ENSDARG00000075831	slc7a8a	3.89708	2.10085	3.75296	-3.06581	0.983279	21.5978	1.45883305435746e-13 .	1 x 7	7 NA	solute carrier family 7 (amino acid transporter light chain, L system), member 8a [Source:ZFIN;Acc:ZDB-GENE-121120-2]
ENSDARG00000099674	44	ENSDARG00000099674	dicp3.1	3.24956	1.96521	3.75243	-2.69951	0.935304	10.573	6.29134677687659e-09 .	1 x 9	16 NA	diverse immunoglobulin domain-containing protein 3.1 [Source:ZFIN;Acc:ZDB-GENE-120306-18]
ENSDARG00000075491	45	ENSDARG00000075491	si:ch211-26b3.4	3.0142	2.10837	3.73093	-2.52854	0.936255	10.6599	5.60505286628654e-09 .	1 x 7	5 NA	si:ch211-26b3.4 [Source:ZFIN;Acc:ZDB-GENE-081104-60]
ENSDARG00000089404	46	ENSDARG00000089404		3.34003	2.03304	3.72756	-2.70608	0.960631	13.8306	1.28215438266466e-10 .	1 x 8	15 NA	si:dkey-24p1.7 [Source:ZFIN;Acc:ZDB-GENE-121214-215]
ENSDARG00000042925	47	ENSDARG00000042925	mfng	3.21388	2.20713	3.72558	-2.91395	0.961382	13.9728	1.10152886811932e-10 .	1 x 7	22 NA	MFNG O-fucosylpeptide 3-beta-N-acetylglucosaminyltransferase [Source:ZFIN;Acc:ZDB-GENE-041130-1]
ENSDARG00000094012	48	ENSDARG00000094012	si:dkey-192g7.3	2.96138	2.16208	3.72382	-2.57939	0.949749	12.1369	8.72657501815866e-10 .	1 x 8	9 NA	si:dkey-192g7.3 [Source:ZFIN;Acc:ZDB-GENE-070912-411]
ENSDARG00000059294	49	ENSDARG00000059294	marco	5.29481	2.29931	3.71065	-3.97758	0.953135	12.6016	5.04805974799183e-10 .	1 x 7	9 NA	macrophage receptor with collagenous structure [Source:ZFIN;Acc:ZDB-GENE-120514-2]
ENSDARG00000054610	50	ENSDARG00000054610	coro1a	4.29065	2.01999	3.70282	-3.29945	0.981827	20.6941	2.82551759767102e-13 .	1 x 8	3 NA	coronin, actin binding protein, 1A [Source:ZFIN;Acc:ZDB-GENE-030131-9512]
ENSDARG00000073675	51	ENSDARG00000073675		3.25243	2.19349	3.70266	-2.95465	0.920954	9.45362	2.98398386000542e-08 .	1 x 7	10 NA	toll-like receptor 8b [Source:ZFIN;Acc:ZDB-GENE-040219-12]
ENSDARG00000017163	52	ENSDARG00000017163	sinup	3.38326	2.00398	3.7022	-2.73113	0.969646	15.8625	1.64720459494561e-11 .	1 x 7	4 NA	siaz-interacting nuclear protein [Source:ZFIN;Acc:ZDB-GENE-050913-2]
ENSDARG00000089307	53	ENSDARG00000089307	pmaip1	5.24702	2.0312	3.68642	-2.81044	0.963788	14.4567	6.63467059069944e-11 .	1 x 8	10 NA	phorbol-12-myristate-13-acetate-induced protein 1 [Source:ZFIN;Acc:ZDB-GENE-070119-3]
ENSDARG00000098899	54	ENSDARG00000098899	zmp:0000001082	4.46342	2.31781	3.68505	-3.42881	0.978981	19.2001	8.96949181594664e-13 .	1 x 8	1 NA	zmp:0000001082 [Source:ZFIN;Acc:ZDB-GENE-140106-42]
ENSDARG00000104472	55	ENSDARG00000104472		6.32515	2.08564	3.66998	-3.3442	0.968252	15.4936	2.34865460413403e-11 .	1 x 8	14 NA	si:ch211-39i2.2 [Source:ZFIN;Acc:ZDB-GENE-041008-126]
ENSDARG00000023868	56	ENSDARG00000023868		4.25709	2.14081	3.66989	-3.30589	0.983834	21.975	1.11466391672366e-13 .	1 x 7	7 NA	si:dkey-172h23.2 [Source:ZFIN;Acc:ZDB-GENE-141212-258]
ENSDARG00000074283	57	ENSDARG00000074283	inpp5d	4.6431	2.25638	3.66451	-3.54576	0.980352	19.8797	5.25135490647699e-13 .	1 x 7	6 NA	inositol polyphosphate-5-phosphatase D [Source:ZFIN;Acc:ZDB-GENE-100922-30]
ENSDARG00000108340	58	ENSDARG00000108340	si:ch211-283g2.2	4.06652	2.17463	3.64713	-2.8939	0.96368	14.4339	6.7927996560968e-11 .	1 x 7	5 NA	si:ch211-283g2.2 [Source:ZFIN;Acc:ZDB-GENE-060526-151]
ENSDARG00000117781	59	ENSDARG00000117781		3.32437	2.0888	3.64058	-2.71545	0.979987	19.6921	6.07625061377348e-13 .	1 x 7
ENSDARG00000089129	60	ENSDARG00000089129	LOC100004321	2.50531	2.16051	3.63052	-2.96684	0.926698	9.86359	1.66208371510379e-08 .	1 x 8	3 NA	bcl2-associated X protein, a [Source:ZFIN;Acc:ZDB-GENE-000511-6]
ENSDARG00000074846	61	ENSDARG00000074846	si:ch73-203a8.1	3.5433	2.28686	3.62546	-3.1079	0.963602	14.4176	6.90807411274363e-11 .	1 x 8	2 NA	si:dkeyp-68b7.12 [Source:ZFIN;Acc:ZDB-GENE-141212-333]
ENSDARG00000044694	62	ENSDARG00000044694	fybb	4.45563	2.31421	3.6215	-3.42966	0.979866	19.6312	6.3726801613484e-13 .	1 x 8	21 NA	FYN binding protein b [Source:ZFIN;Acc:ZDB-GENE-091204-85]
ENSDARG00000035514	63	ENSDARG00000035514		4.42509	2.11626	3.62112	-3.39392	0.982347	21.0052	2.24265050974282e-13 .	1 x 8	5 NA	ADAM metallopeptidase domain 28 [Source:ZFIN;Acc:ZDB-GENE-060929-532]
ENSDARG00000068233	64	ENSDARG00000068233	zgc:64051	3.69822	2.02326	3.61651	-2.65308	0.972377	16.6635	7.81497089263894e-12 .	1 x 8	5 NA	zgc:64051 [Source:ZFIN;Acc:ZDB-GENE-040426-1349]
ENSDARG00000045836	65	ENSDARG00000045836	mapk11	2.95107	1.96215	3.61304	-2.45087	0.929515	10.082	1.22583139194887e-08 .	2 x 8	4 NA	mitogen-activated protein kinase 11 [Source:ZFIN;Acc:ZDB-GENE-040625-75]
ENSDARG00000103056	66	ENSDARG00000103056	itga4	4.49099	2.054	3.60505	-3.43258	0.97438	17.3293	4.30722124633576e-12 .	1 x 7	9 NA	integrin alpha 4 [Source:ZFIN;Acc:ZDB-GENE-110411-108]
ENSDARG00000105481	67	ENSDARG00000105481	si:ch211-243a20.4	2.65426	1.95966	3.59175	-2.3223	0.931795	10.2682	9.49185974263855e-09 .	2 x 8	1 NA	si:ch211-243a20.4 [Source:ZFIN;Acc:ZDB-GENE-061207-29]
ENSDARG00000036893	68	ENSDARG00000036893	f13a1b	4.52813	1.95484	3.58082	-2.92611	0.952662	12.5338	5.46217737706911e-10 .	1 x 9	7 NA	coagulation factor XIII, A1 polypeptide b [Source:ZFIN;Acc:ZDB-GENE-030131-9634]
ENSDARG00000077249	69	ENSDARG00000077249	gmip	3.48346	2.10734	3.56825	-2.79841	0.953655	12.6773	4.62464289086029e-10 .	1 x 7	3 NA	GEM interacting protein [Source:ZFIN;Acc:ZDB-GENE-130530-823]
ENSDARG00000054837	70	ENSDARG00000054837	zgc:136870	4.14378	1.97977	3.56786	-2.59563	0.979885	19.6405	6.32716101733877e-13 .	1 x 7	2 NA	zgc:136870 [Source:ZFIN;Acc:ZDB-GENE-060312-1]
ENSDARG00000059883	71	ENSDARG00000059883	trpv1	5.36277	2.23178	3.53872	-3.7233	0.968499	15.557	2.20852225396584e-11 .	1 x 7	5 NA	transient receptor potential cation channel, subfamily V, member 1 [Source:ZFIN;Acc:ZDB-GENE-030912-8]
ENSDARG00000100383	72	ENSDARG00000100383	il10ra	4.80873	2.2597	3.53626	-3.64558	0.979778	19.5868	6.59916565837193e-13 .	1 x 8	15 NA	interleukin 10 receptor, alpha [Source:ZFIN;Acc:ZDB-GENE-070905-4]
ENSDARG00000009733	73	ENSDARG00000009733		4.01526	1.95014	3.53078	-3.12425	0.97085	16.2019	1.19623200234287e-11 .	1 x 7	11 NA	kinesin family member 21B [Source:ZFIN;Acc:ZDB-GENE-130530-537]
ENSDARG00000088023	74	ENSDARG00000088023	si:dkey-26c10.5	2.03027	2.06784	3.4972	-2.10638	0.905571	8.53922	1.17765376561607e-07 .	1 x 7	16 NA	si:dkey-26c10.5 [Source:ZFIN;Acc:ZDB-GENE-060607-13]
ENSDARG00000103276	75	ENSDARG00000103276	fcer1g	3.21258	2.1242	3.48308	-2.69501	0.947273	11.8252	1.27212085310191e-09 .	1 x 8	7 NA	Fc fragment of IgE, high affinity I, receptor for; gamma polypeptide [Source:ZFIN;Acc:ZDB-GENE-061130-3]
ENSDARG00000090890	76	ENSDARG00000090890	cmklr1	4.7984	2.15855	3.47796	-3.63041	0.981967	20.7766	2.65787392095262e-13 .	1 x 8	5 NA	chemokine-like receptor 1 [Source:ZFIN;Acc:ZDB-GENE-060526-126]
ENSDARG00000116769	77	ENSDARG00000116769		5.13223	2.88913	3.46941	-3.88194	0.676978	3.67921	0.00101477082716261 .	1 x 9
ENSDARG00000055400	78	ENSDARG00000055400	si:dkey-56f14.7	4.02571	2.05902	3.46372	-3.12999	0.992635	32.7765	2.22044604925031e-16 .	1 x 8	16 NA	si:dkey-56f14.7 [Source:ZFIN;Acc:ZDB-GENE-131121-78]
ENSDARG00000076789	79	ENSDARG00000076789	cx32.2	4.89933	2.20769	3.4556	-3.70577	0.971975	16.5382	8.76276828876144e-12 .	1 x 7	20 NA	connexin 32.2 [Source:ZFIN;Acc:ZDB-GENE-050303-1]
ENSDARG00000062865	80	ENSDARG00000062865	mras	2.54294	2	3.45009	-2.4276	0.929115	10.0501	1.28106583119347e-08 .	2 x 8	22 NA	muscle RAS oncogene homolog [Source:ZFIN;Acc:ZDB-GENE-050208-495]
ENSDARG00000054340	81	ENSDARG00000054340	sla1	3.12176	1.96299	3.44995	-2.55838	0.931172	10.2164	1.01877235536563e-08 .	2 x 8	19 NA	Src-like-adaptor 1 [Source:ZFIN;Acc:ZDB-GENE-050904-3]
ENSDARG00000071491	82	ENSDARG00000071491	nrros	4.34574	2.34901	3.44949	-3.45605	0.972399	16.6704	7.76578801264804e-12 .	1 x 8	24 NA	negative regulator of reactive oxygen species [Source:ZFIN;Acc:ZDB-GENE-040808-36]
ENSDARG00000101030	83	ENSDARG00000101030	si:ch73-158p21.3	4.80975	1.91347	3.44262	-2.48305	0.952202	12.4687	5.89370996451066e-10 .	1 x 9	4 NA	si:ch73-158p21.3 [Source:ZFIN;Acc:ZDB-GENE-030131-4747]
ENSDARG00000010252	84	ENSDARG00000010252	jak3	2.90215	1.83609	3.43607	-2.50795	0.963586	14.4143	6.93201052115455e-11 .	2 x 8	8 NA	Janus kinase 3 (a protein tyrosine kinase, leukocyte) [Source:ZFIN;Acc:ZDB-GENE-070725-4]
ENSDARG00000043403	85	ENSDARG00000043403	paox1	3.20933	1.87814	3.43068	-2.61354	0.968557	15.572	2.17668105761959e-11 .	1 x 8	8 NA	polyamine oxidase (exo-N4-amino) 1 [Source:ZFIN;Acc:ZDB-GENE-081104-436]
ENSDARG00000078734	86	ENSDARG00000078734	myo1f	5.06484	2.1557	3.42287	-3.79761	0.975947	17.9067	2.61191068773314e-12 .	1 x 8	8 NA	myosin IF [Source:ZFIN;Acc:ZDB-GENE-081104-506]
ENSDARG00000008186	87	ENSDARG00000008186	syk	4.27185	2.075	3.41016	-3.29606	0.980026	19.7122	5.98188165668034e-13 .	1 x 8	10 NA	spleen tyrosine kinase [Source:ZFIN;Acc:ZDB-GENE-040702-3]
ENSDARG00000088283	88	ENSDARG00000088283	si:ch73-248e21.5	4.75681	2.33154	3.40617	-3.6166	0.989099	26.8683	4.88498130835069e-15 .	1 x 8	3 NA	si:ch73-248e21.5 [Source:ZFIN;Acc:ZDB-GENE-120215-255]
ENSDARG00000074782	89	ENSDARG00000074782		3.79428	2.06745	3.40239	-2.9847	0.988387	26.0177	7.99360577730113e-15 .	1 x 8	7 NA	adhesion G protein-coupled receptor G3 [Source:ZFIN;Acc:ZDB-GENE-140106-110]
ENSDARG00000009313	90	ENSDARG00000009313	zgc:63831	5.06786	2.16918	3.39184	-3.80833	0.981493	20.5012	3.26627613844721e-13 .	1 x 8	3 NA	zgc:63831 [Source:ZFIN;Acc:ZDB-GENE-030131-8690]
ENSDARG00000100293	91	ENSDARG00000100293	arhgef15	3.9043	2.11309	3.37378	-3.05805	0.957693	13.3109	2.25920726570905e-10 .	1 x 8	5 NA	Rho guanine nucleotide exchange factor (GEF) 15 [Source:ZFIN;Acc:ZDB-GENE-060526-292]
ENSDARG00000037145	92	ENSDARG00000037145	slc8a4b	2.84904	2.13921	3.36852	-2.46072	0.946421	11.7227	1.44233314181008e-09 .	1 x 8	7 NA	solute carrier family 8 (sodium/calcium exchanger), member 4b [Source:ZFIN;Acc:ZDB-GENE-050809-103]
ENSDARG00000033840	93	ENSDARG00000033840	fat3a	4.49229	1.87035	3.36669	-3.40304	0.983528	21.7649	1.29452004671293e-13 .	1 x 8	15 NA	FAT atypical cadherin 3a [Source:ZFIN;Acc:ZDB-GENE-060929-1254]
ENSDARG00000117263	94	ENSDARG00000117263		3.11773	2.04795	3.36179	-2.65646	0.961457	13.9871	1.0849143805558e-10 .	1 x 9
ENSDARG00000046054	95	ENSDARG00000046054	LOC568883	2.89396	1.95022	3.35988	-3.21748	0.916464	9.16193	4.57581497137483e-08 .	2 x 8	10 NA	solute carrier family 27 member 3 [Source:HGNC Symbol;Acc:HGNC:10997]
ENSDARG00000013598	96	ENSDARG00000013598	tnfb	4.27163	2.13006	3.34731	-3.28098	0.933947	10.4523	7.39588967846316e-09 .	1 x 8	15 NA	tumor necrosis factor b (TNF superfamily, member 2) [Source:ZFIN;Acc:ZDB-GENE-050601-2]
ENSDARG00000077309	97	ENSDARG00000077309	si:ch211-209f23.6	3.40837	2.00499	3.34516	-2.82298	0.938297	10.8527	4.34842029051197e-09 .	1 x 8	2 NA	si:ch211-209f23.6 [Source:ZFIN;Acc:ZDB-GENE-141211-79]
ENSDARG00000058647	98	ENSDARG00000058647	hck	4.03817	1.92654	3.34498	-3.12167	0.968411	15.5344	2.2575052938123e-11 .	1 x 7	23 NA	HCK proto-oncogene, Src family tyrosine kinase [Source:ZFIN;Acc:ZDB-GENE-090313-72]
ENSDARG00000103984	99	ENSDARG00000103984	cyth4b	2.78343	1.90621	3.34442	-2.56221	0.926346	9.83715	1.7250835981919e-08 .	2 x 9	6 NA	cytohesin 4b [Source:ZFIN;Acc:ZDB-GENE-080219-45]
ENSDARG00000058045	100	ENSDARG00000058045	tlr21	2.72118	1.8752	3.33907	-2.34821	0.929687	10.0957	1.20275780446377e-08 .	2 x 9	16 NA	toll-like receptor 21 [Source:ZFIN;Acc:ZDB-GENE-040220-4]
ENSDARG00000108953	101	ENSDARG00000108953		3.27318	1.86745	3.33458	-2.63564	0.966357	15.0285	3.71311870139834e-11 .	1 x 9	5 NA	si:ch211-283g2.2 [Source:ZFIN;Acc:ZDB-GENE-060526-151]
ENSDARG00000018382	102	ENSDARG00000018382	prkcha	3.15259	1.9114	3.32824	-2.67549	0.96915	15.7285	1.87228010872786e-11 .	1 x 9	13 NA	protein kinase C, eta, a [Source:ZFIN;Acc:ZDB-GENE-080402-5]
ENSDARG00000036427	103	ENSDARG00000036427	slc3a2a	5.00494	1.95006	3.32555	-2.94711	0.969222	15.7477	1.83808523956941e-11 .	1 x 8	7 NA	solute carrier family 3 (amino acid transporter heavy chain), member 2a [Source:ZFIN;Acc:ZDB-GENE-000831-3]
ENSDARG00000033071	104	ENSDARG00000033071	trim35-10	3.73876	1.9658	3.32353	-2.93748	0.95646	13.1083	2.83193468675336e-10 .	1 x 8	3 NA	tripartite motif containing 35-10 [Source:ZFIN;Acc:ZDB-GENE-091113-36]
ENSDARG00000018303	105	ENSDARG00000018303	etv4	3.05585	1.93757	3.3235	-2.75873	0.937294	10.7569	4.93087415343041e-09 .	1 x 9	12 NA	ets variant 4 [Source:ZFIN;Acc:ZDB-GENE-990415-71]
ENSDARG00000063068	106	ENSDARG00000063068		4.10306	1.90904	3.30551	-3.16277	0.967144	15.2169	3.07980307923117e-11 .	1 x 8	17 NA	spectrin repeat containing, nuclear envelope 1b [Source:ZFIN;Acc:ZDB-GENE-071218-4]
ENSDARG00000053005	107	ENSDARG00000053005	cd22	2.85755	1.89533	3.29729	-2.36228	0.951939	12.4319	6.15283823890422e-10 .	1 x 9	16 NA	cd22 molecule [Source:ZFIN;Acc:ZDB-GENE-050522-521]
ENSDARG00000026990	108	ENSDARG00000026990	klhl6	2.81998	1.94539	3.29168	-2.58679	0.914479	9.04009	5.48604670580488e-08 .	1 x 9	2 NA	kelch-like family member 6 [Source:ZFIN;Acc:ZDB-GENE-030616-325]
ENSDARG00000026028	109	ENSDARG00000026028	ankrd44	3.78514	1.90131	3.28952	-2.34097	0.974666	17.4308	3.94018151439468e-12 .	1 x 9	9 NA	ankyrin repeat domain 44 [Source:ZFIN;Acc:ZDB-GENE-070912-605]
ENSDARG00000102908	110	ENSDARG00000102908	il16	4.5402	2.10071	3.28858	-3.45859	0.981734	20.6398	2.94209101525666e-13 .	1 x 8	7 NA	interleukin 16 [Source:ZFIN;Acc:ZDB-GENE-130103-3]
ENSDARG00000054641	111	ENSDARG00000054641	fam46ab	3.56593	1.82794	3.28113	-2.79917	0.982537	21.1222	2.05835348765504e-13 .	1 x 9	23 NA	family with sequence similarity 46, member Ab [Source:ZFIN;Acc:ZDB-GENE-071004-35]
ENSDARG00000027063	112	ENSDARG00000027063	arpc1b	4.3916	1.91162	3.27276	-3.05347	0.973427	17.0032	5.75117731216324e-12 .	1 x 8	3 NA	actin related protein 2/3 complex, subunit 1B [Source:ZFIN;Acc:ZDB-GENE-030131-7414]
ENSDARG00000040251	113	ENSDARG00000040251	ctsk	4.89114	1.96895	3.27024	-3.3915	0.935377	10.5796	6.2359919450472e-09 .	1 x 7	16 NA	cathepsin K [Source:ZFIN;Acc:ZDB-GENE-001205-4]
ENSDARG00000104325	114	ENSDARG00000104325	plek	2.59503	1.87983	3.25032	-2.26624	0.960641	13.8325	1.2794376669234e-10 .	2 x 9	13 NA	pleckstrin [Source:ZFIN;Acc:ZDB-GENE-040426-1506]
ENSDARG00000055226	115	ENSDARG00000055226	slc7a7	3.78564	2.13011	3.22129	-2.96753	0.969105	15.7163	1.89416260454323e-11 .	1 x 8	7 NA	solute carrier family 7 (amino acid transporter light chain, y+L system), member 7 [Source:ZFIN;Acc:ZDB-GENE-051127-5]
ENSDARG00000040319	116	ENSDARG00000040319	c5ar1	3.06988	1.86535	3.21956	-2.77148	0.929904	10.1131	1.1742338434928e-08 .	2 x 8	18 NA	C5a anaphylatoxin chemotactic receptor 1 [Source:UniProtKB/Swiss-Prot;Acc:P0C7U5]
ENSDARG00000098761	117	ENSDARG00000098761	rgs2	4.0022	2.05119	3.21902	-3.09958	0.972945	16.8447	6.63102905917867e-12 .	1 x 8	22 NA	regulator of G protein signaling 2 [Source:ZFIN;Acc:ZDB-GENE-040718-410]
ENSDARG00000000767	118	ENSDARG00000000767	spi1b	5.05866	2.23402	3.21638	-3.8057	0.966455	15.0518	3.62783136864664e-11 .	1 x 8	7 NA	Spi-1 proto-oncogene b [Source:ZFIN;Acc:ZDB-GENE-980526-164]
ENSDARG00000102762	119	ENSDARG00000102762	pik3r5	2.76113	2.00945	3.212	-2.43186	0.935149	10.559	6.41000008627657e-09 .	1 x 9	6 NA	phosphoinositide-3-kinase, regulatory subunit 5 [Source:ZFIN;Acc:ZDB-GENE-030131-2308]
ENSDARG00000104185	120	ENSDARG00000104185	LOC101882696	3.52346	1.9222	3.20893	-2.77372	0.959164	13.5642	1.71017200401025e-10 .	1 x 9	22 NA
ENSDARG00000062338	121	ENSDARG00000062338	zeb2a	5.66486	1.8955	3.20207	-3.57966	0.891208	7.85909	3.48901677327262e-07 .	2 x 8	9 NA	zinc finger E-box binding homeobox 2a [Source:ZFIN;Acc:ZDB-GENE-070912-553]
ENSDARG00000102308	122	ENSDARG00000102308	ttc39c	4.79755	1.99291	3.20008	-3.33004	0.978132	18.8118	1.22746257602557e-12 .	1 x 8	22 NA	tetratricopeptide repeat domain 39C [Source:ZFIN;Acc:ZDB-GENE-050522-194]
ENSDARG00000055713	123	ENSDARG00000055713	fmnl1a	4.69034	2.07545	3.19997	-3.55558	0.983677	21.8667	1.20348175869367e-13 .	1 x 8	3 NA	formin-like 1a [Source:ZFIN;Acc:ZDB-GENE-120215-83]
ENSDARG00000075592	124	ENSDARG00000075592	tnfaip8l2a	2.56201	1.78354	3.19521	-2.2747	0.938771	10.8988	4.09412814761367e-09 .	2 x 9	19 NA	tumor necrosis factor, alpha-induced protein 8-like 2a [Source:ZFIN;Acc:ZDB-GENE-060616-38]
ENSDARG00000011333	125	ENSDARG00000011333	arhgap33	3.98426	1.82158	3.19349	-3.06632	0.970552	16.1161	1.29625199463135e-11 .	1 x 9	16 NA	Rho GTPase activating protein 33 [Source:ZFIN;Acc:ZDB-GENE-121105-12]
ENSDARG00000043257	126	ENSDARG00000043257	ckbb	4.68112	1.8446	3.19202	-3.03523	0.96423	14.5508	6.02213834355325e-11 .	2 x 8	20 NA	creatine kinase, brain b [Source:ZFIN;Acc:ZDB-GENE-020103-2]
ENSDARG00000098293	127	ENSDARG00000098293	si:dkey-27i16.2	4.84442	2.22767	3.16503	-3.65869	0.963776	14.4541	6.65220101225827e-11 .	1 x 8	14 NA	si:dkey-27i16.2 [Source:ZFIN;Acc:ZDB-GENE-030131-9667]
ENSDARG00000089327	128	ENSDARG00000089327	crtam	5.54787	2.40858	3.14515	-4.15748	0.967706	15.3554	2.68767230693356e-11 .	1 x 8	10 NA
ENSDARG00000099411	129	ENSDARG00000099411	zgc:158343	3.68982	1.9455	3.14289	-2.87773	0.916338	9.15409	4.6293435196354e-08 .	1 x 9	5 NA	zgc:158343 [Source:ZFIN;Acc:ZDB-GENE-061201-9]
ENSDARG00000003449	130	ENSDARG00000003449	pde10a	3.52645	1.92941	3.10149	-2.78401	0.97619	18.0013	2.40996111955383e-12 .	1 x 8	13 NA	phosphodiesterase 10A [Source:ZFIN;Acc:ZDB-GENE-040426-1115]
ENSDARG00000101482	131	ENSDARG00000101482	hk2	3.13804	1.88391	3.09983	-2.59918	0.943155	11.3512	2.29157892661647e-09 .	1 x 9	5 NA	hexokinase 2 [Source:ZFIN;Acc:ZDB-GENE-040426-2017]
ENSDARG00000055186	132	ENSDARG00000055186	ccr9a	4.38137	2.01057	3.09471	-3.33818	0.953462	12.649	4.77877737381505e-10 .	1 x 8	2 NA	chemokine (C-C motif) receptor 9a [Source:ZFIN;Acc:ZDB-GENE-060130-125]
ENSDARG00000016676	133	ENSDARG00000016676	gnao1a	3.34193	1.84152	3.06938	-2.65545	0.97925	19.3284	8.09574629556664e-13 .	1 x 9	18 NA	guanine nucleotide binding protein (G protein), alpha activating activity polypeptide O, a [Source:ZFIN;Acc:ZDB-GENE-040426-1757]
ENSDARG00000077410	134	ENSDARG00000077410	myo9b	5.28209	2.13558	3.05932	-3.32693	0.931718	10.2617	9.5764050023206e-09 .	1 x 8	2 NA	myosin IXb [Source:ZFIN;Acc:ZDB-GENE-030131-938]
ENSDARG00000002026	135	ENSDARG00000002026		3.1765	1.92042	3.05361	-2.57791	0.959599	13.6418	1.57180268800516e-10 .	1 x 9	13 NA	QKI, KH domain containing, RNA binding b [Source:ZFIN;Acc:ZDB-GENE-081028-54]
ENSDARG00000101356	136	ENSDARG00000101356		4.98575	2.01421	3.03901	-3.12539	0.978493	18.9741	1.07580611086178e-12 .	1 x 8	3 NA
ENSDARG00000040178	137	ENSDARG00000040178	havcr1	4.30681	2.01275	3.03028	-3.28507	0.949912	12.1582	8.50726822321235e-10 .	1 x 9	21 NA	hepatitis A virus cellular receptor 1 [Source:ZFIN;Acc:ZDB-GENE-040718-131]
ENSDARG00000017653	138	ENSDARG00000017653	rgs13	3.83264	2.15838	3.02832	-3.00066	0.929173	10.0547	1.27293916518667e-08 .	1 x 8	2 NA	regulator of G protein signaling 13 [Source:ZFIN;Acc:ZDB-GENE-070410-138]
ENSDARG00000021255	139	ENSDARG00000021255	arhgap22	2.75918	1.77299	3.0149	-2.36303	0.948909	12.0286	9.93808368932037e-10 .	2 x 9	13 NA	Rho GTPase activating protein 22 [Source:ZFIN;Acc:ZDB-GENE-090313-87]
ENSDARG00000017338	140	ENSDARG00000017338	kidins220b	3.97838	1.79908	3.0081	-3.05929	0.922677	9.57202	2.51532432660184e-08 .	2 x 9	20 NA	kinase D-interacting substrate 220b [Source:ZFIN;Acc:ZDB-GENE-030131-7824]
ENSDARG00000033042	141	ENSDARG00000033042	ptprja	3.94395	1.89027	2.99975	-3.04227	0.975724	17.821	2.81064060914105e-12 .	1 x 9	7 NA	protein tyrosine phosphatase, receptor type, J a [Source:ZFIN;Acc:ZDB-GENE-030131-8301]
ENSDARG00000062485	142	ENSDARG00000062485	dock11	4.69421	1.97149	2.99329	-3.55069	0.958778	13.4965	1.84138149172952e-10 .	1 x 8	7 NA	dedicator of cytokinesis 11 [Source:ZFIN;Acc:ZDB-GENE-060503-196]
ENSDARG00000060070	143	ENSDARG00000060070	adcy7	3.54539	2.05907	2.97102	-2.93419	0.94808	11.9243	1.12740505819886e-09 .	1 x 9	7 NA	adenylate cyclase 7 [Source:ZFIN;Acc:ZDB-GENE-040713-1]
ENSDARG00000002607	144	ENSDARG00000002607	unm_sa1614	3.8707	1.98406	2.94374	-3.14437	0.942937	11.3275	2.36120589747202e-09 .	1 x 9	11 NA	un-named sa1614 [Source:ZFIN;Acc:ZDB-GENE-120411-1]
ENSDARG00000059789	145	ENSDARG00000059789		5.50194	2.21543	2.94115	-4.11311	0.943232	11.3596	2.26737539854582e-09 .	1 x 8	5 NA	poly (ADP-ribose) polymerase family, member 8 [Source:ZFIN;Acc:ZDB-GENE-060929-432]
ENSDARG00000056615	146	ENSDARG00000056615	cybb	4.38215	1.98262	2.93706	-3.3339	0.969354	15.7832	1.77664549738665e-11 .	1 x 9	11 NA	cytochrome b-245, beta polypeptide (chronic granulomatous disease) [Source:ZFIN;Acc:ZDB-GENE-040426-1380]
ENSDARG00000026350	147	ENSDARG00000026350	wasb	3.45534	1.76291	2.92216	-2.71241	0.978143	18.8163	1.22302168392707e-12 .	2 x 9	8 NA	Wiskott-Aldrich syndrome (eczema-thrombocytopenia) b [Source:ZFIN;Acc:ZDB-GENE-030131-7098]
ENSDARG00000103900	148	ENSDARG00000103900	sept9b	3.54051	2.01516	2.8916	-2.92813	0.944078	11.453	2.01620786732803e-09 .	1 x 9	6 NA	septin 9b [Source:ZFIN;Acc:ZDB-GENE-050327-17]
ENSDARG00000041724	149	ENSDARG00000041724	glipr2	3.06127	1.75186	2.88079	-2.46677	0.959503	13.6245	1.60153224015858e-10 .	2 x 9	5 NA	GLI pathogenesis-related 2 [Source:ZFIN;Acc:ZDB-GENE-030131-4424]
ENSDARG00000089362	150	ENSDARG00000089362	grn1	5.4428	2.11012	2.76267	-3.75719	0.891928	7.89009	3.31627023619774e-07 .	1 x 9	19 NA	granulin 1 [Source:ZFIN;Acc:ZDB-GENE-060103-1]
ENSDARG00000090396	151	ENSDARG00000090396	si:cabz01074946.1	3.80855	1.78989	2.62959	-2.93639	0.948348	11.9578	1.08254250008599e-09 .	1 x 9	7 NA	si:cabz01074946.1 [Source:ZFIN;Acc:ZDB-GENE-160113-134]
ENSDARG00000075265	152	ENSDARG00000075265	plaua	4.54957	1.93986	2.62122	-3.4199	0.943872	11.4301	2.07505879146197e-09 .	1 x 9	13 NA	plasminogen activator, urokinase a [Source:ZFIN;Acc:ZDB-GENE-090313-278]
ENSDARG00000062049	153	ENSDARG00000062049	hmha1b	4.30348	1.89953	2.58322	-3.25413	0.954484	12.8005	4.01393029925146e-10 .	1 x 9	22 NA	histocompatibility (minor) HA-1 b [Source:ZFIN;Acc:ZDB-GENE-071213-2]
ENSDARG00000076189	154	ENSDARG00000076189	ccdc88b	4.7673	1.85913	2.51308	-3.56893	0.937464	10.7729	4.8279087394576e-09 .	1 x 9	14 NA	coiled-coil domain containing 88B [Source:ZFIN;Acc:ZDB-GENE-080303-31]
ENSDARG00000028618	155	ENSDARG00000028618	zgc:77517	6.44337	1.72323	2.28365	-3.78404	0.87789	7.33314	8.41513812854799e-07 .	2 x 9	6 NA	zgc:77517 [Source:ZFIN;Acc:ZDB-GENE-040426-1508]
