# Supplementary material for: Multi-omics analyses of early liver injury reveals cell-type-specific transcriptional and epigenomic shift
Source: BMC Genomics. 2021 Dec 18;22:904. doi: 10.1186/s12864-021-08173-1 (PMC8684102; doi:10.1186/s12864-021-08173-1)
Supplement: Supplementary file 2 — Additional file 2. [file 12864_2021_8173_MOESM2_ESM.zip › Supp_Table_5.csv]

# Supplementary Table 5. Overexpression spots gene set overrepresentation analysis. Overexpression analysis for each spot of SOM.
	hep_1_TAA	hep_2_TAA	hep_3_TAA	hsc_1_TAA	hsc_2_TAA	hsc_3_TAA	ec_1_TAA	ec_2_TAA	ec_3_TAA	hep_1_ctrl	hep_2_ctrl	hep_3_ctrl	hsc_1_ctrl	hsc_2_ctrl	hsc_3_ctrl	ec_1_ctrl	ec_2_ctrl	ec_3_ctrl
'de novo' protein folding	1.18516284806468	1.52783649496185	1.44961294718994	0.752231715468276	1.03819927118185	1.11202249594449	0.0871340535168172	1.31807454156584	0.523421933993773	1.24699051081605	2.01760793914106	0.801328634624783	0.161168868557541	-1.61180497868541	1.45246541109549	-2.00186837780691	-1.86299147084982	-1.73632326515225
2 iron, 2 sulfur cluster binding	3.33921527352257	1.77997595180741	1.87192136310047	1.24848483376466	2.27480053299305	2.09816241263457	1.16937521049011	2.53860281110405	2.16251443215516	1.66855323807291	-0.427360581090053	-0.498795178516441	1.14653434510783	-0.0798362748629694	1.28303134186395	-2.87486038406513	-3.27343441070169	-3.22626400014502
3'-5' exonuclease activity	2.29340682658873	1.74768855628343	2.61849739288793	-0.742228314609135	-2.39165501418819	-0.898222459908768	2.19865319668077	-0.0123262195286294	-0.604367956838783	-0.436119453327492	0.31740378309593	-0.378585313277103	-1.7711851900793	-1.31993114238117	0.201182711941241	-0.217838046394129	0.148771781483989	-0.305378447019877
3',5'-cyclic-nucleotide phosphodiesterase activity	-0.623668890320396	0.912959533652501	0.0824473032391351	-1.93723609145643	-2.47638898180299	-1.16126729301951	-0.262756704081943	0.575516230907217	-0.606431697252435	-0.272795865474892	-0.730507525547295	1.31255671772061	-0.795103977482151	0.543773395344661	0.289458489599357	1.63328023581598	0.264569442342912	0.192457440219031
4 iron, 4 sulfur cluster binding	2.30018907087133	1.55102398891068	3.6889757614124	-0.269306348192524	0.212201106048937	-0.123694791687479	2.60773747116458	1.64514556473754	0.96488895209372	0.304911853412189	-1.04774978963823	-0.204571913489869	0.150399852282342	0.202766311139671	-0.493765692131384	-1.76361618422836	-1.42881361740358	-1.81404023737786
acid phosphatase activity	-0.647894963366076	-1.71112585363882	-0.424628958170607	0.0522519183983643	0.867906222958306	1.52390819537447	0.36403584274706	-0.329162693220733	1.46338705762788	-1.0236180562902	-0.636952029018338	-0.278024883680151	2.47811930446329	0.642816220266169	1.83021572350873	-0.802254261567367	-0.442012516543884	-0.841887619234774
actin binding	-3.41055371895884	-2.44916568072563	-4.28938341274991	-1.21924465016516	-0.81657192367593	-3.24002478158688	-7.25033612556438	-7.59914367084381	-5.80420656119969	-2.5990102073733	1.92528820305169	1.21091492423098	-0.652039251785281	1.17607698267863	-2.97584615268545	6.34333167118407	5.69273497139485	5.51157370449708
actin cytoskeleton	-1.26400960939206	-1.35611593679576	-2.48414185105542	-1.04299007982336	0.0973713025077547	-0.795179972099567	-3.61839102492074	-4.57557850262492	-3.37837484209803	0.553474445490219	0.923492618198216	2.44290424815316	0.34222440053917	-0.401026773919369	-0.817478069079116	2.38689597883441	2.29345379745807	2.48661778597636
actin cytoskeleton organization	-3.11461297905925	-3.4420065864008	-4.43462249045688	-2.02864411193261	-0.539400426056458	-1.57539429021706	-6.45414652324065	-5.95668279924119	-5.48161932300772	-2.03048746213913	-0.88750971397348	0.258702270711843	-0.991578558450929	-0.471193081452557	-3.5453116122861	6.90679937118806	5.85077497963134	5.77362531089117
actin filament	-0.839563033374069	-0.825520107075845	-0.942834787423649	0.410296816683371	1.40003053239694	0.923303381224378	-1.79942235231213	-0.748735302074142	-1.09094705503771	-0.996404088488547	-0.408957661165403	-1.70449492569161	0.225685997568519	0.746453276100132	0.338632294469878	0.595281596398955	0.988542878681414	0.858639814060185
actin filament binding	-2.0399404901379	-1.44192529529333	-4.39109830275639	-0.109993350602126	1.51944655194224	-0.33782767574878	-6.89229188479818	-4.9376965137749	-3.69831243400167	-2.18720728153504	0.543101052045311	0.266938360502116	0.371198397129452	0.564784434588129	-0.10239733870037	3.26422385376781	3.80030980648919	3.59610942468494
actin filament bundle assembly	-1.42427031972871	0.308356212517172	-0.917194940548285	1.30593218721904	2.73949521252453	1.28300491902208	-0.387138888434085	-0.136291503921458	-0.779785510457319	-0.37066614798694	0.43915312004227	-0.301469204547956	1.62561036066674	-0.0122988876230103	0.0300416891195027	0.132117303342826	-0.637410884874958	-0.735628593448241
actin filament organization	-2.30060090255659	-1.5317521548342	-2.32993917249415	-0.0963887866246089	0.705099277660376	-1.56079975847223	-3.00890291834219	-1.79840829160875	-1.17977146366869	-1.2384029663585	-0.347701147655949	-0.554046425098587	-1.39094245845042	0.796419115986004	-0.0375634385824299	2.45910961959641	2.32355985727215	2.17819738452152
actin polymerization or depolymerization	-2.30959263706182	-2.41741832884002	-2.58319373510635	-2.61295090816959	-1.22202675340308	-1.0492334140522	-2.34878510569694	-2.79105636739397	-1.40573489428414	2.01967005221776	0.579991582114219	0.0571930752933769	-0.457142889594466	-1.55879056894774	0.118010832808218	2.49956943091495	2.57131525688062	2.50758729828303
activation of GTPase activity	-0.591263365294974	-0.451279256043724	0.147459136628727	-1.16277152881878	-1.93583375647983	-1.7878723816118	-2.64384891444071	-1.52576143522893	-2.20503927615325	-2.08723287345084	0.61361747712439	0.408179556716554	-0.907493582181301	-1.92628869844023	-1.82878757590311	3.33985292270504	2.48420650769815	2.47050054116028
activation of MAPKK activity	0.144126833567523	0.820773319928847	-0.640757907119461	1.41398096189252	1.51957064151545	0.984069869484166	-0.205598882744537	0.155769683608365	-0.689042080221179	-1.24497056559312	-0.034715174544147	1.01984780620714	-0.327692510373672	-0.2122615799083	-1.52433376571635	0.388258976011935	-0.109379925161584	-0.31343132001754
activation of MAPKKK activity	-1.82591933414774	-1.13623169696113	-1.10998788570303	0.073268672751423	-0.486241880766514	0.244079140486916	-1.18588963762722	-0.298686279736744	-1.3600802333727	-0.513184407248632	-1.30340306237889	0.283784778000728	-1.66539472870419	-0.352967431463076	-0.885522239127525	1.67509008017597	2.05588040611762	1.29815876303773
activation of protein kinase activity	0.441438976809846	-0.115465977884024	-0.0505758639102156	-1.44436121614167	-0.422740221060325	-0.54451405973616	-1.22353622614794	-0.846061472883777	-1.66248954734191	-2.00780983100501	0.321793019964268	1.65276807218968	0.810895336575627	-1.28318836815195	-0.583173396881881	1.11788959440151	1.18249052485211	1.09804823009447
actomyosin structure organization	-1.06112910450228	-0.839612388452911	-1.35346680875202	0.248903683321606	0.0662262740278888	1.36525680899619	-0.362358606067298	-0.335852640215406	-0.104242518136353	-0.925347278364315	-0.714854115073479	-1.01041657455956	-0.397563138350891	1.36311135645485	0.60392278975267	0.55453731009193	0.772628371628372	0.0452827477072179
acyl-CoA dehydrogenase activity	3.16851540959838	1.98782981081951	2.43965104163837	2.81999425297042	2.67301021399209	2.42210587309426	3.3525314784358	3.21644435287305	3.2067448946629	-0.635436031759034	-0.839892589181544	0.387281063648312	1.88317635537872	2.09647799506753	0.784917643117832	-4.46711099163099	-4.06126655280169	-4.03907832949514
acyl-CoA hydrolase activity	4.43488072408764	2.50992411227193	2.43049030165583	2.96097793203091	1.87730817972629	2.55367441214191	1.62698717535511	3.04088606677745	2.53465011518722	0.751224482205284	0.324126474187151	0.0742950350415188	1.57458459375731	-0.74646895433515	2.22549005239928	-3.94908333141623	-3.89315735540515	-4.31549671745588
acyl-CoA metabolic process	3.31830500824824	2.81998573488212	1.3227730717974	2.93596131055663	1.98443807976025	2.29175370556876	1.56300638281022	1.83067193530065	2.13259876649679	1.58509352765068	1.28823853066236	1.19058516959266	1.23116760692818	-0.545868772694042	1.9511552703122	-3.78403960081813	-3.69045723441755	-4.10840944032421
adaptive immune response	-3.07843354240986	-3.69502032475686	-2.12516937231414	-2.17632033795099	-2.46842736141	-2.94970126572085	-3.76113730104619	-3.3258983797106	-3.51927720703073	0.805577226674251	0.618054080510451	1.3333610158827	-0.30205158897998	1.70088556700662	-0.561526389915628	3.46486813589767	3.08498565867049	3.61202857494833
adenylate cyclase-modulating G-protein coupled receptor signaling pathway	-1.14633625381315	-0.815805230084522	-1.75445016329502	-0.480867777386393	0.102842065088465	-0.189834605358706	-2.61444903182739	-1.97350022423513	-1.62794001403403	0.244536160962976	-0.0566938421453477	0.212100881284031	0.964988232692564	0.213193626665753	-1.72789848139755	1.79248984447325	1.35017993906012	1.86640298055484
adherens junction	0.215658529543122	0.565605979308063	-0.131682974289083	1.49163476770209	1.81570721864211	0.7956740634322	-0.36585773981968	0.633419432927593	-0.341112510911493	-0.863152064687605	-1.33966979577286	-2.28362927046184	-0.32560063925483	0.330240660770261	0.373665587573355	-0.269319242042952	0.232013411167863	-0.144196683728325
aerobic respiration	1.56873596966738	0.0874259007552597	0.514676920666429	0.242233654200983	0.0312097245378188	1.08005409883618	0.481239648197912	-0.122177239293426	2.03794823279459	0.861821529957398	0.277833161927635	-0.14663308116412	1.87772661777735	2.06922715402926	1.81122542951099	-1.92469603840141	-1.8237428856542	-1.96859430910017
amino acid transmembrane transport	-1.77514548935791	-0.524593799946992	-0.60618843884753	-0.886455497987266	0.0478733807761115	-0.933353050651674	-1.24222256546024	-0.436873856788996	-0.93171750960175	3.51386093269879	3.79294722970252	2.63735399428229	1.23394159516141	0.684562043798621	1.0031091602754	-0.719212431072077	-1.36469025698003	-0.471529608312028
amino acid transmembrane transporter activity	-2.09025714412884	-0.726407573161414	-0.630336855769487	-0.651045983623258	0.552048092218457	-0.308687128810698	-0.922540709485716	0.0489236572409433	-0.672660216650111	3.21862577678608	3.56272287064954	2.71238465858881	1.64124111282925	0.879257108985781	1.28361312312107	-1.05834227410556	-1.70898097992949	-0.845652807054298
amino acid transport	-0.934282007189223	0.701447105805598	1.01772813292225	-0.470620768254106	0.458891517298972	0.363213327292936	1.0833485327515	1.68841913169865	0.561112521240821	3.55421994946013	4.10500680213268	3.06976587882048	1.5156373424546	-0.427710010384862	0.670674500675238	-2.18623394737044	-2.96540093773125	-2.35955244971246
aminoacyl-tRNA editing activity	2.20161537910496	-0.783205935577878	0.706289349692171	0.210738340677302	0.99950905794843	1.2923076006809	-0.0387557409561119	0.851332240301581	2.28683676935915	0.376747715648474	0.827128424039525	0.527749442897964	1.97998835359659	-0.946515513774602	3.18760477118809	-2.24504198637029	-1.86798920013988	-2.07960468295443
aminoacyl-tRNA ligase activity	3.33568073477768	0.431928593419073	1.93148365693372	2.21357288812072	1.70119668331149	1.64829907580824	-0.466694408263739	0.473800562487117	1.76336106275919	0.756524187796738	2.39337164216617	1.4779734181833	2.37812673753766	-1.09872789412096	6.89429131891643	-4.02324713665608	-4.06640810866474	-3.39361895100011
aminopeptidase activity	-0.126784184425956	-0.378712463908644	-0.186130645423854	0.319447037882229	0.915166847818864	1.11111563931655	0.215403669684132	0.391010359053038	-0.0833277149425514	-0.714434572346799	0.964532250704563	1.18854834102824	-1.17499536382219	0.00621797669783632	-1.09920717453603	-0.273916437836088	-0.123572362605166	0.0426171807831397
anaphase-promoting complex	0.749634458699945	0.827523800057995	2.11462146567927	-0.0524718368071432	-0.661569662432642	-1.9163779426396	1.27268429961975	0.801633176643808	1.35250032488576	-2.47764922888025	1.62956020031049	-0.62922242381643	0.128200351526813	0.227733351242677	1.89691427392621	-1.17842266413815	-0.404002452594519	-0.90176086111535
anatomical structure morphogenesis	-0.734319158067068	0.238862298535773	0.866606421456206	-0.379416547206381	-0.0428313303538457	-1.451181066027	-0.336127826521188	-0.537250813040191	-1.02136669736384	0.186612582836927	1.14930109250536	0.136131456567405	-0.905771230060183	-0.636592862531686	-2.04180621120356	1.33166291349827	0.942664502727516	0.409572812896734
anchored component of membrane	-0.107894696420652	-0.745735073467591	0.542094897397656	0.655449691570162	0.302652289361611	0.397521407253134	-1.07712781328007	-1.15253045230225	-1.01185298250138	1.79839375576353	0.1400487922104	1.1368566651257	0.844383459151948	-0.256219544590945	0.0613389507745417	-0.476192773733089	-0.00369788412499574	-0.0655889235460965
angiogenesis	-2.60083492751461	-3.01228401993899	-5.97227840789934	-2.96275321959007	-0.696445526150405	-2.27854223683256	-7.19379631823129	-6.11615382854556	-6.77978059895834	-1.49257383539403	-2.08085217675153	-0.694075508031985	-0.957098154066623	-2.8170206295525	-2.71627392215278	7.68460678422382	7.26108257266486	6.78095110195524
anion transmembrane transport	-1.19612203584101	-2.06314396179485	-0.70330110281823	0.192318136262762	0.274912644260088	1.88793715607711	-0.794378527595988	1.12914363131935	-1.47856155558704	-0.696770354065901	-0.790419261805594	0.0946793361700368	-0.808923717979924	0.105170575196257	-0.56945992207786	0.592484104947598	0.828210731129694	0.968788350785105
anion transmembrane transporter activity	-0.245781111525865	-0.35135382026079	-1.14303317039388	-0.887556522542916	-0.0236286478049335	-0.636014403266402	-1.61589167313697	-0.921684279280213	-2.25930182594669	-0.602499826209617	-0.731327647457118	-0.39892961546694	-0.205449539660812	-0.264407981462738	0.640618709417718	1.41829849092091	1.38057292116914	1.44343197471156
anion transport	0.434753175856948	-1.2945573229606	-1.68430569385725	-0.109295844865421	0.873445505553199	0.479610305037879	-1.12530031548968	-0.644043744811974	-1.42155464270147	-0.777078802160405	-1.2718866263725	0.0690950785122332	-1.57797633492421	-0.724886703915455	0.639894552639695	1.1719160085289	1.17257290485752	1.21937484945709
anterior/posterior pattern specification	-1.62019709995667	-0.856272547803671	-2.86851053949888	1.46303624547837	1.39770274608482	-0.420915147107769	-1.50752404607652	-2.08068164316571	-1.75156580269155	-3.43995062895532	-3.30498926184545	-2.3318245055103	-1.60762860111011	-1.69632526156046	-2.90744304661072	3.75150575704874	3.64633425848262	3.31370283544835
antigen binding	-1.22379972239775	-1.21580751345832	-1.11448971135941	-1.11416093125044	-0.794476701063733	-1.10936952212808	-0.502159027235625	-0.874825163369434	-0.774787970992258	-0.640175553689569	-0.964531034913107	-0.963940209381742	-0.297695248476559	-0.368379724190763	-0.522238146635024	0.831743434051499	2.98746742443049	1.40283247851212
antigen processing and presentation	-7.37181790617959	-7.04936600687428	-7.35202609423765	-6.1279731990707	-5.41558984505219	-6.56676827361258	-9.14572017796305	-9.75247854914365	-10.490238917301	0.571697508695274	2.746699332169	7.38128089357975	1.46936493341564	4.71129418702008	-1.84237466665564	7.90249102814214	7.18266771422596	8.83039000517804
antioxidant activity	0.281015650627566	-0.278225139872433	0.564214948540899	0.679414140817336	0.238073236046725	1.03357254077924	1.37617507756596	0.936056508266606	1.87574095484185	0.429875741640281	-0.831271957163854	-0.624261825773383	2.02427696232173	2.46107791842021	0.536375141365691	-1.81535405977418	-1.43216068893534	-1.67159587487472
antiporter activity	-0.779579916958055	0.42293907422528	0.748181809033131	-1.72600453092098	-0.85879680351533	-0.447846867101257	-0.989969020019543	-0.188135398616348	-0.860690703636201	1.39602496347657	1.47795549906256	2.46113504110092	1.29893997689213	0.131686455525681	0.242849230490653	-0.44965061905674	-0.571008083857496	0.0522480641262992
apical plasma membrane	-0.575850925311252	-1.90526909220088	-1.86039292027421	0.979092836047683	0.963408686642944	1.14682199448395	-2.31823463126029	-1.64322763063118	-2.58277015145608	-0.025271910133112	-1.0263018445573	0.876577954224987	-1.41719827151957	0.506000413549723	-2.31028795292855	1.70520412307924	1.73657554533613	1.91694856217864
apoptotic process	-2.09415548314239	-1.17817623880028	-2.18290673550403	-0.660576354694451	-1.29620633898839	-2.05495113925054	-0.0856319834613514	-0.693496666461655	0.0980501029725462	-0.482986180996314	0.244762583160354	0.0909219869845407	-2.33373569143634	-0.866917371823498	-0.657276026928997	2.05497109566149	1.82302492222166	2.02503411179575
apoptotic signaling pathway	-2.37328319783204	-1.91447512205209	-1.84000952157807	-0.904768354317147	0.229052426106294	-1.20526283385244	-0.989154685827275	-1.11463495138764	-1.70548326640245	-0.51672183524128	0.422131909354646	0.671925416940578	-1.09409337779252	-0.80219617516852	-1.49222491814881	1.94929906380756	2.08832561495315	2.38663073664653
ARF guanyl-nucleotide exchange factor activity	-2.78422262076426	-2.4934327687341	-3.73869081878222	-1.75875878446849	-3.7037496004339	-1.88767160948894	-3.12008793698353	-2.58571061132556	-2.60369003201257	0.664716403973515	0.672013465869317	1.40522357922736	-0.304968045305912	0.126147388537281	-0.706949392712247	3.75716861049633	3.20056819207457	2.87327291526999
Arp2/3 complex-mediated actin nucleation	-0.734182830213474	-1.02928045816684	-0.0621832466570637	-1.2195752355827	-1.92541294871989	-1.79829422037135	-2.11431362099103	-2.69155887153591	-1.2874861026415	-0.239425296171081	0.326446688891352	0.934895193241257	-0.0389974625051565	-0.469026529035982	0.767358795589592	1.43339882671736	1.79657118480311	1.81365223216904
Arp2/3 protein complex	-0.90212005121635	-1.39340026464785	-0.754452625998623	-1.32058298018483	-1.83292466124341	-1.8998063456026	-2.36594073215604	-3.09876930598402	-1.72323416943393	0.0574493482008471	0.348041586524344	0.902355875680071	0.0197933615266625	0.375424224530179	1.03742638714177	1.48760673779819	1.95231832289036	1.96389386360736
aspartic-type endopeptidase activity	-0.308864957800727	0.442557532118315	-0.305783135562616	-1.0475097983495	-0.807708796194467	-0.714544877107864	-0.808430390588596	-0.640694308535116	-0.727658451626521	0.57686299962253	-0.123278929677251	0.0657309968348309	-0.537725864388567	-0.354927693231605	0.458362281851991	0.797460715397466	0.545641851905603	0.695265012868861
ATP binding	1.69492917822915	0.718683963244854	0.760646854521883	-2.15140913721792	-2.64157216206662	-3.40801665335113	-3.53624461377094	-5.84041903481226	-4.91669575849063	1.07130207672109	4.8100503252277	3.84945245602747	-2.27686173032588	-2.49109595419086	1.1061291910714	1.81888429466435	2.23727057125699	2.30983886469272
ATP hydrolysis coupled cation transmembrane transport	1.47539531110453	0.619371283752036	0.102356784111283	0.164680004826793	0.480393514547044	0.125311161155267	-0.309598380102637	-0.0924856275407058	0.747553819290845	0.880440509579797	1.45583210681837	0.872013690168788	2.77783164477546	2.01396900807498	1.05865200684026	-1.87264745067046	-1.84663465161779	-1.60909337340265
ATP hydrolysis coupled proton transport	-0.199253708553212	-2.40846269679712	-2.42773192515497	-1.75348414440676	-0.769878610275806	-1.71683597438878	-1.5972847879082	-1.7129141352857	-0.969441904092708	1.05192927137924	-0.166493380528728	1.06613697938387	-0.352567793685771	0.793939530351395	0.540151743113251	0.935314505899369	1.60361765219239	1.811674841921
ATP metabolic process	0.63106288312506	-0.108101884662917	0.0644695538236673	-0.0387609531938149	0.176073017924122	-0.154190530894703	-0.544944563361793	-0.390635259941054	0.279127862469508	0.373878169007773	-0.0339667547657248	1.07677564087895	0.131436091470703	0.57019996611232	0.594883992993723	-0.863353292976457	-0.166446255941174	-0.130461189828802
ATP synthesis coupled proton transport	1.55065533793888	1.13502409496164	0.583642077344446	0.622206616567038	0.904516414384473	1.03269865437136	1.19963437237226	1.44067026791526	1.91918475938822	1.19306441758937	0.628385978216756	0.185608647503543	3.30047481453402	2.07936406742314	1.91887463977799	-3.12755050770086	-2.80733883210951	-2.8540636455014
ATP-dependent chromatin remodeling	-0.558547961673426	-2.06318332694121	-0.811401814230834	-0.950636919089592	-1.82820625153459	-0.799370165837768	-1.39455748021309	-1.08566890533199	0.435909430280509	1.9043941918749	0.43176408420927	-1.171177402583	-0.569784445597886	2.2471763650255	1.06206047984547	0.221842513087307	0.381394061846177	1.21337651989064
ATP-dependent DNA helicase activity	2.14321809981418	2.33772105935413	2.74013312672113	0.817917853717886	-0.523348452498549	0.250041307881529	1.84263909438225	1.30472291389815	1.50326062970468	-1.80445704368114	-0.689992175237226	-1.23948473857977	-1.51418786960755	0.385569730640677	-1.80719114322749	-0.979746937233326	-0.574753083018086	-0.651904985658832
ATP-dependent microtubule motor activity, minus-end-directed	-0.519463821589578	-0.914113987880603	-0.832908888885202	-1.41883188272792	-2.37436816582422	-2.70598343304316	0.257340120894048	-0.300754871771205	-0.0793759421580252	-1.55486648100977	-1.586660438903	0.588455117762969	0.944720680586348	0.430386195206934	-0.74928066899438	1.5644032058129	1.38068881293103	1.5684335335992
ATP-dependent microtubule motor activity, plus-end-directed	0.413647613366781	-0.0343834011550613	1.39704322197452	-0.297222832763657	0.264672020083478	-0.402192169833119	1.88326841952394	-0.083734461652845	0.786214704904608	0.395579735860165	-0.252932304581504	-0.454223653471987	1.01388854289259	0.222316483491765	0.814242448923182	-0.918698897093707	-1.12313145963881	-0.652680011743578
ATP-dependent RNA helicase activity	2.80899141030874	0.427872954586825	0.680105809557866	1.03685276107919	0.915352372164133	1.25983086724858	-1.07544003572366	-0.665163436878499	0.436525719970813	1.72833901376142	1.93085577406983	1.91188970770719	-0.338641647238343	-0.565376079461059	3.42596689156098	-2.38893512106859	-1.9832548538866	-1.66804832418505
ATPase activity	2.41250336749389	1.02006872326665	1.62160671648119	0.207324114548906	-0.294433515736385	-1.59722839531452	0.494416240542493	-2.03930092290413	-0.297269135054328	0.726193491108281	3.24327729144189	2.71385070819225	0.884162261162508	1.95209736916267	0.71154704153822	-1.66743698704949	-2.01351586849117	-1.14935903718744
ATPase activity, coupled to transmembrane movement of substances	2.7547293358992	1.14792104290052	0.834169611596379	0.700297990252425	0.778656496745455	0.0686980474370169	-1.44646479275506	-1.40165481537513	-0.30677105001899	2.5329279429595	3.40515748918916	2.97422376175762	1.54281586424599	1.44091176497879	0.136759634851214	-2.39377382638351	-2.24094790685492	-1.46662530249035
autophagosome	-0.493548869647772	1.07912623080633	1.39221331042361	-0.165770728429885	0.132285888371979	0.0450841211062135	-0.118837937075095	0.513228084410131	-1.16574456528423	-0.969521610039539	0.851440134000052	-1.06818123730457	-1.52721123439666	-1.24585802304539	-2.60385400043213	1.07465708583401	0.973160378375462	0.729822894809827
autophagosome assembly	0.566407134182979	1.68027022994236	1.56320742666605	0.65888055284684	-0.50565591998001	0.464246286028822	0.863218317170667	1.35902988651016	1.01084314922367	-1.33312165073951	-1.02143178425006	-0.116311502525827	-0.569230463578052	-1.85462638675058	-1.06398278035174	-0.136510340011278	-0.00148043384727241	-0.412195569699575
autophagy	-0.247001591914921	1.32628580328568	0.617309867679614	-0.338208011388454	-0.860002601265525	-0.434788119522987	-0.0747797188127223	0.576410114590497	0.168633179838211	-0.740814959466308	0.0687597887028986	0.293716600913355	-1.23659178023797	-0.713869743801393	-2.54625220969763	0.887270874559416	0.872887368410322	0.35697173801752
axon	-0.708475609941363	-1.58417193421322	-2.09953472656929	0.647521655726595	1.23661017278318	1.0805944957528	-1.13334560655425	0.44186528347276	-0.100561773824464	-0.606640520299556	-1.49280980264301	-1.33655317814399	1.16413597205919	-0.643156122353127	-1.26385669736614	0.949638470703251	1.35381047693898	0.573919868288464
axon extension	-1.77132385675688	-2.86959065242794	-2.25426815467289	1.35238494997996	1.11384274914067	0.393593940670334	-1.61590822250164	-2.10417072752563	-2.67344495576633	-0.223374941684455	0.308828078240875	-0.675855505149292	-3.02962099515607	-2.39425135609397	-2.81140879583542	3.45000824647924	2.6247407706792	2.74833856927305
axon guidance	-0.298403057777144	-0.0652104432055547	-3.71794869645865	1.42526556869534	1.8282697371724	-0.113039780666779	-3.76443089769993	-3.21713306991569	-3.99295268322875	1.75346044630513	-1.50282037077377	-0.485565905547226	-0.469073256161666	-2.04197347481717	-1.57966922249213	3.21997560032962	2.39057421771306	2.04490854475385
axoneme	1.19579214968496	1.07310342862051	1.20947317868963	0.538435599849333	-0.29077629420257	0.790174591766425	0.491139930883827	0.942465640479485	-0.464597586632089	-1.06722996674972	-0.518597427549112	-1.46051388245434	-0.398092511803917	-1.14744514243588	-0.656966022327307	0.123464665587556	0.328437625232007	-0.343433922211372
axonogenesis	-0.611859714318223	0.0401654600748845	0.347911264858636	1.34046883485664	1.73235347289507	0.981253805994074	-0.429863871358946	-0.682296205314054	-0.849049579330192	-0.5198105238918	-0.221481443352647	-0.174716500790563	1.3048810008552	-1.07561106509263	0.343905168950169	-0.369135613780313	0.0565127340412918	-0.136150949826328
B cell receptor signaling pathway	-2.12362569376414	-1.6569059395031	-1.25547521017974	-2.53457393840511	-2.3001502508994	-1.51143612006487	-2.80233098084607	-2.70625450896677	-2.66270565629694	1.37463806283614	0.12337802215951	0.880641927226003	0.521769170569084	0.0979367448631735	-1.45944252074872	1.67214302073545	3.76929580683231	2.40586359548025
base-excision repair	1.89718927011481	1.69205093719785	2.90688577774778	-1.40278363744642	-0.217707999238684	-0.83928772051083	2.41807806686279	1.15076126020313	1.20232050475608	-0.312040081920802	-1.8937938298035	-1.12494000195021	-0.57212412101213	-0.597224063952693	-0.595370664014706	-0.943463766006588	-0.285381903301791	-0.509110732140702
basement membrane	-2.85333663578947	-3.98537029894132	-3.77638771912993	2.93707995887693	3.47516839997844	1.76612834149774	-5.58466956306683	-4.32009070720412	-1.24324729005811	-0.974219230313775	0.238248816347562	-1.4217795233531	-1.59779369899715	-2.79007626593065	-1.09241822698218	3.02578805317919	3.83781663290887	2.97197209127723
basolateral plasma membrane	0.634886678489186	0.834913663135368	-0.252634212350846	-0.0284984229573025	-0.0721416436872066	0.366657925622474	-1.68117979691066	-2.01707933397843	-1.73235373616735	1.14403950439585	-0.716381542561275	0.593984362383688	-0.494760654613759	-0.585743968604662	-1.52295892675628	1.13396537122794	0.966629555998027	0.755695888776836
beta-catenin binding	-1.23328878154035	-0.520796942020674	-1.28354326714457	-0.599353568349457	-0.392366505884854	-0.854642957962379	-1.5172331909067	-0.516188414604499	-1.46402496014137	-0.510131872864309	-1.72020637983737	-0.668624865427256	-2.08304315047162	-2.13862281380685	-2.59513023916667	2.76738664769488	2.96569828808632	2.36196401757724
bicarbonate transport	1.72060676199345	0.645427240157308	1.02056411512672	0.0803493437632594	0.774596854466735	0.446215243878503	-0.250233752241419	0.30474873134216	-1.75844263579242	0.639383794972382	0.609180528305712	0.343351167082116	-0.596216762453172	-1.30483354773156	0.0696067302693141	-0.635550526704675	-0.234412324699608	-0.0716658305339912
bicellular tight junction	1.16282315871998	3.32642318182271	1.11658238512051	1.60292093927588	-0.513147450514832	0.530477663460803	0.438386654637648	1.47962136271578	-0.279249330677913	-0.0695354851972497	-0.360878905118807	-1.35219447470187	1.16786649990108	0.663017065708099	0.0312940081598424	-0.744321261740682	-1.63083562448968	-1.2899948362791
biological_process	1.74827547082919	1.1122574607043	-0.363508452907377	1.84911455160607	1.19861500644889	2.62921737847476	3.33938732488967	4.11834335397008	4.21149585958774	-1.8989319536187	-2.70323982368861	-1.89721320553534	1.08505774268531	0.634134336862096	1.28644448897317	-2.41854811543757	-2.362787110989	-2.75059374647166
biosynthetic process	1.25952719018965	1.12916543264823	1.34114744070693	1.30351817487813	1.61090800856412	1.79393405541191	1.37184682501218	2.02916941180038	3.26199412099127	2.08108391184516	0.740155334988619	1.12620776499677	2.10872961702675	3.41813351547468	4.75823478119011	-5.322807782407	-4.38237489267105	-3.67183233324789
blood coagulation	-1.56037126717434	-1.35016121730731	-2.23205932393654	-1.33688158931032	0.446918228028648	-1.46754823590533	-1.24240599243258	-2.6733884038863	-2.12478310877669	1.42040016470175	0.695691781476624	0.18218383748353	0.0485356298946448	-0.0295575528913677	-2.03885606622584	2.98083827297178	1.74741326358191	1.23757406089696
blood microparticle	5.44435469078296	2.37956366035652	2.69979279761307	1.54974176284316	1.59897491932652	2.27251390015325	3.14036518564589	2.50985388332517	1.71283592969141	1.29468655150686	-0.397278483514377	0.562078433821928	0.0261636863027904	0.286050759419275	-1.72794409090779	-3.40564360066603	-3.27682989531442	-3.08469896748941
blood vessel development	-4.46235312004125	-5.50329750294604	-5.86114040099548	-3.76739440925562	-2.54224311920098	-3.14490306230341	-6.11741128189054	-5.69765033738344	-5.832004875362	-3.25336681591171	-4.38387450009394	-1.6526993872573	-4.41375330862944	-3.72788593392662	-2.84342166603903	9.68478677730683	9.13504613690862	8.86581768210242
blood vessel morphogenesis	-2.66444298801133	-1.88078901971119	-3.18087043176413	-2.21044068810032	-1.36134068602474	-2.06277646682999	-4.1923197608595	-4.01477743950992	-4.03043226493394	-1.81735390342499	-0.436493824972779	0.114545853707134	-1.05081342233526	-2.30235798904549	-0.198504392802092	4.93982866725701	4.478265176736	4.42706218973382
BMP signaling pathway	-0.0718964300547958	-0.254192685038079	-0.913629037461383	0.638824547320993	1.68730148641532	0.468802382468172	-1.90214790326369	-0.518920026266549	-1.0459058886268	-1.7924409779258	-0.851524798421926	-1.12289858875585	0.131010794226723	-0.360554193504945	0.549865062598637	0.798577959792869	0.953070700852317	0.813375204572451
brain development	-0.494169122814985	0.546131527234824	-0.633523712988881	1.96249081154432	1.01335443075969	0.396171154850819	-0.522061607200303	-0.0864976874143036	-0.470653448840457	-0.287814715203381	-1.16165341745182	-1.66657652277171	-0.023627005302204	-1.23864118956931	-0.790783962521219	1.0529383475255	0.636755752372283	0.0232703377897236
brain morphogenesis	-0.434248936917033	-0.326938859432531	-0.906381347744516	0.257941101671332	0.757315283530264	-0.10295268417491	-1.18138146497469	-1.23090636773234	-1.207305098212	0.274484520710621	0.0698390144303197	-0.205778551097739	-2.4398861213866	-0.958202409282108	-0.948217135373027	1.93055701378472	1.54997567706543	0.472176636779659
branching involved in blood vessel morphogenesis	-0.612834753164199	-2.28299780520467	-2.88422097675611	-2.29121240470576	-0.685278110713924	-2.68909383307621	-3.06713712867008	-2.47651082972524	-2.79679621702565	-0.852566647027032	-1.4575175231026	0.171685429946359	-0.73491057961355	-2.11075400730098	-2.19889272088022	4.12086798370036	3.97389126037453	3.89740541541472
cadherin binding	-0.472079833930513	0.155807316594694	-0.39271824004251	-1.5682264103226	-1.58609956081249	-0.786903636679622	-1.09251460861952	-1.18492270318464	-1.36246857937265	-1.08679856997154	-3.10554796581231	-1.29572838663964	-0.441345959425144	0.227207627956371	-0.220010624168835	2.18940553987054	2.26866071302842	1.6649775805516
calcium channel activity	-0.171032486329474	-1.07327691549099	-1.27469355630526	0.793694783566265	0.557525785021389	0.0678250130746711	-2.67385336497273	-2.39198482668286	-1.40817736110294	-0.166060803207278	0.605726356901468	1.58635013032064	-0.354816726331971	0.559472885821579	1.43750988184931	1.36132350986329	0.30101282402128	0.265130474159501
calcium channel regulator activity	-1.01534107975338	-1.26077519160822	-0.895369234146185	1.04854013513293	0.630897793902859	0.458070855112172	-0.526419846340442	-0.392915119916242	0.789486427658994	0.105434852308472	0.834676175985953	2.38003795212125	0.6921323762232	-0.353807771113765	0.128838815367858	-0.533891845837185	-0.378185020010332	-0.189900173588543
calcium ion binding	-2.42186778702535	-2.58953269445601	-7.03622754510802	3.09870033862696	3.95525776919357	2.86852501714786	-7.50483432414917	-6.05406667916118	-6.33648068800058	-2.9589477722256	-3.20909205212009	-1.80632054738197	-0.157750293043884	-1.31511825862684	-3.1885676619963	6.85253040412892	4.83993167494766	4.75502256884711
calcium ion transmembrane transport	-0.513304665351062	-2.06602074491027	-2.21265935025057	0.882628989641203	0.48191329294167	-0.184411618959467	-2.95685456550846	-2.741445673045	-1.60030003190206	-0.501319454653728	0.215003676482228	0.864662266467743	0.225418755418223	0.867947162755762	1.29504783074703	1.64813766967896	0.968858252202203	1.00058604035408
calcium ion transport	-1.15823229952975	-0.337757831654911	-2.19633382258021	1.3834524820984	1.06527311230385	-0.152686383251913	-2.1104671934264	-2.14941067935606	-1.26363978590312	-0.429081707027988	0.903990086764913	1.2698554818275	0.249149906147573	-0.280760045283182	1.20013305614106	0.935999811924259	0.554619035502159	0.447399283599541
calcium ion-regulated exocytosis of neurotransmitter	-0.227322702448122	1.4383988677259	-0.271134479703511	0.339978590448165	0.187287155205921	0.913866898047506	0.52089041722998	0.376725775417422	0.961726837449671	-1.600831041347	0.963334657293958	-1.1493499972727	-1.70195064255164	-0.324305728425979	-0.403230859110621	0.577569325085333	-0.0825353715899134	-0.355730074938414
calcium-dependent cysteine-type endopeptidase activity	-1.19577223691383	0.804770215804897	-1.3931697109354	-0.834260552767959	-0.0833315834840172	-0.284154303421768	-0.710828710891166	-1.06478405050039	-1.93200306519585	0.684491205084456	0.561310138689801	0.489916161488626	-1.03500838939515	-0.857388562824561	-1.39115662349817	1.5937272817723	1.29983265190621	0.902817771976433
calcium-dependent phospholipid binding	-0.16994218814729	0.143068389392611	-2.72017777801652	1.69263269054933	2.18216221670403	1.22627252481933	-2.134785468445	-3.10331912008167	-2.440671041104	-0.349352439536615	0.00897580000566015	-0.623585558724249	-1.94830279262421	-1.20902977380258	-2.00852962539814	2.40105062287557	1.70511736520478	1.58545842418124
calcium-transporting ATPase activity	0.121116238498921	-0.554079017551056	-1.01528470106268	-0.0211771601775452	0.392245252551326	-0.759731761798967	-1.21750850294358	-1.35676321860218	-0.257411371569421	0.126067350188805	1.43490717152018	0.123730913994055	1.71340161943208	0.881884331141401	0.0385277362140229	-0.136618486166745	0.158032322249065	0.263797551816029
calmodulin binding	-1.00911908106571	-1.77968446106904	-1.64240880792934	0.852687674746314	-0.220163972419587	1.2233819860518	-1.06924652762644	-0.848188824343716	0.0681796824465601	0.581724636712076	1.66474838961503	0.527288739044167	-2.60978395819437	-0.292023731949466	-2.33474461719706	1.83390948685106	0.970502015033082	0.478593514181243
calmodulin-dependent protein kinase activity	-0.263946672641323	-0.418933000837577	0.196353953282944	0.353569951845421	0.813587667175897	-0.0244851057496331	0.19614454678753	0.656335349420339	0.557610168059386	1.3532638751318	1.81202673577181	1.09826786923334	-1.88982355546621	-1.65475754497719	-1.12174926072085	0.321522541037972	-0.251229755193625	-0.692290898486972
camera-type eye development	0.563627445391073	-0.494723948614509	-0.332626078860618	1.60906391349148	1.5166113048257	1.02910512602238	0.923151580011595	0.68064464761758	0.279669156183603	-1.24031997021822	-1.04250854287521	-2.05568100004217	0.485061293982937	-0.710488421857847	-1.9227828190838	0.659500675613748	-0.198693652342988	0.130207383050247
canonical Wnt signaling pathway	-0.358007952102869	0.241276960499789	-1.33348056603988	2.16895252036446	2.89067691012139	2.06739055076209	-1.17990945220089	-1.24840937955689	-2.72666810113943	-2.40406744340355	-0.756116987729254	-1.87651101390724	-2.11453221249479	-1.13813736207202	-1.26227946303698	1.93723404442191	1.40066818476256	1.2399295847579
carbohydrate binding	-1.97313726743254	-0.293161414161888	-1.0583198201643	0.519469276461202	-0.646497124669739	-0.0900230866077118	-3.93524354022467	-3.06178467048918	-1.48595928801952	1.06583514730689	2.05366473446012	4.07945430107321	0.916114829843163	-0.19513282259411	-1.32637721397483	1.31617452706329	0.665874458138513	1.00434608067325
carbohydrate metabolic process	0.866700195260457	-0.2835784103776	0.397804030497294	0.580999748284582	1.14156278328157	0.761325122162422	-0.205480778495093	-0.129680046977661	-0.711466386303599	2.67316431010551	-1.83649502379979	-0.00393766342183048	2.41908810467484	0.0949982937874356	0.348205398454469	-1.11769596937157	-0.873331369424048	-0.712916573966096
carbohydrate phosphorylation	-2.09586760196215	-1.33229053373227	-0.931546208850936	0.864024613616883	0.851409434836477	0.447744369235269	-0.709695435440096	0.00238136561201745	-0.117657740250337	0.714061068443638	1.48238220612008	2.30044503472604	-0.798700130719588	2.35656714972286	1.65364164083011	-0.378699023095296	-1.36592080927663	-0.482221908313942
carboxy-lyase activity	0.83641657945844	0.224931743388404	-0.433854544263657	1.64725276151325	0.841005443978919	1.25790416143538	1.00019436912302	-0.0900378500716684	2.74768957973076	0.74041734194271	-1.48985009477503	-0.357275114490495	0.584996144858619	0.0429247382866187	3.35896805415043	-1.87727206903253	-1.90480491273628	-1.43608474890189
carboxylic acid metabolic process	1.7843594247821	1.09981946246617	0.700600386748453	0.469860733730837	0.539558813894664	-0.147759511762976	0.690286712775995	-0.376435579258785	0.761241388954185	2.50113728809588	0.73631683563498	0.0011180123087198	0.148617031131244	-1.07620933091887	-0.0525216959697743	-1.01971400713683	-0.976867224325349	-1.35193197129431
carboxylic ester hydrolase activity	1.48477456013227	2.56652586392037	2.24762105291736	0.175498843352236	0.871684110229107	0.0255612855162722	3.12596690612956	3.56090326115332	2.28277174500248	2.50107356515718	1.49554202114349	2.44817532947147	1.01729472146002	1.45658187193819	0.878996223124036	-4.32344037636165	-3.91281067379875	-3.43208721975061
carboxypeptidase activity	-3.74136115481348	-0.720354726775533	-3.04747575530248	-1.67258611356156	-2.89036396236102	-2.44712570057918	-1.13781365613066	1.41457845942431	-1.64468248178468	5.10925326279222	0.0952512348172785	3.9527128916888	0.566289127988598	-0.030196366957288	-0.192152490626692	-0.432153697276413	1.42393217797447	1.07966699504519
cartilage development	0.859042738801222	-0.823662153374881	-1.32563509685156	1.62308252368371	2.49299604867789	0.868292126322403	-1.43642226817715	-1.85992051549211	-1.95410586547283	0.627742598493611	-0.407520484944193	-0.293214797660755	-0.847491155055611	-1.42902666552692	-0.215597675035614	0.85938341265626	0.844053780796806	0.45465237178364
cartilage morphogenesis	-0.424026207436055	-2.28421222503021	-2.18071130615264	-0.0909285370932189	-0.333004369667558	-1.00671624837429	-3.1590888743036	-2.47599501372205	-1.96411593220899	-0.612190694125176	-0.710098919246183	0.822899530649884	0.0153926133676055	1.34546223308988	0.945783577321908	1.89741573705466	1.69982708467	1.73917876262506
catalytic activity	6.38504887271319	4.0433878828338	6.99750987268742	3.43968885579387	4.01921838639746	3.6003459697475	3.58978786661483	4.28505967536159	5.52482204392315	6.33496212577735	4.00783833499882	3.28791519972674	3.66755096807226	4.44335573535317	4.3183968445971	-9.60069575343508	-10.2532403528876	-9.80402529932805
catalytic step 2 spliceosome	1.47262265936468	0.0380070726644474	1.23729430100061	-0.809264410655495	-1.15148422925853	-0.0733185226714565	0.62229585285517	-0.855728731215191	2.4211295995797	1.11058671435567	0.169645638863292	-0.0537711821550528	0.0787446169236692	2.46474276113676	2.46876612110457	-1.98475989278349	-1.48614022356977	-0.940100471308939
cation binding	0.970345849549149	1.05649883094818	0.894950842883048	0.0891168871091439	-0.376222315392876	0.684895489069125	1.82194640090267	1.70578865405975	1.35068107015217	-0.218502689553398	-0.551818853184631	-0.700090267790308	1.35326544803698	1.43814111762373	0.426162067815617	-1.39525111362988	-1.42994674660149	-1.68322672551763
cation transmembrane transport	-0.748894249821089	0.0963708551539235	-1.78581802307184	-2.05629287950414	-2.10686480072882	-1.91811926725903	0.255651398921282	-0.406563737248148	0.306836940245631	1.25181651150345	-0.136390860114751	0.42547185215233	-0.657106932389835	1.10856244610598	1.06214731944458	0.854745208795306	0.369540190719155	0.56811780134325
cation transmembrane transporter activity	0.0475436194120422	-0.137754163918436	-0.52277150451577	-0.867930206835464	-0.582498939738857	0.716232794504351	0.815125423024775	0.84811829685749	1.22262852740854	0.723634883207737	0.168674664961684	0.645852452097359	1.18139048712119	0.642050925820692	1.5791832809652	-1.17898784561937	-0.933911562622988	-1.08939194366612
cation transport	-0.328142998046486	0.852444338392677	-0.990244508572989	-1.36644696144652	-1.35974062687463	-0.490878092451848	-0.303001043058279	0.540198057009355	0.536086123688338	1.01821939925224	0.573769240930421	1.46416463282737	0.0752440064158337	0.458955432057299	0.933817351594651	-0.401136989834772	-0.538275788780813	-0.00993267293586006
CCR chemokine receptor binding	-2.77973331760845	-2.93292379239208	-3.20959607704585	-1.02187985401578	0.841488704252757	0.536179663468419	0.28052970329612	-2.08171200277615	0.816802615111344	2.8287591684279	1.73055456527108	0.719593466606582	-0.672446598021193	0.561192166464298	-0.232940385271923	0.155738995923303	0.677206197183286	0.749121276862914
cell	-1.91993635623839	-1.49334306612159	0.351719030541636	2.38680872853361	2.12845052991918	2.16086237016963	0.957032552214338	0.944287698036423	0.81814649002504	-0.846180792657373	1.16568584940394	1.13799199049112	0.811233788194845	2.19228471014316	2.23533910763685	-1.67351325525452	-2.2767171902027	-1.90456539062365
cell adhesion	-3.4182817766089	-1.358319098561	-5.32999214910157	-1.38355511003409	1.10729584761596	-1.65685840402342	-8.32856118379569	-8.53802005059845	-9.44923030778032	-0.186346698757909	-1.99237304637151	0.1167384071008	-0.869341242551417	-0.48024293376541	-5.3245659011121	7.7099104077405	7.29569657824753	6.86900104575926
cell adhesion molecule binding	-2.90343340267556	-0.124960862299665	0.0442889406473584	-0.263686262191945	-0.837630053924678	-1.83149161056146	-0.836906158576908	-1.7830556291724	-2.08133503364387	0.917883836722256	-0.607174109032926	-0.348477787824858	0.0624764313834371	-0.398216126295708	-0.865099481068011	1.93448695567261	1.58356210166707	1.63007913022378
cell chemotaxis	-2.15750478345281	-4.02828041027735	-2.4761983007318	-1.47902434348114	-2.52371881540108	-0.985340335280135	-2.93759779267936	-1.71269846513021	-2.69151402069262	0.688088541843459	-0.0258250265004744	1.18525663332222	1.79539312786473	0.412966879541331	-1.37195231828571	2.37702056744931	2.53196995264068	3.05244314699866
cell communication	-0.725708267862087	-1.07422798526033	-2.45899377939473	0.272554628046192	1.23559997298219	-1.04538248295662	-3.08531412066993	-2.8302856439862	-3.86356988906899	-0.192324036274778	1.3670865443037	0.474136800896116	-0.131729289874299	-1.79632884347652	-0.184356104007334	2.51698103949547	2.18941604095585	1.85515743904801
cell cortex	-0.0898048815237218	1.76888024265819	0.889191924759967	-0.155568909571036	0.697510795312982	0.110014020021394	1.19709293242957	0.195006504654191	-0.968544735602329	-0.722055428133144	0.932695469542391	0.25337938770318	0.704081910729654	0.608702168122018	-1.62021280616126	0.0288653707601069	-0.324652910038226	-1.01313341962485
cell cycle	0.925411652999174	1.92276487508353	2.54721650250424	-2.87515111407307	-2.17912238154081	-2.36653249526214	1.86106719781238	-1.43183922649934	-0.805811111611675	-0.59885071880772	0.989424836233028	0.404898176108643	-0.420557142001376	-0.0196286386291594	-0.0279129028276575	-0.0192386623838492	0.891281364241397	-0.0230360014527715
cell cycle arrest	-1.27642126734633	0.239175796593312	-1.24227165411965	-0.322659024747099	-1.38614269892327	-0.86701664562534	0.0453555809824431	0.0494532267063725	0.65104321834704	-0.239729685062362	0.800141388525935	-0.0443571126774559	-1.26821769564576	-1.33196603263727	1.13743073679649	0.633517599523084	0.752481846925741	0.50014770493463
cell development	1.8343191400309	-0.572204325318645	0.0369143235553992	1.31730496464783	0.820185436963843	1.70003898227683	-1.9331928633288	-0.526628158372081	-1.0617723160661	-0.0518787661823963	-2.21257183753045	0.970216285978936	1.05170413554311	-0.00580966026455583	0.134182198389009	0.259846308350813	-0.574696518901339	0.0562629108705344
cell differentiation	-3.20601045858621	-0.227358041584374	-2.6017715907151	-1.77131669913014	-1.23173087874817	-2.16602497106932	-4.60668793547932	-4.18925784316647	-4.95970808643129	-0.985679090532619	0.479361994349458	1.21470152736667	-2.00557111568594	-1.30154470030012	-3.76210446860855	5.12387689565446	4.74412762375367	4.53723277189118
cell division	0.529817350638969	0.349051804172895	1.93227337381412	-2.42573877421873	-2.10306536940378	-2.52924969232029	1.59467398215968	-1.2861987293393	-1.72946253166779	0.434326068573881	2.38888538102737	0.851199895566687	-0.249863239528457	-0.135433060455615	-0.0644009830303484	-0.0993345044476411	0.949843615029588	0.111679113882739
cell junction	-0.660540504622277	-0.0902750179497405	-2.23495362934091	0.62671293613168	-0.309179488851979	-1.09486115100414	-1.44530612730702	-2.17092215076715	-1.5348907386286	0.285508327414882	-0.350109935013916	-0.146087475001062	-0.435263186459683	0.499422102169682	0.368011389521218	1.83770986887976	1.14143290438818	0.849754257017279
cell migration	-2.35970259802601	-2.51269289004999	-3.21122017099834	-3.63381757501383	-1.54937332422949	-4.10178721899424	-5.90869894886164	-5.65642023833984	-5.99635424132101	-1.28972333325667	0.122568397277301	2.15748286925488	0.114757773110549	-0.941505999152136	-2.44022881089608	5.7782502158169	5.47054269817148	5.57976726956286
cell migration involved in gastrulation	0.0706941021637358	-1.07195179292472	-0.704031379462134	0.349649653879529	2.08773899482111	0.748636115396551	-1.67249274711439	-3.0090762759127	-3.57160908610028	-0.964659569356731	-0.986876241244842	-1.15603590926313	-1.22714848704756	0.137651911343517	-2.12226252203677	2.36516919080164	1.89483583525498	2.08835943846031
cell morphogenesis	-2.45196545489064	-0.16009070509297	-1.06232230126686	2.01066958620685	2.42050345472542	0.941740447332836	-2.55850874550287	-2.70194355335788	-3.28705831974776	0.960926780838828	-0.390304045976555	-0.739478339354716	0.924951262308267	-0.02975286270083	-1.40269288391609	1.58815346088847	1.3822653710491	0.844722925310188
cell projection	-1.18878086894141	-0.660367883286583	-1.515340327653	1.85880161175333	0.971744915318973	0.333027478527895	-1.06778575927592	-0.208580128540526	-1.74580186755227	-3.33815028188154	-3.92256793771124	-3.43271724872151	0.0687726061739454	-1.14688694396923	-1.44648454001845	2.56971212382254	2.67342708114162	2.16856903893132
cell projection organization	-0.582038028068345	-0.174520694917337	-0.0287938432951324	0.340646184540394	-0.283345955725734	-0.306370405544712	-0.123502709965123	0.410961494821829	0.112733442531906	-0.47673022582498	-1.55463965080033	-2.28824192903402	-0.164636008186873	-0.087781714178651	-0.432134266728271	0.732220138889857	0.82498510216626	0.795366762831201
cell proliferation	-0.565670873150177	0.125173125491665	-0.596833098563684	-0.00368170251831595	-1.07356621507722	-0.859450404104513	-0.483236363730564	-1.3096470101232	-0.486232370477211	-0.437990161456786	-0.161717331153594	0.591252396469095	-0.0807387069161708	-1.80836992285851	-0.952967542634127	1.27141942277192	1.2820484736069	1.12939393555802
cell recognition	-2.76941753904573	-1.28744596318859	-1.65687508675556	-1.33187114767379	-1.93240535709914	-2.84728163423861	-1.97671040732971	-2.24077161692902	-3.11965177978393	0.806533476853066	-0.392588857980536	0.285487326415941	-0.843472625436627	-0.281865986130908	-1.62508339291856	2.89898456680243	2.98777629860367	3.34203369237057
cell redox homeostasis	0.409526752021811	-1.47110067002975	0.159924085886042	1.12748013524885	1.81979510444943	2.03608618073874	2.01857993159777	1.69310616300125	1.99486093111229	0.562552890882652	-0.58678897154048	-0.516662548313808	0.753692471510875	2.17168918256677	2.67227615716395	-2.64877671349003	-2.3153700971278	-2.0452297269003
cell surface	-4.170711380722	-0.596126246092335	-1.6902151744531	-2.11176912007426	-0.915767646981126	-1.71176810308309	-4.56068823370293	-2.64623623249842	-4.00235844379788	-1.99948670352867	-1.11165036890346	-0.330420337251309	-1.84719118460244	0.530679396634196	0.048925405662338	3.58386791370875	4.20176319780856	4.14416709568788
cell surface receptor signaling pathway	-1.06113493741652	1.01875411308393	-2.83112727035524	-0.85973038385826	0.800416576680638	-0.163928512415147	-3.52451053295746	-2.15227330674978	-3.9074173566672	-0.538196439514219	0.65912278017961	0.0299507509209637	-2.3643728841347	-1.53229416801771	-2.973989186611	3.63358702563927	2.88639048812267	2.70623917122874
cell-cell adherens junction	-2.0840578798873	-0.954765187477911	-1.15280158364072	-1.64653786425595	-1.90006326399277	-2.59724520183925	-1.94854083870628	-2.19653463019133	-3.04961096557239	0.416326272384772	-1.12692279946594	-0.383486171910641	-0.90829551554023	-0.320026704220386	-2.03560179832625	3.24245565904271	3.1993653045455	3.16837082338217
cell-cell junction	0.230440521079704	0.261523180661835	-2.38743812946676	-1.0896803854535	-0.809133542175581	-0.85191921755208	-3.0259877519532	-1.46521956482042	-1.06406733291884	-0.988945326259026	-1.60619089757445	-1.95812407235907	-1.81168443386623	0.260520292311728	-0.506686810242503	2.39947848856325	2.5626459805468	2.49314229727267
cell-cell signaling	-1.39657569863963	-0.444437625180933	-2.18427816160312	-0.565243722253672	1.048571937945	-0.0101339778069987	-2.34873397751733	-1.94388941050949	-2.27375084483896	-1.24862040088713	-0.498667824888494	-1.50866920954221	-1.85617175365115	-0.419090836806569	-1.58569356524209	3.35611765003746	2.36794087026787	2.16799859361011
cell-matrix adhesion	-1.51125351588224	-1.37493954705009	-0.972903176912052	-1.05531120367	0.238618086706933	-0.947748617717712	-1.92872577367039	-2.00539546514189	-1.53992639585441	-0.314243004794839	-0.342861838471064	-0.710297609397179	0.0468766459569154	0.735716909128699	-0.774412149056928	2.10476816664728	1.85702225109783	1.57519660752187
cellular amino acid biosynthetic process	1.0201756970169	1.60129025228994	2.39523570997998	1.11292496938104	0.791137376126708	0.87564966197223	1.53082569908545	1.95981067055603	1.44989152321637	2.91702646924538	1.90513874217832	0.66850113249286	0.773555138614839	0.956139596046904	2.37206495428217	-3.24554002385365	-3.23265457141193	-3.52657838623679
cellular amino acid metabolic process	2.40777900052346	2.42632147053618	2.84891852657021	1.19881099130913	1.36136010813635	1.29361409297883	2.51776734752238	3.43985575042561	1.98967458203117	3.31717767950161	1.13637536097728	0.176794956504013	1.6222832190769	0.950408446780869	1.38751332993406	-3.97428276013901	-4.09430645657438	-4.36032345886039
cellular calcium ion homeostasis	-1.88806578126389	-2.17289612003519	-1.6261382877531	1.40600751928098	1.78203457827848	0.440768826080216	-1.47047391351177	-1.7680315566128	0.245232446755643	-0.599727514548064	-0.244426137762829	1.50186948613703	3.15114468530977	1.6490604572911	1.34551535574153	-0.0838942314508691	-0.392712793272704	-0.290953070951822
cellular iron ion homeostasis	0.0111255034068905	-0.289579319732534	0.857230263666457	-0.800536998669629	0.110093796396282	-0.591909727013922	1.8721003879711	1.08823267843247	0.90424812611251	1.62635580094581	1.39875153210722	0.135500775303868	0.302833782736939	-0.151199920166867	-0.161796022329316	-1.02487144420951	-1.08906738900727	-0.892015701552121
cellular metabolic process	2.18658238134192	1.39464121505452	2.08924376616571	0.74967028983846	-0.183301921610697	0.530283273488603	0.79445618999718	0.664119496743327	1.33096045981011	0.549703431230294	0.750213707757291	0.427436591793965	0.985859077046113	0.467947050343805	1.59188984498316	-2.03321483001703	-2.14350729437722	-2.06669803773885
cellular oxidant detoxification	1.47385723428049	0.165757642271498	2.15684879358361	0.770484902956211	1.76549750128537	0.921256708141051	1.907389149538	1.96702864436851	2.82039556109941	1.38954060577244	-0.0675930337837361	-0.540028000594988	2.93015405688443	2.86787434911891	0.307608870018409	-2.86591629133309	-3.22553161197419	-3.13199394240403
cellular protein modification process	-0.616917863513226	-1.10465734663172	0.779558986898475	1.73101870105476	0.359498881270341	0.310765547864392	1.22435545810562	1.60469844391751	0.84037459334393	1.61185727682314	-1.86818263479485	0.299252140310596	-0.531037921827048	-0.0457237728359316	1.14195272832769	-1.29901867120402	-1.11878351215894	-0.525467822697269
cellular response to DNA damage stimulus	3.76350635988556	2.05120992986342	3.11624375864832	-2.76559623504677	-1.52248711055361	-0.897587256015399	2.36784558183483	-1.22104496642341	0.0999077944747746	-0.353690509230316	-0.652934830483904	0.628096847363421	-1.63466818959675	-0.790602034595546	-0.0134333313868239	-0.965629922589612	0.274734748551416	-0.222296885503938
cellular response to estrogen stimulus	2.02635523971381	2.63130753871436	3.23418652855539	3.72737090236634	3.59615164049568	3.50091838965463	3.76316365137396	4.21471949270598	4.64869356387212	2.78624604451632	3.06979170586153	2.11758792702506	4.57861538809456	3.37062186681692	2.09920120087583	-6.25337799001333	-8.17921107190275	-7.0818066773507
cellular response to hormone stimulus	-0.782158509636033	-1.34289606868084	-0.771630085578199	1.00900144664707	1.13043657884687	1.42435335915423	0.254487141682949	-0.0523706683116868	-0.685809730324701	-0.479551815657122	-0.559280890185126	-0.419202382778821	-1.48138984152675	-1.65572257227969	-2.22737582808345	1.55191860379724	0.885791501220389	0.729058715308486
cellular response to interferon-gamma	-2.77973331760845	-2.93292379239208	-3.20959607704585	-1.02187985401578	0.841488704252757	0.536179663468419	0.28052970329612	-2.08171200277615	0.816802615111344	2.8287591684279	1.73055456527108	0.719593466606582	-0.672446598021193	0.561192166464298	-0.232940385271923	0.155738995923303	0.677206197183286	0.749121276862914
cellular response to interleukin-1	-2.45813106777018	-2.67214254848439	-2.91824223825326	-1.14485858052694	0.667278313040316	0.381144750110239	0.254433805365937	-1.90347988474876	0.697328561618783	2.86747849668938	1.81438311909806	0.890309364931044	-0.898137364898431	0.382607756588632	-0.323590115314392	0.0601992572135828	0.699997949372843	0.743223228040977
cellular response to nitrogen starvation	0.0640894160209455	0.790812240820442	0.281280087681443	0.357049672883958	-0.297683556833441	0.575405078336459	0.800832995368786	0.619986409806739	0.514647710462609	-0.961040949922881	-0.277850130057225	0.291595895052847	-0.345604420164235	-0.561881934567653	-1.91450539631693	0.226638938328712	-0.0760592919587076	0.128015234949168
cellular response to oxidative stress	0.906032731090553	-0.336055049208498	0.37911528672909	-1.25380302016636	-0.155330655177236	-0.626617989954932	0.13817006395104	0.109695691040747	0.0465199247635353	0.676862059953347	-1.50509607219229	-1.41029437129957	0.515586139714809	0.549557254198998	0.976760437151356	-0.613480404905029	0.464385630181308	0.258676788411925
cellular response to tumor necrosis factor	-2.76551022493671	-2.85956059662831	-3.18062326613994	-0.934683700717225	0.8429858212859	0.474934209496843	0.26400158210697	-2.01959052374491	0.67415634797028	2.63851096853329	1.62432466838779	0.635362485480417	-0.701319425186325	0.323362989155828	-0.144745185126831	0.20350269672587	0.8074234575141	0.798064037776829
cellular response to xenobiotic stimulus	-1.08119072375545	0.858432858897413	0.225875196593154	-0.52431653210812	-0.102961137830683	-0.581998601268924	1.33915684169103	1.05177376148945	-0.713137370868657	2.39321796593361	1.80420901035348	2.26071551664378	0.975141071048588	0.700786053137848	-1.52356838775281	-1.03370982456533	-0.972288418328747	-1.0803212598926
cellular_component	3.15724853208433	2.39483972046168	2.15762880736553	0.352060105012249	0.152828860873984	1.29819747163438	4.35750556436362	4.95248020712909	4.09622257868729	-1.1500037346968	1.28098889334078	1.26176377202991	0.216915505617938	2.5112005649868	1.28932709411237	-4.4214843271088	-4.21453138509966	-3.99882029940984
central nervous system development	-1.72309204299979	-2.18024716270889	-2.70144430905536	-1.39746467464139	-1.70903366612013	-1.46385901344714	-2.05665622224309	-2.01763802046897	-2.41947182331858	-1.39672401418189	-1.00203419176643	-0.552917528264196	-1.58848258358092	-0.759043593387553	-1.30834906838592	3.2625586670221	3.76569349333539	3.55957817924599
central nervous system projection neuron axonogenesis	0.769982181063762	-0.401476401889626	0.957282118366918	1.01944317462468	2.38000820418195	1.48163327846963	-1.30655430097859	-0.814143316206741	-0.815541953533852	0.287861509703015	-0.223413843234059	-0.115014203397998	-0.980446159511156	-0.777140902516347	-0.0929968309156302	0.327172266938465	-0.0915463032094337	-0.452129933368122
centriole	-0.588937032922083	-1.73588311413244	0.836653879768305	0.602246878124211	-0.796705660268677	-0.884304492537786	1.11222390160029	0.7817002113381	-0.223834102020722	-2.30252402832719	-1.16129703865892	-1.97491894839913	-1.03770707974843	0.272279786639137	0.0218212237232633	1.10979954424582	1.08152638335318	0.673920086231306
centrosome	-0.404557718942498	-1.01702724107774	1.61709186236219	-0.475853301675962	-1.01593747102194	-1.41377670514902	0.202835747038002	0.289917170848563	-0.654309922596402	-1.14841537530494	-1.60875859810579	-0.246412611826014	-1.28716598233914	-0.203846372205295	-0.811582363186169	1.1783187374094	1.55777961154751	0.758037139105018
ceramide biosynthetic process	-1.16339460553808	-1.27618433600443	-1.61514116085294	0.0805861883769781	-0.564081265596609	0.115121908668453	-1.48482671294882	-1.29328112676917	-1.41128465506428	0.254175698135357	1.32051764593728	1.01518462275769	0.937904497681677	0.590544084784795	0.963515671777824	0.612837738004935	0.510337159122196	0.402549936531878
cGMP biosynthetic process	0.797451836135206	2.0451930446085	-0.663996667403247	1.07046635223491	1.40912616067814	-0.346299687485825	-0.99632419584876	-0.994780081251939	-1.96483203820051	-0.707469783235245	1.31831095897379	0.159253293518986	0.0188690708965085	-1.0851008923436	-0.986203587429759	0.945997258121981	0.0955217660334152	-0.0189733477751285
chaperone binding	-0.710519646393944	-1.80362303117968	-0.607785151472551	-1.05579586258088	0.0932706771165406	0.363466715739401	0.483513747937443	0.335428504406159	2.41851863764265	0.181119340305623	0.0703696316296863	0.228361384935279	2.29354786835081	2.49140885046714	2.63770430852277	-1.57207910518554	-1.25087407103169	-1.01523377149165
chaperone-mediated protein folding	-0.096425412999124	-0.993565723136888	-0.696534419231871	0.299637903224914	0.404356117672138	0.0998371009758685	-0.204710595599712	1.18350414026631	0.596360202181413	0.290579355640177	-0.101057770968032	0.104533580293253	0.237728136610427	-0.595761669939674	0.687938265167147	-0.406238322473315	-0.54470345452493	0.243170196664417
chaperonin-containing T-complex	0.588064609857507	1.78619425873568	1.39815435544431	0.88605536193451	1.2500976539914	1.31611758081224	0.0160571440148749	1.48756956951188	0.424908632789661	1.28881582917746	1.82897068747881	0.556981452559021	-0.166425645801956	-2.06695085969324	0.8401152184163	-1.67463742968182	-1.59471410534746	-1.56541123923681
chemical synaptic transmission	-2.09478755461153	-0.247610042742251	0.0997562091895705	0.241487523152459	-0.952366597464507	-1.61711412851841	-1.02926425452712	0.167133332061876	-1.54192283259956	0.482348524904389	0.534457281034646	0.418211635605071	-0.104792049924573	1.25793695020259	-0.151565406077768	0.624493884849911	0.811728466542946	0.459410262610388
chemokine activity	-3.49847402208307	-4.87004075739457	-4.35042622331414	-1.74641607702206	-0.00810778163117234	0.406215582339353	-1.38814754745414	-1.96075924080289	-1.33319467584299	1.67746321075143	0.624214517477818	0.568838077411356	1.64099376231248	0.663995103486107	-0.230953185209217	1.5191580281608	1.77551930746863	2.32472180183835
chemokine receptor activity	-1.61991497696041	-1.94115836826977	-1.92185543236541	-3.18140745540501	-3.09432581388071	-2.34004437975449	-3.14779596594628	-4.50804610464498	-3.50940411113726	0.731272316768942	1.93202147679371	2.49279602229177	0.015975471225084	0.280275641862716	-1.17677660271377	2.68092684147203	3.40459427426967	3.24523039952093
chemokine-mediated signaling pathway	-4.08019787704575	-4.89417323715948	-4.7990777726699	-3.69256099842045	-1.723217455014	-1.70934624883001	-3.4087156486352	-5.21476764332132	-3.55356302605102	2.37285390768429	2.40363299500788	2.36782225269757	0.376596164479314	-0.013549024586995	-0.710078940692046	3.24565270999915	3.86963846034596	4.1428554812737
chemotaxis	-3.37704915753144	-4.55399435388695	-4.10794945686092	-2.89890338455793	-2.6827384255878	-1.62511103276521	-4.56410673675858	-4.93109379454238	-4.97322772377261	0.534024442306212	0.982454844189597	2.12595073324985	1.88039128511561	-0.414885831592625	-0.688042602430785	4.03969699862544	4.24580988132911	4.5719882745747
chloride channel activity	1.24561199105114	0.855553741523247	0.906322694957729	0.938550563465548	1.34497203661861	-0.260105034933902	-1.2884767078481	-0.516167964009606	-2.44060761203214	1.61456663172327	1.83804260146344	0.873861914733777	-0.549228596771873	-0.547463901863244	-1.1363947130092	-0.0665545975916004	-0.275794746663346	-0.367066257898957
chloride channel complex	0.13131985713046	0.317303627795849	-0.296052604278028	0.444140197505343	0.0265771182482685	-0.854418624084901	-1.36398379032613	-1.13420860663948	-1.91336130563521	-0.0892043067508794	1.2407460425808	0.974101636032251	0.566702875799539	-0.857434040555866	-1.5384449982574	1.12843550994583	0.785049093509026	0.469247308692367
chloride transmembrane transport	0.536550590959665	-0.201041229339266	0.79766983400349	-1.13191990206057	0.537364013823312	-0.557085110633207	-2.46149369504755	-1.63385439846819	-3.02610212059991	2.24129737630991	2.55505024442064	1.72948428446413	-0.663196672864249	-1.66289473107992	-1.50888722755305	0.912563753843298	0.671872970997768	0.916424348996885
chloride transport	-0.108119859896488	-0.312375232609968	0.563995538879104	-0.67472530601208	0.327462593349709	-0.472983145231001	-2.80699935820221	-1.05910662670197	-2.87405874895512	2.56389193057386	2.34986418592303	2.16812149918495	-0.512252521007616	-1.38558754321725	-1.56002966087666	0.792361539747791	0.592265597397772	0.782267158582582
cholesterol binding	7.46837243985666	3.721893849409	3.89407247300661	1.37419526297462	2.59198297718048	3.01847459018049	2.7453537790086	2.98765111448842	2.05655502578563	2.19763638692053	-0.328267110283139	0.140225672582252	-0.374425592571539	0.764356055916282	-0.493125193408158	-4.36944203910198	-5.14899603890549	-3.82319549848039
cholesterol biosynthetic process	7.07587785616268	2.95486284527709	2.73892531688535	2.28413812127585	1.53781266593352	3.97548458115416	3.17557752500729	3.54350929487675	2.89771230950681	1.59748690824666	-0.706276829768313	2.42807991149292	-0.974245395197465	2.22631155794559	2.58883565571818	-5.52763017592882	-6.23691983820164	-4.4520249911058
cholesterol efflux	8.83111108374048	4.47039750251724	4.41222780687618	2.3167029023298	2.09134357317489	3.65705896627346	3.51248220705879	4.07642756068564	2.62709194384748	3.12307470488403	-0.304619599814994	1.62575339062144	-0.0216179364095937	0.45577169870973	-2.37996556246045	-4.83525530326081	-6.42619349326883	-4.72940542781971
cholesterol homeostasis	8.602593900791	5.44824756353475	5.22205394025126	2.72418088753765	2.67954346848641	4.14652346996479	3.87663334406321	4.44661152463518	2.783718321487	2.13084194260402	0.1313382281312	1.07090146198414	-0.576316052696014	0.891331239618542	-2.45187366821981	-5.24185510823106	-6.55341505467206	-5.23423265389871
cholesterol metabolic process	-1.49978838049701	0.109191269204973	-0.0152162407121828	-0.825143158730281	-0.802196876690179	0.295142747195951	1.0408386457791	0.587087497910158	1.10912913184875	1.88241479761558	0.982779231678088	3.13901804405582	-1.39573009617811	2.11441063226625	4.95115736226332	-2.03684617211445	-1.98542537133873	-1.91837113622669
cholesterol transporter activity	8.03854799874417	4.45304456347744	4.53021833067806	2.31240102431786	2.36177618814231	3.82777780391958	3.40342493032119	4.01122295201789	2.45664677219871	2.96237362749988	0.127403328914771	1.11972142760573	0.248330224372126	0.123640184920516	-2.27548863779364	-4.67482091732428	-6.1498004232718	-4.82355967169229
chordate embryonic development	0.378892747679002	0.470139301507009	1.2222156536738	1.77136497388343	0.297198518908926	1.24512794641412	-0.431390213535473	0.645006981804458	1.32790020792289	-0.25825899655499	0.425183151161542	1.00529124919978	0.872799808814322	-1.07312462934945	0.511185948340191	-1.04513669421774	-1.19115368287301	-1.2352326508731
chromatin	0.845516783921814	1.85035457581956	0.479369560125604	0.35580639445265	-0.279053422833875	0.433504370066421	1.21990209342038	-0.246018134670362	-0.31388805864672	-0.900225919277147	0.234827799427954	-0.283549301302736	-0.75068154160653	-0.267454480062718	-2.3762124977869	0.487968418263251	0.241979660987603	-0.315269696786274
chromatin binding	1.06856266064839	0.570631658695694	1.45971122189557	-0.906558774615793	-1.05422487408941	-1.96286952683286	-0.0636233037096961	-2.81976742305081	-2.83934308843258	-1.32475071836235	-0.213621597158286	0.556837782825213	-3.19661881408877	0.616819254124924	-2.67091831836754	2.01777771855517	2.12084190286159	1.95873026199553
chromatin organization	-0.112875076816197	0.230219018607683	1.21887547463005	0.476649743697121	-1.35862163432705	-0.342552232165971	0.594665555021661	-0.0376972102371429	-0.590237017724234	-0.972624099361685	-0.857780002282603	-0.0392978812168509	-0.306822320257646	0.704145605344755	-1.64178191755834	0.513363114912176	0.752143982099528	0.223631507569481
chromatin remodeling	1.03033640678878	0.319564356877365	1.2582613650165	0.641056867456973	-0.802248237129688	0.638821325367632	-0.0599392243150847	0.511149656351258	1.17951885550244	-1.94157078872435	-0.290724189734553	0.180303377025292	-0.601808255303351	0.751951584681861	-0.764606612710866	-0.593834456842091	0.0808261387260178	-0.163416755755052
chromatin silencing	-1.6628101752477	-0.5063340629596	0.850106747611604	-0.3740824840652	0.60163326847472	-0.579152709621257	1.7405140354283	-0.443449943957298	-1.02669338745148	-0.737951662855712	0.477110511715094	-0.348884890434929	-0.984418670545708	1.41501067948974	-0.816549738331123	0.674572227170387	0.318955156209535	0.00106022079178258
chromosome	-3.07919748909956	-2.16023461615136	5.05072149210693	-0.541147876226727	-0.27169948187113	2.04758384596552	5.15322631752942	-1.8913151618783	-0.757977357007182	-1.62254273349032	2.51191018478873	0.641015446284424	-3.3851867868067	-0.903542592453194	-2.65415862692707	1.25646755236072	0.221092601685381	-0.493017197840607
chromosome segregation	0.46328935598582	0.927531855041748	1.03322161120678	-1.36626386756791	-0.332062169961002	-0.199795008978182	2.95284792579783	-1.04781591175372	-0.590666130999897	1.88467194306397	1.75439600741948	1.22252539575406	0.181655248846727	-0.79796623460432	-0.0724312308442053	-0.774136611121039	-0.51399461056201	-1.45300532893513
chromosome, centromeric region	0.412734565668341	0.185021130583749	1.99707435189656	-1.88469747106149	-0.581442587124124	-1.38695610450016	2.19980883738174	-1.28160787907908	-1.77251304088936	0.395790646887662	0.780663538410753	1.35027883169954	-1.10374676005524	0.0210556697912266	0.257125938141677	0.0648832350075557	0.36117436078513	-0.355461474448341
chylomicron	9.34932846207079	4.90413290043593	4.98664350172889	2.7318906858141	2.59631616362503	3.81314726688116	4.1474646934737	4.08109254603591	2.78119948685824	2.82572608462397	0.0734375184337922	1.63923781027294	-0.328238907867514	0.670065919288211	-1.97601117804	-5.368158504394	-6.96671663266747	-5.28190871576686
ciliary basal body	0.607758945679094	-0.469590317154037	0.613175838042799	1.30903628767163	-0.177199121634467	0.673825836448844	-0.077413704103103	0.776779052439069	-0.22710181844691	-1.53024815849936	-1.64547147335366	-1.81703687998639	0.207855377472179	-1.66521677321294	-0.0929010532979653	0.712291045374923	0.535996883632863	0.38039075500221
cilium	-0.584403913324392	-0.09191595089586	-0.0427323606568171	1.16071236169586	-0.489899610865086	-1.21828875744063	-0.45956456836014	0.703505119446027	-1.07002926542204	-3.28787852495676	-3.79314184868428	-2.29580281385813	-0.267904906427612	-1.96730242318561	-2.4144151791871	2.51479537181186	2.77650266448549	1.98202239345927
cilium assembly	0.434971596823391	-0.160302529515581	0.14798889547932	0.2249512154044	-1.09866534529674	-1.25520145686642	-2.2682384873552	-0.0874122471861155	-1.24885370883465	-3.1413878287415	-2.39324331250642	-2.78099475883447	-0.192119061119587	-1.05498557378461	-0.515210697618174	2.18299468093459	2.56569173052952	2.18234855108121
cilium movement	-0.0202455658798419	-0.0390459667155668	0.44787992224791	0.00865148289008874	-1.46661421403084	-0.617758561588119	0.428023895166569	1.29590319959904	0.150694111809775	0.502351270261905	0.0991477463600498	-0.29533027450689	2.06812399805618	-6.1440428760886e-06	1.13183156604967	-0.677144166097126	-0.276890493891324	-0.951186906536167
cilium organization	0.517531706219464	3.5938328200126	-0.352983630648866	-2.23561712691023	-2.0904973097431	-2.03473276091987	-1.00674483605018	0.40556750550176	-0.593218615533148	0.546582906240708	0.51806087513222	-0.100768876695693	-1.13726257656841	-0.999027010180635	-0.60871210909888	0.726169327783269	0.680288675094447	1.10883246276652
circadian rhythm	0.438742279469496	0.496543308817363	-0.828657406079117	1.61436998247309	1.39117002018392	1.31237155641911	0.189731256425188	1.02174940710136	0.416520346173908	1.0005105963247	0.257223510606078	-0.229531651191278	-0.37192625420222	0.96691046054702	-0.0361923215081616	-0.829164062286026	-1.33280754961705	-1.10796516508421
clathrin adaptor complex	1.20478590035275	-0.379986306867464	-0.0717723580852073	-0.0529081587722039	0.536083721873695	0.459396820276288	0.366139905252148	0.445143297035399	-0.0164384983725891	0.0573191894342216	-0.758787910581742	-1.14966736954065	-0.74908528091212	-1.30259967892466	1.49575201831875	-0.325189562580171	-0.163973452043574	0.256686576192255
clathrin binding	0.637718215511256	1.39049930993384	-0.185921035776535	-1.06296459896402	0.0748043125671633	-0.125007800016932	0.366300099120924	0.352027494903858	0.604209715013934	-1.09051803808123	0.967221927573294	-0.517889990618266	-1.15496854964832	0.0787812637315234	-0.22658289685739	0.544074539876872	-0.28186250052902	-0.205384417546171
clathrin-coated pit	0.0874360992300035	-1.42957708487069	-0.38420945853901	-0.0175234094887629	-0.603955184997187	0.27277525529658	-1.27962931666985	-0.514405696048752	-0.380534010637507	-1.17678163848186	-0.327169265620714	-0.799550187716789	0.00892032554054792	0.17565765529658	1.97420142709648	0.723084752143336	0.611265780889356	0.432671806005426
coenzyme binding	-2.13021876211682	-2.55301411949177	-0.227406460608397	-1.30759025339939	1.19278408239467	-0.728809190297046	0.56752279654883	0.332057105151612	1.90635361990086	1.37952122846032	0.685838635974182	1.04434689834667	0.972197438447792	1.38256168697047	4.47681429947139	-0.788717162776567	-1.44689933310807	-1.72207815059956
collagen trimer	0.503787593011633	-1.49681976509623	-3.04091707053701	5.07381587521382	6.48015097713829	5.33379731071553	-5.13234289738154	-5.42564496319303	-3.34446133042049	-0.970551794803964	0.28299058661952	-0.396809256515001	0.439459138452405	-1.06237483006049	-2.37901513578544	1.81101946050016	1.3418448639283	0.629168714486929
commitment complex	1.25192440045421	0.528045445716551	1.25716172121846	0.116064829890711	-1.11686548133939	-0.515135254685518	0.157133435142499	0.0877328346466216	0.609412158863511	-0.359493079285621	-0.246992355528434	-0.0311689566745582	0.461424038840665	-0.0126810145983361	0.493759657452843	-0.198371454660293	-0.513736651838034	-0.442561765533911
complement activation, classical pathway	-2.41686901233653	-1.40508953528896	-1.9135406427977	-2.74112632576911	-2.26735675607753	-2.69826003529549	-3.80824536091286	-4.08205213550045	-3.68483449718037	-0.16911394455875	0.421108221909468	1.24728267630311	0.113264499748946	0.970466069367713	-1.06639266275268	2.58314520783176	4.44711561260953	3.34961533787559
condensed chromosome kinetochore	1.2237155589446	-0.196837411905506	2.36288815790869	-1.35637199145495	-1.16044175507463	-1.05048655166356	0.613247885885972	-1.9801917561141	-1.58114253619974	-0.139755279506247	0.886831843702649	2.24119707189398	-0.777408358621076	0.990315149251599	0.340885631825398	0.0738215389667441	0.156407342173127	-0.284856708028327
connexin complex	-0.244572382778223	0.108310618175765	-2.30843907793409	-0.330543009671358	-0.301240698246504	-1.74156935567784	-2.93332029716833	-2.34944294968204	-2.16118795248313	0.570548828527171	2.06549345149757	3.26811052810875	0.0598422420714017	-0.435979938024109	0.072142017515391	1.39523029281777	0.888826480746677	0.973604469304528
convergent extension	-0.920555714574169	-1.66230836412084	-1.55372576676719	-0.39409399744807	0.463618305181224	0.0204157454325989	-1.5128365307853	-0.941521267064054	-3.17219007082028	-1.99780664043267	-0.979243458459872	-0.771544384426406	-2.58902391799628	-0.967342105832018	-3.28249514576991	3.35703173936311	2.84696685262304	3.12750038097205
convergent extension involved in axis elongation	-0.228734593615367	-0.1230830246729	-0.369136491290814	0.728388621939639	2.11714741510539	0.637250998377848	-1.12881815492813	-0.894072580304056	-2.0313244585163	-1.94569556976456	0.185846615711331	-1.76358037487103	-1.55431887465442	-1.85608042409466	-1.08434682899147	1.47014035306382	1.51070965753223	1.5526520934624
convergent extension involved in gastrulation	-0.484811576061903	-0.963303188482598	-0.958490563823878	0.24121890049029	0.33041976260079	0.461251519313926	-1.75417379475568	-1.10245150670121	-2.49287375705084	-1.94706057205125	-0.501367870223636	0.470868624157709	-1.86332844343779	-2.95836598134825	-1.06544168167418	2.47996986667113	2.28078067984737	2.02814275134221
copper ion binding	-0.616102932131777	-2.62657463113953	-2.1547209152803	0.0844361529981042	-0.081723566051237	0.141107617906923	-2.36080057045811	-2.61350264939812	-1.31693058395512	1.17629732678348	0.151388811974542	0.941052347628683	-1.72017911733939	-0.746464665368947	-0.869801629921618	2.13955904159659	1.53033811772661	1.99689157091646
covalent chromatin modification	-0.602662076182594	-0.801131872158746	0.348676347955441	-0.120022168358635	-1.11206708157656	-0.916664766862692	-0.653731271230244	-0.870150928671096	-1.44745640167428	-0.214667792768746	-0.602601245900701	-0.37441481494804	-2.23050947922826	-0.705243988590228	-1.14630788765521	1.04471334086482	1.94051070823874	2.05868414699284
Cul3-RING ubiquitin ligase complex	1.11667685443358	1.94765259785492	0.746440474559885	0.279209100428575	1.78303714575125	-0.0188412459726809	0.388671408560357	1.22419445107313	-0.0208869422863402	-1.01649543846438	-0.281130011037586	-1.22847153494318	-0.531198966472188	-1.1497530608598	-1.45459615626083	-0.275660216296131	0.283673149259104	-0.455498177885662
Cul4-RING E3 ubiquitin ligase complex	2.30517569202484	1.17295336356784	1.08720894766878	0.348789090464454	1.21930128860118	-0.0622880931391468	0.5413961165806	0.602013547819121	0.590739127494628	-0.643067149149076	0.066661865368619	-0.0547506794031918	0.464868835639838	-1.73387667985716	-0.461276387060918	-1.39849846355605	-0.258982916725972	-0.459949091255974
cullin family protein binding	0.103406691256155	-0.763596390533507	0.374771410845193	-0.899216767770959	-0.0777951349269417	-1.69023217549136	-0.0771117975302932	0.0420045529069293	0.0342733328741442	1.81930760951726	0.59143130771749	0.194208561764354	0.490165621778512	0.163446323509338	0.849636054824759	-0.538020589448984	0.115806800460374	-0.387058128964422
cyclic nucleotide biosynthetic process	0.181043560373525	1.59504025337682	-1.10429979330317	1.08466819487594	1.41766565862652	-0.325222805673789	-1.17851984968342	-1.20578268382535	-2.62740417335426	-0.454688431660261	1.42585488954003	0.202808071428003	-0.122704024770076	-0.860240723912009	-1.45496531976728	1.25822010554833	0.475887329675681	0.394819278395706
cyclin-dependent protein kinase holoenzyme complex	0.530606751891976	0.610856825974554	1.15469551241601	0.294064259551229	1.31066019940586	0.0888876018103523	-0.19075938071646	-0.526627223062509	-0.708554539970042	0.361887616551314	0.710928046478899	-0.647773866767018	-1.19234090683087	-0.73357282294908	0.592515683989375	-0.164084312300772	-0.144229929249743	-0.28432357524255
cyclin-dependent protein serine/threonine kinase activity	0.0291264820314777	0.750521734994685	1.1973375363623	-0.874653217327419	-0.138556367508645	-0.709368626817662	-0.48290139425807	-0.333805890569173	-0.608295505690906	0.0573312968826116	0.417064929812969	-1.38824981234952	-1.6391365047387	-0.60839768855512	1.35449533618958	0.404615006944459	0.383792184166297	0.4012352029926
cysteine-type endopeptidase activity	-2.94402387596091	-2.87003931515055	-2.56592413928346	-1.27260581185498	0.390355964031478	-0.65984817918245	-2.19196820745236	-2.99675141172437	-3.51648148626803	-0.0141839490263191	0.635620330267524	2.35447935838647	-2.37660632541511	-1.92427479505353	-1.60567512750448	2.82882890812781	3.37739397397837	3.39672864536901
cysteine-type endopeptidase activity involved in execution phase of apoptosis	-0.335223009358927	-0.879852369408934	-1.25738833365111	-1.97789624488998	1.27768247131608	-0.521767677019808	-0.0350694027930089	0.118662650260027	-0.802226082209559	-1.27405352779882	0.195647616630332	0.868028049793119	-2.14507060779689	-1.65569569827726	-0.607825175900425	0.84010035116823	1.5788589599781	1.52055790453182
cysteine-type endopeptidase inhibitor activity	1.38717228514504	1.36591699335873	2.47463493673485	1.73236928754328	1.92903935563204	2.86492686109175	4.43473124238204	3.0315180015907	2.414205887246	1.23754432420911	1.67345631700369	0.786276421631392	0.699775681274013	0.450269423738092	-0.181985692379286	-3.09138099707666	-4.23627078721437	-4.12997090272253
cysteine-type peptidase activity	-0.985518094315227	-1.36488305919875	-1.54110977669341	0.540021049628802	1.08254529308393	0.873518491900165	-1.47554599320275	-1.46487093470609	-2.06451927243547	-1.68534474108477	-0.418607525641323	1.03539996959873	-1.97597212790802	-3.23411645946639	-1.47592012340754	1.9853308937106	2.38488686278633	2.22776178030682
cytochrome-c oxidase activity	1.10090332895185	1.0534070315087	1.58369134421558	-0.776209238053959	-1.05500958532824	0.0026634319775535	1.2175768143066	1.24981020590497	2.19331570184548	1.43798445293421	-1.51966874528337	0.697770891918819	2.97696988910472	2.31064789111109	3.04494553312329	-2.8465872823306	-2.08302933100111	-2.42429467256047
cytokine activity	-1.00554007555423	-3.16614167014558	-2.82682976030254	-1.70506571208959	0.340038422595971	-1.03827451172496	-3.61358704176686	-2.59847035620925	-3.66478291054504	-0.000764708334103323	-2.39186790858121	-0.909248367640039	1.79423257563898	1.00921136916629	0.151127469362959	3.02120761904386	2.49315995212873	3.063972978394
cytokine receptor activity	-2.14250215662868	-1.26892182722346	-2.02365239115049	-1.18753392753116	-0.944295450512293	-1.46009465113825	-0.751805482445341	-0.817356558582795	-2.47596481553493	2.20228463352925	2.40403817364032	0.574063124758334	-0.284647664191605	-1.6262845666883	-3.7649457275068	1.85153592912633	2.00072447154783	2.28189363150989
cytokine-mediated signaling pathway	-2.3636499255725	-0.827758493542249	-1.80898650984801	-2.1176054274816	-2.59369213205241	-1.25344143049147	-2.65975880139955	-3.03883565409787	-5.72270067081158	2.92046438505022	3.26725194601247	0.505196936540375	-0.407741133220294	-2.60548983193526	-3.50647965727509	3.54419777322179	3.11152737156357	3.52255369979562
cytokinesis	-1.26258756128906	1.0404680609004	0.456166849100282	-0.886747475500918	0.0297142097587812	-1.61280406368644	1.63619505439359	-1.35984011111159	-1.71086669733595	0.221809370938942	2.65951978925836	1.32656162056103	-0.201259036369576	0.0169157585787238	-1.37368758880972	0.383376160784563	0.310143152303003	-0.0759580270313451
cytoplasm	0.211815126971519	-1.84102374731989	-2.21510098100789	-1.071832290124	-0.880673251394024	-0.744760022892642	-2.92100455484484	-2.49020343270132	-2.10847781483738	1.50358057518582	1.53930597657943	1.64113565546925	-2.18433934770366	-3.4414690600526	3.1076154091438	0.621458478127403	2.04854456758852	2.28019922399534
cytoplasmic dynein complex	0.441015313421368	-1.67622158534539	-0.63073061950019	0.308399496673104	-0.687700689203232	-0.162748291312654	-0.362035928755352	-0.128173288988509	0.518358512643808	-1.55118779822271	-1.363850656925	-0.323919736386946	1.02724541183425	0.890136482890574	1.72261279755935	0.123614397606052	0.0388853806362286	0.458511944208615
cytoplasmic microtubule organization	-0.179512659140127	0.158925416255527	1.19705502892132	1.10140090892643	0.523067917019678	0.168025557366003	-0.87441365099355	-1.27201988036765	-1.18990119653261	-1.35750845855468	-2.37184235867627	-1.48901175821929	1.17093233991892	-0.421762657187682	0.188626508862137	1.04782734312679	0.783482870816885	0.419312265431688
cytoplasmic translation	-0.363861727463786	2.34663550073729	0.217472041978396	3.04362830519488	1.60638021960608	2.8449814617848	-0.639025788049509	1.29222702756034	2.69479970130653	0.975691299460889	2.02601448266457	2.09475452479924	2.18485546823917	-0.083552325217274	2.22477316854979	-3.35256041059557	-3.61231125958475	-2.67841296161389
cytoplasmic vesicle	-1.72605393618536	-2.073596010493	-2.76693122817857	-0.684610146302376	-1.44279550029957	-0.160777159927662	-2.08271972724683	-2.59322841462904	-1.42318717120654	-1.73020872243383	-2.61734945704716	-0.568921419279067	0.742433214270019	-0.577260079981983	1.18941948303203	2.75836929955306	2.55098448529167	2.58409420593787
cytoplasmic vesicle membrane	-1.30061781627179	-1.66117548016317	-2.10125086413571	0.12176717836787	-1.71693257821728	0.39702213338903	-2.15272522935299	-1.8924155839144	-1.71666170599721	-1.85373021147467	-1.9180196530555	-1.0739510895563	1.51113582232577	-0.732396451088015	-0.24992624997544	2.57550491264641	2.30309058690076	2.35825187340849
cytoskeletal protein binding	-1.08037976427732	-0.147037119869943	-0.829569561633225	0.0133600564597414	-0.685772526264361	0.226889558963479	-0.178091520354572	-1.48263993231243	-0.691008364150907	-1.30492834553563	-1.49799557361687	0.0297759876680723	1.25016454252932	1.71292528678448	2.01440825703576	0.307514805945093	0.326537930128581	0.304777561932097
cytoskeleton	-2.25477831533083	-0.732796990734113	-2.05961718631881	-2.01898560091149	-1.248403648345	-1.8583576144675	-1.7121341722713	-2.35579480233395	-2.98378526073373	-2.25458927114933	-1.49225815354774	-1.06296084891678	-1.56150631450252	0.238466962233238	-1.76428202374745	4.13007199978101	3.71732769885497	3.24539949494212
cytoskeleton organization	-1.96091657488161	-1.79172169205977	-3.61354911234439	-0.803841963223348	-1.04992662478759	-1.7178571782349	-3.76450761671393	-3.6900534395892	-3.8104475018816	-2.12576867863038	-0.604681456392469	-0.0470872173972938	-3.07514178474575	-1.14340665169791	-2.0191273935552	5.04559981588234	4.59859072718038	4.38325184563117
cytoskeleton-dependent intracellular transport	-0.175381050916521	0.780233668810183	-0.788424556956289	1.95402285182192	1.05561152916175	0.0062106393885771	-1.52895395999423	-0.645004416740181	-0.0126926980217915	-0.0754729482951899	0.304118842949244	-0.0454115287528079	-0.124518728243849	0.726419099138377	2.05546070591608	-0.356671316168505	-0.702587265347699	-0.426136063930544
cytosol	3.40210904874629	0.0918773286616107	0.674139747500634	2.3416152686005	2.45653339476755	3.10979617290669	1.0749851498417	1.42508447584246	1.8067183321214	0.886121189965924	-0.170257824227815	0.538587391169626	1.06686172019197	0.500366445736849	5.8787330312358	-3.86608838635779	-3.84559318692166	-3.6190270185207
cytosolic large ribosomal subunit	-0.244644161934198	3.36933207975203	0.262831255302582	4.21646823448383	2.87258143965835	4.423235957185	-1.3556128800986	2.09038869395423	4.01238189456061	0.84537552569322	2.51740297904159	2.74205317807662	3.34070527510503	0.577672144049949	2.62845396135643	-4.27087054850554	-5.13419922775467	-4.32041616583117
cytosolic small ribosomal subunit	0.263962046964707	3.40924133613584	0.429205417359941	2.85251761616641	2.02949745188785	2.96882986136917	-0.942347364063621	2.20419514459825	3.18007761160848	1.07607065743647	2.18109230257198	2.24192643909681	2.35202814459581	-0.203267728943906	2.44459547355378	-3.54301056069863	-4.23311126174829	-3.55369670198746
damaged DNA binding	1.8010846275964	2.0180551471082	4.0228287927127	0.477846999933071	1.19583187680799	1.16519745938535	2.67612604874362	1.33468205255049	0.677703720776602	-2.34893180127013	-1.9240418136439	-1.37037746359138	-0.887906864805854	-1.59277737713851	-0.902400538241851	-1.01425786476659	-0.430298864426924	-1.05511238002659
deaminase activity	-1.75248954937515	-0.989876697103296	0.561225041561463	1.06116114531157	0.6395178188367	-0.216223620127693	-0.205431307228639	-0.320970807645143	0.175681498211009	1.70881266161983	1.90856815602209	-0.694696649401518	1.40522039660303	-0.514843569132377	-0.78261906474126	-0.000126767558976484	-0.636903429004006	-0.173362515033104
defense response	-3.59458441389644	-4.40770976692696	-3.43180663093	-0.869715386647424	0.21578361098166	0.347388542850191	-2.40062437198141	-1.83887060596826	-2.08296565824816	-0.472991894441079	-1.16695882739259	-1.28128490640166	2.28933032306059	-0.894130601941005	0.0825126862429495	2.79269155918073	2.62203921614723	2.88532497029503
defense response to bacterium	-1.4616752443232	-1.68910443693415	-1.51143331359056	-2.3450852389866	-1.8462046375495	-1.28193990342791	-3.29710336504002	-3.38282260425806	-4.06726930801328	1.22881913455613	1.14048342575574	2.73801656624097	1.81615215825981	1.0520220632467	0.0369491647846971	1.38056009158295	2.40606875273671	1.96338719245613
defense response to Gram-positive bacterium	-1.43593307916621	0.740178425750543	2.24777916961635	1.87261745859745	2.76041415788927	2.81268159758593	1.99919241179807	0.416990032357735	-0.00961445058746228	0.0603628384729338	0.105647007519066	-2.29909774174141	0.923656034731284	1.63398012813382	1.09179073514769	-1.62399278957772	-2.12960433692064	-1.89338220334214
defense response to virus	-4.27117914945557	-3.04741130048074	-1.10946605416843	-3.43839031365303	-2.32315368923059	-2.27427512330726	-2.04691529443507	-2.45948657171206	-3.12025192026228	-2.02215937809095	-0.255034139023723	0.0621768380310533	-0.726572573325922	-0.31797874371533	0.028250509670287	3.48164730116091	4.22943039608487	3.9277414623066
definitive hemopoiesis	-0.0972071799832025	-0.0442834340422868	0.19660836499573	1.10606281945569	0.517270519071453	0.292133771483893	-0.851942165939335	-1.40369739794	-0.301803689168032	-0.42933656035809	-0.402764111834448	-0.645769818497238	-0.531319368939441	-0.109138340111092	0.226797635244817	0.239135125883149	0.350127334279981	0.649587220978657
dephosphorylation	-2.14133025542263	0.266268590415584	-0.567334759746249	-1.93420735110353	-1.93115401384752	-1.3781844106503	-2.07554282822527	-1.52880134340303	-2.624843959279	0.102839992388795	0.796637079834973	1.92045133976899	1.36338781423858	-0.990250226616396	-0.0322795427678706	1.52391641690157	1.78390643928451	1.48054178644041
determination of heart left/right asymmetry	0.700009286830636	0.239492370692367	0.406228684593068	0.129691614318498	-0.4527006882134	0.160393491064981	1.33023230342722	1.45795987225371	0.213458622753975	-0.332483782514639	0.427814561015695	-0.95926319526723	0.684523970871363	-0.3790959059926	0.607388785954803	-0.699425816066975	-0.244478290393861	-1.0732021150535
determination of left/right asymmetry in lateral mesoderm	0.499485759084121	-0.192205495963992	-0.114366125622686	0.346171762214901	1.07544656075325	0.302912400819122	-1.43992445439118	-0.195486424063419	-1.9555871618198	-1.14542658257815	-0.46376057748498	-2.37425707527438	-1.37069620785195	-1.30240579395156	-0.746302047095784	1.61463228245843	1.52441092664235	1.1412879315778
determination of left/right symmetry	-0.354684036605807	0.200882289583286	-0.717593574249359	0.0532928014645092	1.23841682816757	0.532510654265788	-1.4790649051877	-0.64024052606407	-1.49308294339232	-2.28068899031176	-2.39442173255322	-1.88003377548155	-0.194301451801064	-1.8775736048211	-0.739849275573889	1.96931226882853	1.92882426935804	1.6584720899013
determination of pancreatic left/right asymmetry	0.237335574000946	0.237855566431558	0.425604765035306	-1.22225491124889	-0.332529297493793	-1.00846525123415	0.536245621309029	0.830759348556035	-0.119801001482276	1.13972918033221	0.432064278871078	-0.545699103363837	-0.511122004688284	-0.547785709222733	0.0951823170210373	-0.19651990100479	0.546354616611417	-0.426069448877893
determination of ventral identity	0.150236271255453	-1.00701265046136	-0.629960753940654	-0.287429322592344	0.22182778310421	-0.236347771091941	-1.28352554747829	-1.23839404386207	-0.787109969764929	-0.593587527082689	-1.44350759771524	0.0405303918642983	-0.794732509355428	-0.774687110907566	0.706814128773916	1.4379934036137	1.07349870017227	0.96557314149104
developmental pigmentation	-0.481373474153122	-1.73444151009405	-1.43626238241758	-0.0969130855964784	0.57957763783697	-0.039519697256633	-0.721768969653239	-2.30820157436721	-2.54886654269648	-0.193653495861372	-0.973707103499341	1.10907303976938	-0.43556331089306	0.173787024885644	-1.69764011746092	2.05287676354819	1.4978234925717	1.46128737944907
developmental process	0.47539456787694	0.564449983210547	0.377356626368333	0.493788682656114	0.689019707253612	0.665465694757662	0.646135647805979	1.32638159221121	1.14498052281383	-0.324362020369029	1.89784505339851	-0.381102194752904	0.100759672391361	-1.59385326781641	-0.46283793510089	-0.806013703794301	-0.766462046846007	-0.740072201237442
diacylglycerol kinase activity	-0.0790364378123152	-0.88090024104287	-1.19779497794508	-0.35282345959571	-1.26605953927589	-1.5366896853044	-0.596736878141527	-0.260092479652883	-0.310986162618109	-0.755130355580474	0.650685993322408	-1.24613661629632	0.153822221115247	0.456712058000395	-1.59124869819642	1.5696625426228	1.16851092794507	1.18589791685959
digestive tract development	0.35434502609459	0.352762909505312	-0.75623079888651	0.0137968873252848	1.16381978849896	-0.297964463350752	-0.257095161841175	-1.29710038272894	-1.30067667428409	-1.26242305419529	-0.189663286088669	-0.810344177648451	-1.45371698952609	-0.39558384887243	-0.767104934150921	0.84797993843396	1.27146274991659	1.14172397104643
dioxygenase activity	1.16597792828975	1.54186569709047	1.50712982529731	1.68859067357129	1.8343060358311	1.14578012652733	2.12112821652576	0.691990465472877	2.03313209448392	1.88411679362912	1.78452713496861	0.332002974861927	0.965554935598032	1.11259805674982	0.469696272514455	-2.89923155915928	-3.06347035902025	-2.85213963986662
DNA binding	-2.47174377621349	0.295228183842901	3.71740097090919	0.202015261820005	-0.608765397478828	0.952358262456826	3.4376255558566	-2.02627168432539	-3.36573561072537	-5.12927991581054	0.0871341002921331	-2.95421586688199	-5.63730598431144	-1.84887633096078	-6.8816034512057	4.6299789545912	3.80372482633371	2.18411022948816
DNA biosynthetic process	2.94344071857075	1.53900326922025	3.26726710093317	-0.932791895583105	-2.06166525593714	-1.1751637542826	3.65508611999959	0.39196161035824	-0.506491455200618	-0.227943473345101	-0.521294934817433	0.199136006203818	-1.80729403199882	-1.49488157935961	-1.29249835550457	-0.649536005410331	0.153879872846682	-0.341748404716421
DNA damage checkpoint	0.468237407176201	0.108083811363238	0.470338993190925	-1.33245307867837	-0.734571865292493	-1.35498018922163	0.590691960150683	0.737884080190948	-0.364313407518038	-0.647001324853556	0.532322321594645	0.404704131392167	-0.802627765865127	-0.768663933830194	-0.600534331068545	0.452537686535867	0.39029911511991	0.581781213732593
DNA duplex unwinding	4.28220732481896	3.25443301953966	5.76779914586234	-1.1840067277627	-2.41888255055092	-2.03122073119575	4.38619287827952	-0.592415344702259	0.278050986714679	-0.396734003864637	-0.0812728364791137	0.329514726840233	-3.5164781288819	0.921093302619454	-1.44949335526787	-1.29196963795269	-0.857671357321642	-0.971697606548632
DNA helicase activity	4.29089101735708	2.46636984146704	3.99580435951769	-2.72694674553086	-2.86057455605485	-2.30017542515845	3.17928468287394	-2.49047325260703	-1.50591147229442	2.31928456790507	1.44370722068698	3.32514811087837	-3.67259059185227	1.41411673522095	-0.82319900973863	-0.763941037561673	-0.930807598022803	-0.799289685427373
DNA recombination	2.6148585129041	1.82434648050273	2.71694703490242	-0.743489562692097	-0.512455911001385	-0.901155861134202	1.70918712768476	0.0272702809355555	0.361797028668076	-0.870762810990789	-1.45397906211085	0.0189424390395755	-0.395984747876673	-0.150969769339018	0.00248826037338314	-0.953137695070324	-0.347498667602421	-0.485328239461999
DNA repair	4.05032652854253	2.99889682232724	5.80617302688044	-1.57857362603334	-1.51059315384795	-1.72854336536396	4.86877466427348	0.897646219120905	1.24574855050533	-0.517719000984111	-1.73980976855923	-0.630055978907543	-2.0051316964311	-1.90727207627067	-1.24371012129092	-1.55688540592809	-0.497089313458703	-1.02386366584077
DNA replication	6.19833207584504	3.4713172254647	8.23825296594456	-2.59530429223892	-2.59100187292824	-2.71026017005092	7.7112530280144	-1.27158755666228	-1.10574285154172	1.04017390062093	-0.551569651247558	0.580754584258651	-4.31385604402579	-0.290401168149394	-0.754882003481421	-2.09867907424372	-1.02437985858782	-1.77325824865349
DNA replication initiation	4.73861055384136	3.13331596311788	7.00080184755908	-2.94615305960069	-3.41310037951045	-3.13938534682495	6.25601855959626	-2.21372121109229	-2.33438468648807	2.5546340628716	0.600645732731727	0.619978258429364	-5.5732228231618	0.833004100384761	-0.891623922013693	-0.976529066687988	-0.577873739100785	-0.834918024748551
DNA topological change	1.1438335344661	1.41457670713022	0.990581634043554	0.461586338145446	-0.641708525113126	0.745540503783824	1.13692064261997	-1.3442169952637	0.822822314562869	-0.108966733524818	0.140201280891065	1.13880080792722	1.67809890094844	0.913084444746377	0.21280940968627	-1.42082716433079	-1.00955558539111	-1.22017561731362
DNA-dependent ATPase activity	0.0612335239661852	-0.455510569584444	1.62193971707708	-0.984043861714787	-1.13979952328904	-1.50477861609458	2.27931840600008	0.0849948477431658	-1.15607830773633	-0.214377942178606	0.231990133512294	0.342552793196318	0.543343186495272	-0.181148577841646	-0.266299041447581	-0.332483549552712	0.364745351070041	0.107519590144525
DNA-dependent DNA replication	1.53612318979059	1.75491682296611	3.06495671015145	-0.0173172804813309	1.28634511106152	-1.61945314188082	3.61665430800283	0.796580201318737	0.0989777263029107	2.74095588001182	0.0345401885691886	-0.672237758833041	-3.19809706949852	-0.51158188495515	-1.72283056430308	-1.29110149289181	-0.894506076592551	-1.03086425387957
DNA-directed 5'-3' RNA polymerase activity	2.8682884101211	1.17147500936734	2.53589187258056	-0.648871892133177	-0.963368802868299	-0.118501619901923	1.01348445148657	1.00313226351774	3.17386887890889	3.26937034776688	2.77652214249644	2.14074555534883	-2.18641931170648	-0.0539125179689357	3.57000441720216	-3.36710715730388	-2.77117681699556	-2.8664535559365
DNA-directed DNA polymerase activity	2.24551704281332	1.73077534749426	3.27249586558429	-1.46883339947685	-2.5070480044332	-1.70332175201329	4.0133921061275	0.634164076058717	-0.483077636240614	-0.0195882402445384	0.408973021913922	0.309282466814923	-2.43358319043225	-0.481171325952279	-1.40258805170016	-0.899686663187589	0.10744716665823	-0.215653325681381
DNA-directed RNA polymerase I complex	1.27923463683487	-0.971990106474181	0.0976117655253289	-0.213320440083779	-1.30023539601022	0.169455370140227	0.692342680716198	1.26590032058774	2.65674630158199	3.45839267371261	1.99705883649872	0.715273988503012	-0.402275691814857	0.366546294430235	3.53291211720052	-2.36074840796805	-2.01788163007783	-2.18085418404149
DNA-directed RNA polymerase II, core complex	0.967113673949747	-0.0802559161992588	-0.350375854288666	-0.639084178430996	0.412406542535199	-0.265740955603563	0.259300884671742	0.273200941373432	2.71589999239563	0.365802949455367	0.196330265178578	-1.32372596572214	-0.119888460522525	0.151856486565875	2.29649534231039	-0.880855663378451	-0.697134756096284	-0.972938574268414
DNA-directed RNA polymerase III complex	0.99425627659336	0.115015956501777	0.75355400696457	0.560432248141252	-0.528596855354016	0.407028221529686	0.0377151661631496	1.75352733521926	3.46452864988162	1.9952729703064	2.45049518586601	2.50434305508368	-0.86385413606696	0.187299595882935	3.16109989975185	-2.60736243339361	-2.6633617370458	-2.56253536298693
DNA-templated transcription, initiation	-1.86782534895134	-1.42897085389817	0.869196800677154	-0.406620765250743	0.272881408933734	1.31571916555113	1.64389269394259	1.35842298154789	0.403915377817775	-1.64422453009539	-1.0710556677014	-0.758365674653629	-0.359131364169439	-1.72098388018548	-0.786169384665046	0.806477307062478	0.647725049210429	0.22604176112596
dorsal convergence	1.72905478334735	0.46666503881703	0.103827774274402	-0.331634024135389	0.610521348216005	0.0534167096684037	-1.05185986438951	-0.680553998791637	-1.99696420700433	-1.55802648169925	-0.234089317991634	-0.595246586442174	-1.30693447292793	0.602397481738898	0.0870889937879685	0.806592968055383	0.640712491647519	0.67531036763607
dorsal/ventral pattern formation	-0.932938048168706	-1.76924920143375	-3.09248006509417	-0.904957813465204	0.406964156883501	-0.860059261758081	-4.0365111205147	-3.2380642322489	-3.21424168652837	-0.974666182939458	-1.69954017237115	-0.697396095512983	-1.61209634622356	-1.52948523611232	-0.845564452423017	3.3802902372585	3.96077380162724	3.85147248465553
double-strand break repair	0.937842269858761	-0.370004533730684	1.1890546032607	-0.623857116521562	-0.346776677250994	-0.398686412601618	0.270408369344037	-0.158888428389358	0.262689767045962	-1.59703703522761	-1.48146007181147	-1.34384519751036	0.0748487791409604	0.436739483376037	0.329304697517825	0.502487274360534	0.517569397915835	0.162836565195323
double-strand break repair via homologous recombination	0.18436268625708	0.805123215705474	1.75226034171205	-0.657793131568435	-1.23266425450107	-2.21479573839059	1.57216235967872	-0.462767551849251	-0.677269695156464	-1.63666551544009	-1.01938603064286	0.0989259095163888	0.127100254320836	0.130862338315599	-0.380625465702762	0.721920477765566	0.653762494210666	0.178890351717437
double-stranded DNA binding	1.19368122402382	1.16647036943914	1.97169237548717	-1.25655164341519	0.239671194952332	-0.334931625024336	1.99651457276955	0.906137537078429	0.489980256427431	0.0952708838739565	-0.181392110361025	-0.354901228027522	-0.993822824534884	-1.16126598046296	-0.182946819241775	-0.669137846397981	-0.50355148478181	-0.46849767376947
double-stranded RNA binding	-1.58575060913684	-2.06784898231976	-0.991900848388175	-1.97309873940324	-1.16756854085069	-0.48731219458063	-1.55251731720387	-1.86733527202174	-1.03712835556509	-1.23417128099569	2.050632853869	1.23372648198921	0.603803800048183	1.10792569296525	1.24648075860444	1.16741415441119	0.85790667903877	1.26342608363293
dynein complex	-0.212173409660796	-1.62141648813832	-0.69966055326925	-0.948526115082792	-0.886074098828268	-1.42312878972161	0.558606392155981	-0.10175015002698	1.28761859900559	-1.91707321953433	-2.51943926477628	0.24421953662333	2.09720624574307	1.54888597286525	0.887963784436326	0.215146796195039	0.463893611750733	0.543547434889494
dynein intermediate chain binding	0.168542489611126	-2.08697126915534	-0.119574613597254	-1.49185807806263	-1.69424291620789	-1.24300329111447	0.422643910113008	0.200485486926356	1.29136950526859	-1.83535022048604	-2.13509480981869	1.19605150126414	1.489481712534	1.13439160208517	0.563287935884005	0.414650090641619	0.557998029504393	0.481676668367757
dynein light chain binding	0.34097935107105	-0.918891214239053	0.39665197930135	-1.77618294516217	-1.53014587027723	-2.41298541094104	1.48408223508277	0.601086302527083	0.759847722845616	-0.700134839090536	-2.01419086014314	0.292326542943604	1.39618981003293	-0.461598426737407	-1.65632967318912	0.93947611348999	0.70101629248859	0.868847484652654
dynein light intermediate chain binding	-0.820869128804272	-1.22635798506394	-0.156393449070856	-0.856509007381791	-1.31447015021683	-0.884999472923612	-0.300036862116207	-1.05904722358123	0.849191363788086	-1.51842888315511	-2.73916114539745	0.58908648004708	1.68442940240913	1.88232569439269	1.20388514596622	0.546978133451983	0.78421405450177	0.376463295092981
early endosome	-1.17976040151669	-0.912907941894812	-1.40153986740808	-1.145646749902	-0.480589577080839	-1.11809340569732	-1.73389261254546	-1.68930452493655	-0.367021299786075	-1.61365934884888	-0.649942336051846	-0.203501342291891	-0.885856605762668	-1.47773277832252	-0.133975416261199	2.13094701468695	2.3659691277129	2.06025661208128
electron carrier activity	2.7767917972616	0.624046522028437	1.6779223067572	0.0119405235118281	0.80298324607738	1.2636414362442	1.46768760251768	1.93641263792647	2.43057000215155	2.16051262111601	-0.0700382969455726	1.09925681092565	2.02734055110194	2.09973863066476	2.08318543765665	-3.95891223307227	-3.05342032342012	-3.06473731754278
embryonic cranial skeleton morphogenesis	-0.0358439547601088	-0.402199044395001	-0.232173432070376	0.204123856136407	0.266933463947804	-0.147022513422368	-0.387443647279009	-0.551208830110544	-1.56490643505347	-0.435238174689782	-0.136929216056387	-0.71820301425022	0.124200157107789	-1.61326031562336	0.438600038190345	1.01194428723418	0.765791284101143	0.554076672434872
embryonic heart tube development	-0.781812031348914	-0.511340344976463	-1.93908581713538	-1.1776358209576	-0.0262524049108062	-0.31355369726782	-0.41472777008459	-0.970553533455452	-1.50640994628232	-1.04652779404818	-1.76817314037486	-1.56077828788531	-0.140776987304837	-1.67748298330871	-1.81713495459498	2.591686615032	2.17598542389416	2.18110858082272
embryonic heart tube morphogenesis	-1.03188619094126	-1.37836397459303	-2.59838437843551	-1.46322622791443	-2.53618723000426	-1.97207920628442	-2.73785081519681	-2.81907003419236	-3.25437766353484	-0.00876067711871189	-3.61512902350015	-0.724647057969165	0.376648828837226	-1.70418961996352	-0.77837268549049	3.88139115333945	3.85759625825024	3.67289811157884
embryonic hemopoiesis	-2.47047148141512	-1.65687517949997	-3.46719864051242	-3.05647385225734	-4.41075676191282	-3.17381371805588	-3.40935106128014	-3.58582288971842	-2.9983235507411	0.654723042135956	0.428850007086622	0.547908868752058	-1.20982258949108	-0.377764901567361	-0.601724925119718	3.45396249932425	4.46254862973349	4.4339528206383
embryonic neurocranium morphogenesis	-1.83615825605992	-3.33457487022584	-3.39189248752048	-1.47650956886668	0.179291343658262	0.0946819976144632	-0.933873916013744	-0.99629858029194	-0.808564814038368	0.195254815659143	0.0892818977076107	0.173045717905484	-0.108781227815169	-1.00638286119343	1.06692536401046	2.0320075020905	1.55700496460825	1.30655382264884
embryonic organ development	1.83766759508128	1.78143992589897	1.87149388429927	2.15388714156478	1.29015414516208	1.15273653749928	0.480585056955766	0.00366525893748523	0.123454501442566	-0.646196103391833	0.436196504057994	-1.12382981814215	0.295579211116962	0.5071306421642	-0.884951443081332	-1.2372569737756	-0.829135373067064	-1.50038893951234
embryonic pattern specification	-0.469816554814807	0.226474116066792	-0.804045668382341	-0.358091329032527	-0.0235808765568126	-0.923103461907375	-1.73561702912859	-0.744836956808641	-1.48554351652894	-2.39371859342054	-1.74652013122859	0.265706875587467	-0.522041342737039	-0.312413610924953	-2.17699213359483	2.44246247014158	2.08643259648606	1.6717997023825
embryonic pectoral fin morphogenesis	1.75685809192666	1.29763695953947	0.814130211590368	0.0932334051028245	0.0168428431370309	0.313076413639009	-0.637185029467971	-0.437637791208399	-1.58135048253497	1.47534542975916	0.0878526168384802	1.19881095027076	1.1746409936677	-0.012547358879443	-0.350061188462875	-0.120041598255377	-0.711455749966059	-1.09015413200476
embryonic retina morphogenesis in camera-type eye	0.0767036946848084	0.223601711185031	-0.532456381900902	2.15028956546878	1.84009265367933	2.37734451244331	-0.409176697085553	-1.02099934921423	-1.21875236045892	-1.55523449014166	-0.990555436148092	-1.04028249141265	0.244453794928035	0.791108357802956	-0.907988354858604	0.275213547681028	-0.0132416704138177	0.205929097512898
embryonic viscerocranium morphogenesis	-2.49258704272637	-3.92343256131292	-3.85338339321136	-0.0841490953746445	0.0795951372378637	-1.28684617989659	-2.61958438055514	-2.81368888405846	-1.96263913747917	-1.15745867403997	-2.32130767049451	0.663011689613059	0.914581788467154	-1.65415135205928	0.411730008863602	3.3867099054911	3.38151742008556	2.72277029529644
endocrine pancreas development	-0.954885261122567	-1.01237124004424	-0.0536304404548817	1.10074627992933	1.65382617909152	0.557040525406763	0.836412364564986	0.751293724872274	1.56321607404474	1.18684192801672	1.31168566913812	1.14831055028061	-0.176579572682345	-0.912541265543734	-0.147843221300369	-0.753423709779241	-1.1499828095231	-1.16345767913363
endocytic recycling	-1.09021346693298	-2.5304111769144	-1.33855390212917	-0.99288141698154	-1.01406794139116	-0.748191017998209	-2.235672567483	-1.52607713139073	-1.47473989085089	-1.06053532049888	-1.11388954029553	-0.196061835983413	-1.58984983898335	-1.25573697042061	-0.571472141439444	2.74623438257729	2.68114668881404	2.76506363330074
endocytosis	-1.82805259583185	-0.704621739060861	-1.46063732220072	-0.12207793674784	-0.921247304468949	-1.55822236160843	-1.70516340238977	-2.15914485959867	-0.724267911900387	-2.55463524936028	-0.638607115843545	-0.866806993865218	-0.0471911088511796	-0.748644197327244	-1.40890899664376	2.65491588946148	2.68569220063328	2.48686214979186
endoderm development	-1.25424766813626	-0.537921805808119	-2.16085138239011	-1.19807163018667	0.572414087288621	-0.576936454464098	-2.5192078512966	-2.58588426005907	-2.47827817574095	-0.149140813268897	-2.69400978047512	0.276950796667318	1.10324384933407	0.0207196104820806	-0.0617933308748406	2.28854825548672	1.86124525970795	2.18627009725632
endomembrane system	-0.259541688708816	-0.311162450987969	0.540379342600231	-0.420780459635422	-0.455980400791036	-1.4539536320422	-1.54573620456773	-1.31209555368364	-0.40654196499238	-1.63623638239544	-0.674669204200085	-0.00256517496602126	0.306952058652955	-0.530106210547005	-0.325790550263813	1.63799573409972	1.26905634129597	0.999579957059736
endonuclease activity	2.26506495837256	1.68642400017889	2.43703608121932	-0.0416709073222694	0.520457016649626	0.203058884386971	1.21892066600599	-0.601396725267025	0.847914208250974	0.486410097336243	-0.779459047585944	-0.306749891719413	0.86171755385041	-0.201498123184915	1.15794282939383	-1.86314253806524	-1.08654573733722	-1.29573159916586
endopeptidase activity	3.06287149132151	-0.827834851195132	0.382908489688263	-0.561856010421592	-0.123456101252182	0.271879085446551	0.652953640004876	0.247362380201082	1.09768583093077	-0.62241534533462	-2.53638899965588	-0.473822893635802	-1.31074340107407	-0.142219306844153	0.552249942472615	-0.816732235988532	-0.00588660335599679	0.81180199871985
endopeptidase inhibitor activity	6.39331859206912	3.94411669681991	5.4966534276934	3.19448688620735	4.01196070293318	3.30326199376966	7.56078231987382	4.42534817183237	3.50507234186693	1.95746308556283	1.64493010061596	2.07078673409562	2.55617933304933	3.88151926012705	-1.02900836617212	-6.29958329871316	-8.78685664866797	-7.54259029894
endoplasmic reticulum	1.7314629847083	-3.60453912172174	-3.85671033830589	3.26501740290196	4.57058035180469	3.18311098386121	1.45029086684029	-0.236226956136989	4.4996601467476	1.19758649849064	-1.59885562923041	1.88974589665367	7.29269392540853	3.23672688897794	10.8619101947546	-5.98479872137816	-5.17147254857889	-4.93471276752153
endoplasmic reticulum lumen	-1.02390133927192	-0.816762098162396	-1.36230418133181	-0.881570955420106	0.232704822944361	0.0758189937143825	0.553466979199882	0.249044670468096	1.02367620617685	-0.728291007665688	-0.843518313168838	0.275226430150831	1.19973902201682	0.915345748889803	0.688581435421626	-0.255602609695309	0.0607471760263216	0.0754525992311701
endoplasmic reticulum membrane	2.78638712443279	-1.34458741561051	-1.56667657774877	2.21370687851518	4.43911705306633	2.30885586099209	2.53976641594945	1.31132417112587	4.27995992700328	1.4852847877222	-1.00081885610649	2.01699135644063	5.13519023334703	3.60702716750298	9.10697013744643	-6.40327840257697	-5.60797330195682	-5.37928778272288
endoplasmic reticulum unfolded protein response	1.44563888990168	-0.220705270154307	0.152595999073738	1.75251592053377	1.80548498027073	2.521094424899	0.450693581179692	-0.533574625749449	1.04441183443772	-0.328019870772684	-0.997845579483475	0.12711567178673	1.38305679925648	0.258576009333513	3.32888994863148	-1.85066127565699	-1.77304184757109	-1.81722087996408
endosomal transport	-0.166530491981857	-0.222284319780324	-0.198648986557919	-0.671150775775773	-0.0562097300943736	-0.501008633511198	-0.323288176746199	-0.193508831197489	0.308394952947165	-0.592165198544659	-0.881287453246814	-1.09785107390752	-0.740065172161031	-0.80053216825684	-2.5614787289722	1.32546695530791	1.16835795475279	1.51050734666435
endosome	-0.793591580054521	-0.233111366201004	-0.0870164178412102	-1.49827725231511	0.399828266439018	-1.02534812358866	-0.537772802700144	-0.0320862641525296	-0.915416269706281	-1.2352383959623	-1.61189417809796	-0.806566195979091	-0.944405276436927	-1.54636358999574	-2.32001011864492	1.85387992823879	1.96005928267132	2.12210111085122
endosome membrane	-0.0722133723119116	-1.15028078282159	-1.13423505642592	-1.73330909340889	-1.4011234697345	-1.30277540683516	-0.270772764631629	-0.411667294911692	0.083727382995341	0.469086866971832	-0.291829977125678	0.371517070503143	-1.85170534507765	0.502194335180887	-1.44075769284452	1.01204723398122	1.53394053239969	1.507508338849
endosome organization	-0.321781369886264	-0.360280201430483	-0.151978336415638	0.42326954859325	1.15275401586508	1.01472592106971	0.0604424756852088	-0.29530219226764	0.0806505225395536	1.19945025047319	-0.397887369625519	0.139165971306676	-0.880550715028107	-1.76058024074202	0.241193265139622	0.17470832224297	0.20408611887619	-0.481919305981662
endothelial cell proliferation	-2.3125016124668	-1.93568709432402	-1.99276937593986	-0.625469808418321	-0.177453039017117	-0.270637741546366	-2.13242613856119	-1.77123584245193	-1.26702138334882	-1.79694256134576	-0.687810186132836	-1.22943025141385	-2.47604702518125	-1.37386971415489	-2.51237531756292	3.42601149400616	3.66259548720492	2.99020586825346
enzyme activator activity	-0.122290008176861	-1.27667079698594	0.00670722210537123	-0.242863539398839	0.419981150417386	-0.199070102852319	-1.46522595566277	-1.57743277555766	-0.882108196191585	1.20393226611199	-0.58362876544679	0.886849702217577	1.65623715899668	0.335237928767067	0.168331444198213	0.176462887616449	0.125753107807209	0.504262467115502
enzyme regulator activity	2.05366150618979	0.0675155812755823	0.403283226175726	1.28076369541651	0.398509775640576	1.024271974928	0.310770827797052	-0.44036212711199	1.40292179555881	0.545323320990295	-0.222686606020887	-0.984936522476156	0.704363783347525	1.78223333135915	3.49084778956815	-2.17252000398654	-1.43750249743074	-1.86519406739482
ephrin receptor activity	-1.97807709698845	-0.530383352316487	-2.13697013365741	1.59966545766998	2.03296312683907	-0.413379233026748	0.0436764713671024	-1.71250790226335	-2.09500615939711	-0.449158859748	-0.546843407287128	-0.122103735109663	0.265672623267075	-1.7023901927636	-0.315041033477734	1.53712099371703	1.12197306229671	0.983486779002811
ephrin receptor binding	-2.03570401487546	-2.17876495718299	-3.54686984360769	0.402561957096127	0.0346939509403838	-0.476984235454668	-0.726233381950132	0.237151628620864	-1.22008973337835	0.478290057782057	-1.79145566803658	-2.20979271902788	-0.501522481470905	-2.58313077137292	-0.946111389780807	2.81790944148505	2.38857179558633	1.97836395618358
ephrin receptor signaling pathway	-2.85374960654726	-1.90945639606271	-3.97561742175455	1.49209712900355	1.65020391712156	-0.686441800587097	-0.532899502303408	-1.28223310477454	-2.58771332995033	0.294861118582009	-1.40735345334808	-1.80048809473875	-0.529988972751436	-2.63334609817029	-0.972548730113708	3.05287892453222	2.53811808446849	2.06785932408954
epiboly involved in gastrulation with mouth forming second	-0.529729075048941	-0.593607845899909	-0.974050737002804	-0.977848405031261	-0.526123790611235	-0.504305006006666	-1.600162996478	-1.52424701684214	-1.6105828556531	0.749750529263529	-0.516062435397321	1.00891579131631	-0.539526699156446	-0.400625075161694	-0.00997994165730015	1.32774566087831	0.997652600036252	1.45305593237802
epidermal growth factor receptor signaling pathway	-0.403587659784257	0.409558174717727	-1.05354107839059	-0.993500092201416	-0.62575588924495	-0.0256090541861133	0.174603817900658	-0.150778164722821	-1.7379092543206	-1.12371725357452	-0.306420396511733	-0.0543143209005842	-0.853162195124737	-0.560730709163872	-0.760711147100088	1.31410180526548	1.03740997237362	1.26297326089277
ER membrane protein complex	0.829109356727435	-0.811001387372088	-0.283075332822403	0.604456834016087	0.971744198027551	0.97413634402569	1.06496921055332	0.191507497591888	1.16658331550712	2.07891558484464	-1.24104651066939	-0.529504405241595	1.66078812798338	-0.756745065433381	3.71895589041523	-2.39640595896427	-1.53263085705657	-0.893935060999224
ER to Golgi vesicle-mediated transport	-0.000336333182808133	-1.8675769904358	-0.331690213222765	-0.0912269492387088	0.677049029303861	0.897717076725173	0.306769799246323	0.385578266985291	2.59489240084966	-1.64490913149908	-1.28173329155662	-1.42304781426213	1.32643658799153	2.65831251741899	6.82639666886529	-2.16898022544277	-1.26027173450969	-1.48983182072684
erythrocyte development	0.434069450112689	0.475629164888633	-0.226171461041238	-0.921622288807709	-1.2604909934424	-0.932449832070694	-1.75182998713498	-2.17899134493897	-1.47665839942551	1.17620981362107	2.10424177739759	0.477656192782753	0.254197662976803	0.138774373598012	-0.451599041078091	-0.279182327030598	1.09311637268204	1.21732158179202
erythrocyte differentiation	-0.726113259867864	-0.389841474960663	-0.359098704909104	-0.569190615852199	-0.994534781296712	0.816597948848272	0.161718150209409	-0.0166419357299153	1.66495875699235	0.371833817504888	1.21122412872177	-1.15204863908097	0.297989586552149	0.0750017755539938	1.04304656760094	-0.829681201874551	-0.0528117115689328	-0.0522752027785768
erythrocyte maturation	0.422399622249726	-0.154838392075314	-1.43620376604805	-0.506005669708335	-0.696609688867066	-0.799480892202698	-0.72030071581373	-0.914250143621147	-1.58650059493226	0.5605615969497	1.08425313345561	-0.87887162863201	-0.876417780068482	-0.803591754305889	-0.140540855945789	1.00055954193378	1.25677565355536	1.01486315845651
establishment of cell polarity	-0.94667713632929	-0.70860136390815	-0.695380997248399	0.363996880902891	-0.612528772819308	0.28370947095841	-1.83166220056151	-2.16337535880204	-2.47674734140772	-0.781532029731761	-0.231408642531076	0.417827326218438	-1.32768232617948	-1.32571890849427	-0.641719943365726	1.95952914345463	1.64018821861789	2.26279440635331
establishment of mitotic spindle orientation	0.661324141986502	-0.174335995984201	0.475636869818019	1.21699024323877	0.407409133881637	0.301882385045567	-0.660991233050457	0.30315109795271	-0.225788914371278	-1.41124277963274	-0.524014696282284	-0.829571496677624	-0.477024451322062	-0.819278045829568	-1.00201881407063	0.3242165501834	0.697284255792167	0.476138594907104
establishment or maintenance of cell polarity	-0.27376973368505	-0.899467546731637	-1.55454223893733	-0.422667036881527	0.684298753178894	0.605206964970748	-1.1605432748501	-0.620839420991496	-1.42206590354686	-2.41636680054222	-2.03217083285762	-1.25531382976273	-1.36917845633504	-0.0239670529094943	-1.5722222604961	2.30732977201159	2.0189395981869	1.93526559635434
establishment or maintenance of epithelial cell apical/basal polarity	0.305560950112608	1.78737866628485	0.107868894156279	2.83446050162704	1.82982628751017	2.30497231953788	-0.0220378750286128	0.705182784406765	0.23318553453229	-1.16614843739985	-0.956513008087993	-0.278090144505983	-0.0732990473106054	-0.160831810021976	-0.125785283762542	-1.02780943273313	-0.979440684844239	-0.821139543147064
eukaryotic 43S preinitiation complex	0.502923170523249	0.838865194506491	0.739306640063081	1.24470603487631	0.834020156651158	1.64879416577527	-0.249051089196372	0.773951837395261	0.566533465122513	1.06811649093614	1.49279742118382	1.0199493237729	0.427088574975458	-0.322171345279927	0.584385783047409	-1.61048187594729	-1.64735688434756	-1.44471552461251
eukaryotic 48S preinitiation complex	0.176514187707479	0.685335392954493	0.870981189888775	1.71601480833484	1.00709246673341	1.91636047426663	-0.0845488523095071	0.957394597109593	0.792231680860729	1.18042533595147	1.73988624234017	1.26778540534214	0.749277837413963	-0.200097983880225	0.482279829462966	-1.88065510031808	-2.01711417526937	-1.69970937333516
eukaryotic translation initiation factor 3 complex	0.230375688551383	1.13192440965765	1.07211960126722	2.05876193880015	1.33314446771144	2.40706683973239	-0.392064159687175	1.32803265919608	0.818856913841151	1.6256088930237	2.44916525449383	1.53394678226096	1.11747876408754	-0.578645418692661	1.10332208202052	-2.41158354370381	-2.61932455078198	-2.27024604887029
excitatory postsynaptic potential	-0.968672410675526	-0.0949956642475391	-0.536011282603566	-1.81051780956452	-2.4226838027366	-2.81394341165298	1.82793053845313	-0.486776709547689	0.109553768695534	0.720502231115783	-0.595313729574253	-1.02511531477373	-1.46121894805699	0.338644502939281	-1.80348141902174	1.8066797345004	1.28662587098147	1.36425172939609
execution phase of apoptosis	-0.407361641240978	-0.623025851737488	-1.177827324329	-1.51527610596074	1.32458113566247	-0.249219222433821	-0.103433188688909	0.104944005156421	-0.804053317175879	-1.5020766115694	-0.450240218728766	0.563328246960083	-1.79645195276122	-1.35189316872299	-0.740851680117267	0.884527852941397	1.55369763957174	1.41579573772228
exocrine pancreas development	2.55686041364618	0.0666665887901997	0.849627011011573	2.61269525204518	2.61050291362113	2.01060689389944	0.400072952115166	1.23158677581799	1.36030538449348	0.901597050556176	0.660542427097026	0.763195067412412	-0.727172637192499	-1.82079954287094	1.02030457762478	-1.96253888027081	-2.21412100009217	-1.94302042521808
exocyst	-1.11676878865753	-1.64053984447762	-1.91174848213738	-0.521872546843184	-0.941424175598947	-1.32131711532741	-1.51181703664942	-1.22463351087086	-1.59501519519002	-0.947362993857134	-1.18385162043972	-1.10845155944731	-0.12785045059641	0.621915720991571	-0.849260483172505	2.18932536840572	2.44142965132004	2.04268788307521
exocyst localization	-1.58455668765887	-2.55161975990886	-3.14755403537554	-0.564011975386598	-1.1192462604265	-1.9881572466424	-2.14159390256566	-1.99779618763425	-1.7605933835801	-0.426506862824737	-1.25342829404537	-0.664263595344448	-0.619495791378408	2.13670514055022	-0.25720134437134	2.30775882414187	2.67246221255483	2.63443491160469
exocytosis	-0.978274596702473	0.0139289731897417	-1.88027716660077	-0.081871339391459	-1.75618887651302	-1.6647332330422	-1.26516939390972	-0.456053513622976	-1.14352664917323	0.223422712187375	-0.257982936238415	-0.15580208336859	-0.479372248134651	0.694100442203478	-0.879661034223427	1.41695411031254	1.67031379390919	1.25722148320423
exonuclease activity	2.06824090490001	0.398535755252935	1.7610044455534	0.219261128078525	-0.00710982389737279	0.707522683341983	1.85699728178685	0.455270636255391	0.21539671298358	0.0344086942473232	-0.299722345273238	-0.747202750398725	0.0281628498812275	-0.289144826642217	0.599766367672498	-0.582846118946139	-1.07397113985607	-1.41654866916226
external side of plasma membrane	-1.46915497851272	-1.55310799940576	-1.36322122456009	-1.00610489857967	-0.630905232081335	-0.904778784759068	-1.91944472433524	-1.48090077304325	-2.02578764400355	0.702707850248524	-1.10799197564102	-1.31540144832963	0.594463982302847	-1.1729627340396	-0.916014671385138	1.33912667528977	3.2327156512738	2.14333125123473
extracellular matrix	-0.514641279354781	-3.07118164756865	-1.14644519902951	1.65076283253457	1.75063166665943	0.0401189234058694	-1.4011088905941	-2.32133867077464	-2.94943671762689	1.04971846891785	-0.793764862918365	3.1301240907971	1.33156591923289	-1.23723000351503	-2.60639341319056	1.9310232695291	1.14346261133285	0.575831325520156
extracellular matrix organization	-0.742694471765914	-1.27484036671986	-2.01708360799979	3.88392247924347	3.80259561150909	2.74820200580153	-0.905694000619295	-0.707674829762797	0.391733868618435	-0.88382919374522	-1.12504992399239	-2.20064884160363	0.678785511967722	0.330553339429975	-1.09325141361442	0.0893143249936267	0.00657340961360814	-0.103372092935549
extracellular matrix structural constituent	-1.03793420324812	-1.53060025002166	-2.61484469992664	7.62144584353661	7.53903984380208	6.60637295079162	-3.24097645875222	-3.3810622507177	-2.94673912045894	-1.32501770581302	-1.55352237980226	-2.21648032204923	0.487674769002641	0.293899088771754	-0.447740372064607	0.270487266399132	0.344132588305883	-0.519971492486546
extracellular region	3.46887005863083	0.366225250584373	0.0150321541080533	5.90820918379233	7.03820490083068	5.83815739901067	1.81768407275129	1.59570266475164	0.690606562526517	3.74694093257773	-0.0956291492963297	-0.562051633784183	4.51135792425292	2.09470996192261	-2.97143824507925	-2.80618975270841	-5.94746860958817	-4.89850257075331
extracellular space	-0.09843594454262	-0.350563609738854	0.251875080810563	0.779521912717115	2.971749544568	0.637430604273648	2.25851245623181	1.68814599077883	-2.07903114534438	5.49193134653517	1.53782807466552	3.54414534758049	4.43683449883645	3.51407779655722	-4.84555763612228	-1.83914910379619	-3.04569269732821	-3.27444117366043
extrinsic apoptotic signaling pathway in absence of ligand	-3.23763581557358	-2.09142701189398	-2.82085012737536	-3.13561050241671	-3.125558613127	-2.88239640438593	-1.93486256468903	-1.66418109381292	-1.91249562348955	0.479955651043353	1.5118900542531	1.92419053045364	-0.159642781989913	0.0800199795392634	-1.67167489179529	2.7853618192803	2.79346492862116	3.26051040844488
extrinsic component of cytoplasmic side of plasma membrane	-3.45553176396521	-1.98151736069052	-2.76842367756433	-3.90083113768918	-2.96021978601086	-3.59978523127928	-5.59392539107131	-4.65848296089184	-5.66679626444735	1.57396912769389	2.41380493294589	3.5441417050962	0.182081285357842	-0.40408460875764	-1.41918201182137	4.29648666916395	4.17025311617134	4.35756876357336
extrinsic component of membrane	-0.161089146798295	-1.05374189057247	-0.482803741668463	-0.640540513162174	-0.318465347600844	-0.988837078101648	0.324050977288856	-0.071023487358438	0.74095050912291	-0.16467642320087	-1.24052956838872	-0.229351804871668	-1.4240005899663	0.496842306569084	-1.28534142277112	0.916190307849369	1.00676776952987	0.782219382207123
eye development	0.746528798202304	0.241092601986348	-1.0706992796778	-0.0776473470417806	0.643312468244831	0.294309221235719	-1.54737385974039	-0.952616831210895	-1.55890243076665	-1.33243736266208	0.43268784820064	-0.355464455334296	-0.405175239842325	0.679965743685994	-0.443495986928342	0.700724199754457	1.14571262443008	0.555548376505977
eye photoreceptor cell development	0.279770024154024	-1.85727876777723	-1.71598492769558	2.89652427276688	2.20798976956531	0.995482196798438	-0.859070293536287	0.259331344703062	-0.481651672381382	0.284865594105631	-0.311967354974722	-0.874005448480578	2.32004343730783	-0.260999259454328	1.52015236325544	-0.796426965113241	-0.841945867244667	-0.298494860280218
FAD binding	1.53540277869767	1.77791782062736	1.78894848938102	1.921631200844	0.998946940473182	1.66320331148808	1.93190800988081	2.28215818755857	2.96947902724019	0.665461312048797	0.130244500168552	1.5088078149639	3.20025191485148	3.97843460714871	0.295548051363926	-4.02878484625888	-3.27139256957242	-4.31586691950904
fatty acid beta-oxidation	4.59719974368081	2.51401519802097	1.80497749334061	3.0840137617017	3.40151441686139	3.07350169143862	2.25329032305638	1.82252073142988	4.16766535886424	0.00997447187475233	0.159174444720825	-0.129584537046495	3.1810815055728	4.605181576028	2.03301763410907	-5.64640634661865	-5.04533846607873	-5.12357553880324
fatty acid biosynthetic process	3.91103805156636	0.247145445829123	0.108789395957015	1.67591408116673	1.59004544633294	0.596358049138294	0.487573444915024	0.0649966006652771	1.86936721033651	2.36744971683629	1.45888742966353	3.04692247874005	0.916594391658058	1.98486934863358	1.77081344853916	-2.81938434586833	-3.38870982255763	-3.36204692012036
fatty acid metabolic process	6.74225283195044	2.74214842374116	2.20590530261928	3.59302519980125	3.71809097373477	2.92343484817477	2.54337108517794	2.34814630326191	3.20939834979316	1.6725737587232	1.23972010069705	2.21257353020914	1.20284554753563	3.18396696633312	2.27672372888445	-6.06094571317643	-5.96779661206766	-5.93446804507084
fibroblast growth factor receptor signaling pathway	2.92208808432286	1.9837737740637	2.35503497714918	1.69357746469044	2.51154950246745	1.53757233570722	2.91657755587232	2.56914338518748	1.17123375201488	1.13823978369913	-0.00550946378707297	-3.07581422609912	1.22172998913451	1.22409222134913	-0.372787948706063	-2.85503636446656	-2.94501973705658	-2.74072460284845
fin development	2.73237484984465	0.977418368320246	0.172095475424989	3.07579246653351	4.42818083278648	2.37677393246449	-2.18823163945726	-2.13615312385522	-2.19335547456378	0.745340169719983	0.488435107214039	-0.700981000942267	0.0728278081796372	-1.00894335678737	0.761010731198111	-0.435920763579445	-0.490183447387424	-1.62341753191978
fin morphogenesis	1.85312928325219	0.791495148773562	-1.26393085938217	2.022891688184	3.50490415128433	1.63896365426329	-2.24465304822586	-2.76989878008412	-2.63929182665353	-0.586726092293053	-0.454882690166332	-1.39937222658407	0.522498808163514	-1.64226344495075	0.720687228614008	0.683787556512107	0.671473231891492	0.142125787609303
fin regeneration	-1.50722380245664	-3.83892374377546	-5.28819455781935	2.30189015547376	2.70063577367492	2.51474854617231	-4.06911617791944	-4.93002078116987	-4.77060134979757	-2.07662669887947	-0.950005962659611	-2.01974450176013	0.158283292013447	-0.264093888246321	-2.69283834815575	4.1258265621491	3.84989044747061	3.65706083764253
FK506 binding	-1.26031096129	-3.16416419386091	-2.48082549889003	0.332528801140194	-0.182302469491971	-0.608972921543291	-0.733157590217688	0.315595187543884	0.3535200383833	-0.620227779922233	-1.77395717597816	-0.804499936518284	0.117922470965417	0.840386061094425	-0.0615253071882912	1.20920660981407	0.900604009162653	1.80183323197479
flavin adenine dinucleotide binding	3.82134354431243	1.59819186705663	2.17122795650359	2.73777606361361	1.94175555853424	2.62925629181452	4.08465712916048	3.79323355975825	3.86730821318292	0.990111804843586	0.661496469815705	1.71664308378957	0.859954299329056	1.74064021032912	2.53133664362529	-5.2501833796624	-5.26061694082268	-5.06175132894633
FMN binding	2.3707848281596	0.974348001670075	1.57127356766123	1.26577964772108	0.408465823408982	1.85986177222741	1.45835918184926	1.54499325070845	1.84840050133834	1.46983225737194	-0.362021226079556	0.21113077395932	0.272418469390649	2.34062401830119	0.011833057799413	-2.89346373388615	-2.57642215131229	-2.0479658120572
focal adhesion	-1.98531846231607	-0.0256916720875912	-2.03811729542962	-0.64420523174823	0.0498451490859013	0.00272764913197823	-2.10515237601836	-2.13462031962027	-2.27630898490583	-0.648295936349316	-1.20874338447882	-0.0870709442172071	-1.76949402615936	-1.45620083154806	-0.606855360359284	2.75965185907442	2.6516397089989	2.14721469980265
formation of translation preinitiation complex	0.426964086194627	0.228124644917131	0.646268544452656	1.25224495858765	0.417400753606979	1.58976248559151	-0.309538560407845	0.563311688946381	1.20743995561253	0.734377970182901	1.65297630772676	1.32229351104682	0.830377889749799	0.48723857618842	1.50027991471315	-1.89653135356805	-1.90429478493665	-1.64157563396803
frizzled binding	-1.28414960461093	-0.183933321044871	-0.869751830556057	-0.580494172316439	-0.259957812419773	-1.2750794544913	-0.807301614551119	-0.828130649496185	-1.24780627939984	-1.41369342929897	-0.135234991137226	-1.34779244797957	-0.409231035868319	-0.339336846557392	0.155957120923946	1.81122512833712	1.80197361980963	1.07300214923172
fructose metabolic process	-0.0885190862648362	0.706525974060312	1.28648252045891	-0.295351008959143	1.24656482416251	0.988928361219697	1.48471637939925	1.32611814402417	0.703679125498223	1.31873042423667	2.46690068677783	2.16007483288267	-1.39885839061574	1.57755075320544	-1.59815590345648	-1.19688135399737	-2.24530626632939	-1.53178302820036
G-protein beta/gamma-subunit complex binding	-2.1798048144686	-0.71479568644385	-2.06780101332185	-0.816975783519202	-0.700991757154215	-0.621491165619249	-2.09517019411093	-1.48111996639496	-1.81575528783409	0.260570862668944	0.0541071069993337	0.422885134964205	-1.06788958737935	0.552672912370921	-1.49389428791138	2.17719918391622	1.60436656907934	2.36959907316196
G-protein coupled receptor activity	-2.89801092250051	-2.50305874952437	-4.65446208627834	-3.29457398944257	-2.61030679642808	-2.51908552971444	-4.72036424181173	-2.76260833682378	-5.49942677412106	1.21244712608419	0.428928903226412	1.55462534960982	-0.474155449516976	-1.20028675302514	-1.30994904232999	5.33737226293037	3.59077551498058	4.82185926443883
G-protein coupled receptor binding	-1.83862930947429	-0.521554973312103	-1.83960583360315	-1.16654279127644	-0.528062686119049	-1.11367045692631	-2.52484245274254	-1.02848727906609	-2.19141794394009	0.651536616827336	0.352518863490188	-0.500996858798257	-1.76722061826591	1.33983266156229	-1.88421355433752	2.43891369224229	1.81229574181332	2.27189657798159
G-protein coupled receptor signaling pathway	-4.88940366348155	-3.67732877277737	-5.92037208653216	-3.85815752092786	-2.94437690381637	-3.06150556484231	-5.51196976904762	-4.02369629358829	-5.82387012295329	1.72482839773464	0.60368519056001	1.64205392743918	-0.794025103369869	-0.661896830203287	-1.35743103398604	6.20733519658593	4.49309578135211	6.07341516167115
G1/S transition of mitotic cell cycle	1.02318809056011	1.43986353651232	1.27121127840873	0.541685679780807	0.643634191082819	-0.364595320177179	-0.290493127384826	-0.620066324997775	-0.787751538972562	-0.487173906159212	0.252394627394259	-1.15928640233359	-0.373563445928276	-2.43714147323907	0.635636566561456	0.307371723769118	0.142589498256365	0.0922870023372944
galactosyltransferase activity	-0.320099184966945	0.926549641945742	-0.795893784651552	0.310692196152203	-0.172339048465378	-0.332673366687368	-0.171306027080885	0.885537954409952	0.0138099542652421	0.438309866184129	-0.260235829088823	1.12167736831546	-0.300997779811651	-0.400373246374309	-1.39544761891595	-0.0617170249669239	-0.117257720669212	0.502621758076417
gap junction	-0.122802378652008	0.0909525765894817	-2.25296665200733	-0.211671109162521	-0.506428011170277	-1.65249975531646	-2.76195087466293	-2.25063392575275	-1.83897779630518	0.55181005745866	2.15852587414366	3.11900781861617	-0.339987666811678	-0.886608109137655	-0.244134702297505	1.54123485867072	1.00039644602497	0.943159652829076
gastrulation	-0.0526375283337875	-0.489954121719535	0.0626599105331746	-0.328457225762375	-0.45399463728001	0.017363854138909	-2.28781238153252	-0.568229160191851	-1.58141363220758	-1.32409737277946	-1.55999860006922	-0.408186032689179	-1.40263391821513	-1.44590245803146	-0.651260039139381	2.33510173410903	2.1671061126604	1.20742186804604
gene silencing by RNA	-0.274673218822869	-0.739209940024162	-0.451209624736558	0.314242617800825	0.631504144647782	0.0368000804640887	0.216284075326331	-0.069368718172465	0.200816343085692	-0.626708277319317	0.357955164052162	-0.838268961318578	-2.04215820657965	1.26928990737635	1.85020615636485	-0.379592126011269	-0.0401796571709022	0.201185762777008
germ cell migration	-1.29377300490675	-2.52649908574377	-2.45555943323235	-0.0722112888408013	-0.693423384873954	-1.18639329842414	-3.39461579823148	-2.89673692152185	-3.05758435064067	0.49817684376563	0.320898146268492	0.976078709729433	2.13565571491002	-0.994347239878144	-2.08998249547371	3.17796308882836	1.9966302017317	2.58377609489273
glomerular filtration	-0.562175394253855	0.303910499578159	0.177028100402271	0.454969907183578	1.00890409962734	0.00193533259831535	0.406548498777613	0.0207774164920844	-0.194246188930145	0.566412720826575	-0.47750907299872	0.362656742338437	0.207899824583238	0.258905233053861	-2.15710225907249	0.200763108589194	0.0377214567905433	-0.175500604698706
glomerular visceral epithelial cell development	-2.1950310611244	-1.42275231053577	-1.1720510274985	2.31925860787117	2.75944789172483	0.0138226855784201	-2.16957128243158	-2.64553508423835	-3.05162330956169	-0.565103542737572	-2.3655193149425	-0.349849648701589	0.172757348207755	-0.00340338918895747	-1.88935627409061	2.33709283595259	2.10544218051261	1.52950767917618
glomerulus development	-0.560858454421394	0.973260994929026	-1.01770680258767	2.54435870643413	2.45436096669152	2.16310610940156	-1.95237695625782	-1.9051749532763	-1.28116806959464	-0.53934561267707	-0.370816731976038	0.711080252751484	1.43932873779328	-1.26818051256689	-2.56879200463496	0.161997134434689	0.541463866055095	0.674452096986101
gluconeogenesis	3.85373871244263	2.36002755682082	4.13033271372556	0.186400328325557	0.701167972485126	0.619668191913359	3.01110777763744	3.36608558012454	1.28960343926784	4.87576144315133	3.37370035516295	2.40364155439278	2.11051672091353	1.64332202591435	0.0314002665120078	-4.64293797083853	-5.36927816667479	-4.72919179674778
glucose homeostasis	-0.825892831039026	-1.1977281891024	-1.26019944383733	1.27294564045177	2.30019679756145	1.2176746382511	-0.694569498962584	-1.09875709145127	0.339287522205946	0.0381601452434541	-0.911771729296228	-1.39573442886699	0.217741240903492	0.462305281114728	2.69743400778484	0.0994120915770604	-0.446395484933472	-0.402524787971548
glucuronosyltransferase activity	2.49205820613809	0.996823199404709	3.32475548723344	0.752462147062821	1.36569429529175	1.47093172681428	4.56831435817891	3.04015261671169	2.67921211607317	1.35040509703832	-3.3171904160838	-3.90041363611996	3.2897694134431	2.71127660678324	-0.62842142330851	-3.1672195991708	-3.28015614555885	-2.684178077916
glutathione transferase activity	1.81510412726476	0.92585073300385	2.7434264461612	3.16814194256719	3.30843745675917	3.12667656886099	2.49215464381651	3.57404999943475	3.94517536565879	1.44690859519315	0.449353631138142	-0.319803664736714	2.87604724263634	1.7665613191841	-1.39749121167902	-4.73246719348859	-4.38326468137735	-3.70944794971252
glycogen metabolic process	0.654375092819454	0.27524188351961	1.53166969085937	1.1415501736304	0.863742000834554	1.3460158665842	1.74614132655327	1.43300737365824	1.38651168447808	0.540884505288725	1.1205284970964	1.48147948172879	0.82641872679411	1.4351677954274	-1.10889639083132	-1.70671152532407	-2.1261291200461	-2.39385171987539
glycolytic process	-0.654346676982513	-1.27250153787169	-1.45580609799305	-0.209725205078295	-1.35113933298644	-0.660269260741369	-3.21036467233267	-1.8696371123677	-3.72005414645483	1.54509714081089	3.28982349733826	3.77288935741826	1.24229898257607	0.711734694121486	2.80481575127254	0.438317419233545	-0.235264512511948	0.324486954766643
Golgi apparatus	-1.26154995899965	-2.91207100459512	-3.63028472176193	-1.07714418793942	0.050708785716893	-0.0419663817680267	-3.00638133087632	-2.8258066589577	-0.931409568406157	-0.592533358614342	-1.99807061146601	0.105713611016914	1.86267963988179	0.32469874037493	2.91023384601947	1.18598400235325	1.84762136465974	2.28484504397549
Golgi cisterna membrane	-0.348001663874982	-0.931047398845862	-2.07636447337322	-0.878503268805339	-0.335527276968415	-1.34716037731556	-0.0637149004639454	-1.0216227665749	-0.985072992709674	0.18631094887274	1.1962667366161	0.540410565381704	-0.116764158517455	0.330305271550302	-0.434462480653012	0.610279777308059	0.631474756688149	1.44231721925953
Golgi membrane	0.220913387408435	-0.625116092443668	-1.96494439105883	-1.65764950353876	-0.675692733940913	-0.0352278247867594	-1.0008634498899	-0.873350779687735	0.492626685766172	-0.213910956557207	-2.02805629324759	-0.269098991763045	1.51861228678582	-0.48927118393288	3.1728759359478	-0.0644843280141522	0.517020680866093	0.983783340110921
Golgi organization	0.526261784900984	0.520361484024917	-0.511464445944831	0.182747442120097	0.13385605041876	0.287247552428871	-1.10164713589389	-0.840194537035431	0.677015740218085	-1.00771286648631	0.867095161976788	0.603749516292948	1.10690803933345	0.23442882848984	4.13495332279947	-0.790582676401441	-0.937254414512162	-1.00311596932578
GPI anchor biosynthetic process	1.29521828910876	-1.7008044925415	-0.42426786785538	1.00618189394316	1.09864240782834	0.0748307458997853	1.42594061629788	1.04659067398465	1.35391927340857	0.305681099215618	-1.68164762877662	-1.06042860009353	1.41308207010824	0.923933509994008	1.68882803131392	-1.63903580649973	-1.24959219039463	-0.501417423660092
growth factor activity	-0.0108109524445938	-0.542398889823079	-0.940766436823864	0.176364540075376	2.15380422854225	0.392837107645628	-1.21319858184223	-0.627528185339504	-1.21294479020352	0.171278117594773	-1.74993353699058	-0.453614171593684	1.76908065124358	1.7096862755115	-1.67799187773574	1.03179446876695	-0.200424592798647	0.418922935269465
GTP binding	-2.93015266504738	-5.92342563291692	-4.1226962885336	-2.91053851059263	-1.55368911644332	-2.55309377863037	-4.24886359787075	-4.44243838737682	-2.70198873044871	-1.18542960616576	-0.571195799641169	0.383812215725715	-1.50036890804938	-0.796451063901599	1.19918841113362	3.88410837078223	5.16094673395268	5.32840923538837
GTP-Rho binding	-0.209803416768101	-0.0671813847210842	-0.890027996608833	1.27212468781608	0.720293684924547	-0.493961003781264	-0.589662722237528	-0.776695285711241	-0.0848659659269391	-2.2076931380964	-1.59991944550518	-1.80182098698625	0.914629303511817	0.176623417831171	-0.13359874670685	1.19312045982401	1.02306805482749	0.431450935630334
GTPase activator activity	-3.40280953840444	-1.25489961437241	-3.76714309436301	-5.69616757281876	-5.99159800606095	-7.12735135933906	-8.11665243694224	-7.706090579042	-8.52307248542039	-1.32520034478611	2.30055599461318	3.28771283414746	-2.57005210201804	-3.36169855120462	-5.51346397192584	9.39479989296933	8.58751311695774	8.67912089648703
GTPase activity	-1.12213081889128	-3.43504059620089	-3.22230377612245	-2.39235391713279	-0.718966000273979	-1.41130731866402	-3.75510577107351	-3.59651148385832	-2.02908769409972	-1.39325871081303	-0.618417690131588	0.538629396960872	-1.08475346507983	-0.958492676196118	1.33838800576278	2.76875081232095	3.6038755153868	3.90678538397419
guanyl nucleotide binding	-2.1798048144686	-0.71479568644385	-2.06780101332185	-0.816975783519202	-0.700991757154215	-0.621491165619249	-2.09517019411093	-1.48111996639496	-1.81575528783409	0.260570862668944	0.0541071069993337	0.422885134964205	-1.06788958737935	0.552672912370921	-1.49389428791138	2.17719918391622	1.60436656907934	2.36959907316196
guanyl-nucleotide exchange factor activity	-4.09110642894947	-3.01384666703323	-4.27107522342977	-2.38611739346403	-3.08674354942902	-4.16348004268715	-5.45547185460162	-6.26555328269285	-6.78568791913547	-1.63392146833272	2.57097353010131	1.64792273839727	-3.70019261787304	-2.36615155732151	-5.81809144383687	7.66562308577527	7.22187647537964	7.29836709152146
guanylate cyclase activity	0.797451836135206	2.0451930446085	-0.663996667403247	1.07046635223491	1.40912616067814	-0.346299687485825	-0.99632419584876	-0.994780081251939	-1.96483203820051	-0.707469783235245	1.31831095897379	0.159253293518986	0.0188690708965085	-1.0851008923436	-0.986203587429759	0.945997258121981	0.0955217660334152	-0.0189733477751285
guanylate cyclase complex, soluble	0.734943784797495	2.01109007365782	-0.632131018514164	1.17622131929134	1.30286041417925	-0.669891729853872	-1.17952771774494	-0.967826008582188	-1.96416935916151	-0.658263565088246	1.44357273545358	0.260209110992083	-0.111023561516927	-1.02536140010853	-0.953688204410956	1.02793775774003	0.0895955613735327	0.035910380422589
heart contraction	-1.1888098699859	-0.801482146274657	-0.0422134269492534	0.123603623339455	1.5808438125985	-0.458130185011824	-0.669614891281822	-0.237074448426303	-0.65738506226685	-0.570833339258514	1.75460367800956	-0.445781682947693	-2.12430783921464	-0.330573354944094	0.47345405254104	0.636203074839724	0.488449620472102	0.469828580058689
heart development	-1.46343697122866	-1.27553064001911	-2.2386042685004	-0.155974436871984	0.153347555116136	-0.62238118584409	-2.34277779399035	-2.39443753753095	-3.10366700204984	-0.599274404043764	-2.44550939960113	-1.7753630567428	-1.64044255859863	-1.133621060935	-2.06898058598198	3.97068450737511	3.67368266131235	2.69602412360411
heart jogging	0.0541800224507663	0.498516571639973	-0.909973827378248	0.118342983709183	1.31901301922003	0.0240759208308472	-2.41336908087266	-2.39521965607665	-2.00104717549906	-3.07569568897436	-0.728662195003918	-0.412593274245275	-0.702620010238433	-0.494555251304848	-2.65317351393538	2.51613302077778	2.26878186467116	2.0445974999323
heart looping	0.34895001294868	0.839016469930692	0.0653003048092525	-0.2021935257663	0.968986172077121	-0.425217220055491	-0.858052572848616	-0.495328848612589	-0.470510704155733	-2.42251123731933	-1.54385618954127	-0.178678504489476	-1.39150733034606	-1.35406136409977	-1.26057174832845	1.70438661707813	1.1386098456037	1.2069863829641
heart morphogenesis	-1.47678829251738	-1.43929946450942	-2.29425161086488	0.586029652557459	1.04061989255156	0.406017796796106	-0.778671606000405	-1.77521437397076	-1.16947600652422	-1.21131410796661	-1.33450239031232	-2.22459861438304	-1.33087245784502	-1.42360372889142	-0.944615294961814	2.64420655538333	2.21296821061111	1.94019187039584
heat shock protein binding	-1.57214876334959	-3.33800035534443	-1.34941486532	0.0155104076175998	-0.507924165197708	-0.0976375323865366	0.226099259653786	-0.631709196729016	-0.173163534330153	-0.639149346600148	0.440009434809517	0.0640884997347833	0.215109169016034	0.29371013725884	-0.478683809657275	0.689762545527715	1.03227062042864	1.36484972996291
helicase activity	4.51185233536196	1.20434555011396	2.92411088653849	-0.229578112120818	-0.686669337637254	-0.608444070933948	0.920219838598073	-1.58631438355332	0.143983916687547	2.56461899082137	2.61238502505255	2.71197589674966	-3.35043400259615	1.06206713836314	1.60350367674271	-2.18463218922845	-2.20685902443646	-1.51392180167872
hematopoietic progenitor cell differentiation	0.0397831359030625	0.586817192990222	0.169653373575793	-0.0895158932900479	-0.909113491621049	-0.663783143432621	-0.225515579991672	-0.243736220237723	-1.28110756943996	-1.15268657137394	-1.13753269627535	-0.575666606343393	-1.19350332593302	-1.31281200868437	-1.34057074352747	1.92342937018819	1.3116752781563	1.05364008902181
hematopoietic stem cell differentiation	-0.356852884993313	0.233595746120814	-0.885536681046143	0.161961144098919	-1.31765579053314	-1.62820858167395	-1.04879351354952	-0.385490289753515	-0.547784720660643	-0.585579230851564	-0.821546136812564	0.189730282368396	0.886956665865564	0.942257174965542	0.164544784467991	0.484875869096799	0.62115422542819	1.03319886489708
heme binding	1.91226765646858	4.6071061299661	5.60158637606088	4.86863760326991	4.68780468918525	4.3883919813379	6.71189785723279	7.62709717364097	6.66212005192435	4.52751844544187	1.47763117979128	-0.0989073589458349	4.94321807316234	4.1049286627847	-2.49352998900095	-7.91091275922213	-9.13054828365478	-8.76953155099286
heme biosynthetic process	0.570692410950453	-0.674682824263456	0.665215761656355	0.210932171197831	0.947808193314524	0.708613596155332	0.518860653475319	0.757573845915407	3.25956198884705	0.615056655881417	-0.159133186458801	-1.84179505002804	1.05880267037264	0.851864560431296	1.85721259046019	-1.94384407313597	-1.16701832963224	-1.37933661502912
hemoglobin biosynthetic process	0.122120145526386	-0.290742987717653	0.245440372423309	0.519232108757083	0.738673784045048	1.12616994972662	0.908850456998523	0.484833395482827	1.59896882014707	2.2069151698753	-0.242816926994281	-1.0642480304983	1.528245985581	0.842605473515563	2.14525255156003	-2.37383134526506	-1.80392117739666	-1.01339351304106
hemopoiesis	-1.79357283343506	-1.77716300004508	-2.82997869261799	-2.45746529526356	-2.43418831173145	-3.32916940152383	-2.85573326613905	-3.36080536005551	-2.95250171264336	-0.377897326910925	-0.235605641212745	1.10339583002205	-0.974145811154858	-0.824999773671875	-0.0576635933970883	3.07270390900075	3.89473068514904	3.8853025824141
heparin binding	-0.385152695915771	0.900256357895781	0.438823311222566	3.43610248682428	3.48854547938632	1.95753116574537	-0.314960662772263	-0.509264110428097	-2.23458582737556	-0.456598209902404	0.33644582639699	0.0710951075187126	1.07351580850794	0.808796683016915	-0.627618980600944	-0.556165524829318	-1.59436040487186	-0.68267588912445
heterophilic cell-cell adhesion via plasma membrane cell adhesion molecules	-3.47335977079291	-0.532335969387713	-0.627976301227916	1.18753126597159	0.624589317283346	-0.304760594186729	-1.05670108961337	-1.77630470137192	-2.46780224359124	0.85983593459165	-0.845106937745437	-0.647681463855591	0.581112460735064	-0.50993158862842	-1.07559207684801	1.64141793534252	1.40099096756476	1.46342175897747
heterotrimeric G-protein complex	-2.88248552764963	-0.913182210591195	-1.95322995051507	-0.814323996397596	-1.49379108048728	-1.12117655472952	-1.83266880100342	-1.83874893624093	-1.45819951979121	0.936570135528766	-0.697767069618822	-0.290282363707902	-1.2356711469016	-0.349470925046397	-1.23452979843708	2.5686915475569	1.83032818983757	3.03777469372498
high-density lipoprotein particle	9.38530898745579	5.06266132550773	4.98090201490486	2.63267832877572	2.49861749400092	3.78455358656972	3.84742403897507	4.22418379114133	2.75564005591279	2.56186016081671	0.00138033151332625	1.5768512515335	-0.299772165871217	0.379177928824201	-2.36246199668831	-5.10981735667393	-6.68638889468676	-5.1945690119291
hindbrain development	-0.7904428893554	-0.0948041457080915	-1.37925846263423	0.904438490529779	-0.184098490671808	0.827584639131598	-0.345610800255765	0.0242792778986524	0.316802419081584	-0.78932335601285	-0.0392358821340817	-0.449487570013718	-0.76464043246003	-0.534026795721633	-0.52917937023889	0.776801750660045	0.237479521494435	0.737987823934335
hippo signaling	-0.221921495913484	0.38764040662883	0.232669974671375	0.609915881691072	0.253107250107698	0.239019506873012	-1.11681695981319	-0.482742441943919	-0.923021306692588	-1.83213088424855	-0.255203038891726	-2.27136500343935	-0.906571471633989	0.130114603793428	-1.03892386105	0.983646149948185	1.25029074306611	1.21960355886504
histone acetylation	0.910725535634361	1.28709847002758	0.74556037391622	-0.434636772659543	-0.274172426175553	0.401792410401757	0.309006618096946	0.149583855793609	-0.642211839630642	-1.81039649574565	0.277966000442605	-0.34317427664514	-1.01159311384652	-1.23435200704896	-3.32083441825444	0.803120356320204	0.816428986596604	1.14895027431948
histone acetyltransferase activity	0.468164737800743	1.41723666967524	0.984039316480601	0.156618749507178	0.0678193601821324	0.449373585425084	0.34141618674583	0.302365141704379	-0.519945955005218	-2.0342549744628	-0.248350422026063	-1.2993301817968	-1.26765148213702	-2.30332589892366	-2.67157396382794	1.15414181450983	1.02960518062521	1.01470821200794
histone acetyltransferase complex	0.0861645731736849	0.93477405293458	-0.228746295293246	-0.273266762710811	0.0616440282724916	-0.647810041959028	-0.775848415011191	-0.526120934765308	-0.826482166892042	-1.70655528156714	0.924075801815805	-0.434667489907963	-1.16503719285201	-0.703560465158132	-0.838896346476606	1.11002980473917	0.986059620318063	0.891744277002222
histone binding	0.940431361355072	0.846966965374752	1.89701382497463	-0.6155887267318	-2.36289033026114	-2.123368691886	0.837750751405928	-2.40294766985687	-1.62893242287214	-1.36038310444466	-0.0220085496058938	-0.224623200665387	-1.15216240196124	1.30843186350288	-2.28471015560705	0.91631208214246	1.58743795447713	1.46560689905191
histone deacetylase activity	-0.549863507493802	-0.370063780235396	-0.253885869894226	1.34322821199376	-1.06379044501021	-0.373764325267748	-0.748528250855208	-0.549858039380845	-0.672394077049741	-1.85641538130477	-1.84111608182285	-0.565655594702858	-0.79538364152321	-0.295144458431651	-1.45110778418445	1.68434452150998	1.51845726967714	1.39966564205242
histone deacetylase complex	-1.87084659072744	-0.443544475857751	-0.59120517135656	0.458655920053232	-0.469563535740053	-1.09729903898722	-1.07448389110739	-0.775856264733843	-1.62716612452078	-1.8264762827132	-0.910597117525222	-0.154317449255996	-0.345705744816625	0.789229835475565	-0.945532510582773	2.05050937078005	1.48886340015007	1.36749063490994
histone deacetylation	-0.190036341608394	0.408100790111115	0.255622414608423	1.30681888518135	-0.496030236148684	-0.373477523258554	-0.0899881750701968	-0.133355996193247	-0.448568101140686	-1.54541463092668	-1.71350375017003	-0.670341475930786	-0.991849414603217	-1.32930614046577	-1.80161137783479	1.56270176313355	1.34124887613026	0.777033868951304
histone H3 deacetylation	-0.893805427909046	-1.32798315698099	-0.742540170644773	1.19373942068069	-1.2978851940244	-1.00041591849833	-1.58771237247189	-1.08632388289984	-2.0471198489706	-1.58656959447179	-1.31089438444996	-0.123294411882216	-0.734241688839468	-0.112504070640593	-0.889432432058703	2.22254509302683	1.94391401725491	1.93386060582965
histone lysine methylation	0.496153487307276	1.35521314925594	1.36517791310661	-0.219324039887609	-0.507191878040316	0.540407560299002	0.286445210546172	-0.680826499429118	-1.18216569714933	-2.63771755415235	-0.0869389834423899	-0.683416443080719	-0.999287065239554	-1.5608033685261	-2.22376456658032	1.2236537377688	1.41528731343602	0.848730872843494
histone-lysine N-methyltransferase activity	0.308624512711766	1.55203498750591	1.36641388058979	0.0118475561202698	-0.193796203986265	0.392440589548493	0.241714909672397	-0.904879755832323	-1.61678641399594	-2.56978448071662	-0.215765056843757	-0.751746340011252	-0.813611447566095	-1.38944896599082	-2.00092683584806	1.26535676750587	1.3480063311558	0.818416747844637
homophilic cell adhesion via plasma membrane adhesion molecules	-1.14792488825877	0.582080130587885	-3.19407346188306	-0.541244745879113	0.366344783690935	-1.2993237602328	-3.61691930388835	-3.59428400657106	-4.69446809180751	-0.393567852977709	-2.15902928356642	-1.63390424564161	-1.38469590751659	-0.671747557103759	-2.90760151713952	4.49817701956338	3.81537577307914	3.76851068577576
hormone activity	-0.221029152023341	-0.668794519205577	-1.29006158803507	2.73155614214423	1.93340246208889	2.16867594211976	1.68135415863738	1.79798981192436	0.598074842287194	1.26822728136848	-1.05525413277396	-2.03282535491181	3.59353949661056	1.27272219410821	-1.0713850684391	-0.718604138330676	-1.96417816241877	-1.99308695555087
hyaluronic acid binding	-3.80923676890104	-3.17844267707926	-2.88998632183665	0.221594029296721	0.494465073953479	1.12339690847123	-3.58790463219914	-3.83829967748161	-3.95799300187817	-1.24706649269824	0.952103205958054	0.532548197248197	1.43720586295025	0.0331397031602455	-1.04487052812436	2.38925330118305	2.90569251475952	3.31015366143068
hydrogen ion transmembrane transport	0.95712041225492	0.751793588216479	1.1868323963322	-0.283132128417535	-1.25066326596312	-0.0363498386001605	0.318096739054823	1.08153402645741	1.8352941132205	1.40334592775264	-1.23647804085341	1.42015309993152	3.6210249315079	1.48364819667027	3.41750830656498	-2.67420203230518	-2.18016520768044	-2.04903393387082
hydrogen ion transmembrane transporter activity	0.07976926829093	-0.974755943839972	-1.58769596834636	-0.32230620003469	-0.0629696340753527	-0.789715506108256	-0.0961894831398884	-0.295840471011443	0.986991494062184	0.806887994271957	0.220466341904072	0.46598818944923	2.07144764927602	1.45199391904095	1.27638101570666	-0.816850602044563	-0.44514105624298	-0.47115432095632
hydrolase activity	1.51450246648182	0.684122954632386	0.609867321577774	-0.92401158933344	-1.068849539687	-0.586079840080331	-1.32941579187752	0.207472119308261	-1.72290731437737	5.85654071867248	0.621946939414083	4.95650612505984	1.70342208836633	1.1791539700926	0.447361987775198	-2.82121000415765	-1.47773860082846	-1.05694861168397
hydrolase activity, acting on acid anhydrides, in phosphorus-containing anhydrides	0.768122344517184	0.560387032414357	1.35916491982059	0.452231495482374	-0.464654912398563	-1.19419409866319	0.963178506157481	0.836752108476619	1.25536041018015	-1.96881435299999	-0.719304354877703	-0.178553729403997	-0.946002130361287	1.63416750090673	-0.790027490240567	-0.461061648386589	0.02870330963708	-0.221398631499663
hydrolase activity, acting on carbon-nitrogen (but not peptide) bonds	1.12857529512558	2.35091210481591	1.01308441792218	1.33886607941215	1.17701861819605	-0.112451518242786	1.87223947878836	2.60608207139144	2.26531469661715	0.780958814291342	0.951729176383052	0.195402064233747	1.89256362766821	0.727406606514602	-0.216227499060474	-2.07357265084565	-2.4691587884553	-3.27551407620585
hydrolase activity, acting on ester bonds	0.700417218196216	1.99465456352611	1.00166645440297	-0.0866951975841753	-0.440668994952234	-0.949794464987839	0.667598144452252	1.1061697180159	0.541650983933336	1.69981912247018	-1.03548289884605	1.77795186093762	1.15611995374896	0.657338938048634	2.59289383875536	-2.13015769790188	-1.63538147430381	-1.5821807030168
hydrolase activity, acting on glycosyl bonds	0.325279765878446	-0.840958932436741	-0.0084328051421618	-0.253765280977287	-0.129715778621534	0.134066555766487	0.41740504531837	-0.277141396493086	-0.375798071696351	0.706983312298013	-2.4788345239739	0.0313378527955507	1.21376233922687	0.269174715893723	-1.82855371131935	0.117022279096425	0.6009484968439	0.671862091071258
hydrolase activity, hydrolyzing O-glycosyl compounds	2.65436339744469	1.0644669232607	0.960724507369308	2.39177628805575	2.50159069077207	1.84214604064191	-0.271287756381674	-0.576153083296705	-0.269858812608366	0.618775539605156	-1.68917452168338	0.789791532383937	1.38765424498274	-0.220398170549736	-1.13633412664863	-1.07975320092756	-1.13101148692485	-1.57048472591041
identical protein binding	-0.277994447970378	-0.0136837750845947	0.0902671603937893	2.16787761922707	2.30231836944826	1.95022584759963	-0.0509698902045758	-0.105604027062875	0.157683260226176	1.11330637874529	1.08299401043342	0.847439732143742	-0.314644742228352	-2.19794923412603	0.0791157143169774	-1.02171413970843	-1.09835323615383	-0.613260485402442
immune response	-7.06694436214169	-5.36941898623678	-5.48969809833477	-3.69672368050815	-1.6491902816586	-3.07498537106274	-7.70205089566345	-7.41083120486076	-8.07529348945125	0.647432302116657	0.855773330438539	1.65179000338087	0.259032143051227	1.69098581190146	-2.17152019374026	6.30931079775282	6.71015385388524	7.5909067441471
immune system process	-3.26931695798152	-2.73944272447283	-3.11704252715347	-4.95851850747081	-2.31514457642963	-2.90853996563394	-3.73544350001471	-4.07711110525337	-2.84143505937962	0.500828200234636	1.73679473938958	3.08111575330583	-0.331615827139819	1.371823384605	0.824910285880917	2.68174864039967	3.11790984864359	3.87862821923709
immunoglobulin complex, circulating	-1.22379972239775	-1.21580751345832	-1.11448971135941	-1.11416093125044	-0.794476701063733	-1.10936952212808	-0.502159027235625	-0.874825163369434	-0.774787970992258	-0.640175553689569	-0.964531034913107	-0.963940209381742	-0.297695248476559	-0.368379724190763	-0.522238146635024	0.831743434051499	2.98746742443049	1.40283247851212
immunoglobulin receptor binding	-1.22379972239775	-1.21580751345832	-1.11448971135941	-1.11416093125044	-0.794476701063733	-1.10936952212808	-0.502159027235625	-0.874825163369434	-0.774787970992258	-0.640175553689569	-0.964531034913107	-0.963940209381742	-0.297695248476559	-0.368379724190763	-0.522238146635024	0.831743434051499	2.98746742443049	1.40283247851212
inactivation of MAPK activity	-3.16336146532396	-0.806896372571	-2.8755944931945	-0.976417651791659	0.335442396894042	-0.212635326887588	-1.31382629852444	-1.6534115290839	-2.78871168020549	-0.44009811694718	-0.155914752418866	0.125752580247634	0.533057080687091	-0.285779723087611	-1.41637926329068	2.67580354319862	2.06051818050288	1.9891063849149
inflammatory response	-5.71602376090787	-6.0784512916732	-5.4172792114577	-3.69189945040596	-3.27008342377152	-3.56288393736147	-4.50489107516008	-5.41919147816898	-5.64005280997896	0.394128750292896	2.59391735831692	2.92268286016401	-0.646815972554871	-0.785646563938349	-2.07419054148995	5.95393905113366	5.53384498537336	6.33182054936832
innate immune response	-6.13031321988553	-4.99691290413609	-4.65911052736689	-5.45234824315705	-5.2917291430952	-4.48976119965833	-5.7621999863737	-6.11406530711039	-6.53983601249887	-0.662921874175906	1.6404339982426	2.99009496545675	-0.900717316910944	-0.153625952746027	-1.29896261388823	6.47515341381295	7.21738630622771	7.06766354199713
inner ear development	0.529622729596557	2.06170570203399	-1.89093620732957	-0.824662523975882	-0.483807618236778	-1.75375917874509	-3.71075689358519	-2.89226337704776	-2.43308369734532	0.0551393514654894	0.264478289361695	1.20378497364349	0.238539038548004	1.25811965583838	-1.30521376800244	1.93596960552563	1.67619593823586	1.21226802806636
inorganic anion exchanger activity	-0.410573800741298	-0.50032995086009	-0.966077241440924	0.326956875881049	0.195302627923	0.220832679008981	-1.04048437648863	-0.128331709024039	-1.50263367448225	0.138527856331421	-0.642950730940881	-0.29858789716178	-0.481349911566715	-0.224806218084315	0.255115962077735	0.769902906314847	0.766390300868401	0.682644442277811
inorganic anion transport	0.147038562877759	0.0552678939698597	-0.123317697647915	0.386533962735847	0.336733259737143	0.325897821899971	-0.685383881839435	-0.0565447084318083	-1.25930320099497	0.703172157032384	-0.397587788676019	-0.311147740000061	0.166517332651527	-0.00622583258566671	0.135661960211711	0.294946729808026	-0.0315265242686939	0.0726963279280584
insulin receptor binding	-1.10619123954991	0.0691884070639631	0.614604296135147	-0.860804245818741	-0.858671269206763	-1.13088273802286	-0.281349330369826	-0.0318262065228057	-1.73324389400687	1.29295449351229	2.05081000546723	1.61258502338994	-1.74815114565139	-1.57141444525961	-2.11272602360597	1.49659066486261	0.735358497484501	0.538664170141993
insulin receptor signaling pathway	1.18619994708683	1.65820150351894	2.26425186536171	1.98798667760355	1.40511880197854	0.683098445916383	1.31701937535543	1.3072282677131	-0.0759017141358049	1.17329373231002	1.31600820787167	1.23443080068405	-0.210471540157386	-1.14413445863998	-2.09689760799975	-1.22542847999051	-1.77308409359576	-1.73458441875178
insulin-like growth factor binding	-0.888076295780534	-1.57864646256683	-1.96842229027806	1.73563290010488	0.902318457354526	-0.508264703738883	-1.50938002634799	-2.09777595890499	-3.33092311456059	-1.05395684207785	-0.426905833623109	-2.01018008227864	-1.33516777566944	-2.89654085752183	-3.65293000408889	4.05597451410765	2.64603085467987	2.95315280942201
integral component of endoplasmic reticulum membrane	2.879744617953	-1.06823739664066	-0.132893352738344	2.87465904196882	2.09698877929674	2.21772763790294	2.26235182231116	0.85863072860059	2.2951941819455	1.3283598768065	1.09181420302043	1.6420745605623	2.16176973907939	2.99856053502918	3.12810791284665	-4.11840274780879	-4.10773490319318	-3.65325917445547
integral component of Golgi membrane	0.402072557483618	-0.276960198985234	-1.74642320720658	-1.2932157256619	-0.767308778035845	-0.423434154723933	-0.601753251788048	-0.844198324651687	-0.426668601625451	0.011945950587913	-0.406121571610563	0.203616450901603	1.18355099125206	-0.201390893069798	1.587743655461	0.417508660424532	0.372872347339108	0.563390889336606
integral component of membrane	-3.84781508886568	-4.25209262423032	-9.41987428095609	-2.77241402940981	1.2133694795891	-2.67780509363323	-8.15731209989465	-5.97314925834727	-6.92228532308685	7.28692482619327	0.338729399303731	5.33810818798388	3.01187715375554	0.899216232813398	3.22739702311072	3.00886199044411	2.82590760709867	3.70159494440419
integral component of mitochondrial inner membrane	3.23783722970295	2.21220835946321	2.00219724701876	2.19554378306543	1.47823108010762	1.56203711173406	2.14621639129214	1.49592209652169	3.97840971202471	0.259273805552831	-1.11135614394532	0.544823052880508	0.764834498859685	-1.18857837229564	2.41994320766634	-3.30924139632714	-3.08027669123494	-3.32424262447025
integral component of mitochondrial outer membrane	1.04793632238589	1.11543730095384	0.425052524584833	1.13383287134222	1.54679196416865	1.24506220462362	0.323313711101509	0.472154587458035	0.303347623934112	0.825648489065263	-0.169835155965332	0.667091162508865	1.91329960375138	0.59060511761795	2.44924188633442	-2.67227096627459	-1.52621887726739	-1.96999876483238
integral component of nuclear inner membrane	-0.146780217878919	1.19897001493535	0.671955875900804	-2.21160539071198	-1.97830326871822	-2.54619895546751	1.71676422606286	-0.418491595231406	-0.108054215744499	0.5398269964675	-0.0913228888759979	0.112232405781057	-2.2334420130691	0.137883860218285	-2.01202482295539	0.970305447288388	1.04534428629111	1.07094029114175
integral component of peroxisomal membrane	2.70464802036062	1.53576019268753	1.38122891822604	2.72561254699373	2.00599871564112	1.66879502731042	1.8026281022519	2.16234700743361	1.86635296485263	-0.456622302762379	-2.51353150433012	0.291622870745868	0.718523837936997	1.12009284964811	1.29913330241854	-2.87023002869221	-2.6043943223697	-2.51516979841022
integral component of plasma membrane	-5.31448676383339	-2.51190663705484	-4.84932810566595	-4.22255731702444	-1.19914983096476	-3.69989890868798	-5.52943184375848	-5.7603663858819	-7.4733735365599	2.84984947898491	2.29198490267481	2.6646463515997	-3.1676400962734	-1.39244776489939	-3.41004735653269	6.34044947787348	5.6936348426652	6.09696386708579
integrin binding	-1.99463015459704	0.137389394512112	-2.87684715373485	2.11074900523097	2.2992018390972	1.78285124775345	-2.91545715766354	-2.19494941999961	-2.69965902020414	0.961932138824898	-1.60940497304736	0.121888566526212	-0.736574574620663	-0.174498999030106	-1.92151044442385	1.38135876299575	1.62538978452997	1.75255430599155
integrin complex	-4.67877434803378	-3.20254692213034	-4.556025279211	-4.00039573697122	-1.70726719797628	-2.70131090855829	-7.19809729973675	-6.93204760056612	-7.04103481601964	1.26839372583583	2.92074860903774	3.52598409877751	0.179155989555535	-0.32836579299541	-1.91070590481254	5.59614267065972	5.55968959862643	5.24663844255923
integrin-mediated signaling pathway	-4.62838281779067	-2.91204866932105	-4.09493882431125	-3.99560530757236	-1.76905795125104	-3.13301974485993	-6.60346425677057	-6.32273268472037	-6.53059515382226	1.72158157851579	2.21338778873386	3.07729346998356	0.00536756681463491	-0.318329736828756	-2.0011062084687	5.49584891931293	5.38034150557998	4.9331462441699
intermediate filament	-0.908549158137673	-1.74344993057186	-2.27187811167935	4.10015062235783	5.42986643831476	5.69980724064749	-2.35609842857699	-1.56758099376575	-2.35547258327057	-1.16742147582835	-0.496657624443265	-0.65509092174894	1.51996386930257	0.413773277090726	-1.69313785087452	0.568915544338189	-0.19490927872211	-0.280275113706539
intra-Golgi vesicle-mediated transport	-0.131603362014505	-1.05749104059164	-0.697579251425785	0.214821124922322	1.0283427459164	1.35051046760586	-0.197250976617968	0.311273803807659	1.27813758448089	-1.15283171447062	-2.08945456468473	-1.41412655100029	0.745953879980691	0.608703637870471	3.56547263458839	-0.771104779632719	-0.349043890618009	-0.399158917567669
intracellular	-5.26117237010354	-1.72523819924006	-4.59494210877409	-2.08847594911148	-3.2920676498055	-3.1830021175465	-6.96370477949923	-6.02821350763965	-5.3679043134208	-0.452139972367495	1.14832882956354	1.71680272329975	-1.71688313478891	-2.21395021473329	-3.05317284862797	6.76561240021436	6.10222655022808	6.51063567114678
intracellular membrane-bounded organelle	2.50481642182347	2.21928118800248	1.20574892536182	0.911975251728569	1.21372067104094	0.179719925178748	1.45861203190739	0.7351931842582	1.92952664321961	1.82985822452143	0.225403604432734	-1.08114778724693	2.82000767743133	0.609695425294939	0.701185687534805	-2.54517801198513	-2.75007117822696	-2.31678711530132
intracellular protein transport	0.370624861293806	-1.51486084637678	-1.4190250535335	-1.37481548128422	-1.1415464339883	-1.23342999027925	-3.5875063171152	-2.64377486472967	-2.19954279796391	-1.23217955967841	-0.0549307180048352	-0.254936054446928	0.312752621334239	-0.781595878998403	2.70011687500295	1.97785988276623	1.86532994723057	2.2688714452637
intracellular receptor signaling pathway	-0.128391895803544	2.1985686966909	0.736190698987568	2.11154753440911	2.76652837829053	2.97509107676932	1.10082223498302	1.47623638176332	-0.708268141467538	0.655429515662351	1.79335836172492	1.23649383460742	1.47928953316352	0.554522771731167	-2.23598974992115	-1.59278561232869	-2.20960095556063	-2.52807168832421
intracellular ribonucleoprotein complex	2.43670416270603	2.84520086967778	1.03120006716596	2.93515087187396	0.707770965110367	3.5450946006901	-0.88372023819641	1.40357975025351	5.94611503068234	0.818116294903253	2.05347734480106	3.07311044611928	3.66313400958517	2.26573694578909	6.98349737644742	-5.89533918995653	-6.40231566380949	-4.88703042427925
intracellular signal transduction	-5.90992165672796	-1.71745414136574	-3.94663514620488	-4.83864019326552	-4.68222946563928	-5.03845321661281	-6.79682025380066	-7.13714610397928	-7.68842539832058	1.28240606954068	3.42302061384068	2.86008529557943	-3.56008626664913	-2.15312769699607	-7.51610422777164	8.58993467227	8.17014763626743	7.48683834049782
intracellular transport	-0.153130857861325	-0.180390591984002	0.126577057912631	0.337227247877636	0.476336452819131	0.600782538680707	-0.507810277273507	-0.0193490718360519	0.0326792116085762	-1.40510961900937	-0.839912088983119	-0.70574971750121	-0.810020743110113	-0.3802156462879	-0.716527382187047	0.685566167756725	0.558825797242219	0.745585386173235
intraciliary transport	0.313015314572935	-0.00123147924027468	0.398997480085709	1.17230383478556	0.64916772231291	-0.82661284954293	-0.0673334250665618	1.27281244564718	-0.0260176314502803	-2.3523218823341	-1.40848032150995	-0.489174943287216	-0.965898971397725	-1.61574112099099	-1.78232696988043	0.997686909265576	1.03644741583995	0.745872043594759
intrahepatic bile duct development	1.27931850824981	0.708072520902039	1.41930298242577	0.559603330993725	0.287545506976411	1.6295347368655	1.05950419706177	0.379649196700956	0.456337026883721	0.869032057296107	-0.275527562285515	-0.773911344507137	-1.39468996573601	-0.412394399208237	-0.00461073361714817	-0.935982186458262	-1.04468243261955	-0.49477780055139
intrinsic apoptotic signaling pathway in response to DNA damage	-2.979730833802	-2.13875957310432	-3.24555111899115	-2.52589420433818	-1.94893962095328	-2.19203099375074	-2.97916854668138	-2.49865585924271	-3.1399314863026	0.611223092314088	1.04217453116416	1.79612496659913	-1.58991811099586	0.0565221365599309	-2.05826804368508	3.22523861112594	3.40694881967756	3.81081623770829
intrinsic component of the cytoplasmic side of the plasma membrane	-0.885267001805626	0.154029103429334	0.218496639289724	-1.86798227822502	-2.1338671748378	-3.37826771484122	-1.34276632376802	-1.98913504339472	-0.684690000839526	0.615515725335434	-0.465578362031485	0.512247466918293	-1.66389752026695	-1.87621565583576	-2.39093413953315	2.6072839030708	2.53379536363527	2.47391852296192
ion channel activity	-1.98683736911223	-0.297501531002374	-1.69596811420589	-0.260725285305685	-1.13649186183186	-1.84895501925677	-1.43433793956327	-1.43504625929743	-1.09369115952912	-0.0991915969766908	-0.10899600889453	0.405145767177194	-1.67502129746232	0.368082764771983	0.51396774050255	1.90491693386536	1.59801925715996	1.47369501830101
ion transmembrane transport	-1.32136927022574	-0.727973521183431	-1.69392965235052	0.33017890013812	-0.943702813210084	-2.01851691311049	-2.80679036133816	-2.25685383169645	-2.32558816862431	-0.29788008771154	-0.367497485795062	0.744219527851822	0.294321480055663	1.27615221408577	0.627201864381863	2.04796558571794	1.62850061465274	1.40667937482548
ion transport	-1.02142428908918	-1.25411573041965	-2.25959832388905	-0.714335463227782	0.00573916728396233	-0.866136558295691	-2.49587827122378	-2.12978639655352	-1.7392280513084	2.05187266063152	1.25015790704364	2.17138890881188	0.417372675052739	0.357932894684027	0.688504229373762	0.630446175027991	0.844671738871021	0.928100090216613
iron ion binding	1.7302923525925	4.90857042331138	5.56626547502994	3.97872024234401	4.17155866298662	4.24554156641827	7.7511360265344	7.98154484075588	6.61639691479444	4.2279934452242	1.48200669606526	-0.422225310732105	3.17443636056545	2.88466218614237	-0.727995125417019	-7.54699815210318	-8.94110328759127	-8.81005037785353
iron ion homeostasis	0.237153753212737	-0.182134833179435	1.17000724142302	1.61878101251754	1.40088841877924	0.921325412639553	1.4606603001752	0.591195800378152	-0.611341785427697	-0.0158322761005484	1.7701950771972	3.48959479727188	0.745271224252984	1.03315309141058	-0.284670884727615	-1.91915460760459	-1.83115084698008	-1.80410232785174
iron ion transport	-0.377779260924407	-1.61568838125	0.301036464758811	-0.781441868266086	0.0943723403152096	-0.720378590559047	2.28954958918834	0.792471828249256	0.394320043598638	0.66108888532463	0.0136056572780262	-1.03777580059361	-1.59097770957201	-1.1460325653815	-1.2545107486658	0.307268298762886	0.581616053114071	0.547231825696847
iron-sulfur cluster assembly	0.914483525370536	0.150571123911569	0.841123090663136	-1.34869589974865	0.459346050016975	0.307706685318718	1.17654350470842	1.20210007839728	1.04950461913121	0.199627669984512	-1.86092558494621	-1.7395026605838	-1.38739298637548	0.0363605870264564	0.67569748342662	-0.615379139096809	-0.189055711803596	0.164397990264948
iron-sulfur cluster binding	3.22722513749075	2.48010149767529	3.26765544196353	0.372373605163045	0.830130818688741	0.793573117241745	2.56095655279868	2.81071948942053	1.32355202323092	0.510104503665105	-1.87249430525626	0.0407471932424198	-0.368523749340641	0.454472105971436	0.323540201980097	-2.6268433703633	-2.15710961193842	-2.55805487422029
isomerase activity	1.80585313720315	-0.286095420883197	-0.337213736169059	0.282589464890676	0.831881011134881	1.38511382542453	0.813217576761878	0.205111132849531	2.11606211661576	0.928830684318491	0.609028095862957	0.689350906850096	1.47539025405479	0.930621131518575	2.61784349639431	-2.21949830606614	-2.40745769881704	-1.77301577902939
isoprenoid biosynthetic process	-1.5599518618446	-3.67359446732762	-2.47597157497315	1.03817655014714	-1.06225762507455	-0.184544912468712	-0.4458824647556	-1.58827726961229	2.38935323926604	-0.38885609438586	-0.501492564277763	1.93702444429214	0.329484927093737	3.83491055229763	11.5403453294102	-1.56977277160985	-2.15584644528943	-1.8831559838579
kidney development	-0.132766560632483	-0.567669412789096	0.113473823723258	1.87736832451478	1.16956976789157	0.408789280092547	-0.772945213532539	-0.848790321952814	-1.69520248132496	-0.744819656430326	-0.256690634219043	-0.368619104299831	-0.276433095256427	0.228010077834234	-0.0234528666615012	0.712610901345205	0.314923741126245	0.0752578233643572
kinase activity	-3.27892635385589	-1.98212074009573	-4.72634296038557	-1.66999275463967	-2.59664874897454	-4.29421855431195	-7.23458020762935	-6.51306025992305	-7.12619534730768	-0.489828714789547	1.30748260938864	2.61546542810793	-1.88592946688233	-3.5907434582586	-2.21920542296757	6.74262787715162	6.55202466164687	6.46584609044322
kinesin complex	-0.667457540705283	0.457053820731362	0.640458572110633	-0.265244484536928	-1.50084275002758	-2.18409071197272	2.16330864197667	-2.62103612803113	-1.83682084574747	0.0146755704372898	3.72364126341065	2.03171907493741	-0.625460072971675	1.38903583385385	-0.876701520528999	0.885234794618264	-0.404437243494292	-0.233094686803099
kinetochore	0.319780625740649	0.536115190840055	2.87075793112321	-1.67255134608868	-2.73547137954198	-1.5598081652263	1.32631313779218	-1.64152694794262	-1.77385900218143	0.869485435809953	1.06891662437386	3.02680369164822	0.105309557792069	0.271523823401046	0.375321230524991	-0.0577964223654152	0.0472430459969174	-0.618244264583248
Kupffer's vesicle development	-0.284837422883988	0.186432946082131	0.229525739005879	0.338766959296562	0.909263422152102	1.59764136942949	-0.306097010732327	0.790702155819535	-0.711540979070114	-0.561007484257866	-1.20358273316705	-0.990884177269856	-0.598012680821982	-0.823462849246821	-0.530491422424772	0.305205570075035	0.573618467169983	0.110801747150906
L-alpha-amino acid transmembrane transport	-1.86271298325573	0.125515230493829	-0.885404156762898	-2.35693845827773	-1.06335017078219	-1.37338444433976	-2.0102061824262	-1.47094063091607	-2.66136112464789	3.11577069022865	3.98411408403869	3.78272031735324	0.80307128404859	0.26618474937437	-0.885860881081672	0.148058296374251	0.169381498284036	0.959878840756587
L-ascorbic acid binding	-1.03390623794874	-1.40176314676845	-0.191680517881057	0.743619649463487	0.783379678675204	1.30803921095011	0.849590002044879	0.618138398749371	2.21563721539608	-0.497695260060891	-1.37948625857289	-1.58651600502434	1.25189909224289	-1.05550050158439	2.72343372308653	-0.574524911764825	-0.942862654075336	-0.454189700811628
lamellipodium	-2.42755266475926	-2.84511032699728	-4.4030592754761	-0.0625909524534874	0.656737242342226	0.390217630330726	-3.33263159070897	-2.09910581210346	-1.62709401892144	-1.64554406506985	-1.25561148835662	0.03123590864644	0.826254358154529	-2.13651970373498	-1.20920567645161	3.30582049392061	3.16359370377746	2.98012334056886
late endosome	-0.120969035235589	0.41008118255972	0.220560672420319	-0.456275117100875	-0.112381757494449	0.734071215038146	0.285177183922783	0.310053222955652	-0.425733840404841	-1.55090251925868	-0.357363630852887	-0.253905052934727	-0.966645702865237	-0.275167121515445	-1.21913324872366	0.725981762934741	0.862636552577996	0.252531203837581
late endosome membrane	-0.46991604972104	-1.61466907881989	-1.39684942146463	-0.913252946666755	-0.638639002149034	0.176180600453321	-0.814893462512824	0.576348074309895	-0.481887171078695	-1.09290012390585	-1.0831239594404	0.0324595508018174	-0.585328888267286	0.279741123093955	-0.755814329167862	1.10368407429074	1.27641641229558	1.3922487510109
left/right pattern formation	0.399020394683443	0.403077135945932	0.25011854185053	1.31117045344915	1.45082060002034	1.55640932686049	-0.295938504991257	-0.133344895452113	-0.643087746013	-2.00502220527363	0.332200508319111	-0.170630641453832	-0.286726245904968	-0.636788843491227	0.118044452646001	-0.387974514640813	0.0316586865671077	-0.0104603795580342
lens development in camera-type eye	0.178472328423592	0.128376561473893	0.738375784279609	0.514862765221729	2.1189412040661	0.599579641632688	2.02010841264813	0.688098824406217	-0.65196128380265	-0.289932054258313	1.00853039852141	-1.70820049681477	-0.797559134266466	-2.05417526821191	-0.888393850455701	0.0225204190641391	-0.128834492209387	-0.465708227486301
ligand-dependent nuclear receptor transcription coactivator activity	-0.118175244489562	0.221775772022401	0.56800005684802	-0.681327991496422	-1.24102615709464	-1.46860283246488	-0.652099704351414	-0.676358860241612	-0.995673205332626	1.30810217618535	2.10688509701531	2.0627108822334	-0.897529126680437	0.379121871443064	-0.956672512772475	0.145955089269476	0.182958595140455	0.280578250298767
ligase activity	4.513210959488	1.04162260365848	2.53076931869712	1.56695022506301	1.12654681909355	1.40661799799879	0.997641970146091	1.08080507345598	2.33340496200127	2.49623908116696	2.3597429239264	2.51034926050881	0.95517043311237	-0.343059165013989	4.64761404236458	-4.37284670611825	-4.66106666645502	-3.8624111225868
lipid binding	3.87599301355506	2.41930364576426	2.16350214576348	0.885819476972928	1.05895681063909	1.24106722673291	1.37695100903356	1.65100737571679	1.52886552812143	0.497806039027281	-0.908118617498777	0.357408090515489	0.661775835959633	0.931205741138335	-1.98642843373552	-1.8472375666663	-2.30112814015247	-2.24735461041335
lipid biosynthetic process	-0.51457811937716	1.0888530541654	0.995286966393031	0.280019761424236	-0.251746098196119	0.34175781323341	2.08635017451094	0.827716204506223	1.71913114077017	1.11200357252502	1.80903033982225	1.09210952441308	-0.389618287709903	1.08055912476628	3.36631271726694	-1.94811772063929	-2.65775236002655	-2.2911790991834
lipid catabolic process	-1.07292427400136	-0.593042831662422	-0.103209341401865	-0.890379220669974	-0.831251382199121	0.137016153220046	-1.79856660059862	-0.676519685840205	-1.04247722820201	0.799854943619609	1.57689967793696	1.5040036211158	-1.70119191127068	-0.0627315432128263	-0.77245183777207	0.941018955736915	0.78986108821198	0.850884669064144
lipid metabolic process	1.52848996814605	1.28177361721955	-0.0659516990730108	0.291010067258091	0.827821351057778	-0.345070398566582	0.728622008844778	0.520437251091724	1.96514054082321	3.72785320986634	1.93395892190402	4.43144674195466	0.312989307455446	2.55316412628032	4.29764905639837	-3.58813051761396	-3.74443941567538	-3.63121991043781
lipid transport	4.45215024418841	3.56047525409694	1.43696340451547	1.15159225624753	0.966809916306912	1.71089555040212	0.121929410043578	1.71969496237692	1.66079401497727	1.15843631677095	0.710668451943758	2.1123420542042	1.86064171211832	0.477445482123646	0.478319497002821	-2.64110884207428	-4.12387388903809	-3.01771671829432
lipid transporter activity	2.60541326129683	2.80460870241661	0.492252636196459	2.92869243303337	3.83944437447556	3.10375191283787	-0.447535249985965	2.46466264934664	2.2048845930141	1.54224391817908	2.19331471379025	1.89380180760161	2.58302401640999	0.542871142564023	2.33328454844498	-3.51035885398552	-5.37470956498991	-4.28029692356397
lipoprotein metabolic process	7.40046831819393	4.11755412736153	4.42468329175975	1.40896186109429	1.28569491886831	2.78535418976823	3.94814658080017	3.225925989623	2.35890903261735	2.57330900972378	-0.631725226949411	1.79350208080723	-0.83057769104676	0.773011142855773	-2.6754922888316	-3.90550176503328	-5.47010540318243	-3.90224374861181
liver development	1.10355508343456	1.08896987856469	1.50938545521089	-0.0342062113766668	0.678918157802298	-0.664440898674531	0.904515222676627	-0.046866129535435	-0.237296819525656	0.636245999158431	0.185504159138042	0.116916753374664	0.337022319448684	1.36157820226332	1.61827162921446	-0.644931037159247	-1.58228780425641	-1.58814775526718
locomotory behavior	-1.38462227965942	-1.51170965560231	-0.932784036435452	-0.366470264150224	-0.817739381053259	-0.525504743117478	-1.88413971135941	-1.51857060321172	-0.908453274218329	-1.11025472740646	0.268700083458071	-1.07753478047942	-2.47013253594816	-0.110760592635036	-0.739548130256143	2.66385322987007	2.2727583877971	1.73403560313476
lyase activity	3.30705949162751	2.14810518511897	1.25437435303951	1.9012725241959	2.35699106496959	1.78545486053326	1.02906754504356	0.0379281533628613	0.650716050123829	0.891426916965722	1.21856934061732	1.337846593155	1.31291996037223	0.793817221276602	1.65618030520713	-2.59189136107468	-3.15389622490921	-3.39532326097905
lymph vessel development	-0.858905526580594	-0.65735399507641	-1.97162402048413	0.427412552420597	1.19781703557468	-0.46432222062015	-2.22255830018994	-2.0294639858731	-2.1076929993133	-1.33160502191922	-0.351961941985426	-1.08480602741175	-0.988539078533969	-1.14771283841953	-2.08218388264116	2.44650502575886	2.39672758835083	2.47348344086857
lymphangiogenesis	-0.575011471811848	-2.55922287978716	-2.65316175576182	-1.97549666478237	-0.882419656861303	-1.78768279951228	-4.99363731606478	-5.23262257311264	-5.82458691845555	-1.51145194239779	-0.854303952053132	0.507142201671697	0.519687606144382	-0.500170413868726	-4.16104247410025	5.39254851731331	5.10247521148557	4.59430708173678
lymphocyte chemotaxis	-2.77973331760845	-2.93292379239208	-3.20959607704585	-1.02187985401578	0.841488704252757	0.536179663468419	0.28052970329612	-2.08171200277615	0.816802615111344	2.8287591684279	1.73055456527108	0.719593466606582	-0.672446598021193	0.561192166464298	-0.232940385271923	0.155738995923303	0.677206197183286	0.749121276862914
lysosomal membrane	-0.708163355020718	-0.719382251333169	-1.47327547941767	-1.99816850008726	-1.9134847339449	-1.5994225172992	-0.378768253277677	-0.487765328365721	-0.952380780975053	0.267668523902772	-1.69725416953494	0.482790647064956	-1.35492274587979	-0.962000233448234	-1.45813890440083	1.99098334407428	2.33403201687221	2.02741648987515
lysosome	-1.8695506238049	-1.8015971201042	-1.01172513090654	-2.05964069205263	-0.470394031773431	-1.16680238589032	-3.02032265072372	-2.9410663780249	-3.88526828776762	-0.227596548928101	-1.32254797175767	2.44848636841805	-2.65078844988729	0.0371165889240105	-4.43641821363105	3.58865615985542	3.98582447384622	3.64930651441598
lysosome organization	0.578675487751034	0.0730981277164872	0.304091652495627	1.94628348404476	1.13745935446558	0.912420311080263	0.153607050437653	-0.114652087439042	0.208517150830864	0.000919624691682561	-1.54742446235973	-0.821082752416553	-0.305547150240397	-1.46948402383618	-0.187982880613861	0.110457058719878	-0.0411298884162698	-0.311475560009825
macrophage differentiation	-0.160080412392608	0.0122164363198853	-0.17562087397861	-1.27610302416193	-1.29232362934608	-2.93255827476979	-3.99903272492901	-3.83562755726568	-4.19701852135173	-0.156686835290636	2.22242149884503	2.67006408802909	0.234306429015002	-0.268167486193506	-0.258016287396412	2.20864265294917	1.86079067050616	2.36731851047376
magnesium ion binding	2.49982714483947	1.93661512900375	0.156421945774581	0.573368295909508	0.088464330759286	0.51029830062076	-1.21137591704734	-1.35720986864626	-0.252629677101147	0.601239037975271	1.8052270139823	2.24175769777318	1.72924572783153	0.236905415512082	2.70701151104631	-2.26195599523293	-1.65159773356709	-1.21592713572836
manganese ion binding	0.233037815935627	-0.490840938430086	-1.38468903581351	-0.865198576589658	-0.656435218694333	-1.26714030084133	-0.814385872985312	-0.559131741284372	-1.17584209386392	-0.507698420788358	-0.0535415065754549	1.18884822303414	0.10813707581888	0.392122423220455	0.263093828889979	0.620629124387557	0.924997621733148	0.865596180195566
mannosyl-oligosaccharide 1,2-alpha-mannosidase activity	0.147245233115996	-1.03621370941717	-0.229791683635171	0.965195430188904	0.918979814847479	0.79124584729061	0.369873983809287	-0.126883973868812	0.265056351930519	0.113399867720459	0.248862540221726	-0.200002056798919	-0.137898066974172	-0.749251844259215	0.944335669011772	-0.273679113013884	-0.148850665692191	-0.665629251855633
MAP kinase activity	-0.67526593697954	0.729770586553689	0.1057164936007	0.267188751248106	0.340199721191871	-0.434842926064697	-0.462510158718737	-0.894957941914725	-0.584037199184439	0.794646232894051	0.635640059092761	-0.252348430051053	0.721894314161524	-1.31014306077399	1.21516901425038	-0.273127513784843	-0.175803693638995	0.326586208630106
MAP kinase kinase kinase activity	-0.0841093030440574	0.279591253841172	-1.24107388780719	1.11334441408375	1.04592960818778	0.406640119413989	-0.462508404665721	-0.388143631306141	-1.0592997460487	-0.924402073726651	0.453673223652772	1.28940577917029	0.046004101493842	-0.712105854421907	-0.969143875497974	0.770740525084283	0.22136566443227	-0.0838819238209118
MAP kinase kinase kinase kinase activity	-0.112894135786356	0.74232301464362	-0.268531734490637	-1.02159791577426	-2.22750422248821	-1.60090835320482	-1.3286674473835	-0.599195286255316	-1.07840442841983	-1.19367243303691	-1.86378897866246	-0.305496787060589	-1.10659501692027	-0.55195340182433	-0.902673360854766	2.10269198967308	2.20536409098493	1.61957836277398
MAP kinase tyrosine/serine/threonine phosphatase activity	-3.16336146532396	-0.806896372571	-2.8755944931945	-0.976417651791659	0.335442396894042	-0.212635326887588	-1.31382629852444	-1.6534115290839	-2.78871168020549	-0.44009811694718	-0.155914752418866	0.125752580247634	0.533057080687091	-0.285779723087611	-1.41637926329068	2.67580354319862	2.06051818050288	1.9891063849149
MAPK cascade	-0.994021900070988	0.740045254707694	-0.807657636794262	-0.229049730697641	-0.690581916330423	-1.02234906820889	-1.6558324496803	-1.60129164209921	-2.10484420500775	-1.09226991023146	-0.849524220062635	0.279514883227481	-0.155214046127338	-1.47783661780006	-0.000810522481084146	1.80949149143061	1.87762107094613	1.59139275109333
maturation of LSU-rRNA	2.73733837640787	1.41989781926835	1.26254154812853	0.458249065973704	0.245875545510369	1.14194284846604	-0.172418902672189	0.0856628655130402	1.67595063010616	1.61047586501544	2.18293611095281	2.06002717116105	0.790832588328222	-1.03182737975655	2.96285925493559	-2.91115031722023	-2.71996072629325	-1.96331543232963
maturation of SSU-rRNA	1.2533761163997	0.337978449437192	0.923710389961908	0.378392647119729	-0.262112549474893	0.664889108115648	0.425909558047037	-0.00106121359078623	2.56247678593836	1.64305224785342	1.95244177990868	1.94269638550071	-0.041740672680901	2.2291093484758	2.81801380985577	-2.88353729180979	-2.40110236123888	-2.36128471155753
maturation of SSU-rRNA from tricistronic rRNA transcript (SSU-rRNA, 5.8S rRNA, LSU-rRNA)	3.47773543921555	1.928396398874	1.5434817834467	1.56820534519838	0.178989790222391	1.50160820987141	0.125107581388563	-0.169183878594711	2.31048170357782	2.11736943594427	2.15874110535303	2.13444207897214	-0.115046316475205	0.764521401845342	2.66481466148592	-3.35887049794067	-3.04604096420763	-3.21169129802534
mediator complex	0.585682606704008	0.545867171161126	0.510648834168386	-0.196164991437843	0.251201578502993	0.44053792700085	0.354119589382463	1.19964416726042	1.19961143723777	1.20718710409582	-2.0194552243447	-1.80996775520553	-0.742863353536413	-0.318715859966263	0.469763373177053	-0.236922430214479	-0.37327764209106	-0.388314343110965
meiotic cell cycle	0.0982161025157268	0.67131612227939	1.6944773669295	-0.138794301959457	-0.15699491075873	-0.480205783836052	1.7049153346301	0.00572566723903101	-0.204841727671891	-1.24430315398658	0.570193789479462	-0.338551143548677	0.789819902157396	-0.586546823601776	-1.28051779584893	0.0160881711107821	-0.298972849134031	0.00576189349861048
melanocyte differentiation	-0.566697667793387	-0.531107405437315	0.358377401254241	-2.16182518551701	-1.37959131760851	-2.05051728169295	-0.927950893730788	-2.85278114326881	-2.66688093488167	-0.0127102123440062	-1.18964850949238	0.32032673477798	-1.01576631607414	-0.291412460985667	-1.01847959218259	2.37275731134186	2.29033284795521	2.40859279468002
melanosome transport	0.622543165904881	0.135182353105381	0.381064316714304	0.40796753513218	0.0148133395505967	1.11450082201425	-0.523061201164399	-0.88976497748877	-0.85076138075744	-1.38256991425965	-1.69678268532911	0.144510822351554	-0.683566378952097	-1.75570750959417	0.968859389280985	0.495887566837396	0.597749225275547	0.780500267009772
membrane	-3.83642616434979	-4.93375618369137	-10.2173969989125	-3.42579590359842	0.739291328601583	-3.27065778015164	-8.8380911391257	-6.70142534803973	-7.17406658829087	6.27757422972026	-0.491720502796957	4.74442758766292	2.89931596009218	0.523516407095676	3.8616049093808	3.8937330726716	3.84724848149887	4.80852087090177
membrane coat	2.25806349875848	-1.37684666321781	-0.561059018412007	-0.32767576022298	-0.17131975540203	-0.916012323100861	-0.51808049644951	-0.663256572586506	0.152278255638889	0.180588810787512	-0.771377914789493	-0.774160169492292	0.108491508892633	0.646673895895563	3.34182102137444	-0.706803422120851	-0.094881701463595	0.113796626832174
membrane depolarization during action potential	-0.338419999798606	1.51602011082745	0.848898469278579	-0.584323487267602	-2.25414981325248	-2.20042786487315	-1.28955569507554	-0.231220220443495	-0.311324920877323	-0.089192546993188	0.92500954674925	1.21956497454464	-2.16165029812345	0.235324802112328	1.92168267615572	0.518770296608238	0.354432731340404	0.179194106076668
membrane fusion	-0.671854721087652	-0.978576903396506	0.330742146070561	-0.573185941607079	-0.886792474067125	-1.45931345691773	-1.35542374457464	-1.12513445309621	-1.26438609025172	-0.365891447886177	1.02531071971224	-0.381492345720017	-0.657821647359465	0.300827035863233	0.871701369168402	0.67144312020778	1.39379194634259	0.990717493384396
membrane raft	-2.87158611780378	-2.52567944829929	-2.86578363991689	-2.75591643816315	-1.55801471534866	-1.03101392762004	-1.48018976831132	-0.988410015305521	-1.96631516905093	-0.803034978897244	0.142909014794922	0.566102604193072	-2.89379316473837	-0.53085472491538	-1.33966202070336	3.85481801751761	3.20991528058785	2.76827815462141
metabolic process	5.84383341655202	3.21648940494313	4.64503959158223	2.65574224726102	2.42933012442466	2.46749255172711	4.40820764407492	3.49614281925341	4.73781810037293	4.5976499876432	0.0860623620272576	-0.116932626741274	4.06683859847105	5.65407559847128	2.88352326463906	-7.78743351019175	-7.49352558175784	-7.31168759170761
metal ion binding	-0.156918654819931	2.45852028085024	0.150660421050916	1.36064784485016	1.19363519417929	0.856999413347698	0.219220190019889	1.28596662024804	-1.77441087892757	-0.0571400160754507	0.827410967589868	-0.00125149860583178	-1.15775407886248	-0.91808386637197	-4.54729734083982	0.644818876929857	0.0433004909908155	0.220792609515692
metal ion transmembrane transporter activity	0.468389245845057	-0.482662546161635	-0.500251165700529	0.268096254248803	0.865150296845667	0.0602416291477978	1.07050959113111	0.937096870269427	1.57127990440612	1.71406074884759	-1.7435554528299	-0.610213907005892	0.730845716532811	-0.0589416587432738	2.23639826791019	-0.762707405590431	-1.04758853667139	-1.58876777729133
metal ion transport	0.869725901532127	-0.404076075176285	0.213128212035638	-0.298017194794688	0.288143429593126	-0.145502045751542	1.40743097996035	0.834191933713817	0.994446507252419	2.38294132244544	-1.47069114619642	-0.530028031612625	0.869786280656169	0.00497130787980376	1.51602262730241	-1.03159070736674	-0.955983181633237	-1.3665475614621
metalloaminopeptidase activity	-0.522472860490688	-0.235956651938652	0.267936791818626	0.100100438452842	0.645225139166464	0.801745486690166	-0.404861873684611	0.407286120557739	-0.384179125348545	-0.73942100937886	1.24067066685347	-0.494411475976742	-1.7690373131358	-0.527323455617594	-0.326465703709342	0.31246937073333	0.222283723296372	0.459485419732586
metallocarboxypeptidase activity	-2.10752829245018	-0.220901589546011	-2.65772464708036	0.0744003639703573	0.0891952222168843	0.294673325285359	-0.0316191902929773	2.06280380546857	-0.560597256280056	3.17891823766795	-0.702541948803665	1.21897172845216	0.676512622622633	0.442617423391631	-0.429603243982744	-1.17270772351586	0.504222075310581	-0.339465054575904
metalloendopeptidase activity	0.710337002229477	-0.667737070642635	-1.65344360107057	1.49613918367946	1.38379887509377	1.66256828768199	-2.88837565887013	-2.92113251353753	-2.79573699132694	-0.062896865103462	0.520998117815642	-0.177860844467581	-0.0187949558493537	-0.869040531695297	-1.14912537984621	1.51734402365843	1.05915668030346	1.3865376101129
metallopeptidase activity	-2.50562024994811	-1.34025035027345	-3.55307445850643	1.64194853425814	1.48949635916182	0.543791662255615	-2.63976398514402	-1.46937306780378	-3.11217980018128	0.530361802435777	-0.304136069068346	1.23112897771095	-0.697989116022374	-0.886647826503034	-1.95555234375142	2.02219790283997	1.91233981316256	2.14548896336426
methylation	5.83078343049215	4.3761072431393	5.07899652673836	0.979416255358268	0.0755986262900709	1.4232208179659	5.09247329406545	3.13635353668949	3.33879594996289	2.45683735729969	3.10054625655182	2.76898427563405	-1.48230388511184	-1.23278130287548	2.51392916048727	-5.78142693595999	-5.23762403919472	-5.41459938964171
methyltransferase activity	5.59618297223746	3.8926013820795	4.41507893382279	0.332184094247134	-0.619259389577688	0.822763982578523	3.4889626031288	1.67131113283878	1.95621401620623	2.85947044344755	4.06986893853075	3.42726878720651	-1.94545481040733	-1.88247182915338	2.43102264142333	-4.84256132169821	-4.2343649608207	-4.19408795585028
microtubule	-1.22820962049958	-1.48507024318817	-0.488303859885652	-0.152035453013611	0.0987175683060571	-1.48596985274	0.307531297683175	-1.23238480161525	-0.690407532577018	-0.750400820461272	0.601073436524347	0.176081217386763	-1.0298642864848	-0.017147065140639	0.656344871259237	1.29205928483462	0.882235172557253	0.584477995001139
microtubule associated complex	0.357115651429433	-0.319567265932176	-0.350075045759252	-0.225084821852862	-0.0701890142905703	0.186769628604724	-0.413596485699991	0.46980066663362	0.078525109945012	0.065304839245134	0.723370654829891	0.174076545595171	1.52880646808997	1.28848177165737	0.181857224725784	-0.740721138746832	-0.731743929451549	-0.114801190132994
microtubule binding	-1.30040230053817	-0.523879697378338	0.267532313690232	0.00423554688084189	-1.10647723712243	-2.76562575310064	-0.744321229121107	-3.6176538299551	-2.62904069429017	-0.311417975008646	1.97936025629745	1.3635098064878	-2.15398121833147	0.20041571345989	-0.853766291768295	2.21807368666769	1.85054078539444	1.50706346515132
microtubule cytoskeleton	-0.423981287123463	0.475185259690157	0.15518688408575	-1.13339687533201	-1.96534238859492	-0.726589535607547	-0.545869133060416	-0.581688177237322	0.5160673596003	-0.189882710691547	-0.0506435466634662	-1.05769387384791	-0.506159776670753	-0.36274003918587	-0.294683605591196	1.4339644842399	0.751265554173078	0.677918832646127
microtubule cytoskeleton organization	-1.21481585614605	0.918395046111403	1.06418198538267	-1.69117954671533	-2.75396123884828	-1.59398551767957	0.640504446873237	-1.11047938517451	-0.801514018516834	0.285621404644251	1.96047596034425	0.438754884456732	-1.836666031604	0.0948897053370291	-0.214154339644499	1.00465034966456	0.7278162685257	0.696886374597067
microtubule motor activity	-1.18081298557227	-0.103610969780408	0.0464704282236329	-0.0646256277549809	-1.49743179019307	-2.13376642881724	1.54911457485793	-2.35812675473493	-1.68375593320258	-1.69713561866981	1.77095417369661	1.14475320294155	-0.308272817750874	1.9654000324268	-0.835959273928212	1.39767217452378	0.619508323423537	0.449251094698526
microtubule organizing center	-0.65533846337534	0.0595657724186925	1.96691292926268	0.0516949153590657	-0.391261644827043	-1.18848037860542	0.828797905757834	1.46349582200159	0.357052935215373	-1.90115033361101	-1.62951451342112	-0.184602441955355	0.0183844858508361	-0.739597989478191	-1.08334794375492	0.486918066017847	0.554588471057773	0.290267865209632
microtubule-based movement	-0.723394583608705	0.299388583840157	0.474052932127079	0.515752913873056	-0.941316457586777	-2.00343243918084	1.96284172969695	-2.2835832666647	-1.20227833205937	-1.60248780339068	1.71025471630289	1.12240057094287	-0.364382500967766	1.76194577954491	-0.506350806187132	0.743011650934501	0.128972919812051	0.0261511935323661
microtubule-based process	-1.16545729865126	-2.11635650608489	-1.14215551196423	-1.26432667369302	-0.117943201436914	-0.42967892290979	0.552796591595525	-0.784192801417962	0.132214297838469	-0.5049132219811	-0.761915082764799	-0.640630409302557	-0.17274315972733	-0.382326342079149	1.3223406181753	0.915235284194814	0.797115814946876	1.10596988642342
midbody	-0.411979061517795	2.13156669460371	1.59331043911811	-0.0442385797406793	-0.855415778413025	-1.01042687039435	-0.369334079059415	0.238426986845976	0.179360317960328	-1.40542789365627	-0.818296500352958	0.905664269462064	-0.863467867169225	0.771850319942728	-2.93867307967723	0.72169360566981	0.536035981228957	0.465145877544188
midbrain development	-1.41430779417433	-0.472713258549149	-1.04426085846139	-0.134227134307145	-0.842533854564408	0.237742152489164	-1.33701035008733	-1.19635719934705	-2.49853461585567	0.21694387271635	0.334456278117032	0.514190257143578	-1.04104743592833	-0.950934450746649	-2.53787866727943	1.72848828721353	1.75613656227313	2.19659263831751
miRNA mediated inhibition of translation	-0.0980984509918747	0.466591116229039	0.165005883969423	-0.0399184624552831	-0.0922960205283193	-0.0908014069775044	-0.455017428756061	-0.747025987616779	-1.07236114413314	-1.97706207667128	-1.02258714675408	-0.722688510527896	0.106521140476381	-0.38900954510485	0.366358043081474	0.705995130281793	0.996537247455562	0.865037834039441
mismatch repair	1.80526270823512	1.06471698561386	2.0731073844542	-1.16620793882819	-0.137991651236329	-1.21467866591545	1.88254609568584	0.669827475942576	-0.335020546115161	1.20550339197184	1.17274098018866	0.0306320821110596	-0.921736938446235	-1.76144893788797	-0.45664877515589	-0.450927912684392	-0.56090541834165	-0.68841368386346
mitochondrial electron transport, cytochrome c to oxygen	0.831768885993764	0.409634969772195	0.899986959609926	-0.290949814379751	-1.12834121036851	-0.134735964705756	1.00723709116454	0.73122530036513	1.7584181084928	0.982000798141098	-1.68066210398902	-0.334410922732075	2.24875787228242	1.26907781892798	2.96852003956703	-1.6282192992871	-1.53610362335507	-1.56228315959898
mitochondrial electron transport, NADH to ubiquinone	1.63764699680294	1.33316798259761	1.24468594257293	1.19815515777505	0.315250510975137	0.812975065030537	0.821902689250683	1.46929718084554	2.5720593862094	0.77062512968497	0.519064670624456	0.496061371329611	1.64157422859096	2.30264014933865	2.05319396559117	-2.93023262379139	-2.63677577601233	-2.98781405662607
mitochondrial electron transport, ubiquinol to cytochrome c	1.63449101577525	0.132280595122153	0.38933436659558	1.31582138013133	0.242522469814839	0.968485622442165	0.958551439941689	1.29528311556441	2.27554818552996	0.292966440964406	1.12662932865959	1.04795632661614	1.98352760939324	1.54086989973077	2.18531478539412	-3.17561812078052	-2.5057966237852	-2.10773835053706
mitochondrial fission	-0.526262794676992	-0.878661540273032	-0.0561391508948229	-1.22411708087043	-1.58734930732371	-0.432156974488711	-2.17452133904966	-1.68709678768397	-1.67568203708189	0.535379761498223	1.23153475702556	-0.483914313145589	-1.043467457596	-1.58598967378617	1.12464717164932	1.37185614601766	1.98666090958908	1.1578619633644
mitochondrial fusion	-0.64696943280809	-1.39116549662449	-1.27288734862909	-0.913509622989302	-0.73389405296301	-0.689268048696092	-0.690044732724845	-0.261598283641487	0.335423104010773	0.361355214366582	0.0597909570432837	1.04836565809366	0.950245768865743	0.856529085660986	0.58945878528726	-0.0566070225051302	0.292791274271411	0.565314520956577
mitochondrial inner membrane	5.53149416564302	3.17667443791197	3.825399526304	1.76298169456732	2.02484954814538	3.59108247063375	3.6531062562298	3.53693105724925	5.76157302511038	3.89074074995957	1.81386613483994	1.80063141875088	4.27922246007631	2.90519953162275	6.28650384755935	-8.55049040570367	-7.83050174981746	-7.66301906423104
mitochondrial intermembrane space	1.03446251227235	0.077836095861895	0.745883833206307	0.256659039043286	0.362282210959384	1.36199894947255	0.809928905594007	0.563175104081002	2.73269916990299	1.23738682390095	0.0223260125273716	1.79079022783659	1.66059077756038	0.348243176762598	2.45619296864131	-2.24128313073056	-2.51706630668956	-2.26996839542798
mitochondrial large ribosomal subunit	2.76032170902866	1.34304543188055	1.30173792640369	0.455522684895368	-0.977494946223118	1.0026273282198	0.717601212738921	1.0683289991344	3.26631662488551	-0.243536319174702	-0.560740120103187	1.05443723764596	2.19482089051288	1.9303415391507	5.28813712703054	-3.53516407441678	-3.37408842404562	-2.57672613215474
mitochondrial matrix	3.97473776758507	2.07923009411322	3.18010025523446	0.558602914058728	1.13590195108423	1.28051739716048	2.37671093170796	2.38458979061668	2.84739976122928	2.13019580679457	1.68436398086536	1.69054045041138	0.619347596334638	0.544692025507143	2.44684113430556	-5.0567014028248	-4.04902864793408	-3.67354197444131
mitochondrial membrane	0.342814964716112	-0.176143918788086	0.715289285398067	-0.330723937901615	-0.0610633256925961	-0.698972229431577	-1.47659679248715	-0.137304876029468	0.479437837574315	0.977915388867433	1.06777103712719	1.75331519565747	1.54842520070413	2.78836092584295	2.26768368142503	-1.6534368860421	-0.934378291968994	-1.53371038032068
mitochondrial outer membrane	-0.140831775287414	-0.67583769002917	0.333641699485157	-0.431080771368759	0.136464502057134	-0.233914988204667	-0.161118177323862	1.04590450827392	1.06194098108904	1.47071757984014	0.665459941962042	1.71647193621124	1.18978005294173	0.245941511224811	1.68982064036067	-1.60135370679783	-1.17278307651037	-0.993721339571107
mitochondrial proton-transporting ATP synthase complex, coupling factor F(o)	1.31799279344148	1.19551778365214	0.596794588645209	0.943538050986188	0.952630785075825	0.984693305050368	1.85994751357145	1.62533243374058	2.41303247369114	0.503163206895285	0.534458362888462	-0.157233447721466	3.35038575379295	1.71581971794196	0.95062672966898	-2.98812131727915	-2.38752122301883	-2.96199774511287
mitochondrial respiratory chain complex I	1.95127261069074	1.08880020575327	1.67234300779645	1.11199006689291	-0.257652813226077	0.661580642245742	1.84084519340264	2.03234602957355	4.94525979266665	0.642128427547445	-0.778683730063735	0.276894911629685	4.42968207498689	4.13874201212553	3.27785726535046	-4.08216350836865	-4.33056018553805	-3.89487889984714
mitochondrial respiratory chain complex IV	0.796152854809389	0.820116388432824	1.00404739314252	-1.25871586146848	-1.74549493377597	-1.01158809746908	0.444367055702162	0.164930648312877	1.09004758688973	1.22410507859501	-2.10675497673619	0.0966910016113676	2.01254128422123	1.36684404532887	2.14232473209102	-0.947540811790804	-0.763470935117294	-0.969725899733863
mitochondrial small ribosomal subunit	1.69177679698116	0.444843651690949	1.10897180274978	1.01088156445109	-1.40230048143212	-0.391596011678885	0.488009923324315	1.13022358020549	2.03851320088957	0.351572868115355	0.172746398489913	1.3626918599779	0.678206940820631	1.7855932189914	3.17087518798472	-2.43714396289915	-1.95559590431986	-1.95150200980292
mitochondrial translation	2.15624080630652	0.277326024471746	1.29531173214436	0.0235169689910867	0.13892698336672	0.00972872833246115	0.657896126953146	1.44062807382542	2.04871808095149	0.574610426898008	-0.0438215527735075	1.40793537677747	-0.0298745149829348	1.07439810105756	2.1228305112032	-2.05239499535865	-1.87172440098389	-2.07333104829698
mitochondrial transport	1.18613091692219	1.24057421184251	3.33580194983622	1.19495593376462	1.46963506016691	2.00239336791201	2.50755176028997	2.32149043986576	1.93473572671878	3.82997178885964	1.64701722344399	0.714382667915719	0.119489512234325	0.608340277010235	1.93786710915018	-4.31812415196461	-3.96262347339835	-3.37723986125505
mitochondrion	9.13807085059246	3.71774508815758	6.64089048654633	1.9809387627151	2.35452038770655	4.17111405814719	5.35559401112203	6.12676296240311	8.91399475327556	4.02384734591942	2.20388382413247	2.99789013443754	6.42187130054707	5.38975656250222	11.1442659979502	-12.5854512516841	-12.1851920131338	-11.4150691838402
mitochondrion organization	2.13252520619223	0.603345739823952	1.06691220626178	-0.387921560015525	1.0986017056765	0.409249838699258	0.549954154538885	0.436960580028205	0.274014107326829	1.46454144881492	1.05903212369915	1.00660512412979	0.911383539452878	0.78578529547971	1.96434546117922	-2.22441554565825	-1.74957346965269	-1.95770422528558
mitophagy	0.253190882803923	1.35115383033038	0.924058044413304	0.724660466656203	-0.34884012202805	0.330694636142443	1.33666166563753	1.60590934818643	1.32030548084883	-0.756076306166852	-1.38783304937573	-0.640170300252802	-0.832518125710073	-1.60766236018436	-1.67506253326401	0.278331766417597	-0.0266242818173979	-0.410411540661363
mitotic cell cycle	-0.157867569957562	-0.469159048114435	1.32343537247226	-1.87199962909182	-1.43625744221153	-0.0122714246805731	2.75941745030247	-1.22196193266809	-1.65114582634881	-1.14450850889424	1.2377293217566	0.136351389778708	-0.358904068644713	1.23100110727489	-0.296935811609073	0.0748868194842505	0.64093732375479	0.0327262971238374
mitotic sister chromatid cohesion	0.266131109282015	0.124936588943433	0.606606169893692	-0.193196364637961	-1.06592924040311	-0.347543287261215	0.388600799241173	-0.922206781450822	-0.0915517785007329	-0.0443824803165211	-0.242080381611843	-0.519462328658946	-0.794640922885382	-0.482545565955472	-0.93313396239738	0.579317445730228	0.683972149398863	0.659612513808925
mitotic spindle	-0.630637588107223	0.655412423971876	0.8044097625742	-0.0593382770537986	-0.91671907937907	-0.529459394798573	1.36422632644521	-0.396674527923196	-1.32911882755196	-0.142030232030465	0.790975402037716	0.741880473864848	-0.224551510369622	0.678092001677182	0.617729255287834	0.359363536528064	-0.0487750240375773	-1.01196277081137
mitotic spindle assembly	-0.623001341406454	-0.25024755098547	1.13570122076211	-0.345905535427472	-1.25992957462661	-0.656207954266216	0.792658467079937	-0.0858330003864065	-2.06152903668969	-0.195615795933195	1.0820959044428	0.29557468635983	0.263893342239124	-1.45988919682566	-0.357295294093721	0.462416118468669	0.736118749029626	0.467768588841865
mitotic spindle assembly checkpoint	0.0554322638754126	0.831134082023587	1.85293147682344	-0.233186562426247	-1.7476990408737	-0.364632545447885	1.2566927780488	-0.185306472399167	-1.38982128370819	-0.916223255844555	0.297426415246755	-0.0119057535213764	-0.992916241541552	0.591983568667172	0.71993401090855	-0.158258507323229	0.158687448412063	0.0382892213867398
molecular_function	1.744684700868	-0.145002566772239	-0.681645109800342	1.17689567607623	1.72330876118247	2.21504623699573	3.1442130852761	2.91559567943969	4.59025044082052	0.468798478796575	-2.13204090597043	-1.05175028947067	-0.0347832781731364	1.53330075130525	3.28499928898706	-3.31993032358658	-2.5916176582462	-3.07604330370271
monocarboxylic acid transmembrane transporter activity	1.16348228113616	1.65916667477236	1.67264122184306	1.51724276122901	2.46330014219707	1.95889565582425	2.82175762719738	3.19169312342507	0.861758074231008	4.64249103884553	3.37888735572187	2.15391480641412	2.01159251684982	2.14040319256014	1.58160133198855	-4.82538495045008	-5.12063022667049	-4.72219945022148
monocarboxylic acid transport	1.16348228113616	1.65916667477236	1.67264122184306	1.51724276122901	2.46330014219707	1.95889565582425	2.82175762719738	3.19169312342507	0.861758074231008	4.64249103884553	3.37888735572187	2.15391480641412	2.01159251684982	2.14040319256014	1.58160133198855	-4.82538495045008	-5.12063022667049	-4.72219945022148
monocyte chemotaxis	-2.77973331760845	-2.93292379239208	-3.20959607704585	-1.02187985401578	0.841488704252757	0.536179663468419	0.28052970329612	-2.08171200277615	0.816802615111344	2.8287591684279	1.73055456527108	0.719593466606582	-0.672446598021193	0.561192166464298	-0.232940385271923	0.155738995923303	0.677206197183286	0.749121276862914
monooxygenase activity	3.23826728890932	6.34960075566986	6.66882460174383	6.30151155630855	6.11333856181069	5.1659797556189	7.50936211742567	7.62820253598143	6.38300973501914	4.6172464093653	2.08319884429252	0.0956659545880308	4.98574029263605	3.21107734929629	-1.74018884798953	-8.66220897632108	-10.4809014674148	-10.387002704504
motor activity	-1.3612017975796	0.715970099750402	-0.356384199365568	-0.473771049251934	-1.33330967787427	-2.92721103037268	-1.61999869358964	-5.28927324885763	-3.41594096974055	-2.22287880563015	2.98744882950972	1.55800717213902	-1.03115790143082	2.35579616670527	-1.5382332859732	2.76449761290394	1.81151257069256	2.17056915665394
motor neuron axon guidance	-0.559287601084853	-0.657898886126838	-1.02478643142317	0.551785596336531	2.1601119079884	0.311646486859391	-0.0667971732332015	-1.02322812732904	-0.493857905053369	0.391855204970219	-0.942991668030994	-0.939490433500567	-1.38438536670833	-2.04832851480906	-0.404678564624499	1.23222923950072	0.64564434913531	0.859300397121155
mRNA 3'-UTR binding	-0.0929654005362689	0.7347238021208	0.537892152825115	0.131796400078118	0.967551239410195	1.15082854354309	-0.279345020959809	-0.228126308594939	-1.05152862470603	0.317491885138862	-0.149778303254675	-0.441248714657715	0.10526603690843	0.162735216279389	-0.871937959673257	0.16472903568859	-0.493027151577013	0.186801527316037
mRNA binding	-0.000651410315368655	0.388337313105055	0.643760795365965	0.279915436249602	-1.55516919244964	-0.513424066361863	-0.565630496587677	0.0654684618452836	1.90437207471207	-1.73196649888955	1.23805984239989	0.482630216766301	-0.758601282326477	0.136568730147875	2.30369552731731	-0.634331044747782	-0.254319562241238	-0.309874136950699
mRNA export from nucleus	0.21788785643121	-0.0755336606871934	1.06437173336732	-0.663424641173641	-0.335246326055154	0.41551233990199	0.0662089323121479	0.0666515360624988	0.769522285524667	0.85091891718239	-0.82548127463843	-0.897029387063598	0.354305628191697	-0.17702389416191	2.00650911872195	-0.669340093398128	-0.517856414446702	-0.382333277111072
mRNA polyadenylation	1.89352317197733	1.63362649583906	1.49142898221085	0.289095844969402	0.57327171112249	-0.145961173886924	0.157364413981022	0.75401941807865	0.394399688633692	-1.47561178281679	1.19662916368267	0.673835986894473	-0.548275717529571	-1.57194972235821	0.606802619682747	-0.913870365065968	-0.80583640097341	-0.586272501510456
mRNA processing	1.47112156528004	0.675367969282571	0.87912037882103	-0.603419634827873	-1.01424735773506	-0.470038060947054	0.161513205332998	-0.222156423802117	2.69873757995231	-1.93121468589856	-0.224260807820055	0.45755202025326	0.134812715959316	-0.578392828334268	2.60953609576592	-0.919597380125441	-0.558359519813781	-0.51199681963507
mRNA splicing, via spliceosome	1.31555040720513	-0.757658450215933	1.3783756965296	-0.361286225027359	-1.44091391414717	0.867779004432078	-0.599191711273896	-1.40221557256377	2.71826407377313	-0.884743069699522	-0.637987689101559	-1.05340631956135	0.0320860009774586	1.2438629296282	3.33071663763061	-0.896402316495482	-0.624265512463881	-0.460809387677974
mRNA transport	-0.459093167488383	-0.133034617728191	0.0211034986444811	0.156231876285153	-0.904855973530462	0.0672284071139545	0.0438395840975327	-0.396554054511931	1.84014376552629	0.220614983726513	-1.43570113594112	-0.849412944538879	-0.117494376330734	0.906914292173052	1.58465169523038	-0.539272398157071	-0.0429823810504867	-0.0550760892582944
multicellular organism development	-1.79677926745531	-1.13649654009789	-4.4163758833535	-0.26582534885986	0.667598955550971	-1.33238340780274	-5.55618062419938	-3.70359904322192	-5.56056663386292	-2.09256560874533	-3.51535507300446	-3.00752559592805	-1.93324692211356	-3.74798148556019	-3.20144189396023	6.26420561077736	6.28642745314888	5.85143427658953
muscle contraction	-1.57512899637445	-2.00435440243333	-0.929015727790312	1.37063315955741	2.03412265781073	0.0687745394207691	0.158707865037924	1.1089120800147	2.11553188177603	-1.04329718666909	-0.780033200249826	-2.09571782084417	1.05504827980758	0.949915988546904	1.57443892434213	-0.800921401293161	-0.167109920932646	-0.346740087530938
muscle fiber development	0.112977808502597	-0.851864585754583	-0.403825897422618	1.02615418076405	1.53246022290302	0.323236641013131	0.118896607501202	-0.403806627424875	-0.349730192891919	-2.72937211976903	-0.59137014790707	-1.33924627826999	0.0209125905357804	0.670304269464351	-1.34971572065785	1.09847728660226	0.829406907902029	0.22735845484574
muscle organ development	-0.00693866721932263	0.817792815512081	0.749547362384752	2.44652909140695	2.1372255143939	2.15139503065532	-1.27129703131388	-0.190544509226631	-1.66844406349929	-0.717632098212826	0.721721507571473	-0.53683394417721	-1.45065083169878	-1.49768293725101	-2.3554609617533	0.412441034162394	0.482816145422457	0.181270130193615
MyD88-dependent toll-like receptor signaling pathway	-4.73436229917857	-2.37642992659587	-3.6317006156874	-4.15464047761722	-3.94325909332346	-2.85366555929268	-3.10262848518658	-4.28327465419034	-4.25730776824026	-0.105866923944789	2.88512365996407	3.39501752110547	-0.411569422917422	0.707772529727629	0.0600313489278454	3.62545221792647	3.7365743304177	4.17024941255811
myelination	1.70873766657578	2.9577430558862	0.471475273456997	-1.82575696036413	-0.53758937929018	-0.931444122506285	0.409789650001107	0.0709164924689502	-0.763041202760815	-0.227737608072445	-0.0613051088926761	0.0883850860722085	-0.295413593518086	-0.680906624132497	0.50109322982188	-0.0178961622797339	-0.0912682275364298	-0.19634566604718
myeloid cell development	-2.18607001901696	-1.83682386050557	-2.31709247503111	-1.52171286759728	-1.89338863990323	-3.20651099362463	-3.42200043923799	-3.4199778168001	-3.02903458580949	-0.944372663494164	0.673824317638771	1.2521820999376	-0.0681574689230413	-0.424345434726139	-0.668456818065533	3.40139732428095	3.23391825808273	3.56253702864283
myeloid cell differentiation	-1.18409799914101	-1.91542991427738	-1.90598006277991	-1.51159708058701	-1.62556001952015	-2.54445222380352	-3.23939167570866	-3.58045067252602	-3.14335447366309	0.982448120786969	0.558183004017769	0.711288479986973	-1.24662515296777	-0.103044140943329	-0.0287476723037586	2.89523333004684	2.68719478438335	3.08471990315555
myofibril assembly	-0.644210989748956	-0.0176477290239791	0.800904616526644	1.78277643041434	1.86274180688847	0.354120292724004	-1.06256807025126	-0.173180780680851	-0.920503761230611	-0.560672868429838	-0.605489419397518	-1.29126679858058	1.02010798408263	1.46210076618703	0.818749002475454	0.283080598236981	-0.317742155724181	-1.0414973779398
myosin complex	-1.00505137343125	-0.00522815098853987	-1.240294263728	-0.561846128377312	-0.724946843856095	-1.70850830609711	-3.95527014192131	-4.46842496523908	-2.45544899713469	-2.30741770372274	0.980598592835099	1.04233282084584	-0.0209172219310669	1.71102496729869	-1.00569441019583	2.54315337417766	2.23452985190418	2.72550538947275
N-acetyltransferase activity	0.635039393500252	0.671858169815619	0.585967185869	1.00525801573784	0.823545130685728	1.80640096721928	1.87811122221488	2.771521763598	0.882761141992078	0.584451785615693	0.447878607788471	-0.0123969224852491	0.849708442541781	-1.37682357906475	1.4172350035416	-1.95529988491152	-1.89724660823862	-2.01084411456357
N-glycan processing	-0.0120432609728381	-1.17567944885242	-0.285163065989992	0.742823824629722	0.655424743687592	0.666014997033356	0.144218382206859	-0.221408176678098	0.45575723239916	-0.161486703721584	0.0546037736750978	-0.107851029697359	-0.171647377452803	-0.964847026678269	1.26212798152461	-0.10363386378283	0.0657154393687558	-0.48936069752267
NAD binding	4.40604967734253	0.946143628755148	1.63038212799043	-0.17145454557179	0.421409564552033	1.1310400459727	0.437644699688293	0.400776535720461	0.74660797753677	-0.527026362915817	-0.317685529299814	-0.577620633482212	1.08677994318971	0.304310915324926	0.755387035950697	-1.40720663378893	-1.54912075686911	-1.45361412586173
NAD biosynthetic process	2.04573023568019	2.57037351474429	3.14811592262335	1.30282049347178	1.38356889651317	1.18070264116015	2.06548366734728	2.08127238337708	1.95151764681866	2.88109998168699	1.03019874330846	0.623147478971291	0.761213051242494	-0.236352603091442	0.831738223725205	-3.84461531790696	-3.49480898513107	-2.97635710033912
NAD-dependent histone deacetylase activity (H3-K14 specific)	-0.893805427909046	-1.32798315698099	-0.742540170644773	1.19373942068069	-1.2978851940244	-1.00041591849833	-1.58771237247189	-1.08632388289984	-2.0471198489706	-1.58656959447179	-1.31089438444996	-0.123294411882216	-0.734241688839468	-0.112504070640593	-0.889432432058703	2.22254509302683	1.94391401725491	1.93386060582965
NAD+ ADP-ribosyltransferase activity	-1.48689530474263	-1.67416859353489	-0.731696309282581	-0.869479257589187	-1.51911715622006	-1.05629342844492	-1.42338391142399	-2.28227409564849	-2.50966690592675	-1.6791070849786	-1.86582243792101	-0.198663231270458	-2.23805797949476	-0.934509325307252	-2.4230311249112	3.19375971318605	3.44386350628559	3.58207109525877
NAD+ binding	1.88424008414466	1.2540540633415	1.35247676103757	1.41400441812325	0.729574087473356	0.767697475946291	1.43327913060987	2.33778778382706	1.09999912006996	0.651992520668977	-0.800795354226303	-2.01757348988986	-0.180149464434561	-1.21151860119825	-1.80842238195657	-1.14461941739119	-0.863354639343295	-0.842410701794552
NAD+ kinase activity	-0.437230781953622	-1.54347187660261	-0.869050039417507	-1.05366503728069	-0.799974105213092	-1.27514659072495	-0.886919126370982	-0.880799196309835	-1.04842949385532	0.286839515336552	0.337696064030774	-1.73843908333397	-0.152157713786771	-0.0860450797173056	0.160665444417014	1.63460486809664	1.51979506678431	1.02820416063894
NADH dehydrogenase (ubiquinone) activity	1.05492575229319	1.20044277805712	1.51550370193946	0.00599696602334025	-0.767923129998834	0.111961829573609	0.538851678935723	1.13952790065944	3.90957932513365	-0.0230615666716536	0.537797134689655	1.47156367971848	2.67755889073482	6.29787916860673	3.43242890807012	-3.27023494320405	-3.14017579475248	-4.11655712822669
NADP binding	1.57692616654276	-0.217584262257666	1.0652924044534	0.885581761863939	1.53978513235797	1.6494440314476	1.28108744802364	0.932112888603994	2.38955081849871	2.37260874960132	0.790373993820124	0.263077059168733	0.521945729883902	2.57169652756363	3.19717620860092	-3.1636373186717	-3.34740008253209	-2.99289370313618
negative chemotaxis	-0.958729056022864	-0.17900669811671	-1.82095838970104	-0.822637371071767	-0.601374985665561	-0.606568815475798	-1.99507609078772	-1.26923753394878	-2.21097043238974	-0.328436291677714	-0.36078519498425	0.253037959697873	-0.0813502104004251	-0.144285389509055	-2.26829123612099	2.73188055887356	1.91152507082149	1.57128389610166
negative regulation of angiogenesis	-1.02453445167371	-1.81387075239434	-0.777711119511456	-0.188476084344405	-0.832406669277336	-1.23099041113677	-1.94927558478167	-2.12515379297112	-1.35225790087288	-1.64252250409177	-0.286392272687392	-0.348221694515866	-1.82489194651067	-2.08816246082726	-1.70745920705841	2.71442291654261	2.83371217374623	3.10144441212151
negative regulation of apoptotic process	-1.420201620862	-1.24199418524834	-0.455405553092015	-1.79323137920287	-0.120831952706064	0.459899609854617	-0.21108165359988	-0.76062336664481	-0.518937346980327	1.85507802703271	0.482649138725414	0.032510334091827	-2.39700692070323	-0.438196442487269	-1.44002558682523	1.23535815399888	1.47823201281269	0.657966149401783
negative regulation of BMP signaling pathway	-1.34595951467743	-0.229457706356242	-1.03704226906252	-1.6733850956307	-1.90968993917302	-2.39559948024005	-0.908007697690181	-1.0095398282777	-1.30514733852936	-1.52247367960131	-0.369431195187513	-1.30155931599304	-0.0799832291866123	-0.207356258400165	-2.96433437023838	2.80156697899085	2.39861096564737	2.96392353033883
negative regulation of canonical Wnt signaling pathway	-0.799203122501339	0.446331550843544	-0.480343447591371	-1.07206907953913	-0.0998569847883029	-0.367789591207537	-1.33001612545515	-0.2760978327563	-1.54217862495658	-1.92865825134085	0.605852109198114	-1.04041501001783	-1.89918944619384	-0.739117661699138	-2.52566701825998	2.58900441413056	1.81867457468855	1.74084314632578
negative regulation of catalytic activity	-1.56324418579387	-1.82512111447994	-2.85626434273963	0.951279478366151	1.03880889786421	1.23661585641201	-2.70941658287664	-3.43567263072149	-2.81570586512768	-0.559291731646083	0.242733807985162	0.216451668762118	0.348951800427187	1.08060294193029	-2.65216158537503	2.07843301235045	2.19660570590665	2.15054697685069
negative regulation of cell migration	-1.16600126380108	-1.07358318951581	-2.56289677166493	-2.1302984684024	-0.75903514101198	-1.04668738654018	-1.34397478495339	-1.24130020094757	-1.47358252216578	-1.66087782085877	0.614495283439446	1.03015790485556	-1.37182149197606	-2.65528668934665	-2.19824250552655	2.86120196691266	2.60514470642916	3.09671014335309
negative regulation of cell proliferation	-0.674071640933492	-1.88737099920279	0.035445239993666	1.53289846491597	1.47448911119105	0.883016561982838	-0.165457147132395	-1.39341734242493	-1.23123614100859	0.756679420147567	-0.144205340555798	-0.418969848667619	-2.04530844376892	-1.25651653202619	-3.6380448281313	1.50038004235856	1.25657179399662	1.28019896716254
negative regulation of endopeptidase activity	5.19484547171952	2.6372971231664	2.71989466808086	3.8839475031391	5.20851414213069	3.98824403054661	5.85576277637706	3.24989603842335	0.884248279939454	2.51303640769694	1.11753525875196	0.281056849880118	1.58017437997021	2.9921663112179	-3.65693711813683	-3.37674754740049	-6.408875732264	-6.18634775467031
negative regulation of insulin receptor signaling pathway	0.136383539838569	1.03826282574971	-0.443943992631987	-0.0611246796156251	0.424251968101321	1.0545599323804	0.214703699171632	-0.281356371547179	-1.8177748869323	1.92260479795614	0.48740896925808	-1.31558494444864	0.153697064766997	-0.722454205980055	-4.10930557786556	0.972727976212226	0.685001101874743	0.307573431103464
negative regulation of JAK-STAT cascade	-0.40976194763016	1.14328308199674	-0.337026839839293	0.528223756613017	0.740152697465535	0.948984161913909	-1.28687506886621	-1.48718875348715	-3.28005073475436	0.816323982794183	1.77728115826794	-1.92792674569452	0.872275260136253	-1.92507613779663	-2.22223620263281	1.26361521377823	1.13234973031642	0.881864571584425
negative regulation of neuron apoptotic process	0.685807530092095	0.173210138004535	0.883916783441536	-1.43173328090469	-0.0546991565246033	0.479369350928689	0.49931602287677	0.684707471036655	1.31726628586361	-1.42392283044286	-0.686270508092505	0.507837356562793	0.412050840651395	-0.861804616505673	-0.420345683233683	-0.258419684541026	-0.156322431438628	0.134974598493211
negative regulation of nucleic acid-templated transcription	-1.0421328953508	-0.0420138110394507	-0.283648609731807	-0.16234276775467	0.403160163284449	0.830973581881805	-0.55992891618407	0.86680099879107	-0.0475754776568515	0.686519973192175	-0.197695630623505	-1.15478128600802	0.0961929666552585	-0.00371722369513903	0.55404099360049	0.115326389143572	-0.0441466464709431	-0.193868823754269
negative regulation of protein kinase activity	-1.50424550701987	0.289113352892592	-1.25774927504857	-1.2613037612043	-0.446645740641872	-0.152399854374955	-1.86509426323004	-2.00904299239821	-2.92878205182541	-0.198513939097014	2.69366492189484	-0.477132355142846	1.05148296246785	-1.65415887018539	-2.56133563784766	2.40144430631157	1.93181380431682	1.60637548903368
negative regulation of Ras protein signal transduction	-1.02923341824187	-0.190225817588246	-0.0432290133005866	-1.99097003910871	-1.6821022878338	-3.53855535643055	-1.48597729859525	-1.95284531378774	-1.09964438519406	0.471865560044869	-0.949503244257888	0.174132220617794	-1.54569184480429	-2.20650654347752	-2.41405333366577	2.98966764371059	2.86624824405722	2.75096576092109
negative regulation of TOR signaling	0.0780494711216063	0.920564377805458	0.255562604780054	-0.699839159868214	-0.12961846291392	-0.614572240453609	-0.703545861957217	0.215419041556174	-0.582199796293712	-1.62364194741282	-1.39573880369629	-1.88939011235133	-1.01641908824047	-1.69840547921937	-1.88807767518059	1.97632054325422	1.862431589499	1.12946729725539
negative regulation of transcription from RNA polymerase II promoter	-2.22191977264922	-2.17310137709688	-1.74815004570602	-0.401077070809105	0.136757890380143	0.706969894998168	-1.86710111671057	-3.23563071792831	-2.95030660411289	-1.3325787312577	-0.774587606413533	0.479266849532721	-1.85447473342001	-0.192331164753991	-0.484256807582415	2.98194881526363	2.71905364296796	2.31426343184418
negative regulation of transcription, DNA-templated	-1.94288744403127	-0.875238393399549	-1.13028407611231	-0.883494312551186	-0.676593045917604	-0.678855720343967	-2.82205998246304	-2.07810028089027	-1.43744234424888	-1.27743167555121	0.29479913473592	0.32421709666001	-1.90053435395414	-1.05713229763768	-2.26997069094018	2.44672389765995	2.92652894467023	3.04402599334031
negative regulation of transforming growth factor beta receptor signaling pathway	-1.34343018638155	-0.650603612895649	-0.932373896337178	-1.20008909922436	-0.0495483303586926	-0.942632930096992	0.280505035689711	-0.145804155306486	0.242061098375296	-2.27011441684691	0.121271373124637	-0.828436523123086	-0.0986188550202608	0.150298414718305	-1.76987463130164	1.35065744645848	1.20349244934248	1.63038266099564
negative regulation of translation	0.461266231148202	0.705724182251977	0.264212853684834	0.644902980246205	0.695394584149466	-0.318864177852341	0.729924079282934	-0.119996451063327	0.0272163020999789	-1.29638057398964	0.512830415860112	-0.0232559903438896	-1.69178533120908	-0.593505321719745	-0.371743318420054	0.281766034598654	-0.00648377828197131	0.0605575387026684
negative regulation of Wnt signaling pathway	-0.994391775322927	1.07578024454731	-0.817770746271871	-0.281948142414252	-0.231953532335106	-0.999394595676167	-1.96373431470795	-0.367653263197781	-2.3095243740978	-0.212376338397954	0.798459359225528	-0.200086841308851	-1.80607693532868	-2.0174267252519	-1.67528254367641	1.81930086186867	1.91874072857519	1.86806708696112
nervous system development	-0.963893772904193	-0.00950910639423407	-3.58091985158044	-0.956574214452557	-0.0514268706730382	-1.50738997385051	-2.99598575135917	-3.56073360185351	-2.46331595985092	0.282924320406959	-1.92625769719528	0.148104081420629	-1.23513083455951	-1.4595688956886	-2.2993191676047	3.38567275969229	3.57535378427136	3.23271376805669
neural crest cell development	0.239538344420333	-0.745244794500979	-0.132187648461344	1.50717509509983	1.64328677745894	1.31807435908702	-0.181630578272522	-1.26329738048236	-0.33074649780914	0.669635439211845	-0.00369917426862042	-0.0784592768659054	-0.563928243177326	0.596974840840346	0.347313260811087	-0.382239793712113	-0.44794159481893	-0.365053646561205
neural crest cell migration	0.21114627677997	0.128622520353433	-0.332367617819424	0.0997910436169928	0.866841770790947	-0.609700194940682	-1.79893713408109	-2.5539237448447	-2.53963246745927	1.35353403762229	0.688339577468372	-0.258654715427448	-1.1266526764564	-0.366078023631781	-1.76429741018415	1.59711681296146	1.32895180162221	1.04339583840742
neural retina development	1.43400690042491	-0.386869001087732	1.0415300941006	2.25852889592588	0.746686886561804	1.2890782775941	0.697629887575964	0.635042561136475	1.05075224327622	-1.1188303420296	-0.234866825174808	0.381465630065039	-2.65177082887547	-1.94465604034393	-0.502220053902922	-0.318013804059699	-0.426895853704739	-0.190325878693808
neural tube formation	0.474888728392502	-0.589983055671192	-1.19548313505689	1.81234306848659	2.98173341823072	2.65725227189191	-1.1510425342752	-1.72072745803153	-1.21907564350476	-1.27858930733657	-2.53760107048371	-1.71396163788914	-1.16170949252612	1.77661389367199	-1.06935390463067	1.0885138253696	0.644785745956181	0.440529384879102
neurogenesis	-0.114124345411934	0.355787581331751	-0.281491065873049	-0.906574971071704	-0.090234314129513	0.448971713850532	0.596307852326371	-0.344988799041462	-1.4276185195181	0.862233195179247	0.99903553993977	-0.0936746308640107	0.781519395372103	0.236099044609446	-0.583399511924125	-0.237951615437059	0.382929437150946	-0.29268000188368
neuromast development	-1.99802814457928	-1.61026402926024	-2.39391627006696	-0.927737236322791	-0.713751979653739	-1.35747868247416	-3.97257898640509	-3.44754129666108	-3.67804611757914	1.43931147171793	1.29901290117865	0.55915996567348	0.913974357905662	0.81518257290046	1.43245147631183	1.97678448274243	1.77771308261636	2.21903297715434
neuromuscular junction development	0.352931842442494	-1.52830225266843	0.418368738345807	1.20494656045012	1.42187869190932	0.782701817252148	0.137236418834276	0.665528333459903	0.565572546870711	-0.753608577254716	-1.91689100270274	-1.1687298034047	1.89882776316069	0.348634851183069	1.81313411316079	-1.12481917493831	-0.265127988739816	-0.70056339842313
neuron development	-1.43924274934162	1.03883526282045	2.41599134634554	3.1230980604732	2.74328474954746	3.40233516557388	2.09759209494808	2.23464153899495	1.88067556173542	-0.910542680964263	0.697349990017157	0.00169907278642591	0.868921186672792	0.142917770634623	-1.42101399382316	-1.73009628992616	-2.31624163692551	-2.95747411744185
neuron differentiation	-2.44866908932493	-1.68577482677455	-1.55196358442944	-2.21538527903522	-2.07056316307565	-1.98726850822569	-1.88030207952062	-1.96360880338542	-2.81597654617365	-0.762366466552328	-0.925553833850622	-0.328798813870726	-1.47129866049207	-0.809319057646481	-1.24943857933769	3.54550164360203	3.73861393546176	3.19623419104346
neuron migration	0.303022585276733	-1.98304357972795	-0.972837012939454	0.927742483920937	1.07309704019657	0.0352816545931042	-2.86043170771343	-1.61851318270777	-2.12522559660818	-0.395226391442136	-1.60998152199831	0.0154958724224441	0.958008036617998	-0.519775461279999	-1.37154657645921	1.66014221580829	1.36445921747156	1.86267405460751
neuron projection	-0.959969688088526	1.17126346291372	0.949753845179097	0.671089707014842	0.0515561820814985	0.831114378182992	0.0878607897148995	-0.936343720531996	-0.332311261462112	1.09976380360686	1.12966951886614	0.00306012619889554	1.29984118958124	-0.814278114917864	-1.44395196700028	0.539233134540173	-0.44733828428432	-0.96948763389685
neuron projection development	0.181542836087026	-0.102258552158036	-2.34399198833961	1.10967242120679	0.193905952992884	0.743234468824698	-1.37483908748879	-1.40901223300734	-2.2329683860556	0.564776002223584	0.169999984245845	0.858822203915612	0.312045984298121	-0.573482243411958	-1.74712534872239	1.17251797055187	0.870231640393276	0.876254268665862
neuron projection morphogenesis	-1.09551214877851	1.21163296725745	0.469850945850325	-0.493064463308852	-1.22003096113971	-0.558727509114705	0.343984374625843	0.170307461835459	0.159201176790925	-0.481320242912643	0.123131829754627	0.191953289022128	-0.203934776169705	-0.313370636735458	-1.40376875677878	0.182577888090596	0.696305949752743	0.545932810924686
neuron projection regeneration	8.32602958447254	3.90658239453799	3.83249839948492	2.4164348693333	2.47120277978224	3.82674339326533	2.95537544922214	3.00960812873598	1.8290047499956	1.748940093178	-0.51068806780497	1.54695305778448	-0.992479228454296	0.417700648766893	-2.15978241738735	-4.12613683642673	-5.42359997441891	-3.80293380401082
neuropeptide signaling pathway	0.0719277861736065	-0.343309947194793	0.223973525706953	-1.84655823823576	-1.43393015769701	-2.0835697510498	-0.101448094674084	-1.1710380909695	-2.04255809908972	-0.327769635897444	-0.98566241863968	-0.326624912431526	-0.0920314919142372	-0.851654238796968	-0.848791393911152	1.71460619882556	1.59619387295855	1.99877241326525
neurotransmitter transport	-0.770410277911186	-0.48397186857597	0.505801800201811	1.01654304054084	0.725768810638768	0.860001091362179	0.196367816884818	0.120295223126824	0.27238802809171	1.88304382567177	-0.123879171668644	-0.560644609227482	-0.14593917821069	-1.07286890881211	1.10680140711076	-1.09602041550861	-0.589801302223424	-0.0805569687118965
neurotransmitter:sodium symporter activity	-0.517274590462535	0.152549230848515	0.490381353397525	0.564892978315099	1.14311010267918	0.953139690728415	0.564604306039599	0.361399118066303	0.203992807985488	2.41779455666526	0.415960970095235	0.212533400889567	-0.584483520977859	-0.898828510946213	0.882464247588208	-1.53909835053226	-0.941674464954912	-0.487284617949581
neutrophil chemotaxis	-3.09049984481794	-3.79782739942688	-3.80165571399439	-2.11535367810569	1.0362598774009	-0.653535094305717	-1.78489745189504	-3.79053126501272	-1.92083858373759	2.55446214066559	2.39418029520055	0.890845626084713	0.0301060490270439	-0.129156644189085	0.122902917010287	1.7537257457987	1.88251923767404	2.26132361261983
neutrophil differentiation	0.542550565515043	0.341156519382706	-0.596685687877393	-1.14497503452948	-0.61159009655909	-1.12086265664111	-2.98212301248805	-3.12693304448261	-2.73922398778739	-1.23058375470996	1.4299036232864	2.24040473055291	-0.118680526142412	0.607590973532155	-0.43000697149725	1.36679244267022	1.2496917498823	1.8666694900634
NLS-bearing protein import into nucleus	1.2591613470909	0.347710192392944	0.541469180843628	-0.0179444469164524	-0.37939783397714	-0.25037675277713	-0.550645756998739	-1.30403695901026	-0.671399378302964	2.5871887902209	2.75465379568007	0.84901811314867	-0.640541493520546	-0.121118235406569	2.20870232162044	-1.26867778518908	-0.830544208233818	-0.880426470873573
non-canonical Wnt signaling pathway	1.74583457890165	1.69227105721226	0.360325066351233	4.6791135569436	5.5326477096799	4.77450948009637	1.01637814977902	0.543092680482866	-0.129295444764704	-0.894965591382395	-0.517791764182594	-1.16276889368581	0.565600883133708	-0.187544067980206	-0.420311525442939	-1.8527951217134	-2.80117319835724	-2.27862042626539
non-membrane spanning protein tyrosine kinase activity	-4.27337390366978	-2.28336521327709	-3.30639219813825	-4.04706284921601	-3.67816401824864	-3.64839802544531	-5.52681286390266	-4.90290353641327	-5.49154564672269	0.963168147125919	2.75220441473404	4.03727226518584	0.169630045390585	-0.579373329405517	-1.5722379404453	4.62697956971039	4.42431736184877	4.91937926416139
Notch signaling pathway	-1.94772514234119	-1.64274401864035	-3.3987305381165	-2.02662047504185	-0.41490159289097	-1.43710444226127	-2.06660306665258	-1.17972822335946	-3.41237050460902	-2.26829908859265	-3.50007779595372	-1.26640265296329	-2.27657856327516	-2.51937277784434	-2.797060596109	5.04398765531477	4.85754060633902	4.27335943608091
notochord development	-0.731960874153084	-1.88394783332782	-4.21928758287248	3.18881398981119	3.59386467075724	1.63729495481047	-2.83401584440851	-2.61523375753066	-2.84323453884745	-1.99766391600271	-2.82742731632073	-3.48284396679854	1.39388796718953	1.02207708571198	-0.790774530390041	2.11129180518045	2.12358654237814	2.07017270418844
nuclear chromatin	-1.71808443840784	-0.622631924695497	0.324083805373949	-0.0652546067436527	0.786612007855436	-0.17419008710645	2.2170625219033	-0.476627103559824	-0.569263873398852	-0.169235275527117	-0.125824316728262	0.0804101674017916	-2.69633618459798	1.25909886198621	-1.47125918353996	0.50757920725927	0.518934708507773	0.366841382688881
nuclear envelope	-0.183086024912545	0.477722629156854	0.537722688808577	0.5065868922968	1.28787764040962	0.482048678320431	-0.0986975056243322	-0.282469899900337	0.48741005439384	-1.04444817462686	-0.929103140582547	-0.116810159071067	1.81737168500957	-0.301919335352466	-0.479972580162237	-0.0580498955741896	-0.301572242804503	-0.352188317342352
nuclear localization sequence binding	1.27100193482242	-0.107262707577673	0.367744703998507	1.07927638147021	0.550352090372025	0.350684034198425	-0.57461356689879	-1.67790631511699	-0.977503488890413	2.24022399292973	2.86311166109975	1.128061183452	-1.07392311386221	-0.587341678817838	2.31722174559378	-1.20169497954825	-1.09161934336395	-0.802514811551562
nuclear membrane	0.85927105140704	0.49062902361259	0.960345688435042	0.694611912702441	0.815673120143216	0.655141889276313	0.332962087940908	-0.0632733191022012	0.882872604145399	1.06307574370373	-0.285411264862267	-0.230749904116587	-0.432000894548864	0.225041351045871	1.96011604846806	-0.883054095844935	-1.46438302523981	-1.26584008048507
nuclear pore	1.65909090951597	0.11247306902373	1.0578267029985	0.268212221681375	-0.731365899703366	-0.583204520316619	-0.246384893499598	-0.745209698284884	-0.476980914740898	1.29014913982272	0.735930603277981	-0.0138089810352275	0.116770543631668	-0.410607538401012	2.43629734970491	-1.2275116644379	-0.47180126810501	-0.430467816417362
nuclear speck	-0.138601546409856	0.886820817245352	0.839652965218346	0.419060009055623	-1.14414847565728	-0.494145471536249	-0.142326344187592	0.0670421426933206	1.99436190543698	-1.94274015913706	-2.00268826033744	-1.00363547937698	-0.362761422079699	-0.223152296719942	0.792312939400676	0.0510269484146274	0.595878446041211	0.274125076970971
nuclear-transcribed mRNA catabolic process	0.378477704583445	0.482444039324671	0.835568766581843	0.272781447890922	-0.0316778249295155	0.243623152474826	0.836472167189868	0.304639146312887	1.41795860056436	-0.936936105598933	-1.11155376521346	-0.163189452461193	0.481193221671777	0.619745386422209	1.43049500341802	-1.05564262819138	-0.945244812510086	-0.394927697640588
nuclear-transcribed mRNA catabolic process, nonsense-mediated decay	0.274753606245338	0.274530679476386	0.24889554539257	0.744383702495546	-0.0531875805819124	-0.0290769182430945	0.201352063033651	0.36323114329637	1.68348908261817	-1.26874246614335	-1.15122200829993	-0.850175546399948	-1.37055680307097	-0.713104740853521	1.00976938969195	-0.0901272292421804	0.112353179426886	0.0956780934634279
nuclease activity	2.84445910776494	2.08471375080587	3.08661425612337	-0.328155333341514	1.17018812343427	1.17854053662945	2.61118312044124	0.773890730745465	1.40341758800731	-0.872904139028812	-2.17767965687945	-1.39298987498356	0.319749430103192	0.0710231632941294	0.384624409408832	-1.73950013793063	-1.31460001802883	-1.77779066834961
nucleic acid binding	2.8084550111614	2.99746834486191	4.99271083788312	2.7243545832028	0.600184906649982	2.70489420587449	3.99465169992684	4.94895789958109	5.1510712615338	-9.64436815809888	-2.46935734177646	-7.37767416214254	-1.21240748481595	-4.85820444206821	-1.30743380236551	-0.521239020108088	0.0886792202202084	-0.921514538343272
nucleic acid phosphodiester bond hydrolysis	3.2386858175407	2.41170509147566	4.0180443600269	-0.544030825748216	-0.689558160298651	-0.285207574218423	2.90715648616174	0.517760529342472	0.775936026943967	-0.348674654901406	-0.70387074129309	-0.674788867422053	-0.107798942499891	-0.624218506889512	0.740851708866563	-1.55889163254211	-1.42850905512166	-1.65064285094341
nucleobase-containing compound metabolic process	0.523852504784759	0.224364719381436	2.13046044983248	0.647956645264831	-0.366147594357644	-1.12030591474937	1.01616146513957	0.239187763711711	0.477683588782827	0.159351702489579	0.583961332476301	0.0956778475567964	0.568899569321079	1.69058932249923	0.714714301328285	-1.59946588741355	-1.01940862694439	-0.806100668040092
nucleocytoplasmic transporter activity	1.8662961477698	0.750913224986973	1.41282921563357	-0.982609523728876	-1.14371381740998	-0.6496590672229	-0.0434727431257397	-0.387902945599505	-0.763449234176701	0.781241493810896	1.56492687377439	0.319431280546226	-0.685785837884811	-1.05724332205582	1.18551137357638	-0.372814310228031	-0.215705746522281	-0.345251260842708
nucleolus	6.01955319946783	2.18155052278474	2.58170270180331	0.872656319756719	0.470095676701669	1.98763875266269	1.39980717294843	0.766418749819087	5.57883417205886	5.15727698474467	6.73558516344157	5.99267466023736	0.187406939595346	0.211502242999653	7.42640232013694	-7.58280994421292	-7.23606654160217	-6.35223951122905
nucleophagy	0.344493931065573	0.700879621880234	0.559839434537134	0.0394971811738325	-0.750217508851156	0.49303252343072	0.157353395240487	0.522729678585445	0.731889372099673	-0.535045889196925	-1.14672139989837	-1.38433859737859	-0.948712689935407	-1.14157795650448	-0.628243337543448	0.609563762037034	0.719906396560521	-0.00853734507693811
nucleoplasm	0.693423925800898	0.722343124899677	0.819852008166093	1.17372595075806	0.103952131605083	-0.455448729390394	0.803898811564594	-0.743256819411187	0.35249404732916	0.105967409046073	0.274443617875816	0.561893640027495	0.119384612886084	-2.29075689047792	2.46108443528899	-1.17917975906936	-0.599141906993687	-0.434278076566307
nucleoside diphosphate kinase activity	1.11408066263641	1.23138922789921	1.97926725021935	1.09786092746469	0.139970182702015	0.11995881899155	1.5538343775523	1.13595000204529	1.39672803162986	0.101254320571689	0.996478943948647	-0.426591806342791	0.446390889476737	0.962079410620693	-0.493814743319039	-2.10158233037881	-1.69582013258005	-1.06791246208855
nucleoside diphosphate phosphorylation	1.11408066263641	1.23138922789921	1.97926725021935	1.09786092746469	0.139970182702015	0.11995881899155	1.5538343775523	1.13595000204529	1.39672803162986	0.101254320571689	0.996478943948647	-0.426591806342791	0.446390889476737	0.962079410620693	-0.493814743319039	-2.10158233037881	-1.69582013258005	-1.06791246208855
nucleoside metabolic process	1.83042460401774	-0.0821591203552569	0.837591899306777	0.535632771338479	2.13630300878815	0.543019013073699	0.856453901707164	1.08550945419202	1.43096527936605	4.60134207668941	0.741126741018879	1.95501335430989	-0.813093213984859	0.84201110969527	1.65081560278259	-3.22047042443254	-2.80053960420692	-2.21026083233513
nucleosomal DNA binding	-0.519533298664494	0.302283884996246	1.75450048467887	-0.710976257929208	-0.843692580350999	-0.196690816840505	3.47699665484609	-1.30284103430426	-0.642141639953905	0.544734017206647	2.90286279205762	1.47189151568645	-1.26437588260482	-2.08953233823519	-1.99834008989498	-0.0922041656913936	0.258908263919973	-0.419654761378571
nucleosome	-5.27586154193263	-2.84169173132105	4.05425271790635	0.313776556184304	0.759350036753609	2.7485568904645	5.07128248697036	-0.637398934693126	-1.45688549398296	-1.52859619767156	2.61103144945708	-0.998286965441798	-2.65131510733836	-0.566271976954128	-2.33401761210741	1.61854065725851	0.0676488313451994	-0.480711128523656
nucleosome assembly	-2.21495000693011	-0.650992097486352	4.07253921272922	-0.804135759097054	-1.09783068060378	0.869776884261631	4.40715257414021	-1.07143620217218	-1.0067209592075	-0.170689838569381	4.03461716387654	-0.432863084423344	-2.66707404874194	-1.98089757123339	-2.52150366528225	0.952107371095151	0.276342008214551	-0.543843329880988
nucleotide binding	-0.125312991001005	-1.18081882389995	-1.79997264513357	-2.81894920833271	-1.83975998541759	-3.71875406433925	-4.73208288834517	-7.14976798963732	-5.41849064230473	1.17207527388641	4.2545492667918	4.09148610605317	-2.52077337138197	-3.23887380579211	1.53226830025821	3.00652166790759	3.49146337126741	4.14789625138508
nucleotide biosynthetic process	1.28242618389397	0.562236986949793	1.40382638324717	-1.53450374985275	-0.0540071872261865	-0.0392968949402163	1.88261665650183	0.951795360339509	0.884679313652015	1.91300183285785	0.376984005801922	0.179883141531325	-0.372726986670312	1.73135816918608	2.51997478315805	-2.62440521077372	-1.57321146183251	-1.4552220122862
nucleotide phosphorylation	-0.744557932808164	-0.483495627600451	0.729580501650721	0.832031486865135	-0.215464580406341	-1.13305393143688	-0.00717600824427982	0.106695649230909	0.272056701305251	1.60872945202938	-0.39347136074926	0.314158978348173	-0.81936113476526	-0.0773215303078532	0.611139110504673	-0.558718884507366	-0.0864854207978533	0.122099329425347
nucleotide-excision repair	1.52271185149556	0.979332330994861	2.35417866342567	1.40634474584074	0.87844001663206	0.896405391437877	1.25750070462174	1.3682708712124	1.94609512408535	-1.98437048017431	-1.82464740884596	-2.31644689203517	-1.07980621162126	0.685053446727256	0.724988999235245	-1.40126566864757	-0.524064535821127	-1.09577923164508
nucleotidyltransferase activity	3.1990500391811	1.33151239662547	1.3210140660256	0.224210499606523	0.421936096234509	0.0449683792068398	1.93945078206568	0.29239921423359	0.614202850992366	-0.500779773010364	1.22297459521299	0.241110072922185	0.0580280541610798	-0.706106349893491	3.17510307408552	-2.36787423433868	-1.68449858486944	-1.73309731017737
nucleus	0.202605172202894	1.63740064107945	3.95431899565675	0.0557070369399208	-1.27738837158994	1.0723706484765	2.3546289422785	-2.93099448161022	-1.27448040771321	-4.31698717784396	0.597560767466885	-2.44964702618102	-6.99930196340757	-5.16901060003688	-4.35340348731794	3.13964175212664	3.45515014371653	2.4802248534098
O-acyltransferase activity	4.08321508311999	4.23112907599451	3.9144088783261	1.66459450676901	2.41661914897126	1.0334132266412	2.40988613235146	3.01224290810199	1.6159880961296	2.28184939505387	3.31791289289454	1.20536771989634	-0.0903987052391273	1.50216867757139	1.20501218206873	-4.54598619459462	-4.86742979611462	-5.06468731710248
oligosaccharide metabolic process	0.801729829333435	1.05739981650143	2.24311406570388	0.0928178595782772	0.15766721487546	0.400159652945115	-0.374659163977939	0.132053268852657	1.16134000668907	-0.969378687229198	0.616837352693466	0.488548077077386	0.695180671679574	-0.00809685933402192	1.95865695162843	-1.13029911987353	-1.36076106901398	-1.13239902697579
one-carbon metabolic process	2.32459591327037	0.624490090368062	0.648981928454525	0.950084859068218	1.27570123571439	2.2441536504814	1.24452655042165	0.959893640789989	1.70098461030693	1.23184843027507	3.05840009444958	1.43622160811344	0.11901891961699	1.46551554689042	3.40394199739297	-4.08194557861031	-3.08543337523802	-2.92608777397475
organic anion transmembrane transporter activity	1.13352564345154	1.15367285832988	1.20887970617385	0.350046864308119	0.420319452064073	0.045279101407787	1.70056009817881	1.9625710110055	2.63305614217626	1.32864285562568	0.949891558341132	0.647902802905864	1.30018837449426	1.18028350332242	-0.159565953942594	-2.46229761968395	-2.19859248173651	-2.37427026953184
organic anion transport	1.29861712493738	1.35203829157048	1.25099092995519	0.481364386450083	0.298602269569486	0.0916818491319269	1.69046998279089	2.00913801915487	2.82139018920695	1.43223278383235	0.0360303855740776	0.716405716656607	1.42229093502855	1.41778959850266	-0.217880029340088	-2.65129196389862	-2.13007953348209	-2.38737461778435
ossification	0.286367149432888	-0.268675121856185	0.18467830166432	-0.856158259446377	-0.520386752696374	-0.196502994197903	-0.288066112329058	-0.794718696265584	-0.347264927341299	2.34861775528997	0.616078634910867	0.120641286060448	0.784329075011756	0.487120638569353	0.237564020515313	-0.172370797167494	-0.40179741069829	-0.305078004569942
otic vesicle development	0.254864221427717	-0.0380861917695147	-0.285030320991045	-1.28913428879278	-0.298072823800821	-0.417358452806483	-0.971316129362815	-1.11328672248879	-0.663597310977244	-1.21282493517026	-1.05601291788613	-0.718069000037976	-1.49623265375073	-0.991124296708182	-0.954134123945353	1.70637505786268	1.66672382599395	1.70534276413482
otolith development	-1.09062576469617	-0.81110313231134	-2.08561395227567	0.354694606959442	-0.144979325328797	0.530650606968476	-1.72987162211327	-0.988057745294158	-0.810802804959541	-0.900240160313352	-0.230863087106274	0.640183424058111	0.203416563655742	-0.17889088771263	-0.61765413034402	1.24169219575078	1.09691078629423	1.28416214025852
oxidation-reduction process	7.36997829871299	6.39653735256693	8.45660547073826	7.25027494925989	7.04307368413083	7.68370983436986	9.31178334773265	9.31810539385254	11.4641228767153	6.35931674587764	1.97160045050296	1.94926640559752	6.84164701432208	8.90660210869959	4.74496909410818	-14.5599215842668	-15.7846828958808	-15.8612152158262
oxidoreductase activity	7.48113062177025	6.59186248318491	8.20202731351343	7.0945553596217	6.80386978063384	6.89928227790931	8.32404525409298	8.5288949754428	10.388193382522	5.73387586117673	1.52834384197664	2.53562392229091	6.06799171610224	7.27988387721303	3.3666960450191	-13.1618521719159	-14.2378858546774	-14.9217685080568
oxidoreductase activity, acting on paired donors, with incorporation or reduction of molecular oxygen	2.17170304874544	5.76649811330409	6.21015683965633	6.37112212686355	6.1914069117414	6.13245756438	7.68995316507651	8.17799566073556	7.79418022021863	3.39579381685176	0.60093166460542	-1.12309514869356	5.11737932564372	2.53904604555913	-1.09245907851986	-8.24745064557962	-10.2724110180232	-10.063614606617
oxidoreductase activity, acting on paired donors, with incorporation or reduction of molecular oxygen, reduced flavin or flavoprotein as one donor, and incorporation of one atom of oxygen	4.09900248229847	4.0350887480413	5.1450437008963	3.81951756724389	3.17898157897399	2.91258480190169	5.21393335794764	4.1311612013461	5.09109083437974	0.969862187639123	-1.48674403570045	-0.364827766757065	1.7648076006829	2.11686203702423	-0.675621545383173	-5.0563067658548	-5.97944162159472	-6.17584144764048
oxidoreductase activity, acting on single donors with incorporation of molecular oxygen, incorporation of two atoms of oxygen	-2.09530998681444	0.652908857426516	1.8213081247493	-0.559464873477502	-0.604968869385785	-0.2954154040899	0.985484695991687	0.91356647610153	1.07636209999245	0.62451907620865	-0.00804130051262506	1.6846273805309	0.480591449727116	2.01619368389864	0.904743184381759	-0.917553649202618	-1.53412104725802	-1.1620574888972
oxidoreductase activity, acting on the CH-CH group of donors	4.14584635541773	2.37519188936652	2.93432503527775	3.23784766432239	3.23960374124988	2.9269633211709	4.33549950520494	3.95351975235377	3.71827054625725	0.966389600536409	-0.000774462885577875	0.00575483384725153	1.58503074304777	2.41334566026052	1.66248771879306	-5.76956854990868	-5.37351277366124	-5.29862479849449
oxidoreductase activity, acting on the CH-OH group of donors, NAD or NADP as acceptor	2.1427335636858	0.353990999158695	1.33483210325832	-0.121193368236232	1.26826868868871	0.743972456876319	1.36548304804133	1.20378979981616	3.20543073577443	1.56522726075816	-0.341112239881785	-0.265164515248607	1.95004737114478	0.66556837074678	2.97645944600295	-2.551231267295	-2.59724696946548	-3.16193533233518
P-body	-0.178234014513307	-0.351725316334286	-0.314474487039378	0.0503922178142679	1.65772218802662	-0.121373491982999	-0.198154687445583	0.0810803812805777	0.090974765319437	-1.81616664590297	-0.766916463259806	-2.74495881452391	-2.41723711727005	-0.761667335751387	0.569501036647087	0.745922539337522	1.27514104494298	1.04110284642984
pancreas development	-1.45508067821592	0.0461440160309682	-1.72904632863804	-1.17181030104385	-1.09085435107706	-1.59325577535301	-1.11159671818972	-1.43801871248377	-0.801160037701566	-0.215557333160598	-0.32771204372209	1.12176713441541	-1.07114786012427	-0.675166055063515	-1.44993102215675	2.03495420662818	2.02414166126209	1.66520147289278
pancreas regeneration	-1.10726701156414	-2.49402373733287	0.647715250352245	2.60602782445716	3.38459619546132	2.62514480538924	0.433033205972766	0.532942027596815	1.44734988063422	0.4802570277246	-0.0128491197010418	-0.633030927193552	0.410261599743441	0.205565256793784	1.17717432234499	-1.16977223698353	-1.67000704952168	-1.48753176444422
pectoral fin development	0.489894149585013	-0.733450106703306	0.0933586436043252	3.2780297001395	3.44240820188159	3.46905727539505	-0.970497674227138	-0.430874738847427	-1.53459575979602	-0.723165107629739	-1.6875289448539	-0.797950615893304	1.93071317360149	1.14779575904291	1.63162897384501	-1.27620146733572	-0.868257771964038	-1.31476689436815
peptidase activity	-0.91172501350086	-0.248909687625549	-2.8962370339769	-0.557704117414215	0.133449839291036	-1.45082203829632	-1.73702374394709	-0.00372946426260453	-2.13953081855326	5.12292467680914	0.0931555069216609	4.85191982181979	1.4570357122828	-1.05376358237473	-0.595704610718347	-1.21953912877778	0.364648107844254	0.699984210400156
peptide binding	-0.253023901956051	-1.52594493508496	-0.41928589890481	-0.0324155767604811	0.811480613964785	0.131539148344549	-0.855223171258061	-0.57881144475782	-0.729787692790421	-0.936313159024745	-0.459050482042598	-1.43878750416809	-1.52306888778413	-0.656207349479867	0.161577592214834	1.18777661112087	1.06656465328167	1.37861872714611
peptidyl-prolyl cis-trans isomerase activity	-0.121299667664701	-2.06943583432416	-1.15702853848107	0.307405538205057	-0.0185483373096473	0.918265235012016	-0.787456479605803	-0.301349000457884	1.40969297174859	-0.872474705715961	-0.501360555387441	-0.395073746036637	0.489637678230379	1.92061234463813	0.37458665868169	0.216119184203266	-0.343066525657112	0.382085181934657
peptidyl-serine phosphorylation	-1.87026406587226	-1.19711407358364	-1.20915877217798	-2.13503548353449	-1.05930178598207	-1.95775618918085	-1.9428533258954	-1.29070021252625	-1.8556438157517	2.36406205118785	1.82022442507196	2.06958036167698	-1.36707886326536	-2.96636503540624	-2.45805399146668	2.14266434814003	2.75261618929268	1.7956579874111
peptidyl-threonine phosphorylation	0.596591054732748	0.038365503778184	1.41089732141116	-0.292135238089421	-0.061740174882942	-0.0778036969454605	0.324705217096085	0.626543697809316	1.17812999109738	1.79063499944113	1.59947187428217	1.43147651280945	-1.32764424191668	-1.63430411610926	-2.07001960286648	-0.169953744664556	-0.462052752978528	-0.699808710062179
peptidyl-tyrosine autophosphorylation	-3.61977679200001	-1.96549372305476	-2.98468511580845	-4.18297217465183	-3.21644987271603	-3.88168078044145	-5.7829101134788	-4.87128621627286	-5.82300772296578	1.46250615715133	2.39132012821948	3.3883993044048	0.106931948252998	-0.480710308394376	-1.27234705502269	4.52571741463972	4.46892804612262	4.68281629806134
peptidyl-tyrosine dephosphorylation	-1.48279469235934	1.09140836243339	-0.870339418723221	-1.66769819337663	-2.11486006132131	-1.95972892053135	-3.37970027497445	-2.15246593933395	-4.1088517000166	-0.266489718014504	0.907378129471567	2.05840421957071	0.37306151228522	-1.63404613050144	0.00304245623308662	2.55662961651609	2.42550227676274	1.99291773670298
peptidyl-tyrosine phosphorylation	-1.90805923516779	-1.48837076318901	-3.52212430459261	-2.7359237601311	-2.72373594583148	-3.29701435520457	-6.11901417856852	-7.74546097186054	-7.89559356321206	-0.104997379625416	0.662797782319873	2.71633843815822	-2.35950079822852	-2.81580502375204	-2.97775815681806	7.11206602904686	6.11865004731509	6.11519889998505
perinuclear region of cytoplasm	-1.46576884213912	0.195986626315001	-1.71762121004992	-0.541773980345725	-1.12877918823411	-0.349917193071074	-1.80761029334543	-1.37101323848184	-0.449710432173685	0.796022030023216	-0.554026476231783	-0.740909896096367	1.20103836028348	1.65085330624565	0.478526073127364	0.540603425912081	0.779572865469831	1.07438329270376
peripheral nervous system development	1.68719357688167	3.33768154618384	1.75263558691717	-1.03735739335369	-0.67027643547354	-1.3408519049535	-0.186918688404763	0.058627788442472	-0.14958920251093	1.5813401357549	1.12636572212566	0.918178123045812	1.40548949309588	0.827768791164248	0.497468936105531	-1.30791974417818	-0.931292148759255	-1.90923243330514
peroxidase activity	1.08638732612127	-0.00997418936480989	0.398493269098354	0.603014561030014	1.68505492381706	0.664456622623325	0.124737507191844	0.634243983998817	1.41743302475919	0.287290432552269	0.423919678222521	-0.281727331868531	0.7137088245264	0.803368199135252	-1.15388126010199	-0.497072943049276	-1.2522284808139	-1.23673456950016
peroxisomal membrane	-0.0806520306409023	-1.50539621355371	-1.17804161320119	2.66834536989539	2.05010546830521	1.58511591782596	0.64139961132855	0.643817276995154	2.57842031247727	0.0490686671249107	-0.588937541924098	1.86549859465889	2.09950302953946	2.18965490856126	4.06740069818874	-2.60827884102049	-2.993821052474	-2.30894744236141
peroxisome	3.53587532938305	2.17525625821467	3.05903443157346	3.29537990585705	2.9582633460268	2.08320648712204	2.0436035218667	2.25823598795613	2.98124670423705	1.26086271932735	0.616788372435054	0.725828890524962	2.08951997496335	2.47452786394697	3.78663541561236	-5.6096763747889	-4.84369953423946	-5.08326294275706
phagocytosis	-1.84109515134161	-0.519666515199602	-1.5553228140858	-3.2549114665158	-2.40847250484369	-1.39045478731331	-4.849460478723	-5.6111116279804	-5.34323145899575	0.771496121349391	1.20849651881185	2.66223251934898	0.406383982950265	2.1796838774333	0.532552452153963	2.81954254583594	2.84977059047946	2.95884034012853
phagocytosis, engulfment	-1.09493152544761	-1.22768244708801	-1.09567300897106	-1.17838678867953	-0.813393891452997	-1.20987421205099	-0.53091080952402	-0.94362951840356	-0.845907207053547	-0.881982385344523	-0.983402680252799	-0.93196283661314	-0.380124894812686	-0.44378353994548	-0.489011241530793	0.916225885288067	3.03614526064633	1.53614382872918
phagocytosis, recognition	-1.22379972239775	-1.21580751345832	-1.11448971135941	-1.11416093125044	-0.794476701063733	-1.10936952212808	-0.502159027235625	-0.874825163369434	-0.774787970992258	-0.640175553689569	-0.964531034913107	-0.963940209381742	-0.297695248476559	-0.368379724190763	-0.522238146635024	0.831743434051499	2.98746742443049	1.40283247851212
pharyngeal system development	-0.431045609831114	-0.68910975496146	0.30123390765914	-0.325042737519486	-1.22760368847403	-1.14382887500151	-1.18823863400267	-1.77756823396077	-2.31561370123808	-0.655777858404965	-0.0669133748088796	-0.228195597510925	-0.409237758615086	-1.23941448752198	-1.82658405941148	2.36991819596476	2.29699294872577	1.4359194641625
phosphatase activity	-1.55080112266472	0.933316942262856	-0.492991771174641	-2.61068458522994	-2.37888772558314	-2.08590405653463	-2.10766478989458	-1.03428346650297	-3.16556408900653	-0.379782844927005	0.0856179453037339	1.48685921487653	0.493209523960986	-1.55298019602751	-0.0837686098777622	2.29681572134489	2.2341644492947	1.8631765175869
phosphatidate phosphatase activity	-1.87707943662907	-1.44572722850385	-0.695622169779302	-0.486549300721686	0.714849079420088	-0.205974697426785	0.760463073722602	0.232085578396929	0.823905812181339	1.10505717652861	0.482694415184525	-1.24400352203287	2.06622075544873	0.766873677401683	1.91248540450563	-0.746816298352245	-0.483683231741095	-0.600432447025863
phosphatidylinositol 3-kinase complex	-0.22897125832744	-1.99205491190525	-0.146630964177151	-1.17161546471994	-1.39537665640222	-2.74443626986254	-1.90827913208211	-1.39350844600178	-1.52220105581757	-1.21107533660794	-0.244488905406766	1.83286963517793	0.53546436770042	1.85186376746544	-0.380151779475249	1.42069084184997	1.66822315274745	1.38574041796408
phosphatidylinositol 3-kinase signaling	-1.46773910443091	-2.36805070993263	-0.317694035116737	-1.37729668988787	-2.43145337760161	-2.86771878080083	-2.03381678604267	-1.48586725690787	-2.09059292270657	-1.30011796624427	-0.830041493656252	0.745928680197366	-0.438405812490392	0.966201412538264	-1.21380898705534	3.03649134760899	2.74517532139818	2.31073845881406
phosphatidylinositol binding	-1.18650022022887	-0.024383306566123	-1.49410844098285	-0.975235017396795	-1.76689350704908	-1.26437294427682	-0.641506636434931	-1.41619765532768	-2.14370616928089	-1.53232463373939	0.424466174172706	0.342719567815597	-1.33888049229074	-1.82171659529111	-1.96969465828061	2.17932876207485	2.68922240686814	2.69332829589942
phosphatidylinositol dephosphorylation	-1.04659244448334	-0.912665751863201	-0.889750500054736	-0.959574379137637	-1.32757851160958	-0.3429737453437	-2.12464647043465	-1.06787255695338	-2.48081854585795	-0.941285481212437	-1.54357005042556	-0.0218107859279688	0.486943889572625	-0.183205868933361	0.554190663175972	1.61702864887124	1.95208667750821	2.01051596687285
phosphatidylinositol metabolic process	-0.847561370623972	-0.985497977438616	-2.31331855951525	-0.817867176634856	-1.25575383020116	-1.04469951828774	-1.34453679510029	-2.10934518104055	-1.18504866999619	-0.408007341494241	-1.18399253545104	-0.298027747742742	0.18224858702212	-1.41098253216355	-1.04858638613252	2.05575562349863	2.45586502355991	2.53221629833526
phosphatidylinositol phosphate kinase activity	-1.07014011858684	-1.2408491275086	-2.4273245603938	-0.923863467454093	-1.00247937563904	-1.0480387283718	-0.985992613464197	-1.80751170061224	-0.902428146961426	-0.146761802152821	-0.714702830468576	-0.588460759971641	0.568343015164162	-1.26611265941219	-0.881948924047069	1.86730870554125	2.15432539381291	2.22318688598488
phosphatidylinositol phospholipase C activity	-1.90430983092826	-0.839781226971063	-0.310202538341104	-1.00353545464894	-0.962935736295477	-0.556656124182387	-2.03881489076335	-1.75718272143735	-2.19371022867016	-1.02424616572326	-0.378051653694317	2.35021064126455	-1.84964084813383	-1.69958287010909	-1.13211356778819	2.34469927444864	2.51049883303546	2.08728942404978
phosphatidylinositol phosphorylation	-1.10594067214827	-2.5407808354304	-1.4115598484065	-0.530895055497748	-1.04245782344546	-2.23190056182332	-1.64929839186494	-1.65154132340532	-1.25188162651063	-0.598141756775424	-1.74929374991856	-0.523667756927376	0.471001305766329	-0.90639042127472	-0.233057505826925	2.23851487470693	2.70401820459498	2.29339330616889
phosphatidylinositol-3-phosphate biosynthetic process	-0.611398800180055	-2.5157339191299	-0.80233174454451	-0.509683410337064	-1.57539534030375	-2.50231114920602	-1.86899414958068	-0.865757260749949	-2.29401886805675	-1.35837420361532	-0.583076834084159	0.75893606713576	-1.81022240295358	-1.241292802714	-2.28060885960246	3.43617275844322	2.88352520000565	2.6608192861466
phosphatidylinositol-mediated signaling	-0.0611697983985382	-0.802698043868154	0.267091373690451	-0.522437749389848	-0.79661710560524	-2.04483474636491	-0.63388719094945	-0.742811647567998	-1.58788137353246	-0.928346785121179	-1.10351601132295	-0.202349604009871	0.102425391294881	-0.0768884555537707	-0.254812611724174	1.71952916245488	1.4529897666989	0.937796890568329
phospholipase A2 activity	1.27376540061341	-0.907130914330832	-2.00950073304209	0.639721703918362	1.47592230096729	0.933739166635625	-1.15835932982912	-0.430788050022159	0.914792950362389	0.850240128248808	0.296813624634921	0.590208859976932	1.25194397016354	1.20412771857688	2.5118415917179	-0.704304343057376	-1.74040813867807	-0.922814989510641
phospholipase C-activating G-protein coupled receptor signaling pathway	-1.08773191958072	-2.36074099416985	-1.39717404691228	-2.61977826540279	-2.39896612568263	-2.32663447034826	-3.00456073327798	-2.41766162733405	-2.45656122160576	1.10451979457492	0.781979656916632	1.52262296223909	-0.784487408161085	-0.396636981227216	-0.161425507551517	2.87131674878545	2.09680499263529	2.84694544269579
phospholipid binding	1.70100949054577	0.585089220991945	-0.6626233410697	0.697565850624715	-0.153334828061229	-0.763253921487434	-0.912674722647872	-0.447395470502319	-1.70815191527948	-0.12147683356634	1.11365966579736	-0.0157626648460315	-0.965876271937752	-0.10525846849433	-1.91845259566085	0.771968940301089	0.617285863875382	0.698318898571616
phospholipid biosynthetic process	1.74140314539005	1.71609221646125	-0.612395290762717	1.26969844005613	0.932588722687368	0.682679550333907	-0.0838100522653134	0.438154186648145	1.59552517129129	0.292917865521505	-1.09636287186473	1.42618327382252	0.776703978041171	-2.28956456461277	3.093794954391	-1.73648860769804	-1.53628903095629	-1.18217858103133
phospholipid metabolic process	-0.354618366244273	-0.821134400407337	-2.20985426390373	0.0844270258997519	1.56974910038679	0.978808022967598	0.184696717718211	1.1476169418452	1.62793041040694	0.620694990647921	-1.4334265100885	-0.938200293973882	1.71940411980648	1.26420630753652	2.66746956004473	-0.917066942993262	-1.28571060721843	-1.00132256888583
phospholipid translocation	0.600233720212319	-0.587648714178416	-0.467992188955173	-0.415897153049299	-0.466729654098995	-1.11893175356115	-3.86285875686546	-3.3662447710292	-2.7817001707452	0.996329044613523	1.52839360859148	2.56082632062046	0.621897361288872	-0.367144920585734	-0.88145700789719	1.60637404563356	1.52700122159863	0.970541191230549
phospholipid transport	0.515162916746673	-0.880925261241164	-0.256080294333351	0.12400259067789	-0.0459940047275761	-0.750370022521277	-3.07400923773904	-2.4132935688413	-1.84131879164072	0.121750008658603	1.72483862879524	2.64865536899975	0.6190048845456	-0.860965242469848	-0.292325047775812	0.59479489894925	1.06337052777196	0.873560578229475
phospholipid-translocating ATPase activity	0.600233720212319	-0.587648714178416	-0.467992188955173	-0.415897153049299	-0.466729654098995	-1.11893175356115	-3.86285875686546	-3.3662447710292	-2.7817001707452	0.996329044613523	1.52839360859148	2.56082632062046	0.621897361288872	-0.367144920585734	-0.88145700789719	1.60637404563356	1.52700122159863	0.970541191230549
phosphoprotein phosphatase activity	-1.87775490728573	0.19970739708291	-1.29742520531877	-1.71735401162314	-2.72841030922938	-1.86516272838721	-2.83524836017232	-1.70073574052782	-3.44268261161383	-0.184949744716486	0.0109544084390072	0.773818076364026	-0.208726646190529	0.0740448147695257	-0.196765506755129	2.85099245751916	2.54472616948527	2.11026231948478
phosphoric diester hydrolase activity	-0.992755360338238	0.661825418766229	0.115214687062438	-1.22366167689878	-1.63999907548921	-1.37024095004986	-1.11760727297191	-0.417811707292442	-2.14288327004379	-0.660535758344782	-0.840521789943471	1.91534154593991	-2.3047688103269	-0.918396562844296	-1.53085094906549	2.32118406855895	1.87689555741014	1.45677376029595
phosphorus-oxygen lyase activity	0.181043560373525	1.59504025337682	-1.10429979330317	1.08466819487594	1.41766565862652	-0.325222805673789	-1.17851984968342	-1.20578268382535	-2.62740417335426	-0.454688431660261	1.42585488954003	0.202808071428003	-0.122704024770076	-0.860240723912009	-1.45496531976728	1.25822010554833	0.475887329675681	0.394819278395706
phosphorylation	-2.501997887838	-1.52352771102608	-4.04015458777577	-1.11989971887508	-2.16014047212392	-3.59464358853105	-6.55613075431539	-5.60729960029756	-6.29842978014684	-0.372884999520311	1.20919301103791	2.12366865938832	-1.0977955891752	-3.21550674281632	-1.65793954982188	5.63909758325569	5.47099403128548	5.43449277346865
phosphotransferase activity, alcohol group as acceptor	0.577313062919006	0.412404521420216	1.26691259637571	2.65108365058581	2.7122189842919	1.31695415537399	0.462922139235757	1.58115544160709	0.783776808775139	-0.0714482582723249	-0.629244009761831	0.116554392431586	1.91540036843201	2.09944691090168	3.30925048980823	-2.69619848329844	-2.83571509264752	-2.70141871227043
photoreceptor cell outer segment organization	0.78929450592492	0.561321005209916	0.343246937446297	1.30692346691554	0.993783108954611	1.15124079630341	0.393911511908211	1.00770054142631	0.73962634812265	-2.08643424019943	-0.995818280472812	-1.30680585353666	-1.85326663291231	-0.260225456125654	-0.563090754186708	-0.346307704538759	0.0783245487464344	0.350919104539078
pigmentation	-0.790418723903818	-1.24414480524531	0.334432999256201	-1.69440899844283	-0.716944421984435	-2.81110916362806	-2.00944321732288	-2.25320664123615	-2.17219968105185	0.602682687717474	0.310228785850407	1.47327194704554	-0.470641354254373	-0.566699743186149	-1.19543538615906	1.797754310555	1.99610293024112	2.13740975350421
plasma membrane	-3.09594196630323	-1.7435795841037	-6.35907764923294	-2.44339128779609	-1.63234634879399	-3.22585070869542	-6.59012165235406	-6.14624430275388	-7.27224817166025	0.0571004271804103	-1.19426078368455	0.778329006935289	-3.34466766946948	-2.72252081540622	-4.50615752956502	8.20415191887798	6.83948258924375	7.27976300444133
platelet activation	-0.678416490915974	-1.69451195027163	-0.742814372878739	-0.377792826293886	-0.846208978141456	-1.46947718074113	-1.02040744259803	-1.70777889710008	-1.49334340212721	0.0804117543029825	0.691652579859645	0.693126662956011	0.137137303644779	0.401672079872205	-1.35115487423396	1.93500325458635	1.00048360622899	1.32899699463901
polysaccharide binding	1.30457963452893	1.38186255650731	1.46313967677613	1.25611637733271	0.111543709833433	-0.807881425248374	0.569864730246026	0.590035230326709	0.0479830171584349	0.662803455524843	1.1229235626143	-0.0645005100766145	0.879082529158081	0.873122542873551	-0.981998256717683	-0.797625822365641	-1.31473287705829	-1.28405702427782
positive regulation of actin filament polymerization	0.544825887301168	0.608312638311939	-0.0450282749074434	2.76961869924929	2.52180793223098	2.15994600846831	0.83066951537364	0.373205824045079	0.217646405044449	-1.7678627104768	-1.17409854643746	-1.89382613448702	1.55645163186278	0.980743704148246	-0.154649704290713	-0.611507245059576	-0.993022569120798	-1.38367079775575
positive regulation of angiogenesis	-0.7119578888612	0.305443208335916	-0.467865446479199	-0.509296374544962	1.10940999227001	-0.668406388742297	-1.13198803625133	-1.42346561463816	-1.56531196839848	-1.05801189232688	0.431739125301598	1.23052232727155	1.32780342735296	-0.00739295692318023	0.294338122950665	0.999262739106486	0.137462365304439	0.379816185857309
positive regulation of apoptotic process	-2.3659866810292	-0.204465875123904	-1.47215833413039	-4.0663355998576	-3.50075540666349	-3.36714934143912	-1.16585551754583	-2.74900897051543	-1.39111915471904	0.378606167594754	0.609609015954475	1.24854083183086	-2.09717965242014	-1.0483860473353	-1.47436118844078	3.30683240119214	3.17434314602725	3.24394002808119
positive regulation of B cell activation	-1.22379972239775	-1.21580751345832	-1.11448971135941	-1.11416093125044	-0.794476701063733	-1.10936952212808	-0.502159027235625	-0.874825163369434	-0.774787970992258	-0.640175553689569	-0.964531034913107	-0.963940209381742	-0.297695248476559	-0.368379724190763	-0.522238146635024	0.831743434051499	2.98746742443049	1.40283247851212
positive regulation of BMP signaling pathway	0.421266266799329	-0.152583217107825	-1.04225127437439	0.237074929978571	1.30131745002337	0.94824870364438	-2.52498826444301	-0.321537130252356	-0.237169598812153	-1.65446027182004	-0.156717043873559	0.646784325992631	0.599009095777187	2.32494757899662	1.1065860607929	-0.184302041612626	-0.101106140167575	-0.13340786864905
positive regulation of canonical Wnt signaling pathway	0.273698972602112	0.659560814792363	0.055518017891666	0.775744074445649	1.59227663860962	1.21685674197068	0.159244054039162	-0.252434284600244	0.439323176870017	-0.671573062695821	-1.16535359390044	-0.891206150883827	0.704363962086062	0.100397408101436	-0.444355779636435	-0.106244932497462	-0.563190897640983	-0.232105903320365
positive regulation of catalytic activity	0.40407540866285	-0.253334043747331	-0.0847783018422201	-2.17954980731146	-1.25109496923957	-0.111809670331313	-2.57597347708893	-2.99329430702088	-3.16958624998889	1.38657131728208	0.141114511661697	0.976982219956606	1.28099985447134	0.981107741530896	-0.254869366798524	1.10161536318438	1.20496275664976	1.34652992676117
positive regulation of cell migration	-1.97217946553458	-1.64199410710686	-1.70748695722702	0.269502901449941	1.2988427015608	-1.2249180477149	-1.44603063221436	-1.86490413627461	-1.83901757445323	-1.79329216544195	-0.563652798600324	0.0208305685195683	0.490567672660089	-1.46032856014105	-1.539123116961	2.76084829567061	1.83755120353751	2.25408606820191
positive regulation of cell proliferation	0.793274744038712	0.447501625574489	0.646463315384262	0.120831786287527	1.32854369451482	0.0791309650856538	1.2485566310304	-0.361076306631045	0.522059804463847	-0.176481390345107	-0.92711943789264	-0.977654464631365	-0.711458419101527	0.0444722982697211	-1.26640076790014	0.142436667277933	-0.0260590088054336	-0.342103318910435
positive regulation of cysteine-type endopeptidase activity involved in apoptotic process	-1.88129346157909	-0.249170564179934	-0.796367711999154	-2.12922108371152	-2.1866584862361	-1.60222428444165	-0.210671084817402	-1.05065748114191	-0.302561644240151	-0.159452676029218	1.55103081212311	2.08118757696924	-0.894702390927648	0.568801519794091	-0.14065861833693	1.13093163270146	0.768413668379826	1.17020311826007
positive regulation of cytosolic calcium ion concentration involved in phospholipase C-activating G-protein coupled signaling pathway	-1.64817112651089	-1.04318132967038	-1.75566627824908	-3.06434838515718	-3.04021575098959	-3.58493094478665	-2.04867229096553	-1.47057259290895	-2.01262849828331	1.69457084470088	-0.557294456736281	0.395108069055178	-0.838090033576793	-0.411584020127569	-0.111572682966432	2.40618076060589	2.84579343249891	2.86264187526066
positive regulation of ERK1 and ERK2 cascade	-2.70040360522191	-2.73216104347794	-2.89979076862557	-0.602022959401153	-0.00582003219278561	-0.337866474879506	-0.8383174849316	-2.71261049155141	-0.355862845041738	0.803662885871543	0.443019039166346	1.26189012067263	0.262908045151176	1.04751582783011	-0.148982656859103	1.25711631758049	1.43241205053535	1.24257429443152
positive regulation of gene expression	-0.202021128863175	0.353716568041715	-0.315307826985675	0.340922366131093	0.302985762118297	0.24331006007208	-1.49068515805269	-1.15703507545727	-1.51832712640506	1.82301773526912	1.29476874445958	1.67797390140843	-0.396809877176956	0.28772092827831	-2.17206855416996	0.289867915591305	0.512858934007806	0.0573941529526484
positive regulation of GTPase activity	-7.08025085716122	-4.2060630464456	-8.2180399858274	-6.27720731998254	-6.6961458665031	-8.81850337483477	-11.0756919843583	-11.678248153146	-11.879168657436	-1.03105449643164	2.73543814693413	4.21111495440904	-4.13575430226046	-2.52904585032736	-8.05411791649181	13.4745242286662	12.3177636919222	12.3778268259762
positive regulation of I-kappaB kinase/NF-kappaB signaling	-0.962889237162381	-1.4448772846122	0.163576180371614	-0.800088777185147	-0.93121119695002	-1.51639018897313	-0.459685852438387	-0.833090607114137	-0.822130283994997	0.304206617364102	-0.184292634824578	0.625974166460188	0.152916364992155	-0.0302687328241813	-0.139954500904598	0.896562536678423	1.09437752245066	0.873480928877394
positive regulation of NF-kappaB transcription factor activity	-0.93130867413017	-2.14562668281576	-1.99598746701692	-0.161411792262447	-0.35249982613332	-1.47073062028952	-1.7365198431151	-1.26790905070986	-1.10300361717653	0.517577928875573	1.82729561561605	1.36089210673324	0.120794746691345	1.25328622151451	-0.0678606395800582	1.17798144076086	0.748790003924572	0.76011641836567
positive regulation of pathway-restricted SMAD protein phosphorylation	1.8308867526816	-0.918800739374666	-0.455917687006995	0.916819635630935	0.886689155521784	0.877405897426198	-1.74395109740769	-0.225083288612046	-1.08220230849639	-0.301166229447931	-2.79698757304587	0.886161190288742	0.740220813235823	1.29010892851709	0.216399214421795	0.340261098493109	-0.365235297498714	0.220118197496408
positive regulation of proteasomal ubiquitin-dependent protein catabolic process	0.530237430354173	0.109684262532185	0.0588070792611279	-0.889843116197228	0.324932895553447	0.628971014103356	0.41110942988245	0.810979417925576	-1.08187630416078	0.0961234821524435	0.248447706511139	-0.519878067631557	-0.812353190891868	-0.693918510050761	0.236601984772516	-0.47568931143615	0.348861642657162	0.309314896497445
positive regulation of Rho protein signal transduction	-1.64817112651089	-1.04318132967038	-1.75566627824908	-3.06434838515718	-3.04021575098959	-3.58493094478665	-2.04867229096553	-1.47057259290895	-2.01262849828331	1.69457084470088	-0.557294456736281	0.395108069055178	-0.838090033576793	-0.411584020127569	-0.111572682966432	2.40618076060589	2.84579343249891	2.86264187526066
positive regulation of signal transduction	-3.32195115558991	-1.58446490115256	-2.64651817588497	-1.98295872794493	-2.62634194584037	-3.06845022203136	-4.11038269847239	-3.02822298801561	-2.98986855638393	0.578429855002472	1.11442743313533	1.66482185465055	-0.594306255305898	0.0952690390066318	-1.55083499647699	3.55569540133616	3.76572611430805	3.27914913778043
positive regulation of transcription from RNA polymerase II promoter	-1.64579484458695	-0.911382762753408	-1.03551673343481	-0.925404792862061	-1.23032128151747	-0.646850602763989	-0.538000856731852	-0.925634822774393	-2.64641440930512	-1.68235721278224	-0.197750157068523	-0.78633811999278	-2.25084678548825	0.902394534690326	-3.89411883431026	3.05555543049437	2.95415689339266	2.38206310046659
positive regulation of transcription, DNA-templated	-0.254409373906062	1.39494137983263	0.730977061818687	-0.22453303591272	0.300167185711681	1.2358836478694	-0.896279242343583	-0.846276079759705	-1.60615683250753	-0.117146427079406	0.323958537505733	-0.843517983572776	-0.324354018679378	-1.41142131386238	-1.12084335537476	0.53104516715214	1.09315109560852	0.372130561666941
post-anal tail morphogenesis	-1.17283669305811	-0.792378739367576	-2.00527002531774	-0.668914811975084	-0.98471111781666	-0.515006910311973	-1.77690822829822	-0.810023690130143	0.0240820826542049	-2.52911548028883	-1.31638470513389	-0.980980414699724	-0.43398750302601	-0.594434729287064	0.108482080606944	2.17140340939861	2.12249627782325	1.97393922047499
posterior lateral line development	0.764478000094063	0.731935418612821	-0.00409057554344484	-0.184733591194089	0.366532095882121	0.797412411816613	0.203235802996789	-0.300677978043344	-0.830175182533677	1.06912522134534	2.04054597222025	0.422399526506406	0.0850058278528164	-0.0135046868260763	0.566155161597396	-0.721166089828968	-0.798055695346852	-0.865372775646463
posterior lateral line neuromast development	0.293632561080039	0.208908196125127	-1.08489053244904	-0.329955357756512	-1.13013715717535	-1.96090152779596	-1.44666294970724	-1.79698361024513	-1.53221936957978	-0.237959231521982	-1.34860059546074	-0.123832293532663	-0.990211229168612	-0.951065516193277	-1.17552824783717	1.91613319671237	2.22647427001814	1.95977735527724
postsynapse	0.398652974435741	1.37175515354298	0.274320628346308	-2.33694013767578	-2.00757594024587	-1.77997712596885	1.42275513562449	0.363365581918292	0.216268821518115	1.1538605922452	0.887010969064542	-0.810599507160921	-1.68926686815954	0.249680635916341	-1.78811840351673	0.755171978622821	0.383187900088511	0.513591032082322
postsynaptic membrane	0.0920008393524345	-0.00633341398733973	-0.205253632600525	0.596070583911926	-0.479534108046715	-0.504929335973967	0.613376970514166	-0.484205551133319	0.819348714815344	-0.437370549974533	-0.913333793565339	-0.142674382824904	-0.601320364554093	-0.447293011703605	-0.283124025410122	0.578972360795473	0.184641543727537	0.23094450158042
potassium channel activity	-0.422323130855129	0.846810248391556	-1.30847139951671	-0.298859793855091	0.550517277972393	-0.572243240805746	0.360195828516703	0.257342374984736	0.0962051211941199	-1.17072195019391	0.011188626742201	0.0485482668959857	-1.5183140041605	0.898281348572652	-1.38769237450506	0.608031634132162	0.523695507767345	0.550277400298278
potassium ion transmembrane transport	-1.48556220969591	0.251906837945713	-1.53060329635193	-1.24241784074347	-1.17702871201489	-1.30069241789346	-1.15942713388743	-1.00861822002401	-0.685575052007427	-0.521720683784238	0.36303900680542	1.02118748074008	-1.54566269118486	0.0188069712164262	-0.793477964213176	1.8170089528649	1.30071078542491	1.6356813194999
potassium ion transport	-1.24564272842545	-1.08755974643018	-1.70771923340135	-0.691802190406529	-0.0438829264098471	-0.0545399192907106	-0.740765549948864	-0.622756479453273	-0.39992170858212	0.380259081221949	0.453625188947831	-0.840481442150582	-1.48804008835694	0.76538235888157	-0.643057437604523	1.12958639733466	1.08449877015682	1.16458789019372
pre-autophagosomal structure	0.374809168996038	1.62045385094374	1.19232250433019	0.810427579739128	0.363991638720481	-0.0913427637057376	0.848835602407071	0.854564638568761	-0.427893026337132	0.421728604121664	-0.120360184845806	-0.05073287344862	-1.11444224627029	-1.07932734063737	-3.32829325329106	0.471029161432199	0.18293801368607	-0.330494116313167
precatalytic spliceosome	1.44959241115491	-0.710923807013928	1.4533163307896	-0.499893212094694	-0.685626051901684	0.71334552790294	0.731595274509796	-1.39382674133305	3.51117650808936	0.902331500312351	-1.44488247586585	0.353808433478513	-0.622852804860504	2.98717480468824	4.13771966879385	-2.61416580147163	-1.56152003900711	-1.25325078693131
preribosome, large subunit precursor	2.44173656447771	1.31827100121329	1.7316060323135	0.120028473383792	-0.838998850928455	-0.0124155835710964	0.141091981479293	0.765509138030384	2.27556697429301	1.80888890455725	3.40878297388897	3.18611651812356	-0.22033709520021	-0.344678942667619	3.38477905699748	-3.12311778745789	-3.06641729474515	-2.33890398631808
presynapse	-1.25473023895106	-0.288075813762602	-1.11712784438547	-1.09643549894516	-0.0211891754284277	0.0207523749078394	-0.181902557020807	-0.29611303065588	-0.272576740468622	-0.16885266282939	-0.144284372696547	-2.05032037643201	-2.7112856230026	-1.32193803452571	-0.622523635920007	1.97369635733998	1.5198667229472	1.41786332581723
primitive erythrocyte differentiation	-0.853941360111741	0.542142493122867	-0.7560972299112	0.277569413835114	0.202694153293233	0.091337212463336	-0.242796371863027	-0.664961958827978	-1.04181728507552	-1.32942497206322	-0.468874442657767	-1.10388522267127	-0.890445785146894	-1.40481827666275	-2.10862489504258	1.77686950967749	1.58474234542125	1.22070099373495
primitive hemopoiesis	-0.310173387559338	-0.538929334627986	-1.5044038276292	0.230473026010354	-0.79135684204142	-1.18733780382457	-0.973385760016388	-0.889610751159903	-0.669463109295002	0.248158790297151	-0.45325648931781	-0.376768733320511	-1.45111914621201	-0.919441857658831	-0.0151160388016388	1.11061667129487	1.23652498844551	1.75932299646338
pronephros development	0.772334258124775	1.57550337120431	-0.336154375449345	1.50705496638639	1.81676488194373	1.77942898433698	-0.706183795383209	0.674473714837068	-0.959347836322208	-0.479650472138267	-0.644950189800858	-1.6286837083982	-1.04857089743779	-1.58156096185955	-1.12275711823144	0.716986655420818	0.352606651028104	-0.453343373485171
proteasome assembly	1.79431715976501	-1.4164536511793	0.421812217276026	0.0659786767195664	0.716861717856236	0.783286227978354	-0.708890051962293	-0.895146443247355	1.54936488800399	0.769917848857123	-1.88491825218019	-0.0214625360740141	0.588499978692912	0.821698820769907	2.1229035081563	-1.27377368551733	-0.494927775277293	-0.530892465004206
proteasome complex	4.27634452923968	-0.976740698197484	0.902204663090928	-0.983225252435044	-0.208200301414806	-0.100505807828335	0.130719947839177	-0.264614239729849	2.1160399707813	0.174070819084018	-1.09820688507787	0.317533463899427	-0.595295160234714	-0.589745890152883	3.25883147246722	-2.39900969525857	-0.662208478417058	-0.0956562942512871
proteasome core complex	3.39745457021517	-0.693948730878825	0.819157411879711	-0.775227837289905	-0.458181262239619	-0.494838468421645	0.767550212020779	0.715181896725779	2.01456753630926	0.242210780838722	-2.09753852198628	-0.104749300623755	-1.25932732401577	-0.0164537569458646	1.01549186509172	-1.44039888115697	-0.507613746609844	0.302987050382275
proteasome core complex, alpha-subunit complex	2.21661198782079	0.0968561226502701	0.960748205025907	0.00630776430927314	0.326268670646403	-0.800755940808282	0.0857830090645248	-0.0177211219274169	1.19171983193558	1.2205399545374	-0.419661576240162	0.312263685804744	0.288291786511461	-0.406618967463088	0.893478578668168	-1.65919198465686	-0.964536526359276	-0.0726529030792001
proteasome regulatory particle, base subcomplex	2.47393887573743	-0.0633211402762541	0.704506471238152	0.797557594186882	0.869411173808236	1.02857463667301	-0.647776310171694	-0.321083238918824	1.97013265367871	-0.640992267899539	-1.49776539442437	-1.30659853459494	0.654956243042233	0.168654156837557	1.81554411866611	-1.41852196659579	-0.6915511447711	-0.542623440908582
proteasome-mediated ubiquitin-dependent protein catabolic process	1.61181808331539	1.18804014595275	0.779929450150999	0.981466064755954	1.16293126640896	0.358760314266654	-0.469906142733914	0.822206338483636	-0.434083266087359	0.342847157598516	-0.534528492872074	-1.91486903794651	-1.28352758785369	-2.81722523812634	-0.462471422428873	-0.210645714080289	0.628224653226726	0.0953126589507759
protein autophosphorylation	-1.77185278254019	-1.1580495604069	-1.67750634210227	-0.694547470136593	-0.976968367460612	-0.32145328993506	-1.07053862200483	-1.03683225005626	-1.45482366479912	-0.104950488705467	0.136185365172835	-0.734346407471982	-3.20497652050597	-2.17865969790207	-2.11619726502025	2.86943358057078	2.75371518093134	2.48681119743113
protein binding	-1.07091237975144	-1.0094159323355	-0.645893349634619	1.9806399482204	2.19059806009502	1.54345949808878	-2.02425231253395	-1.51115779922669	-2.82803237341066	0.0847933150562496	0.254156939347369	0.623041477779479	-1.95629460723721	-2.66978847415925	-2.32324686660505	1.42165048362489	1.81401176138395	1.51084548169104
protein binding involved in protein folding	1.2969443402986	1.35134425714024	1.18320961084896	0.708447902760336	1.01913866663112	0.923962337347598	0.0374405049568713	1.07168414589489	0.664650074490726	1.53903698249039	1.82261947871242	0.788972355942868	0.146921091425543	-1.02500854169624	1.86747382644939	-2.12840152059886	-1.94317671817814	-1.76735253128432
protein catabolic process	2.35037864319109	0.0689491250584326	0.325740979319663	-0.766235352565318	-0.584269936853921	-0.310948569710701	-0.728922120572184	-1.22468621915814	0.438314118607712	0.261299472712064	0.090929908668496	0.623229338800215	0.0468109468730078	0.944295660930259	0.526639105653692	-0.404987096499262	-0.232333310112882	-0.169296516586554
protein complex scaffold	-1.05217781679777	0.910818619246455	-1.01744236194977	-0.304385707244102	0.553337727283364	-0.168758891630383	-0.139298016789587	0.204209237406826	-0.442970073772155	-1.94172500933231	0.231471777217538	-1.63080091221734	-0.879437623703048	-1.30352654563791	-1.17992673152562	1.04844244675658	1.41747152377688	1.258909849506
protein dephosphorylation	-1.26852550347701	0.800203888674038	-0.150443792773301	-1.78961205530212	-2.4057743979472	-2.34751236219395	-2.7277144898213	-1.64225848302205	-3.4068643489883	0.0434988009515004	0.627438592253028	1.29890749615891	-0.0590930741305791	-1.86198699123006	0.0244136875252965	2.45096727343979	2.30380826595286	1.91805872915214
protein deubiquitination	0.813749143978992	-0.263876998338675	-0.709978992600472	0.440785834067764	0.70402340308826	-0.0542838610082864	-0.259792912131803	0.323407603409679	0.290447787161044	-3.11316414044687	-1.90930183537878	-0.324803796178581	-0.222506913929985	-2.40225695034808	-0.687002105573288	0.64043711973032	1.19788644450612	1.5924819695509
protein dimerization activity	-2.3915776367768	0.291517671659407	-0.0103195699865467	-0.23014583329999	-1.34320872098835	-0.311134157422233	-1.41916387364502	-1.67994747401496	-2.11155492991524	-2.16919110791853	-2.59507214741184	-0.918069845274766	-1.45125222265342	0.685359945537276	-3.07809716448455	2.85060956032071	2.98496221586098	2.71428301118898
protein disulfide isomerase activity	0.504528965721227	-1.35343704033934	-1.65449336870828	2.10644700845681	2.36329811204018	2.87707894652878	0.326389082437165	0.294028790274787	1.96837317505793	-1.05436602871434	-0.952251189406642	-0.0203954442119398	2.6604401986024	1.16370965182858	3.6797734164361	-1.84293322418067	-2.13757167295184	-1.93011616655284
protein disulfide oxidoreductase activity	0.858950850094992	-1.16054780920952	0.559798593641922	0.927793954802512	0.291285321090011	1.23903505812599	1.5822568387894	1.51355207090484	2.10431439404486	1.16057584573323	-0.903006557223494	-0.280003963514497	1.09012897580354	1.38060994084095	1.95259248831955	-2.04473857276476	-1.83258744089194	-1.97571739368549
protein domain specific binding	-0.737798958610255	-1.5515887526026	-1.5192873683316	0.658258371081486	0.621455305911568	0.531159510669077	0.125795957765113	-0.853194848443329	1.06993122792276	-0.846311304052085	-1.06337083223666	-0.81885646666038	-0.270495134429515	0.835033004844172	2.92515581573185	-0.314766925076936	0.126010814084128	0.0950322559433264
protein folding	1.42861923778609	-1.52456415800089	-0.468027631127014	1.56102606694799	2.12727161805551	3.08504988400314	0.918783544210346	0.198257598692752	4.08346082003857	-0.399123212164233	1.04545419670193	0.590565111857594	2.51185766369442	2.48166979934564	4.1781354892487	-3.75463227882197	-3.37824269515849	-2.76032710836926
protein glycosylation	1.85872456124563	-0.299054298239174	-0.603647215887707	0.0122231475068164	0.910153491511693	1.03925101207056	-0.0186831735172638	-0.065829071804065	1.17621390109839	-0.977723758653459	-0.623711339889491	0.973719045958907	3.51847138399612	0.797207270654702	2.46834466965584	-1.8780110306068	-1.58219660363831	-1.05938931441687
protein heterodimerization activity	-4.97784394152766	-2.81131051295024	1.56022013437846	-0.895713522769872	-0.43103097421894	0.58148585921763	2.76436926192543	-1.1305097408889	-2.01459786532814	-2.05142437029485	0.714081944950061	-0.425405398016469	-1.26580195988641	-1.01440985003859	-0.96131154922263	2.35556562334081	1.50578989798488	1.33559355687263
protein homodimerization activity	-2.29731010548093	-0.762284636604029	-0.733769560911211	-0.789844470280824	-1.16811969403028	-1.58006263459807	-1.13600321314339	-1.51315412234726	-2.17841323237474	0.339830982783327	-0.0466461270792755	-0.992851887528623	0.493976874686373	-0.22542894370853	0.120204683029524	2.06637971058985	1.77258418146362	1.46920937887446
protein homooligomerization	0.168564198469899	1.20619889835366	-0.320591353716273	0.356619956860812	-0.0835195209898352	-0.722769574672439	1.22077393863473	0.543676758949032	0.22918599121459	-0.413978415172725	-0.427448996610261	-1.30181303263044	0.276727586988686	-1.3049300923769	-0.729780691096438	0.0158184161823046	0.337377821758625	0.195776130339059
protein import into mitochondrial matrix	1.87880333460846	-0.00576706886376304	0.340626613616781	-0.111563386417527	0.292882954882132	-0.0645487928442444	-0.437714775005371	-0.0987232530427005	0.974391745178372	2.19335360048853	1.25986840216182	1.63466611780448	2.53940283762474	0.540487891630162	3.49543242949451	-2.5314663082405	-2.15966902607538	-1.89048977595163
protein import into nucleus	1.4150614401246	-0.28097706565131	0.567638870606707	-0.247291001897609	-0.450717039511891	-1.06096547708399	-0.636052640689564	-2.11449290255372	-1.05662235813838	0.914955951248493	2.48066452098566	1.66704102693938	-0.135129052560449	-1.15113628491924	2.39106610165518	-0.817647664268991	-0.396297129530382	0.207840897832253
protein K48-linked deubiquitination	-0.459613942026567	0.12820299851029	0.189208444284862	-0.123286623490449	0.0778807535219496	0.439065461816849	0.494097043233016	-0.227874670204403	0.0686668489550518	-1.38156620919871	-0.598365417000737	-0.073220712252326	-0.922078199221621	-2.1391908365358	-0.287305600862413	0.670048312038427	0.939916979119303	0.547511460438799
protein K63-linked deubiquitination	-0.333625160078174	-0.0481195791775907	-0.299985233362856	-0.353422811435892	0.226402857062259	0.569382811279867	0.0822860676441426	-0.55135236133778	-0.466168335565317	-0.74539051570238	-1.15564980632853	-0.264093401851963	-1.76361398737992	-1.3747849101108	-0.549714083395575	0.962182754063393	1.24318479282604	0.910116746924529
protein kinase activity	-3.72463997400375	-0.57198249741341	-3.03704530491193	-2.54017671318468	-2.9822067839728	-3.21050559703068	-6.10858198734496	-5.37080160824478	-7.70728133183324	-1.06656679355588	1.29903454035255	1.58233521841828	-3.3262613826136	-4.50936886445791	-4.03155998558041	7.2656667438667	7.14308726767899	6.24139690431381
protein kinase binding	-2.48963708436686	-1.13999372012171	-1.5738539395987	-1.71491225575445	-1.17467821600294	-0.37976293328363	-0.458862430938549	-0.93134812190683	-0.751936122023678	-0.493408993342578	1.70033734383097	1.08610936563439	-0.94230216726192	0.292477220787057	-1.08707697611544	1.59805542653778	1.27688557185226	1.48479833256768
protein kinase C activity	-3.9649966463865	-2.47049258821205	-3.04825338102787	-1.95955678133731	-0.216352496005864	-1.95668014270183	-2.76792963742585	-0.519769795052592	-1.92719690048029	1.24812491298635	-0.435641612352433	1.10754323133001	-1.87959398370334	-0.757309829002518	-1.56785294401106	3.3038536669791	3.12700928759241	2.58618040114956
protein kinase inhibitor activity	-1.69339068632755	0.188893121857879	-1.72088537972517	-0.61666691893114	0.776801373574233	0.682832644235261	-1.63155974395325	-1.63669863039936	-2.5532594179609	1.33084245614475	2.38850116907039	-2.04262654545953	1.45099049914067	-0.403489379313419	-2.13131548664339	1.51804564831311	1.1685647610952	1.04543100680859
protein localization	-0.691984952732118	0.101354018327438	-0.347390065351507	-0.111808706186408	0.5568766008736	0.066781832200846	-0.427707732318974	1.43669644674752	-0.0421898706520234	-0.736228409820424	-0.981763094573297	-0.739518085262356	0.317280191029531	-0.356845457954947	0.318917359135442	0.478632196490219	-0.0684078414811191	0.232274722614833
protein methylation	1.60769146230977	0.282707112449805	0.202161319994886	0.254744830957674	0.293435965659402	0.102473730479982	1.08070679951715	1.24406192121767	0.359178664006249	2.58772901003177	0.773677463745163	2.07273766637957	-1.15411820092959	-0.628788184894271	1.9313905412598	-2.00378086997339	-1.54543448735494	-1.57058573852834
protein N-linked glycosylation	-0.304910644302395	-1.25644973168635	-1.42982410939102	1.36041797222828	0.742595996134086	-0.560179615959393	-0.413397758551225	-0.509344381959608	0.778459947128002	0.737240245606663	1.27475137019678	1.91192081833141	1.77034732424632	-0.364958415943817	3.23904540105513	-1.24167706148686	-0.754673558856641	-1.39172524332068
protein N-linked glycosylation via asparagine	1.31409472069336	-0.249479784325614	1.14152862038172	0.412547707992226	1.38190165710699	0.808746504559826	-0.352000811058958	-0.378580411409754	1.25085349898218	-0.913628139919731	-0.117258106562375	0.374517115786372	2.04752401697936	0.777107910225709	3.49155294047368	-1.83622700793417	-1.72272526851618	-1.36191998374328
protein O-linked mannosylation	1.10346763992336	-1.50793360355541	-0.876186514111012	1.49154766533362	1.17414991905527	1.1352676219391	0.255090104756296	-0.779456042652073	0.770570094857329	-0.472545171845144	0.101341616456616	1.58910110543111	3.47056445842197	1.63204237429922	3.74382817561161	-2.1780550474173	-2.1105595006494	-1.53977913307951
protein peptidyl-prolyl isomerization	-0.121299667664701	-2.06943583432416	-1.15702853848107	0.307405538205057	-0.0185483373096473	0.918265235012016	-0.787456479605803	-0.301349000457884	1.40969297174859	-0.872474705715961	-0.501360555387441	-0.395073746036637	0.489637678230379	1.92061234463813	0.37458665868169	0.216119184203266	-0.343066525657112	0.382085181934657
protein phosphatase inhibitor activity	-0.482498700804764	-0.25727498111137	-1.62190914998294	-0.628998007817306	-0.853844462204138	0.19485357440863	-0.36902191096805	0.0419856539058618	0.757794952527193	-0.871238063741931	-0.188727856504329	0.454150854136761	0.975103888724093	1.89371701117924	-1.01755137960058	0.165020739700434	0.430733683533734	0.273995679142597
protein phosphatase regulator activity	-0.708368137852109	-0.395127193355802	-0.252831495647365	-0.372601770078531	-0.0341359486581846	1.44531440437322	0.0800460182670755	0.120500955312154	1.2648862928415	-2.67409966402175	-1.27656968501203	-0.861888070750159	1.17072891746801	1.07522754716396	-0.439586746508377	0.352456938445899	0.357478173514305	0.153083318067136
protein phosphatase type 2A complex	-1.05796468590606	-0.545988830367106	0.591334884923374	-0.899074596006988	-0.796398596787259	0.22214356359729	-0.0461235022814076	-0.401020165473053	0.203347801338201	-1.50907159473799	-1.0520088032241	-1.19864550817891	0.490558893460893	0.325462586317753	-0.494921522695456	0.519949900846027	1.04886177377997	1.07634898509456
protein phosphorylation	-3.64934604945647	-0.603530131219237	-3.3732244711568	-2.66871241971463	-3.0656592545708	-3.49303243858913	-6.40363878981437	-5.50094946611066	-8.09351220429076	-1.08463139585044	1.24134370993228	1.58548198120979	-3.66000131629474	-4.70684821559083	-4.45086098473276	7.71686156087486	7.50466255382784	6.6307521469842
protein polyubiquitination	0.0215691243075819	0.381367312692388	-0.557073037452978	-0.892746478803856	0.0642077466900697	0.349059975881405	0.357143722047754	-0.0844084644790612	-0.9804321443107	-0.735142565451646	-0.72986744272253	-0.129120069387112	-0.372283293903437	-1.25124662060838	0.274288083681315	0.124225589329765	0.827557183149179	0.877883549472873
protein processing	0.0757305143982564	-0.940499835593894	-2.21280921307206	1.75604743812162	2.53359417290252	2.10874693977203	-0.787538163157102	0.0979793564728335	-0.981288362722486	-1.54635752410769	-1.98458277489376	-1.63941049407126	-0.198080203205214	1.02395161256852	-0.678185923506336	0.819335827994008	0.519367607887446	0.380728308042493
protein serine/threonine kinase activity	-3.07586277592075	-0.738877297545915	-2.13325796215472	-1.97034688820524	-2.34189402637088	-2.05767255355773	-3.43598901401644	-2.39190594399172	-4.17706920442695	-0.0574344074346984	0.646015797850456	0.642980676369467	-3.17265358720857	-4.34979256604477	-4.05451396861909	4.81860746261319	5.21216638843775	4.69386349354193
protein serine/threonine phosphatase activity	0.323568833306854	0.570364619847966	0.862525759470564	0.140386331550044	-0.595602736177414	-0.401294490194059	-0.136368961237791	0.547358758852154	0.488498640578801	-0.562430340368181	-0.47319696974944	-2.12261710485438	1.05272914438378	-0.0649979870817944	1.23534538654434	0.315085062030926	-0.0706767081179608	-0.761868174679175
protein sumoylation	0.336223530907089	0.51682896834133	1.17225866579866	-1.71379982623937	-0.416693340590789	-0.0542123520121007	0.754897089907247	0.0111526479068919	1.29565840471624	0.514710869115551	0.106160897461069	-0.0774668169312623	-0.12849457312579	0.115736600190319	0.111190363191662	-0.544490376011764	-0.481254514313133	-0.226507067330814
protein transport	0.619585490462195	-2.17959024190947	-2.20634375559748	0.722249338655039	0.910804786127612	1.00858588587751	-1.25663572958411	-1.20126707689346	1.46280439569308	-0.00616849883943357	-2.05903024672232	-1.15494620991968	3.27623948664988	0.2008406225999	7.70189122441652	-1.95014872843981	-0.845836158128125	-0.669455502963655
protein transporter activity	1.99568421074074	-1.57946505032784	-0.938873587731672	-0.113502058493209	-0.315553061870138	-0.436046481094624	-0.918159388511966	-1.3278202496241	0.227235944065021	1.66649037597633	0.847284320442241	0.162808630667592	-0.151583877925763	0.0304218225932633	3.91943473352311	-1.10196273865086	-0.350139358019443	-0.335397916304508
protein tyrosine kinase activity	-2.88010814981772	-2.32712432769724	-4.44672835502227	-2.58567328033075	-2.61360310835559	-3.52790418762765	-6.46212816750017	-7.33228622598783	-8.22977081927545	-0.723994498933768	1.092472954866	2.6160163123773	-2.29500540954763	-2.75127793295995	-3.03627591428244	7.40152832617617	6.71660229682417	6.55890768572055
protein tyrosine phosphatase activity	-1.54193032802	0.993797789753484	-0.937169909998169	-1.63394327042596	-2.25857700555446	-1.92925820880607	-3.42721094347729	-2.20508513692521	-4.09937891887675	-0.232850219570628	0.959387991888696	2.11973770158175	0.236584904289621	-1.60173786424658	0.0332338268385921	2.60008616137061	2.47007940683461	2.0330025956016
protein tyrosine/serine/threonine phosphatase activity	-1.55420534079713	-0.0531638752933416	-0.437785028090304	-1.8908470100105	-0.725807789350738	-1.65486440352604	-2.0264803708676	-1.05979377284585	-1.84726244685119	-0.41200972469308	0.731270910381685	0.556590756999704	0.152781766187885	-2.37156715791417	-0.308730113607313	1.84639326532982	2.14671053527267	1.74871289089486
protein ubiquitination	0.165074278146142	0.870242568571775	0.20555855311369	-0.569069271794259	0.215269686408463	-0.174875423201481	0.609982629323172	0.243902434929671	-1.741714385544	-2.38904503766717	-0.743481566047632	-1.16917382612126	-2.18758551043175	-1.93635602758283	-3.0449860384019	1.38764513499003	2.59423392752945	1.49914578935018
protein ubiquitination involved in ubiquitin-dependent protein catabolic process	1.22965841311737	0.888218534905057	0.335242072776282	-0.571233984417912	-0.590041188073749	-0.949690052440216	-0.38260986178249	0.00257958745998384	-1.41539557360619	0.923273691821498	-0.891766657607022	-0.809417451179721	-1.26208217636719	-2.86468822388308	-1.22195746390633	0.774824293951282	1.56929880719665	1.09713898887844
protein-cysteine S-palmitoyltransferase activity	-0.702610045384076	-1.20693507642641	-1.80824745498422	0.856560649031384	0.628279498880466	0.8714931072419	-0.521312870587792	0.475724504913231	-0.306071017349194	-1.40067463022951	-0.734083509468526	-0.283125163417467	0.330736009938383	-0.615019549514385	1.08892619622075	-0.114982028136114	0.387632347867421	1.05820517072622
proteinaceous extracellular matrix	-2.8933517969621	-1.44700838500704	-4.43915575644474	2.6107388669358	3.59517764846248	2.1918073150009	-5.47815441737945	-4.81779355097654	-4.46874743458701	-1.13485831883776	-1.35931118035963	-1.83922912321299	0.490546874305011	-0.868573870282497	-2.43653784991173	3.72298777575091	3.66049618855916	3.29116863595859
proteolysis	0.202324234254822	-0.896037229120847	-3.16490437174284	-0.290384012802264	1.12628270345264	0.261840236882459	-1.77990421190841	-0.817414626517332	-2.92502169385438	4.36820792709627	-0.209331949955431	3.27119526240166	0.375273054813946	-1.28077283754841	-0.876167457077657	-0.440547872754072	0.592027983791307	1.090364532992
proteolysis involved in cellular protein catabolic process	0.0343368703813117	-2.37901313533432	-0.66720602230181	-0.338958402272421	-0.363444371366645	-0.608940894063883	-1.39436485498792	-2.01613721317117	-1.38411175727487	0.334810976761578	-0.790294394157889	1.82529033390007	-2.40565974018942	-0.178978011074785	-1.66335191991804	0.978657881780467	1.83016347655693	2.59759079611458
proton transport	1.49883265001871	0.240644548314648	-0.220287397526205	-0.79239987531582	0.146751239841926	-0.0555145097058823	-0.88962789111079	-0.540649583580459	0.314445739338609	2.20449940071399	0.301122113714148	0.695311698231489	0.948589247531535	1.2445029388055	2.16855037471157	-1.65695861675911	-0.920661007933417	-0.817640507505575
proton-transporting ATP synthase activity, rotational mechanism	2.70977017857335	1.29335512884904	1.31720870266119	0.0672747007071645	0.603614215561625	1.30742426565803	0.94855965298923	1.26706777111243	1.46228907858723	1.39674567818038	0.248997051684558	1.00823344659131	2.81478567301749	1.52240926361746	2.02423239608088	-3.14495817154112	-2.83713639017366	-2.83785747448027
proton-transporting ATPase activity, rotational mechanism	-1.08729405159769	-2.90207419874068	-2.83469310462816	-1.93831744070055	-1.35993374999118	-2.20480599537317	-1.97068817453735	-1.78465741832143	-1.54353389649177	0.607762309980844	-0.267306543159325	0.820744572059749	-0.87628966570151	0.516486251767121	-0.309161609884348	2.1077115840486	2.36040544318278	2.76211472913901
proton-transporting V-type ATPase, V0 domain	-0.736510804259923	-2.27397471011151	-1.98188390580346	-0.582506894645207	-0.952116414846914	-1.51112359960767	-1.13882225842203	-1.25959299813275	-0.412874365554471	0.943228963835885	-0.481168043691915	-0.112055705834904	-0.388460566727552	0.17072963700392	0.255226030175656	1.23862180165056	1.20842402680241	1.82911854546713
pseudouridine synthase activity	2.7803730741693	1.87285731191472	1.34605781815815	-0.281816246981657	0.0633966143605368	-0.631917949103395	1.26388284450255	0.818836502354168	2.15243356092764	2.39134364104988	3.3037318817711	0.263723062101694	-0.77428387407619	-1.11140293725385	1.39173640159603	-2.57828421277228	-2.40228701977038	-1.61294670475538
pseudouridine synthesis	3.5021960651429	1.6376120351348	1.67720814607801	-0.173059186109479	-0.552805029746552	-0.185144602615213	1.24744690478955	1.00607054610405	2.56249310658464	2.69118259157654	3.85111974131821	1.1938232179	-0.544616429057133	-0.566440330369732	2.53110367545643	-3.07274242128833	-3.44992738239485	-2.33041697089648
purine nucleotide biosynthetic process	2.52293130098766	1.20747428787084	0.966542281293678	0.286255507240786	1.05970499156969	1.05997792061878	0.238890177851523	0.590426088310391	0.345375830669677	1.87021555600261	2.50392319048111	1.96822768671858	-1.48416540655383	-1.42795581905276	1.53700648492709	-1.60348638885703	-1.86011977472626	-2.18820317115022
pyridoxal phosphate binding	1.46768644834856	2.57003074806748	2.8129169782042	2.07519430907212	2.80343247383123	1.97082995988808	2.31255538580226	2.13423131615681	3.18380132918085	4.93589565413184	0.581219474522268	0.624637093483097	2.04090572468779	2.88643747585652	2.28178984660166	-5.18870619521159	-5.01546620882343	-5.23730459897241
Rab GTPase binding	-0.422580529608698	0.521860947841812	-0.169522224584922	-1.41156958198999	-2.22683428903301	-2.32553368906285	-1.61236562987978	-0.663948817284559	-1.30481849705251	-1.91003078490992	0.378607678900514	0.0614050920931733	-1.83549060109351	-0.32068962170411	-1.23827557513121	2.84504962549293	2.00738788057875	1.68884192296535
Ran GTPase binding	1.7680514886947	-0.469291189859908	0.425628843280398	0.889815992088427	1.19689144416653	1.10599767019738	-0.949167303781401	-0.715645223321133	-0.738061027022343	0.585375276321943	1.26541748399148	0.566932972487554	-0.0832215309545719	-1.43339477000413	2.68928703018985	-1.11198696575426	-0.91675533255317	-0.568492474604583
Ras protein signal transduction	-0.985243535384096	0.188509006252875	-0.85922238215819	0.440521463859824	-1.18066986663927	-0.721430186450592	-1.37443001188768	0.465222090666835	-0.34128493184478	-2.31612080122862	0.379887081082802	-1.01309578218498	0.555385920221813	-0.518558058419466	0.318287808944958	0.904868491534918	1.30712695434104	0.870392789097775
receptor activity	-2.64942770237758	-1.34881930485653	-2.0700785275291	-2.24824022827171	-3.13594507904371	-3.04191580523454	-4.54588546194189	-4.57762163697622	-6.39132609841796	0.370553233784725	-0.474289048235547	0.653248914773397	-2.09195691111892	-0.625907523698646	-2.26297244615452	5.36839548334154	5.00403474179843	5.03208177202025
receptor binding	-4.49669541360875	-0.497497507931701	-0.827548557109598	-2.95624686479456	-2.0177358273143	-3.25247574265616	-5.83388519234526	-5.2326540306495	-5.75273700881468	0.688306846104761	0.0415800191380398	0.874949947067248	-0.558228339017961	0.52171817826831	-0.588280658690091	4.49482301228152	4.37284201381161	4.46505051993901
receptor clustering	0.776964653038203	1.8085173129767	0.541687448012505	1.36356463097908	0.547007204109634	0.986091092873496	0.0825586860071562	0.243563469933972	1.07934242398328	-1.08904264441822	-0.688858155728535	-0.199224791652041	-0.87877283429024	-0.550172409851016	0.740638868615435	-0.53107735860336	-0.625701911209757	-0.780740749224062
receptor-mediated endocytosis	-0.964762421805812	-1.79408060384764	-1.9385851887032	1.61743772626747	0.688705517101137	0.0977151526505651	-1.6860578839991	-1.8219702740167	-1.33892154564544	0.271907029179576	0.340010950386207	2.40365685081967	0.966171695455521	1.2172312226048	-1.64438553750369	0.663509770005474	0.545513254284117	0.735258852144026
reciprocal meiotic recombination	-0.35524080972066	0.42719619265803	2.41012852429747	-1.19062496589282	-1.19762948934003	-2.47335499100911	1.95902240973323	0.243708539810847	0.100110914175329	-0.549658918877811	-0.219532166284051	0.322495412542472	0.107767507412201	-0.785574723841283	-0.157934048346664	-0.0920008833350503	0.227845195659874	0.249915111854517
recycling endosome	-0.179155227457834	0.349926502007048	0.538948993646801	-0.645181686435431	-0.536369746582976	0.495774733810162	-1.60734796260264	0.0409248694995167	-0.559462459923901	-1.19542456523682	-1.16346386748679	-0.111598056524583	0.445008171370204	-0.83368775207528	-0.954290267789525	1.08659265831206	0.865264030107392	0.919686627234983
regulation of actin cytoskeleton organization	-1.67947159318427	-0.526541463389384	-1.34466991057428	-0.475599434235763	-0.984062952422244	-0.37869278572024	-1.43890317268055	-1.25640091911764	-1.24874560308268	-0.43342889791942	-0.954303235190946	-0.877616977346862	-0.806845581937483	0.077439176746127	-1.64837081347948	2.29416839540533	1.84481027194476	2.08628763163236
regulation of actin filament polymerization	0.0695533440809265	-0.403950277385677	-0.686777860457377	-0.281877677222382	-0.348014817249978	-0.83074823913411	-1.43649522538449	-3.51784497479121	-1.08678484825512	0.226917753797447	0.382729860884937	1.90331234112551	1.53626538172572	1.17229526692262	0.891100809016254	0.329439424911053	0.373256914648438	0.501385755411313
regulation of alternative mRNA splicing, via spliceosome	1.09692123217291	0.622433047965951	0.946268277684019	-0.00445323456937745	-0.248141656860875	-0.602644863545426	0.352748307474893	0.440693439740866	0.976296804170909	-1.52153253870646	0.554115559771456	-1.73292556699613	-0.51226347450849	1.71584372128193	2.34326342100214	-0.625960403006546	-0.667136815269193	-0.862272596387521
regulation of angiogenesis	-1.54309421346825	-0.419307807137632	-2.83861447625945	-0.465663116603162	-0.847632757238636	0.89427654222654	-1.7452927118624	-0.0756225383370426	-0.234852589133623	0.054814842606766	-0.218048784526831	-0.196460281216493	-2.47080027437114	-0.219517193772419	-0.557954699188666	1.69525971587751	1.45115770608642	1.54795094018506
regulation of anion transmembrane transport	-0.87640219191981	-2.50613855804618	-0.25648241027293	0.236896954142705	1.22114488418194	2.11920336026446	-0.2202227483245	1.31626901075786	0.716081122982764	-0.590234574994745	-0.782032706919358	0.0785611524641585	-0.974724069432154	-0.890118678695816	-0.0398027731631524	0.0769671611146951	0.183320541566453	0.269921032069821
regulation of apoptotic process	-2.17197559814065	-2.1051072610896	-3.84761867335609	-3.77531284668956	-4.63229375671374	-3.92829398743409	-3.17788330875896	-3.0030537885396	-3.61598046570717	-1.09894044852783	1.1409672186461	2.62851372361161	-0.646621225138329	-0.990668885287861	-2.23329220113007	4.28180820141339	4.47958588799649	5.05628500058147
regulation of ARF protein signal transduction	-2.73619279723331	-2.71425614990447	-3.64711846285413	-1.22122997461352	-3.12015830088732	-2.03130841393751	-2.75094543384739	-2.2799058185779	-2.42403401716353	0.244194356698479	0.20784260007287	1.09590571479132	-0.912019094637012	-0.125864211913092	-1.22936822788137	3.8226749905165	3.38494423274168	3.01206538490578
regulation of autophagy	-1.11592131946997	-0.00679782949866832	-0.737579963534447	-1.13086468645374	-1.71677964511553	-2.03934546037775	-2.36302412913272	-1.14363274458256	-3.18970296340054	0.431735269459318	-0.511313319080889	1.76723129098259	-2.34130496589064	-1.31352905718874	-2.10788823541001	2.78567848116219	2.42928858642717	2.72605060762075
regulation of axon extension	1.58347802086767	-0.230783809851391	0.118178530411952	0.218352351907167	0.156002856950528	-0.975562165776296	-1.76502412508623	-2.04393445448532	-2.5055107581612	0.280840974894237	-0.0440474151150334	-0.250893980772273	1.42601115793526	0.780578416706832	-2.22870185116307	1.39143242621342	0.395138351497299	1.23592127436761
regulation of calcium ion-dependent exocytosis	0.359628003829707	1.52041402401115	-0.572876016265997	-0.241186530522921	0.0529975444475242	-0.105121649280617	0.19610824133039	0.209267719684884	1.24076607397738	-1.16574344015373	0.461861419977475	-0.61131467906388	-1.33511244903089	-0.71615381111614	0.0146139977817372	0.623752944489572	-0.0113284163416941	-0.248899471346617
regulation of canonical Wnt signaling pathway	-1.77497430427357	-3.07999973476556	-3.01127061686266	-1.71141502336036	0.282106596567006	-1.02439442362624	-2.02018420987726	-1.32245312881277	-1.10878048848636	-0.760160802311146	-0.380424823893889	-1.6671537648264	-0.466531248394243	-0.953854540627531	-1.5837481481397	3.16255629096912	2.89504485998011	2.89622191058763
regulation of catalytic activity	-1.22876192784848	-2.5455777035801	-1.12330791080277	-0.790007362696238	-0.531692017578476	0.656582620893864	-1.56154994789835	-2.22114397437965	-0.321069944081162	-2.27265803226832	-1.1533668485232	0.520810279767526	0.596440276486159	0.456983933916758	0.321100053841551	1.59004558595932	1.61635826794888	1.70883419505695
regulation of cell adhesion	-0.246200063153879	1.15804087576453	-1.24017111923108	-1.82962614621254	0.028998122510486	-0.0428880785170641	-1.18905226488889	-0.796435395425013	-1.8983616305007	-0.712301570458337	-1.92773156442259	-1.01741245271422	0.773360520366262	0.110309537125578	-1.09653374363088	1.7925173465061	1.34157510453237	1.40768266686816
regulation of cell cycle	-3.56788639261818	-1.66708704238469	-1.93412077354605	0.656703438167856	0.485414450465253	1.22393344438873	-1.7431633482947	-2.2736527971273	-1.85520994792647	-0.937183005833071	1.65332922980618	1.40034711359842	-1.16993642027982	-0.614471764854691	-0.335760159068944	1.84121422996275	1.40147452670187	1.6490793658468
regulation of cell growth	-0.460206453594697	-0.304802146840891	-1.18284497986276	1.29990122590377	0.376959161112455	-0.457172759609202	-1.05012527209454	-0.923796579617481	-1.9451114040199	-0.0508984915080697	0.558564999438943	-0.187037095522259	-0.333824878579588	-2.11367991569292	-2.96625488386817	2.13354796376692	1.22320387731357	1.44162625570142
regulation of cell migration	-3.28298859249801	-1.60189430528444	-3.16098342352779	-1.63007137681244	0.390260274320905	-0.889761150126326	-3.58047271064735	-2.91058511938364	-3.07952896065362	0.439077155834945	0.116000429435755	0.651431096290469	0.339070100277261	0.867009440308911	0.00951523402242932	2.63072065836483	2.34073682196633	2.64046802278673
regulation of cell morphogenesis	0.644957672727138	0.431789097972969	0.442634497778224	0.996490884591377	0.466487028722271	0.522589410617109	-1.20915859274585	-0.521578791788263	-0.841148513437365	-2.22494847812175	-1.25300843852692	-2.10061627294706	-0.56669882102386	-0.876841236420992	-1.31337416380304	1.46850303220383	1.09844934851382	1.12786911758105
regulation of cell proliferation	-5.38757772986407	-4.63897718164973	-5.516822899589	-1.68539333274223	-0.951764888424057	-2.0421320927768	-5.04331627732572	-4.34062385198655	-5.49928582345687	-0.089196252698422	-0.197239866105519	1.76032532956889	-0.68034496506179	-2.47490302027167	-2.15532595515658	5.59548639549672	5.68287442531533	5.88078059655318
regulation of cell shape	-1.15942295536003	-0.778600711275278	-1.77799848912804	-0.610500803489694	-1.87083504378253	-3.02273726821045	-3.53780722131262	-2.66139777761004	-4.22348695475899	-1.58345710127306	0.788401418736698	-0.780179720778776	-1.24296341113668	-0.707259718364863	-2.39960585869053	3.86536236379821	3.94234795054906	3.84610884899927
regulation of endocytosis	0.469732779194901	1.77506809105639	0.7313385001722	0.0737764738801325	0.358152199281388	0.771625019765914	0.597775653594036	0.251212507292793	1.19979047385992	-1.286504383553	0.20720127596612	-0.260205215414474	-0.606093849661461	-0.544133518978809	-1.43108902756659	-0.284625680108954	-0.307668204879121	-0.100634496125051
regulation of gene expression	0.522577668908115	0.696277647030338	0.701952308251558	0.437078260873975	1.01357574099549	-0.369715485350243	-0.856222595830157	-1.76871555605255	-1.59873574674829	1.38557835962993	2.16476358826869	-0.167332834981642	-1.14068930234933	-0.935234621262384	-1.53617291125384	0.356771158894594	0.421308806198862	0.330751994676813
regulation of GTPase activity	-0.139627604786139	1.01405842522295	0.959796795988263	-1.55959056913116	-2.03394097656015	-2.70970559014792	-2.12095295757908	-2.30040465662371	-2.81104707493422	0.28847668910628	0.433778904645286	0.671174450123621	-1.97666691932506	-1.67756184620553	-3.29733168302932	3.01324782024802	2.71778981312576	2.36931963041892
regulation of heart contraction	-0.809091582999216	0.610245060090244	0.0497512076658456	-0.332434784160617	-0.562938423159988	-0.364451596597976	0.13907848254008	-0.492496489406342	-0.392296453730254	-1.22561837192059	-0.44278486832182	-0.752678113141135	0.653352857631723	-0.0802579384502899	-0.570079184668997	0.766360279957946	0.451464793658313	0.8630560157404
regulation of inflammatory response	-2.02707583331014	-2.35733680262327	-2.40401023607303	-3.29953537501808	-2.86390979397611	-2.84912783429986	-1.20248032732401	-2.02100304294114	-1.41061665188596	-0.25846889434646	-0.716926165086155	0.96796660982003	-1.4362739746377	-1.28594760908416	-0.954463813736128	3.13616991183491	3.59873207326466	3.46319786360702
regulation of intracellular pH	0.771490087125563	0.324126508603783	0.347421566238703	-0.25461566648254	-0.0569572718887982	-0.223847113841564	-0.898648668324929	-0.421409248866241	-1.92217049799665	0.263481937442501	-0.161429781704435	0.733674674010535	-0.84552273777665	-1.63549847802673	0.158876315933136	0.403049099885201	0.51391363586587	0.934831771221566
regulation of ion transmembrane transport	-1.61356041732349	-0.425369277351824	-1.44771196623893	-0.276572020902089	-0.149634058149704	-0.725312579424545	-1.57978677266517	-0.697963450438452	-0.916482188608073	-0.811853118455604	0.401881296434563	0.821659834268356	-0.774798581500205	0.62067034803297	0.784625808463625	1.57383927949725	0.897780161196482	0.460825320683598
regulation of MAPK cascade	2.7951867123467	-0.921870932174597	-0.282659341345526	0.98005794074414	1.52222422170951	1.38157676628421	-1.80699603310172	0.0435109160581546	-1.70241230898722	-1.08367317684636	-2.65477962365346	1.50621820624495	0.689367890418858	1.29118646696148	-0.530888727480871	0.179120211048986	-0.426312755859223	0.220724959177022
regulation of membrane potential	1.72278673562858	1.31513641708908	0.555773301274549	1.0965602900265	1.64308159253301	0.812776372185377	-0.957765271683191	-0.498856111880169	-1.50130109516935	-0.390316574965968	0.17844935910384	1.11410775865986	-0.708020090554084	-0.938216467307868	-0.137814031728654	-0.272362768988351	-0.294403619382419	-0.356146482899058
regulation of mitotic cell cycle	0.125839715403465	0.4283675187475	0.108766662433221	-1.72322362724172	-1.77787720291457	-1.12420004386036	-0.728917557666903	-0.25112499168075	-1.0581043029099	-0.53189392522418	0.0713152357717137	0.673680422863311	-2.38011285482039	-2.85258181991892	-1.35358004681942	1.86999495874964	2.0741244181019	1.60086123876541
regulation of molecular function	-1.00972878212832	-1.14440431541148	0.706141908323962	-1.23489056231316	-0.920506214575118	-0.839439870441668	-0.844383724902738	-1.40583798686411	0.503854217504044	-0.235802880397502	0.476683421228549	1.21374586560085	0.343933784596788	0.157737927990911	-0.0583529254619344	0.544537910884811	0.559612972217321	0.745785745295166
regulation of neuron differentiation	-2.49538961011955	-0.898869815285765	-1.68381265901525	-0.460357750983462	0.51877035117656	-1.26182233430036	-1.32704241322906	-1.9577782875441	-3.10035802027813	-2.22225161565943	-0.780968514305895	-1.0220970181733	-1.90644322612966	-2.10536416400684	-1.14013506497695	3.60117186733992	3.08907024277161	3.05063701140671
regulation of Notch signaling pathway	0.371346597474854	-0.00735712005613097	-0.236947535684049	0.78431465856988	0.529817121013542	0.113200772983435	-0.797863954618543	-0.371059460775267	-1.81479546032402	-0.45254438295288	-1.06107269367507	0.618679677117066	-1.51195517319932	-2.72709499124458	-0.228292810514735	0.998975118011876	1.11928211879621	1.07644316412817
regulation of nucleic acid-templated transcription	-1.00810900608087	-0.247126327932712	-0.307114053882887	0.468412904087291	0.170529784400277	0.26853821561394	0.262794444789951	-0.716119455574842	-0.624449638584142	-1.79417869605599	-0.186025451210237	-1.31810934892715	-0.852372753879382	0.188437192566335	0.105610386545744	0.220066908550554	1.12729328805647	1.08095358267495
regulation of postsynaptic membrane potential	0.297178822102808	2.32470267924671	0.610789046277563	0.126686992378016	-1.31318814332033	-1.20077486382704	-0.605413791476697	1.03361819346791	0.65887039630858	1.43209870635647	1.84275080445684	1.42347985551495	0.0602101077892935	-0.380057724793674	1.43448273148835	-1.33823076776245	-0.956907367929527	-1.18845018600869
regulation of protein kinase activity	0.112633335922842	1.22965802692186	-0.143301690964572	-0.00927262434938169	-0.453850951452442	-0.250640931117368	-0.526381683971799	0.147128858209096	-0.144071393567075	0.280123674036627	-1.00730548345802	-1.45791894464935	0.0720388482570666	-0.670842460194492	1.20129162634905	0.306295428639783	0.116011114235005	0.147723216093236
regulation of proteolysis	0.57846756088416	0.444190236720619	-0.017379245048737	0.49642529201765	-0.510216037374835	-0.348175023004627	0.149606488319954	0.723246650904176	-0.452531015523103	0.457362924594612	-1.3639408894075	-1.40870829459609	-1.88151544738351	-2.76406531922818	-1.75822710246415	1.17377540110723	1.28879619618384	0.972388364392734
regulation of Rho protein signal transduction	-5.93783908177328	-2.52592387472461	-5.73613858741607	-2.97993857798426	-3.22164189887981	-6.05419234578235	-7.08149203351341	-8.06833476122243	-7.2975581961481	-0.84644124087518	1.2869383216349	1.79148921765242	-2.11094620681282	-0.0169501209079531	-5.42695811291135	8.81940707295467	7.74485210154461	7.85591004044046
regulation of RNA splicing	0.628384538547224	1.38584062761274	0.747230891918566	-0.271571181545264	0.839773990630024	-0.104832093728458	0.997393750317955	0.626413221155966	1.36975899377974	-0.694124614372128	-0.252850741978934	-0.832149641970154	0.20408009534618	0.924678435031221	1.26268873909972	-0.910402268728238	-1.30695858041388	-0.896126746814695
regulation of signal transduction	-0.558003566557388	-1.48226822788021	-2.21884097204925	-2.80063062882896	-1.05888415773961	-1.5812985737961	-2.33403635235323	-3.15883305380277	-2.85973977205845	-3.1812815312987	-1.25051614283161	-0.196079109283085	-2.27524762427359	-1.9924866850053	-1.3879137056563	3.95188696160741	4.32263786593275	4.35821734389913
regulation of small GTPase mediated signal transduction	-0.591483507565555	0.174225694390897	-0.517592730775575	0.0551694414442604	0.252397408191476	-0.764216714171635	-1.37654993964884	-0.527968641364726	-1.07079990964363	-0.551326935241356	0.658129625689042	0.445437660449205	-0.540110916565495	-0.919886270628867	-1.20874063638669	1.52039413870495	0.957232052184623	0.67151016105179
regulation of transcription from RNA polymerase II promoter	-3.00979916304555	-2.01534807779784	-1.00361328200285	0.239042804842849	0.137823440587495	0.296943132111962	-0.506194751678825	-1.22740386435163	-2.32995495895241	-2.59658676320291	-0.326980900630242	-1.94039891197197	-2.25409848290695	-2.13813261906406	-5.22077208500092	4.12837472930538	3.55583281332204	3.31848752317408
regulation of transcription, DNA-templated	-3.5149620435675	-0.940401843389641	-1.16954186169696	1.97332927941425	0.895516643197684	2.22407839142573	-2.35583020240695	-2.44763341311764	-4.58054537732482	-5.14740238964261	-1.46845295025431	-2.74898420839658	-4.44258279957649	-2.12587305137659	-6.9149559770542	5.92415650839119	5.20617566839263	4.42835532611219
regulation of translation	0.345518774707997	0.809593629669205	0.244893139167814	0.296901394000439	0.693183821048519	0.294621452021587	-0.222044546331703	-0.022104964234677	0.816210050663743	0.467595872922274	0.540486072572982	0.486038087589639	-0.708531863112344	0.379397549944974	2.65764907111981	-1.30742024374666	-1.06082304531737	-0.934462776596996
regulation of translational fidelity	2.10146116236583	-0.177424756566814	0.437827245142197	0.045738284061155	0.299705722355433	0.594706050171154	0.261267333227171	1.07119054508342	2.22422446675336	0.954528742555693	1.39744693481185	1.17148173230236	1.42359179557412	-1.34622490215457	3.0993068396484	-2.14822127111394	-1.86779130926122	-2.1821854865672
regulation of translational initiation	0.547036821485812	1.13519874713882	1.1191546471254	1.46588122752222	1.12722520632445	1.73346999012031	0.126774304471744	1.21408185305293	0.283965428624032	1.44574854146984	1.78444870997064	1.26415301885771	0.516331434552536	-0.615133544169953	-0.101442561212619	-1.88549637926055	-1.83578080009052	-1.70830639850631
regulation of vesicle fusion	-0.643461855261251	0.0776437801711397	0.198122897922635	-1.15278518194188	-1.78958424322906	-1.7875484774104	-2.0384861578374	-1.12573186353284	-1.65682355530975	-1.82882018871309	0.455469782929673	0.330355285045158	-0.00290581522130135	-1.0744189146855	-1.35916303754741	2.49377044730551	1.77605426455909	1.94443880357936
regulatory region DNA binding	-1.27312699610634	-1.43915912243916	-1.6253377619438	0.222508530977475	-0.437083295720698	0.285298449835999	-0.559491645083495	-1.54911117518569	-1.96489645114646	-0.764637877988263	-0.466935776800387	0.315167568796272	-1.09732990261546	-0.378719329525057	-0.034003173428233	1.38872966929295	1.68794861885341	1.62001867930158
release of sequestered calcium ion into cytosol	-0.500314563902811	-0.0639147546693769	-1.56597725588428	3.26539049231019	2.08540823973257	2.43260303954212	-0.787880191785915	-0.884014674974841	-0.923894117184244	-1.94867267069851	-1.35495166489803	-0.287601719848616	-0.989625387596469	-2.29151381606872	0.414030173127763	1.1449065614346	0.552099286157932	0.15098658137582
respiratory chain	0.247615832261855	-0.0812612420598063	0.30229175862693	0.199433545769598	-1.37273385080264	-0.0295134246582841	-0.0597016703189894	0.253644594032372	3.49689390552146	0.399430600892893	0.74867202232299	1.73314871902234	2.96290485569001	5.05866633604874	4.16448094472247	-2.91763707849475	-2.60551614587304	-2.93380555672124
response to bacterium	1.59381608073141	-0.090671204466261	-0.299507594560674	-2.03016386201259	-0.645530706440053	-0.955992717898818	-0.721567819132548	-0.532184895433616	-1.63157830864144	4.12179923602066	3.88755402042739	3.6931142746605	-0.250454291600492	-0.75138668968891	-0.635626268363652	-0.056226365566951	-1.54980632286482	-0.25514566501743
response to cadmium ion	-1.07885427956584	-1.05968243660677	-0.719763019340424	-2.24853829256415	-0.0841460887502349	-0.0916587993417074	0.940525356752378	0.285728416895166	1.03972564056213	0.899511273293819	0.380481831171285	0.722580757169974	-2.03207123734131	-0.0597103535094592	-2.25822220975238	0.878647723311925	0.819072057731382	0.506506531102342
response to cytokine	-4.10582401225155	-3.02807080093813	-3.65776819029713	-1.42194845445876	-1.22082508056622	-1.62454201189461	-2.90942951702484	-3.8333508032852	-4.1213999286029	-0.565626624639804	0.0695676206664994	0.818109575084799	-2.41920721367238	-0.759574027948795	-1.73636647271544	4.6530523447327	4.3780794914748	4.37947986546545
response to endoplasmic reticulum stress	0.583538679744623	-0.682964230710736	-1.38892387104689	0.893267141852355	2.23453571116019	1.92928505896411	0.127795107510715	0.199129337454251	1.5676013634052	-0.412488926187071	-0.621175608716778	0.507215158196505	1.26367931065013	0.170770553214019	2.17517975839275	-1.16674978254698	-1.46722922536337	-1.23345220941364
response to heat	-0.0587249722876247	-1.7884789582802	-0.55165967165336	-0.181519908711516	1.26488885314162	2.00793104223465	0.26077232020265	-2.14384025453319	0.06002207333281	-1.19823377152854	-0.823311960745117	-1.61109136953317	-1.69287911190236	-0.242159790831417	-0.410162389588985	1.01102922082118	1.43707811792755	0.723460745347058
response to hypoxia	-1.79703178508462	-2.61498011162875	-2.02016501072298	-1.61855661919586	0.0718792436344622	-0.927391343152641	-2.04648641134913	-1.72154281815536	-1.51595448125973	1.85807289358348	1.40827172907002	1.88395555352892	-1.58034642501969	-2.15919791650862	-1.18899333328253	1.27293979481633	2.29710729759132	2.51151323908264
response to ionizing radiation	1.37362049860722	-0.0176060845451262	1.30277961475547	-1.6161484800602	-0.733685753848706	-0.549406725455895	1.62003208626883	0.455820364214446	0.701197580027819	-1.7577210360515	-1.90434482629678	-1.57366429033953	0.141280598168616	0.563814897424465	0.801397819747227	-0.372520409128598	0.232181152371323	0.378456368761258
response to light stimulus	-0.0724028373365978	0.824821400933365	0.42487736184957	2.16715621460682	1.57771463614122	1.58998921017144	1.07477272559713	1.83023129101572	1.34016040363612	0.329634734825079	-0.0307815014623636	-0.115841013683651	-0.723690864002623	-0.0667891897241387	-1.84224871522352	-1.42206263419401	-1.49795458859632	-0.473338934748622
response to lipopolysaccharide	-4.7737979158881	-5.4736369904032	-4.90127878285237	-3.16683687235946	-1.31556831473525	-2.454956627638	-3.59207981735445	-3.82040758289784	-4.23031181768868	0.33041241738595	0.872764139788108	1.48638330332466	-0.808327984293092	-1.64917581402934	-1.73227115954657	4.91227504181648	5.03151413530828	5.30020557413309
response to mechanical stimulus	-2.63639792985084	-2.81452213946881	-4.24394924661534	1.66074535408125	1.59380278551989	1.59574511747059	-2.50962828862016	-4.84439408461594	-3.49745014854771	-1.44341379248762	-0.980596605576992	0.242584916051808	-2.3706554418441	-0.296835701723272	-2.12798341152407	3.94125219165064	3.38215777064818	3.10359396151648
response to oxidative stress	0.968208893200151	0.257167250473064	1.40132010948419	-0.0554719754601619	1.01508331203309	0.603797547116167	0.820922003184409	0.830485589672008	1.41981413597777	1.58500182526908	0.536190042195055	0.864912331747943	0.93769902098245	2.06842756445021	-0.112098578800294	-1.88016273831725	-1.94561530038288	-1.92078205393305
response to stimulus	-0.341358996428637	1.17802406312041	2.18581345004271	2.06484675716234	1.81276299813744	2.18850617684043	0.82587693192404	0.95073078619974	-0.938350011359732	-0.26268962862026	-2.8368532517906	-1.78437057647479	1.9089235991107	1.33193454798232	0.517662569715082	-0.947424385057687	-1.17439010977579	-1.61112044291388
response to stress	-2.99544353248761	-3.12860340818552	-2.02775564729598	1.3753442152761	1.86286986513868	2.08605353916043	0.354562531742267	-0.685036521339608	-0.74683748622804	-0.50045361469307	-0.652602000388266	0.75512348549307	-0.497336944849537	2.20270377823712	0.234483194535464	0.109151925110076	0.629573465222661	0.0862178131169852
response to toxic substance	0.118836289920657	0.202235572330435	1.49380816152409	0.486518726182386	0.513740710019763	0.466518454365582	1.61654483642081	1.33924194839632	0.497112284529313	-0.362014792337895	1.32693177357076	1.19503576151533	1.9112978176248	1.62776368879478	-1.11318632055329	-1.65511526985106	-1.40886064407154	-1.71571608412698
response to virus	-3.72564288127855	-4.61298892747077	-2.26088187913213	-1.80752569552692	-0.593426027812721	-0.988643353852238	-1.68793609898195	-2.03889058283655	-2.94649278718455	-1.07903466265348	-0.672508766633648	0.395192816754008	-1.63947654756284	0.681723494281023	0.366381405220383	3.08563083632686	3.22949130770273	3.2029605659498
response to xenobiotic stimulus	0.597059382306834	1.20466082735972	2.43767417469945	-0.0209265723052075	0.135337498095759	0.376319845583784	2.47775059140326	2.49274436447088	2.08083813138546	0.452805598709809	0.455213197220572	-0.604575978951095	-0.21312220386769	1.40574135809009	-2.52383756852666	-1.16796132771757	-1.55101307255291	-1.88554061666117
response to yeast	0.547227938432986	-0.765556012988692	-1.26729258883183	-0.623838789174854	-0.731635107948481	-0.883666265513317	0.996212192866463	-0.553280095526068	0.648813068659962	0.76648995572975	-0.127189942153942	1.58080680861523	-0.919533050953226	2.15313521096112	3.57573969791944	-0.593169931102388	-1.10078552810793	-0.862820437084016
retina development in camera-type eye	1.18067099974995	-1.00998300150384	0.949306336269213	-0.800201142329393	-2.30453009099884	-2.5874939143713	1.24322095214499	-1.1532668674109	-1.36159826783595	1.07628956487952	-1.78625119033191	0.17005789409393	-1.09972404108972	-1.09984604259939	-0.0136627468034311	1.10422900493214	1.22025696305152	1.135591395523
retina layer formation	0.0122336407755377	-0.787203573410616	-0.135382712784507	0.41933999107609	-0.826148699799143	0.69391471200521	0.153624037203873	-0.705555334924063	-0.412823658267392	-1.18144222985581	-0.521890503386217	0.52307962904089	-1.05350967453041	-1.30064530461126	-0.465884480465609	1.00367681380063	0.796420495889525	0.757444177836303
retina morphogenesis in camera-type eye	0.172193013360275	-0.395909531054486	-0.897110771159992	0.915391265611613	-0.325958022135907	0.443209027337105	0.266217754692577	-0.0141744863140507	-0.609477858541824	0.382672402318814	-1.12005013721138	-1.17960421355863	-1.71380964090535	-1.77047438130451	-1.25132030814436	0.906917917175939	1.2825115138623	0.935171271045125
retinal ganglion cell axon guidance	-0.439092364019893	-1.81391792089265	-1.52835703758748	4.07786111259201	4.29021885346676	2.53317083768604	-1.68236645898434	-0.296370859304479	-1.74982686379379	0.0322922018779695	-0.971683410524128	-1.45210158543556	0.146893285154707	-1.14072217468804	-2.68330161520124	1.24379755761496	0.379887973820324	0.251132536857887
retinoic acid receptor signaling pathway	-2.59715729662451	-1.75951680127982	-1.44020227330895	-0.0275896937298657	0.766328928294054	-0.0476725401245637	-0.925087795044046	-1.77260534631165	-1.8799579768719	-2.19970244302706	-1.02173377872364	-1.54386114605746	0.106017312512294	-1.38886459845791	0.0333112410459249	2.33892860148872	2.48256517957332	2.03701597700626
retinol metabolic process	2.23685725140527	1.4048764769996	1.56304664266794	3.42489299010148	3.48636286258311	4.10795412503291	2.11813797256143	1.32424364180181	0.899114258641692	0.0546598548301058	0.44180575108272	1.34925007539021	1.12107588128329	0.250548358487415	1.34157927370384	-3.21265940130624	-3.70105543720088	-3.70697524526507
retrograde transport, endosome to Golgi	-0.15648453514711	-1.20284808693743	0.02656388174122	-0.0484291407734382	1.0721355740869	0.671136316372262	-0.0373137148922748	0.463303118959377	0.623929698048322	0.096647796840767	-1.18699018508983	-0.036288073793661	-0.166308041083321	-0.215389651464176	1.18698747929395	-0.626593872500267	0.0755830230340808	-0.174141698216384
retrograde vesicle-mediated transport, Golgi to ER	-0.0332711132170832	-1.13277597242282	-0.168170695781427	0.333246011614039	1.42450268086136	0.975034121573029	-0.522640006513191	-0.160403874812213	1.84234250634373	-1.62640895078247	-2.04328020280162	-0.527607860295114	1.34744078944596	0.79617604601407	4.35087104851928	-1.21373202364507	-0.71298392025492	-0.666685472829627
reverse cholesterol transport	9.38530898745579	5.06266132550773	4.98090201490486	2.63267832877572	2.49861749400092	3.78455358656972	3.84742403897507	4.22418379114133	2.75564005591279	2.56186016081671	0.00138033151332625	1.5768512515335	-0.299772165871217	0.379177928824201	-2.36246199668831	-5.10981735667393	-6.68638889468676	-5.1945690119291
Rho GTPase binding	-2.05981837523164	-0.462195898592514	0.891353082053352	-0.454059675135357	-0.938523199758156	-1.62065765402365	-3.39437880329462	-2.48404520347035	-1.32678068248626	-0.358517666481118	0.301461935889871	-0.99329770127	1.86095562351421	0.919313832423101	-2.30262350335369	2.80121611262508	1.54812666789983	1.5789861232652
Rho guanyl-nucleotide exchange factor activity	-5.66425570780949	-2.251832690728	-5.36705733131713	-2.57893125911055	-3.03540793516684	-5.93299357081297	-6.95306396457448	-7.78589695865256	-7.12442162419395	-0.505943637448019	1.29919617521769	1.70225994400891	-2.09886025711737	0.276049226201277	-5.09911429461423	8.36875236090904	7.27412432558162	7.40251047789154
Rho protein signal transduction	-1.19533683379058	-0.531424264524935	-2.17472712346876	-1.13759800258485	-0.315679426911304	-0.833526049768417	-2.97737052252492	-2.35425907713902	-1.66908773649	-1.74204997070972	-1.97612588814612	-0.254555086470594	-0.212964949298041	0.129401890307125	-1.47935407798789	3.00368799253182	2.86808900021729	2.60001729197863
ribonuclease activity	1.79313550948663	2.35889107719601	1.74605515696395	1.31846907426498	1.45945784756054	1.17141492302807	0.438001168412489	0.491865816335508	0.514470912204572	0.753066203592343	0.777044221339831	-1.22080632664394	1.24625733018929	-2.23064750791238	2.52423438734148	-2.39371989537033	-1.59116247008403	-1.71251561479285
ribosomal large subunit assembly	2.30531294075094	2.42683736307461	1.10531619296732	1.9351988331115	1.5082010375509	1.46190022381531	-0.51672766134313	0.604966350986466	1.74390713065542	1.11687800026065	3.16167541268824	1.97323247441124	1.35887980963926	-0.419857957906035	2.11086785927277	-2.78555753182709	-3.57474247906241	-2.84891355868657
ribosomal large subunit biogenesis	2.37418022900694	1.46782831367506	1.05153334097264	0.459174086863033	0.260264399641551	0.660758272675035	0.347609316606192	0.725083300035151	1.97508058838698	2.38221320130198	2.78812546407356	3.19078932975517	0.826575852024087	0.372186842796002	2.76410810740456	-3.50466287031938	-3.33155027072207	-2.69814995823887
ribosomal small subunit assembly	1.12594742538537	2.02622195668199	0.213711638053309	1.4613707870539	0.997354470895183	1.64377304609731	-0.859945078714719	1.14680401585562	1.55621173544053	0.575691598100688	1.57997544837248	1.75214353424823	1.09792005444842	-0.444516280900863	1.72265383387275	-2.09556727408146	-2.50015463448763	-2.01164117043351
ribosome	2.68039195541914	4.91962374312435	1.62186524373345	5.15188847523329	2.847804368458	5.75825939840588	-0.527398073734554	3.55688923019739	6.93815365117898	2.4374116365183	3.82555125285192	4.35760091270839	5.45493108608849	0.900082903427619	7.4662497897514	-8.12673406821025	-9.16984402039424	-7.73931431628667
ribosome binding	1.1637475274608	-0.00894364759636868	0.620204692062187	0.915619960493732	1.42712862070419	0.755803574178892	0.151006810491933	1.05293816792302	1.6921108359546	0.655907883711978	1.50489110336969	0.95897104939369	1.21020039931723	0.755308284047839	3.11835078178155	-2.50331280341143	-2.56149088396035	-2.11334364551378
ribosome biogenesis	5.50418721420093	2.05562229240759	2.29537069017967	0.756257597370045	-0.236449392214001	1.68297393535934	0.878790228891416	0.327029557035634	4.0344650050167	4.73024798530045	4.91794390709785	4.06297649271003	0.978754011484661	-1.3351042111818	5.19192577927569	-5.56940526951525	-5.59570763372373	-4.66249409137316
RNA binding	4.96201824369983	2.63157574622565	3.27477270464941	2.30942918341055	0.251585881657287	1.38238693188776	-1.31113258669947	-0.480647366277808	4.39551591435884	-0.422139669602349	4.81386051442844	2.55490364613651	0.407478457131596	0.111426837085827	7.24968555077857	-5.59928866102402	-4.8091022794753	-3.5674153797786
RNA export from nucleus	1.47630706039785	-0.516332272480425	0.716095902287317	-0.491883379301836	-0.221263930202432	-0.671988300164237	0.0438892999007109	-0.581345816027553	-0.663204241574733	-0.167098472938478	1.94562117238359	0.215236054579159	-0.47600284157984	-1.35706412754971	1.10756517449429	-0.187030326332549	-0.276950558553885	0.351268118346308
RNA methylation	1.95083930277406	1.37313917622295	0.608801934203927	0.354260183214756	-1.44551204667428	0.556864154629009	-0.739910593213555	-0.4534873178329	0.193140257009607	2.51128481050974	2.30851156067893	1.71936817986704	-0.81402740629706	-0.825208849564853	1.01667536279958	-1.52559577964686	-1.35528888609579	-0.634289947306486
RNA modification	3.14720429743652	1.80621322722375	1.3857398389044	-0.206684036670164	-0.00185466799982768	-0.577937055859574	1.06264760663875	0.672746829740471	1.99591384716084	2.4355828445371	3.37411135503271	0.568641458836664	-0.678197279600775	-1.05701749073432	1.81398743737397	-2.65207056600593	-2.49109107381131	-1.83201452162713
RNA phosphodiester bond hydrolysis	2.22539096847837	2.63031145735566	2.48458459471715	0.940305352616944	0.244498959420883	0.932063436940317	1.04118141395436	0.692731025915484	1.55920331969662	-0.556597413355663	0.0357969222579375	-1.01032015155383	1.21004328917226	-1.4513694688669	2.98708272822774	-2.32979424420726	-1.7912993256935	-2.03459603756588
RNA phosphodiester bond hydrolysis, endonucleolytic	1.64464391545204	-0.200003198347434	1.5905141057799	-0.413950205955378	-0.740812807482159	-1.64478819658285	0.95333357968755	0.360764623933256	1.61695680545224	-0.139289061605578	0.409707631781009	0.967105415132681	-0.657264130622653	-0.0807536861559943	1.27761056072964	-1.47476296050289	-0.299973797129544	-0.647956554481937
RNA phosphodiester bond hydrolysis, exonucleolytic	2.32493138942566	0.74524129642542	0.379388515137592	0.565562092845307	2.0379185935692	1.29665693507628	1.04521505674863	1.39318707668444	0.886594052989705	-0.229860753430896	1.19715800709234	-0.147083226601386	-2.07801977126714	-1.08558669007094	-0.449961317177899	-0.940340051727789	-1.39055192636643	-0.859121167828871
RNA polymerase I activity	1.27923463683487	-0.971990106474181	0.0976117655253289	-0.213320440083779	-1.30023539601022	0.169455370140227	0.692342680716198	1.26590032058774	2.65674630158199	3.45839267371261	1.99705883649872	0.715273988503012	-0.402275691814857	0.366546294430235	3.53291211720052	-2.36074840796805	-2.01788163007783	-2.18085418404149
RNA polymerase II core promoter proximal region sequence-specific DNA binding	-1.73740138588877	-0.593215868678273	-0.205563681015722	0.120686993764414	0.0791730470186902	0.911411420333357	-0.27794692800017	-0.2343953074046	-2.01405377941041	-1.05615369762502	-0.427989473871189	-1.37845410719462	-1.38799453837805	-1.67379144260448	-2.61472356277595	2.08292911108615	2.13115658362039	1.54692985818557
RNA polymerase II regulatory region sequence-specific DNA binding	-2.11717228779579	-0.028827205111485	-1.70819472843589	0.233184611445804	-0.492051031157241	-0.220908124071993	-1.61760381816507	-2.31914271017469	-2.07871217175435	-2.10713585471764	-1.8772082261332	0.754688867367759	0.309329624363737	1.6180839632717	-0.590486460969443	2.0190604302371	1.92788705610183	1.61286974533102
RNA polymerase II transcription cofactor activity	1.17040725886662	1.15343308334947	0.962939163092415	-0.584219269849781	0.497513858353601	0.632505819546178	0.459574022945107	1.29993296614181	1.28344386723683	2.18157748623488	-0.594968032472064	-0.987763933515464	-0.71194084929725	-0.233621614582267	0.329984795209233	-1.0921878885286	-1.0280880124916	-1.0472771170285
RNA polymerase II transcription factor activity, ligand-activated sequence-specific DNA binding	0.208316390738138	2.20901607791443	0.924683431983597	2.17682644529303	2.46394050361051	3.04540444932517	0.531529906219691	1.15623909293846	-0.720677838712907	0.851640116420661	2.46058869564108	2.20326693800189	2.17611575755817	1.33618463622828	-1.59679962118176	-2.107074324608	-2.66409064971053	-3.00750976296987
RNA polymerase II transcription factor activity, sequence-specific DNA binding	-3.02828609291789	-0.711608147666744	-0.804468360178737	-1.02381504674734	-1.94774957345855	-1.70484392847163	-1.45118987490794	-2.23304990628628	-3.14795713016926	-2.24005632745717	-0.0236895588213005	-0.207896223514654	-1.69160671526273	-1.94283381996688	-3.39711378552326	3.81651763022285	3.80798282655108	3.93377944236553
RNA polymerase II transcription factor binding	-0.301061578501427	0.420907717123262	-0.663972357089748	1.54033694589339	1.55772054822669	1.65820474085257	-0.671830911970842	-1.54492143220735	-1.27856028038966	-1.17464385578917	-0.0299359505382622	-0.0860698128130487	-0.387595912060887	0.680932712573038	-0.115377573510573	0.204970577740481	0.35613136274933	-0.0184383946056704
RNA polymerase II transcriptional preinitiation complex assembly	0.149529472472943	0.353799306248705	-0.0529483795662491	0.517374752085843	0.305197626782583	-0.19357235480566	-0.550383516303485	-0.754797505347876	0.846061080526828	-1.2357128576947	-0.633544189275735	-1.97067200226232	-0.858697515219061	-0.80428490744983	-1.2933750077738	1.22219469564359	1.02785951973377	0.666819345277986
RNA polymerase III activity	0.789782148348854	-0.353891098524695	0.798493337882738	0.575765225594649	-0.609206987037543	0.3817915386562	0.0369364853850261	1.55143967581507	2.92814382342678	1.74537263149937	1.98441300568687	2.05287359499474	-0.440791810150982	-0.130893114667585	3.23760377198702	-2.32987221385826	-2.17320955998353	-2.29260475503538
RNA processing	2.76950562332792	1.08536434418339	1.74809347869771	0.0951190894222239	-0.958801797530538	0.52872966572631	0.478170095467787	-0.451166930736623	1.9345320588369	-0.203107818422444	1.75937319979566	1.49798280576521	-0.867501470032828	0.671572156481776	3.01439525283574	-2.24682658300464	-1.96504496875611	-1.59609534525139
RNA secondary structure unwinding	1.64337588735923	0.291277107790566	-0.0853169315022271	0.373999125800119	0.614972851627214	1.19060613648562	-0.91349300620178	-0.248387275108853	0.213577672181429	2.69648676362557	2.75790620021721	2.45806239115075	-0.634729368148339	-0.905230568998474	2.4074909107911	-2.1027340182905	-1.79222833484033	-1.29066299271251
RNA splicing	1.40848292588956	1.32508899520021	1.3924916622908	-1.02063556402039	-0.790613165372155	-0.554621007683645	0.465567581221411	-0.294387775157643	3.20714037985548	-0.721981361862245	-0.579718927327944	0.925498512227629	0.785695513285299	0.182732983027964	2.62048090235918	-1.78867151505004	-1.04085917903219	-1.12153724769758
rRNA binding	2.01525665055122	2.56682736596948	1.47684496178879	1.79445934460393	1.23721270212265	1.25680469072906	0.190700752958233	1.15268309433054	2.92777397857234	2.43293989694958	3.05663920455363	2.46241870966265	0.619211410699426	-0.539794156922666	1.98223064283895	-3.7963188090187	-3.63478836746666	-3.20763766753187
rRNA processing	5.32850263573591	1.35921197673524	1.8004510428597	-0.100854806418526	-0.869650731506705	0.881680635286572	0.715378950871088	0.0837182537977996	3.8605076868613	4.52843933414607	5.79287492113249	3.91063832364875	0.549044052670705	0.237692606169994	6.06786206486236	-5.63445786962266	-5.45497788134694	-4.20384184989167
S-adenosylmethionine-dependent methyltransferase activity	3.43953682767634	1.74846984621104	2.13948065886637	0.535649978815707	1.170097443509	2.10306772779323	1.9455154760549	-0.0425761825228924	2.11628107044866	3.0716912440291	2.34491559823476	2.39392926753095	1.72630617697582	0.270055934897594	3.10777839467538	-4.53464390480456	-3.67788391065447	-4.14241787943922
sarcomere organization	-1.00839941563192	-1.03764112079364	-2.62694958216183	1.81239304712371	2.16173649964602	1.05233072803265	-2.71002997337208	-1.35690465022065	-1.84836631436208	-1.13416251043308	-0.0585046503178799	-0.941724742876788	-1.62275592772696	0.625305317425127	0.203301315572464	1.35466784532064	1.57329132439671	1.05562827455422
scavenger receptor activity	-0.52096399752794	-1.63811372693417	-1.64252926031606	1.29639902967984	0.321516510517012	-0.188943064355839	-2.21365062668082	-2.71753124965056	-1.15927593944071	0.307363346439711	0.0290175295615113	2.10686661651529	1.17030224700208	1.08215469573402	-1.43272274033553	1.00221017613346	0.685888403057453	1.00069707560309
SCF ubiquitin ligase complex	0.83094079749259	0.667508417499428	0.396383076334153	0.882964663568374	-0.292233895694482	-0.213147268814524	0.500991087261889	0.465652449189266	-0.835453024109387	-0.449584713713165	-0.84162830730302	-1.70340238171429	-2.02637432641466	-3.71874536592994	-0.903937982818047	0.997483190835186	1.26251848472434	1.02695111638814
semaphorin receptor activity	-1.47663668416343	-0.941481824925154	-1.00983151282402	-1.2846118162743	-1.56490618349108	-2.06244602911738	-1.4803327878803	-1.24533517081606	-2.5492871209975	2.41955516948427	2.527459364887	2.78029452718333	-1.80219900760954	-0.517174709875156	-2.86520423721088	2.40775014859691	1.11606613429901	1.59213288178916
semaphorin-plexin signaling pathway	-1.47663668416343	-0.941481824925154	-1.00983151282402	-1.2846118162743	-1.56490618349108	-2.06244602911738	-1.4803327878803	-1.24533517081606	-2.5492871209975	2.41955516948427	2.527459364887	2.78029452718333	-1.80219900760954	-0.517174709875156	-2.86520423721088	2.40775014859691	1.11606613429901	1.59213288178916
sensory perception of sound	0.065840222353672	1.93691241283308	-0.0178687074345627	2.7134296854173	-0.127771006878655	0.622255040088108	0.490990601917475	0.702720145248031	-0.856004567022861	1.07935848248216	-0.453253558471268	0.249356002617578	-0.264546541898649	1.41980537388681	0.221848800546525	-0.909679594767817	-1.03600308450271	-1.37644651535549
sequence-specific DNA binding	-2.17972632241516	1.22621928426311	0.161329093216509	1.18352866645112	0.570568966181578	1.49506637451377	-2.22819176907949	-1.54532391847082	-3.37655464026438	-1.94910911979071	1.83731394367039	-0.0690173744297623	-0.824847488084291	-1.28808847794262	-5.58262512065614	3.06680115560758	2.21787155902334	1.44551511814385
serine-type endopeptidase activity	0.910936997306241	2.04305473311805	-0.239066991627069	0.363037051089988	1.14638632673834	-0.0878610230994644	2.9547920923875	4.74829134037024	2.00247862304807	7.82549902865101	0.114682413932301	4.23352340769078	4.8620495007157	1.2883016598407	1.65888183173396	-6.01067931266408	-4.94088361495132	-4.56415884329179
serine-type endopeptidase inhibitor activity	2.86994191523896	0.805770033559865	0.0207551377434778	2.89858173505894	3.82166179706368	2.89913712604251	2.26352361806347	1.51526270528669	-0.954141287013298	1.47606261052272	-0.0207955917963388	-1.43532315578912	0.344648627430347	0.875037282547237	-3.63793778045196	-0.320229477871534	-2.11640148292436	-2.86350009467752
serine-type peptidase activity	-0.347368373483425	1.69242394989698	-1.24215374764312	-1.64470862749745	-1.90223356435419	-2.10370064629317	1.92768313911932	3.87788625584607	0.838157295541887	9.60772530135717	2.24836355136582	5.59586744015009	3.7736261299812	1.76436124835243	1.28424717681784	-5.21685654673591	-3.42092454185036	-3.40658047446308
SH3 domain binding	-2.38776209373448	-1.45269795697319	-1.92486267867361	-1.69064512146229	-1.23984309955695	-0.715822206613182	-1.92046547856717	-1.86384047245734	-2.17846252608192	1.68446328868907	0.63448269732093	0.973546531176043	0.869344069338013	0.481400132038185	0.270376882691719	1.83878528957261	1.20945289879895	1.37155536462428
SH3/SH2 adaptor activity	-3.5568730069068	-2.45339178903561	-2.79694674358335	-2.21137954265278	-2.52670571113846	-3.20895335905215	-4.46008237575017	-3.2308931860411	-3.35823856653528	0.939639311693754	1.03408769894736	1.70211175875399	-0.11604760078392	-0.0833048425221496	-1.31059330486595	3.73057238679965	3.85023753085542	3.65473047828817
sialylation	0.0629180025993112	0.660286676511184	1.67613415794757	-1.55128825106755	0.365882096653565	0.0162534107636759	-0.600669483919358	-0.519248615635945	0.484117228484195	-0.206153997445595	0.640001616785577	1.26021859178756	0.657676315528201	0.0608845735216154	0.983982776542605	-0.753464686214972	-0.375617912070393	-0.561896282664399
sialyltransferase activity	0.0629180025993112	0.660286676511184	1.67613415794757	-1.55128825106755	0.365882096653565	0.0162534107636759	-0.600669483919358	-0.519248615635945	0.484117228484195	-0.206153997445595	0.640001616785577	1.26021859178756	0.657676315528201	0.0608845735216154	0.983982776542605	-0.753464686214972	-0.375617912070393	-0.561896282664399
signal transducer activity	-4.33889796745783	-2.20757420377361	-4.19029016526032	-3.94000455138739	-3.87103213857196	-3.70330386833622	-5.39379737503374	-4.32940194183947	-5.93381307043107	1.15331673182971	-0.0394375755371287	1.61818788565632	-1.4481276680598	-0.835672458214913	-2.15475634562589	6.31549959919134	5.16933905581144	5.92295490444074
signal transducer activity, downstream of receptor	-1.81660755187738	-2.25137598627223	-1.27058773198005	-1.91530112845527	-1.25361041812917	-0.389356703506049	-2.98079741103094	-2.24378362638597	-1.74819535559115	-1.06782746863425	0.490411214087513	1.63937403801912	-1.47204897722403	-0.649432838746677	-0.770143507425648	2.94914713298229	2.53478649496029	2.43296246141752
signal transducer, downstream of receptor, with serine/threonine kinase activity	-0.681865915833173	0.177011513656269	-0.418337240074104	0.935354530206303	-0.279571119414131	-0.46229821216676	-1.97431602811409	-1.48198038085269	-2.03954111323034	-0.658733574185556	-0.643576330622461	0.0889596079172357	-0.720188449954506	-1.96745958592692	-1.51615005207309	1.93884758599779	1.91293147617434	1.66572834591517
signal transduction	-7.16611156244023	-2.07739915629359	-6.45250263851163	-7.51099500218845	-6.59639810981067	-8.04552199656298	-10.5067661011228	-9.67109469595971	-11.9846378003433	-0.613644401272887	1.87726018849505	4.07228430773186	-4.29880704569498	-3.70135866706192	-4.83388463602718	12.3265322781742	10.7066667433622	11.6286587429411
signal transduction by protein phosphorylation	0.889328017664084	1.34501289124326	0.518076339730238	-0.864617188097237	-0.291168911515538	-0.860693984922612	-1.89723939626982	-1.84528957077841	-2.62103683207377	-1.12597540456004	-0.478853881729511	0.620103879779012	-0.991314932166805	-2.39990287827881	-2.52916972030204	2.19911049431851	2.12773587388149	1.85738045288389
single organismal cell-cell adhesion	0.0373308787929174	2.14958375892487	-0.487134076082156	2.55458649289126	2.21086149812767	1.33396474442415	-0.963323171174796	-0.0299807618372185	-0.696984790575315	0.0510978357843679	-1.01604049624355	1.20714835365226	-0.807208655531528	0.535722279419055	-1.96760735972517	-0.464891647575821	-0.329335933662253	-0.400097037291329
single-stranded DNA binding	2.19764056406108	1.52706289782014	4.16592768568514	-0.768914904637382	-1.27762005169202	-0.998543297133847	2.52815170117192	1.26015472791836	0.123853263357256	-0.907253823635566	-1.1971386834319	-1.80277882761712	0.904626537865582	-0.824171057746925	-0.171130648247035	-0.715131065904096	-0.677047827572485	-0.70328793202723
single-stranded RNA binding	-0.830494555204912	0.0391205964036362	-0.0311266699017757	-2.47759840218482	-0.59015460184148	-0.26144488076146	-1.00979991758859	-1.46722488290745	-0.451433141150836	0.943159851202216	2.52642408974259	1.76969588204762	-0.31412296683449	-0.18660966632155	0.852908183041639	0.126281402900925	0.301328703563494	0.187818538224884
skeletal muscle fiber development	-1.1587333384183	-1.40059852129033	-2.5507333018034	1.87105538805516	0.993656803892288	1.75261042152738	-1.38834714641875	-1.55277380315692	-1.02954072021916	-0.530383502575216	0.10006565349625	-1.19328737298523	-1.93933689231089	-1.1112268927893	-1.97916838111226	2.06122969026579	1.64586429907018	1.51931975592313
skeletal muscle tissue development	0.413198914190447	1.19275469940804	1.104019075369	0.646739208955852	1.35682516455867	1.32509436952805	0.216667225499394	0.264857017730492	0.62663138462863	0.210535893745227	1.19201443927735	0.0723644980247823	-0.0221605400677128	2.31024967581901	2.63690520140459	-1.38868915067116	-1.95326359668677	-2.64825901486453
skeletal system development	-0.0307718685181942	0.430421486840197	0.26755698000836	0.701191568123946	-0.946482160278169	-1.1174855500941	0.0452630268009692	-0.64488792954003	-0.994594756015419	-0.0265576348505653	1.10088083861498	-1.63093824087154	-0.934458782340411	-1.70226645665138	-1.64931979284424	1.36313233067399	1.05986279446895	0.922297550995196
SMAD protein signal transduction	1.82202877266999	-0.987642849257589	-0.656979719115638	1.19302911473274	1.12127485917689	1.12512556568019	-1.80752140657503	-0.141414154074347	-1.15087459878528	0.101030353190056	-2.90202281021757	0.856912171866146	0.85517100758213	1.12953763384042	0.120228454817027	0.324920171310653	-0.454479554247898	0.0931816304464809
small GTPase mediated signal transduction	-3.78979195492791	-3.80009676629816	-3.81370822054457	-1.32531334964086	-0.78585381111179	-1.74048650380347	-3.93554135160785	-3.98255301565937	-3.72190330388612	-1.10819711601621	-0.589771262765342	-0.6391116830472	-0.450486583239316	-2.7225984359888	-2.71024743416967	5.31352465806206	5.0610714987141	5.22776247031414
small protein activating enzyme activity	0.822675583411618	-0.854723236231705	0.341669317352069	-0.336114244760351	-0.431165557998825	-0.602999526773841	-0.0435261299664508	-0.371689503793847	0.367359500587787	0.412736094454303	-0.758829459187096	0.726743065974482	-0.421328803449313	1.69427678934221	1.90016978343793	-0.929882193487338	-0.0679037962803189	-0.403690215899164
small ribosomal subunit	1.43521980686531	1.74350805056862	0.218713541480527	1.16288960488606	1.10204444355598	1.43315833477426	-0.953211838448443	0.984608045922248	1.18602068298963	1.2794888392189	1.39490576651362	1.34453868835664	1.62268685979915	-0.716669388500682	1.87213410849181	-2.1766116528915	-2.36438440463337	-1.90918523023005
small-subunit processome	4.20747953987914	1.33063425998484	1.85057636371417	0.151545013550901	-0.315971276514946	0.969629730797573	0.279817119175203	-0.698136847214553	2.57670230114961	3.87985185622289	4.41905915140112	3.61304147976234	-0.819861903194584	1.18563934584071	3.92446905066421	-4.31467945335799	-3.76800336956015	-3.64790762324661
smoothened signaling pathway	0.0830283914576469	0.139088750951958	-0.258831432562347	0.949297776692307	1.58595485998112	-0.203162672177758	-0.923221130620089	-0.162780319409994	-1.2011102464799	-2.08700352646634	-1.37740202287198	-2.49543698113458	-0.116079014120504	-1.37642173172806	-0.911273798918862	1.45660637756516	1.23657925791471	1.27625408969227
SNAP receptor activity	-0.739445236002611	-0.687005582742536	0.316419285731142	-0.569369182733239	-1.04666645474426	-0.613092397395743	-0.72303511575059	0.472662617979559	0.34483858506305	-1.27210132372374	-1.01581403616055	-0.153471695646723	-0.24366234397953	0.341800298750439	0.499017845631857	0.688493658814801	0.658963308603551	0.716617055120479
SNARE binding	-1.09499487709598	-1.18247613485798	-1.16155629919223	-1.16484267798775	-1.58493034970185	-1.69528586151657	-2.08270902097248	-0.989417548742463	-1.08481975158178	-1.37737199551892	-0.739081528165258	-0.142770001776529	0.109410344197722	1.14163576216861	0.263065256179669	1.76586770597442	1.8700243132388	1.85273217813337
SNARE complex	-1.01266298180013	-1.1881040077603	-0.0629254655901215	-0.739087942272853	-1.01291887228681	-0.603555363950823	-0.800354608604912	0.34849900822848	0.207904843853141	-1.29249579825248	-0.931876671857028	-0.230697257781648	-0.527932335578219	-0.568993209742884	0.774611818451829	0.809834912281588	1.17317911834714	1.11666390892657
sodium ion transmembrane transport	-0.322411314431486	-0.288250648642901	-0.0450300081363566	0.0232525930245465	-0.47880504525417	-0.946393628579526	-3.1126909747287	-0.810711093952574	-2.1572934048923	1.02633319058435	2.14773595675337	2.66134104785846	0.160624954014602	-1.27585576541431	0.868781456741593	0.273990956603215	0.581539002483854	0.51019549881973
sodium ion transport	-0.902135756991753	-0.939940712190762	-0.124741926244997	0.0248175735481722	-0.515844328182443	0.830374724201417	-0.996870027864815	0.999133264318246	-0.359971185022513	0.984424032762366	-0.36858660512846	0.129388394870927	0.0620463152874773	-1.35549331292139	0.642032465965822	-0.168234872526003	0.31918492348918	0.505098961565217
somite development	-0.600324774818027	-1.75527098058518	-2.76359418341473	1.45091164177911	1.38602015661223	1.50221441627379	-1.73842188877762	-2.23497986483841	-1.76996229633268	-1.99260758072581	-0.124146867800404	-2.08209683321345	-0.58786299200116	-0.687257492498148	1.30368752155534	1.46934831457761	1.5424561472249	1.78565976368036
somitogenesis	-1.14713876812644	-1.18092430082746	-1.80336413024727	2.69523044406996	3.0820730772589	2.405962345069	-2.39127078553879	-2.4280640614513	-2.22418648289091	-1.00875660967895	-0.534791277094573	-0.812503791596583	0.170826503490704	0.371886191129746	-1.55591614673724	1.15062845976238	1.32736441484517	0.954635177600463
spermatogenesis	-0.0324134225226449	-1.47762072827084	0.299286711398182	0.361827809664295	-0.429847000334108	-0.677918431828881	0.309491034458628	0.159087527194347	0.128632011342706	-0.826051995805455	-1.51610183727183	-1.7908592527088	1.18263414174053	1.09410682230214	-1.37841383124634	0.652007003632196	0.890235238022223	0.430719789941329
sphingolipid biosynthetic process	2.7180237729359	-0.490224503936553	-0.327424281238617	1.64237026676866	2.18797840922259	0.691668268047661	1.45432854204083	0.378565232926221	2.25113440809749	0.389715664944309	0.325289061064153	1.87174683773596	0.151228837041636	2.850344264251	0.741359658729711	-2.18511303950866	-2.67585588493888	-2.47357380552043
sphingolipid metabolic process	-0.85924302342559	-0.656520380793732	-1.30200480806147	-1.07519105380978	-0.260325081240017	-1.04465238577175	-0.980985346068466	-0.343145915199292	-0.618875954114404	1.56183290759072	0.270991062940493	1.13772557698794	-1.32739159253764	-1.25873854917656	-1.62819684660396	1.21962359041156	1.23982746026075	1.22292103376322
spinal cord motor neuron differentiation	0.0479631321089257	-0.297826864731719	-1.34674165590806	1.04975840761579	0.00387466462499871	0.118367509709303	-0.415617807427519	0.455243446730132	-0.145074194818954	-1.05926317668261	-1.25452881152846	-1.03264685883666	-0.301552293261947	-1.46133272282681	-0.42069465568681	1.16518259417894	0.913346758241463	0.617712604832997
spindle	0.96883088582304	0.586116320910533	1.06350594039528	0.0617279824901611	-0.0721381428451555	-1.27134314305557	1.09631135996608	0.560706406608853	0.161130248810094	-0.455648037374891	0.603392008835956	-0.434477492229828	-0.0201327432042067	-0.0093922469810031	0.522987949049951	-0.12086689202843	-0.122103920434524	-1.29757996200155
spindle assembly	-0.125676432803663	-0.380989575411893	1.42273491653478	-0.178373035221694	1.23162627160919	0.0823579230725636	1.73238828989819	-0.552643172521828	-1.22745821468236	0.265085543334118	0.10562814590323	0.225123659276364	-1.51803388686031	-0.87858776715854	0.108140798604133	0.138147209619856	-0.0445390173275092	-0.250971717614515
spindle organization	-2.07699268989455	-0.763636830680158	-0.202797181730022	-0.366720487216829	-0.843391463397854	-0.662331344395756	-0.763161121600128	-1.11787778803628	-1.60096916267453	0.100769924544095	2.47504638292122	1.40032697690544	0.162934637329895	-0.98526474540236	-0.00867437985021267	1.01306563130061	0.569854728378453	0.798588059433221
spindle pole	0.814643688126859	0.904096242133789	2.02963145796078	-0.27924564436525	-1.02000858059588	-1.47478946007272	1.10014521039012	0.97026202627606	0.498513719406325	-0.378517571948899	-1.59903113219997	-0.78912476806254	-0.399040532833785	-0.711027188099119	-0.849323944465103	0.0509260613334942	0.240095425283061	0.171123204483733
spliceosomal complex	2.15925429656563	0.416843194363819	1.27069756246763	-0.442263680486504	-1.25896273652413	0.0761775648780207	0.627211484009121	-0.628709936735497	2.63535060988028	0.647246906860794	0.565549391285223	0.355281810378925	-0.169236531264907	0.0838854770934553	2.89026220808263	-1.57761969180616	-1.62191384940938	-1.15307292277878
spliceosomal complex assembly	0.936786572949992	-0.221733899632444	0.587444499237505	-0.107333443446702	-0.852937256058333	-0.149652372175547	0.518832634337269	-0.264409058441962	1.46835809372788	-0.0411300845048308	0.500026293680235	-0.921404628228312	0.0464924560307564	1.33389366398494	1.40574150712374	-0.77279665391846	-0.900544213225261	-0.406480417472885
spliceosomal snRNP assembly	1.37970319381645	-0.617300044340806	-0.311402835459935	-0.873169308593009	-0.415380160494991	0.31208488683517	-0.0329669804755491	-0.956079074731378	2.05440101963361	1.93661703608777	2.09545405417688	0.496191013783089	0.300571074612143	1.37828464031651	3.32601939436917	-1.57514981102864	-1.5400586408918	-1.71873047035348
sprouting angiogenesis	-2.82055759049826	-4.56563977291295	-5.22695650122655	-3.72603495144179	-1.40928741625649	-3.14316679828519	-5.80374703384399	-6.53351200224827	-5.63565762122027	0.446154812407552	-0.280027937209723	1.13528641627449	-2.8984176694419	-1.72308987180366	-2.82605795628756	6.87997206124936	6.56553088401846	6.51535578143563
steroid biosynthetic process	0.611189942696531	-0.91409525852782	-0.0987973540368899	1.37350331168485	0.979379430376508	1.41784411824017	0.596421182233043	0.15232735049686	2.17886152350533	1.37920985647057	-0.50283687050561	1.85961907131024	0.609499796717472	4.03793730512381	8.46482206345944	-3.36730467192999	-3.54656824911625	-3.77583887736548
steroid hormone mediated signaling pathway	0.703081347531561	3.22769665919048	2.48015141922185	3.61540755362187	4.87269388792171	4.69521821552916	1.30548346610559	2.03921228552736	-0.459851378457613	0.875010124158452	1.8214280313439	1.5407297068233	2.38112024851987	0.44821480491212	-2.81647091507866	-3.19544992072494	-3.34091343098994	-4.10458021667036
steroid hormone receptor activity	0.355881573434336	3.3951131141028	2.60388960827307	3.1828670791861	4.39274910803339	4.15889544850526	1.48328757204902	2.2171844839148	-0.501530216067487	0.995467577519934	1.87673919498387	1.74811353929565	2.54562053375158	0.538089330019614	-3.05616797275651	-3.08966845152425	-3.23775591348266	-4.01672068509756
steroid hydroxylase activity	2.51319089107732	4.84786050775447	5.13862959181179	4.96967203003512	4.65443321790322	3.7939624430423	5.3915944671908	5.5519593393655	5.40542339494481	2.65052409136126	-0.592187242524492	1.00647048698588	3.80832089745789	2.79735838710209	-1.54429802977259	-6.13207834173738	-8.01982697944399	-7.47432928249069
steroid metabolic process	-0.771965775628989	-1.41602680590329	-1.48375310303308	0.287530423662989	0.0712838666109781	0.87977475798695	1.43153654775607	0.812777719867547	2.34955312812094	1.48928572839946	0.386150984193031	2.95937949066988	-0.414707907688145	4.17996685105061	7.69246200984269	-2.74436169889228	-3.40372739234852	-3.12094382300102
sterol biosynthetic process	-3.08068957386326	-4.18453783750257	-3.46090560371082	0.455640115220696	-0.215281527545744	0.408223248374261	1.24033638473276	-0.760759371968303	3.03613461193459	1.9765993920393	-1.16922633136775	4.38415328816275	-0.381016457414259	4.41661577518755	11.879177289149	-2.25011767309147	-3.22823119764974	-2.88577193719249
stress-activated protein kinase signaling cascade	0.628694020226991	0.48222198811166	-0.460983568555041	-1.38324134868319	-1.08755117442781	-0.840807142332075	-1.7126372645221	-0.556989499468154	-1.55428475529848	-1.70372712637544	-1.11657139526417	0.873974804366121	-0.211683162635087	-1.87454556838968	-1.26210954311946	1.84992294428799	2.04119265651885	1.59395657089895
striated muscle cell development	-1.14023051901613	-1.11780740721615	0.493670879573142	0.599237495287461	1.05001515151929	0.318072600230927	-0.8233638239079	0.056655809974689	-0.916484658267573	-0.53761573862302	-1.51653554365213	-0.286226999758603	-0.733181504387984	-1.12815591497274	-1.22074237475584	1.09447945544234	1.14838044909198	0.936824417916018
structural constituent of cytoskeleton	-0.909529714230066	-1.25995977504555	-1.41858569254857	-1.22238571106565	-0.495743400208087	0.432557863810521	-0.189799068609316	-1.4568621440034	-2.16954503934508	-1.43832126519924	-0.437890746583713	-0.197246974876763	-1.03005657749069	-0.619001886343287	-0.490466789182113	1.76655602654531	2.06201451760613	1.8402828986244
structural constituent of nuclear pore	2.24821192440613	0.596708599083294	1.68554195330612	-1.35539710422719	-1.1794080896619	-0.779907165181177	0.0341955216357488	-0.348412734996169	-0.855712992841864	1.22298692253713	1.85189863771458	0.541434450056334	-0.983522427488387	-1.46010214833032	1.36413392605601	-0.553774265823388	-0.328235758932028	-0.264532683267966
structural constituent of ribosome	2.93216232516914	5.27895536767022	1.94909492665873	4.76513257798428	2.65214376295516	5.04128700051097	-0.389757524327195	3.99363625869619	6.85405633007977	2.10379098278605	3.39028888200552	4.55265150524145	5.21681305652329	1.4938280322864	7.25897228208868	-8.46743627813993	-8.91804793021961	-7.55392277313984
structural molecule activity	0.821462120089876	-0.475524107858128	-1.93723006300706	2.88238235377558	2.00552576218168	4.05828494049301	-2.59647250102863	-1.62436870854252	-1.75150694404995	-0.826381262109341	-1.20404164471363	-1.27922114721216	1.09170938883879	0.409752049729239	0.0707047674419935	0.696987519907603	-0.013075785760642	0.0787111986872698
sulfotransferase activity	-1.04665638821186	-0.929183191664939	-1.6553564865676	-2.57842627291884	-2.20506632194643	-1.99841379693487	1.32297035302895	1.38735198817836	1.74838405337145	3.03179704491998	1.3287533402166	-0.893585878459527	2.43256784988555	-0.56380189869015	-1.22448930438917	0.22665995286358	0.2597031495338	-0.269049107066625
sulfuric ester hydrolase activity	-0.676671507982038	-0.588437692061806	-0.547286309637483	-0.227570531493566	0.527072274824046	0.330878761063925	0.347665032773314	0.666672565434545	-0.254213870080888	-0.594836142120821	0.173374765448081	-1.21480469829235	-2.41527379450189	-1.10778380216414	-1.09112211277792	1.18972593422556	0.90267074993722	0.828012997367597
symporter activity	-1.16402171469536	0.524637049246648	0.563061746698633	1.04446630049419	2.05095385280829	2.121430822658	0.648990455064488	0.489226363697487	0.667149240194728	1.95815946537511	0.804362821146555	-0.173264257292502	-0.370873636968457	-0.0296586005412515	1.72500200782315	-2.12633893171134	-1.73717256822631	-1.07495546859958
synapse	-0.406184634252012	-0.00667886969276326	0.575325608653509	-0.759289528370646	-0.737956140064058	-0.746371816863075	1.91691588101756	0.11222365622513	0.979566836574783	-0.258373366169568	-1.30237431852163	-1.97551584187642	-0.304979393615314	0.481078043730059	-0.013365050611606	0.596705161855969	0.0598833589247996	0.0694597110536465
synapse assembly	-0.852775182711633	-1.12036657323532	-1.14053546805155	-0.206760882187599	-0.333589125194554	0.0103132485281762	-0.890890189626565	0.244901164074158	-0.880101659656193	-1.2561099242606	-1.17065561563385	0.252372631038288	-1.38411750069937	0.22757715625843	-0.743235029048014	1.46473160141916	1.33312426334666	1.25925643393795
synapse organization	1.92855672316248	4.94372524097972	2.69429055276839	-0.376112343036295	-1.12786061246268	-0.934847296844288	1.46180148543142	1.28270404682955	0.070032946410774	-0.229825228296263	0.827342566741647	-0.355953175480124	0.112754918671768	0.127852612233973	0.0759684029882554	-1.29175491509865	-1.37296128557635	-1.7081603822981
synaptic vesicle	-1.25696442406321	0.539388188576269	-1.16613220861409	-1.41862667002504	-0.976606853430096	-0.871747513320033	-1.4413059454717	-1.48567060285585	-1.36476480578237	0.619549858641231	0.431543690793553	1.16892106677741	-0.627809515932306	-0.823019572474008	-2.23764244442349	1.68246999309717	1.83913530536476	1.50733647407655
synaptic vesicle fusion to presynaptic active zone membrane	-0.863961038925492	-0.753111094486693	-0.48496069181753	-0.750504335172297	-1.67800472031552	-0.838771629714151	-0.655485697413576	-0.480492921404692	-1.10453629865368	0.322386673590706	-0.932569447936524	0.0938573243715377	-1.04414260706009	-0.729785620848339	-1.03200301488016	1.29909663563684	1.63085822998446	1.77638785975855
syntaxin binding	-0.0252259677708511	0.0445168716885885	-0.187574085143734	-0.203895302889063	-0.237082044538213	0.260025055892875	-0.131810169907441	0.108446971891543	0.650529889801172	-1.83575704141134	-0.14937343781635	-1.28535301862014	-1.81135918768379	-0.734397505368092	0.711561863558361	0.747785572631265	0.523577225767466	0.773689158102163
TBP-class protein binding	2.2423850132849	0.563702937959093	0.627019376397473	0.280437438106141	-0.269592843057805	0.482914724292693	-0.282400269410655	-0.637383317336413	1.60667213863838	-1.02085413361092	-0.0735817144669658	-1.1465887153798	1.11767555708574	0.17301675697764	1.47027894974633	-1.21953750591064	-0.766311496360966	-0.21798170471691
telomere maintenance	1.19928404015108	1.43120868270519	3.02644742107541	0.434392797455104	0.187414782477275	0.235840038309157	2.26504199164794	1.31040527722865	0.268031763920705	-1.6577621111418	-1.02718737793254	-1.29794236090402	-2.12470499750252	-1.51792386953291	-1.15824325038866	-0.388648728158607	0.154071474831703	-0.300046111917553
thigmotaxis	0.227179726926842	-0.0113642268519106	0.847856219760419	0.459524916217706	0.624432300712916	0.306132617010649	-0.931323350876183	0.0601781366142221	0.187266132900845	-0.029035421437133	-0.976766074708271	-0.688288221680133	-0.101192009279178	-0.524467113051902	1.55847361823503	-0.374051604720944	-0.157006245337392	0.0133928238521046
thiol-dependent ubiquitin-specific protease activity	-0.10273810606747	-0.702257794729771	-0.0456360555948603	0.800551288605024	0.618139499040814	0.67033841703299	0.183123100585135	0.315770372115209	1.01764194507937	-1.78048447577585	-3.2213914340888	-0.511433007122447	-0.774923713079681	-0.75357783932118	0.405771099145198	0.554941440165399	0.636918359342784	0.387283755080177
thiol-dependent ubiquitinyl hydrolase activity	0.829590533922807	0.0294429968967672	-0.38473411722397	0.718398861335185	0.889574377954218	0.0370065814839062	-0.355446467203065	0.263488048477481	0.126522510993904	-3.18546359744559	-1.49962920377579	-1.08299109608004	0.0925187628340782	-2.16022497043823	-0.443829377638352	0.51557720612371	1.04219681053774	1.36554898065686
thiolester hydrolase activity	2.20993077973825	2.37971357606319	1.5300880521695	2.83862158012497	1.55005113966807	0.915101884148878	1.14049337411943	1.60824977230876	2.04318017219213	1.74018761159191	1.91015998214041	1.44930601156798	-0.057540469367133	-0.327650778645158	2.25365937636132	-3.77682433673274	-3.01428234677239	-3.33074419382407
threonine-type endopeptidase activity	3.33882317800812	-0.997571254473293	0.72498131925964	-0.775860320897865	-0.727701149167283	-0.60098132756044	0.784929744298045	0.522369032968052	1.92675650337896	0.275086052922429	-2.11953591440393	-0.14348975954668	-1.18069860573858	0.152162583357491	0.920695748135035	-1.37695053002638	-0.416358584876553	0.553427282282544
thrombocyte differentiation	-0.218866711139936	0.0666151682474781	0.162539257843529	-0.854184141071046	-1.27663977579791	-0.373518708746323	-0.661658758245429	-1.09543590899943	-0.905782853075764	-1.16712689612505	-0.506845872083998	-0.533463760028287	-0.334196368160904	-0.946915324619871	-1.12136901452259	1.43782936957719	1.22327468071954	1.80429777897339
tissue regeneration	-1.06481528712998	-1.03808638545032	-1.07151667735583	-3.2913689553237	-1.12441196803823	-1.38673647261574	-3.14301178347043	-3.73913167785969	-2.98011236689058	0.432009101256101	0.752676581590917	2.17134812744024	-0.583603887391673	0.362797168975006	-0.705084048041337	2.45182571276899	2.39956321385775	2.56517797945404
trans-Golgi network	-0.970435080411145	-1.93017111547873	-1.86426825731017	-0.852681304259137	-1.80942649977561	-1.02926716949161	-2.74358523090524	-1.92564442241776	-1.34010367884565	-0.418912868066524	1.33933623332747	1.48812954827217	0.465251666842316	-0.584179424993786	0.824464402117786	1.26592012545848	1.6876228042993	2.00018353998386
transaminase activity	1.14058735537599	2.75551591214445	3.8513547301291	1.56327315509524	1.7750951445245	1.42860513590355	2.86150577974466	3.44881862078151	2.14201968024928	4.28546865608138	3.19220140970882	1.81803975179645	3.31781417171819	2.83383476942095	2.91426051724516	-5.36914887855033	-6.16624668823	-5.88972142010441
transcription coactivator activity	-1.28868650640587	-0.418301743529907	0.691856249787846	-0.267923213187983	-0.376875100115031	-0.176648540178848	0.182117627347861	-0.223618214212415	-0.895545286456103	-1.51457983272154	0.0988678581241395	-1.02341375711748	-1.20551135952309	0.0233670188888325	-2.67959694136972	1.29346689814758	1.70113564050883	1.22342765910921
transcription cofactor activity	0.794128503766518	1.72217014303899	0.173999411014533	0.675733190820949	0.913712350316218	-0.187092645614321	-0.307855431597073	-0.404105019038321	0.208018222339668	-1.38564978003538	0.890050135208919	0.227707232986219	0.76204822604301	-0.205178068000895	-1.07150317880536	-0.312982632103438	-0.452484927920161	0.00823990897253662
transcription corepressor activity	-0.788706830289409	0.000321342122364815	0.106598556190422	-0.0405422235919649	1.40508299237631	1.43142984463773	-0.753026637783643	-0.376625635692172	-0.614250881656225	-1.24000583124663	-0.37932168563948	-1.03916958057608	-0.298066278686266	0.455054829755838	0.289705196401255	0.65112965753494	0.2355847484086	0.0742994728487402
transcription elongation from RNA polymerase II promoter	0.834650013213541	0.194321764390234	0.772211271358936	0.426264546940988	-0.171688623518842	0.241084461441527	0.483543263916936	0.533163905587886	1.52876595579124	0.625688120573463	0.641829969747255	0.7463749262864	0.0252940657926921	0.928709705241573	0.348883995126938	-0.994044763880357	-1.31960123848682	-1.28884375969543
transcription factor activity, RNA polymerase II transcription factor recruiting	0.106216114408163	1.18740688976552	1.72580504440277	0.502292412888568	-0.991091304465565	0.146160314559418	0.688329996295125	0.500353366176588	0.500876018218783	-0.336379285707935	1.24498609557416	0.081876193674822	-1.8495593947761	0.934403188086015	-1.86261974219542	-0.444268418505788	-0.178689115407162	-0.252721374914014
transcription factor activity, sequence-specific DNA binding	-4.47194854251626	-1.52760590955774	-1.39321736095733	2.08043474610391	1.40667319191931	2.14258101047082	-1.7884369359329	-2.2985363504683	-4.82035265799562	-3.45508109039701	0.0385172151813354	-1.06043335033046	-2.10277439802333	-1.8199764606983	-6.41598940554737	5.12970443887179	3.92438605881871	3.2253751905212
transcription factor binding	-0.790796497877089	-0.41038288267581	-0.402206695257774	0.339295902079749	-0.31765207893546	0.189875823211319	0.56945787167106	-0.71420548982314	-0.369646475308237	-1.17491933938794	0.0504069285002951	0.0477004844531582	-1.44211954112568	0.407705988237044	-1.15801355874345	1.09779326231741	0.569476844195565	0.712522240920527
transcription factor complex	-1.05495182747174	-0.316487709849139	0.160291619826021	1.03858585803945	-0.39318776468517	0.168607679411857	-1.42172150241429	-1.84455716209372	-2.69048494486952	-1.46632342785653	-1.24384992098399	-0.639908094746536	-2.14078042385684	-0.263414134827429	-3.51984465625059	2.88255860206921	2.41856922295986	2.15521430590623
transcription factor TFIID complex	0.327950307674606	0.547172961198161	0.334150135456192	0.0465597445677466	0.364850107689971	0.228386809247585	0.600571756159197	0.341131789030272	0.571745759131671	-1.82229869408004	-0.169237875488295	-0.995122545956372	-0.118734887615503	-0.537783769695452	-0.242233954154831	0.402525349405409	0.267867968036822	-0.342757242103824
transcription from RNA polymerase I promoter	1.67639548971094	0.283497699133498	0.606345793902468	0.360138074875259	-0.735561860582248	-0.184811338632787	0.894342840599246	0.71851555060696	2.65583000320387	3.00491957647634	3.11569180592669	0.842208171658704	-0.986020406366587	-0.375634351614039	2.364262656011	-2.60133411429108	-2.07665848105072	-1.94489864621993
transcription from RNA polymerase II promoter	-0.611886191360008	0.920897638483415	-0.255386649276089	0.530739515959673	0.902057113616955	1.14491221954491	-0.0798672996630133	0.379449282561084	-1.29279460556601	0.0546074350209699	0.510096715018656	-0.452010381157221	-0.917371658970835	-0.192349795127456	-0.641018640263302	0.273969529082588	0.263807154397462	-0.338857550093813
transcription from RNA polymerase III promoter	2.3848757435934	0.184230808895903	1.01176267539138	1.35297111693012	0.137048302484207	0.184163149548698	0.115601208939073	1.10134944632042	3.19790911358338	1.55838808556305	2.60196235906206	2.08979738576181	-0.572668664637754	0.267231837946688	3.50763567607507	-3.19011892847831	-2.87007861416572	-2.57176577462307
transcription initiation from RNA polymerase II promoter	0.892110305926833	1.06050338006606	0.286315226558853	-1.06155144898051	0.648111264850552	-0.51182204133389	-0.324391520016291	-0.130442997126267	2.04247852894245	-0.279131136257331	0.100230295427504	-1.97383088025205	-1.00408426604981	0.33340914246855	1.06293226412682	-0.531638739126516	-0.0390204497086211	-0.0903737075091075
transcription regulatory region DNA binding	-1.39645462951782	-0.672612270614297	-1.20613628546378	1.39400171097354	-0.484738104412267	0.570972141895713	-1.56371664537595	-1.98595663081933	-2.53084728638999	-2.84323757682275	0.196412320066122	0.189254376879856	-3.45868604774001	-0.545431544422895	-2.32709299782627	2.62377797803521	2.98521097985164	2.21936772794647
transcription regulatory region sequence-specific DNA binding	-1.27908712893026	-0.229483495290121	-0.275772097213953	-1.58272310860323	-1.09930470997186	-0.471713270183929	-0.657428420032965	-0.890573315294514	-1.99792588277082	-0.122456498419171	0.570598818104757	-0.603144088345086	-0.251536919896352	0.312233279409858	-2.2341974867858	1.94613946653006	1.50993125758994	1.48416309828334
transcription, DNA-templated	-1.67924909797106	-0.250956267619171	-0.440501939871156	1.69106423082913	1.30419476001499	1.87977883260488	-0.662082826877358	-0.425263635520669	-1.30534351555159	-1.05569435783612	-0.419498514566284	-2.05430344559939	-3.17281639614986	-0.744288879954358	-3.46002574079749	1.89113391293051	1.94715938893281	1.38228145949622
transcriptional activator activity, RNA polymerase II core promoter proximal region sequence-specific binding	-1.78683825368719	-0.0336622556787465	-0.149866259045141	-0.85220884508323	-0.873847097859943	0.239324499289585	-0.141424723290561	0.506049268173244	-2.13820089607974	0.489657482360915	0.246729004946931	0.411544894722261	-0.0900140124571101	-0.386844566508556	-2.17486640317937	1.35620262614499	1.14521906583469	0.596395265994328
transcriptional activator activity, RNA polymerase II transcription regulatory region sequence-specific binding	-1.06879446561023	0.625551969795019	-0.663159005553276	0.639211365670356	1.48655380437406	0.855133486992604	-0.348500284720722	-0.985683288804942	-1.12984350341122	-0.787003927281982	-0.851392296701988	0.54880582379278	-0.941686937038752	1.11552054859049	-0.00595371957706131	0.261579555478855	0.574085036325058	-0.0233392177579853
transcriptional repressor activity, RNA polymerase II core promoter proximal region sequence-specific binding	-1.52592397516602	-2.62237658135301	-2.08736926848294	-0.781715251553956	0.135837410876995	-0.178196822082714	-1.95090395780232	-1.82279738138239	-1.9077354519256	1.13386805532372	0.573228379666312	-1.4647434481932	0.339572830987314	-0.789514900787228	-0.741183181021135	2.05507957858922	2.1802376804671	1.72465574740041
transferase activity	2.22966572038331	1.30054224765641	-0.270530291906894	-0.235543191678993	-0.582913543803789	-2.26593206008318	-1.34434709925483	-2.23732057113046	-2.89938589041514	1.34397947505892	1.55049349243778	2.426916557053	0.429628122130358	-1.3831408231451	1.52781053125336	-0.134647573362126	0.293228742754251	0.247095797012727
transferase activity, transferring acyl groups	3.77453278154284	2.15359967943315	1.46891860832671	3.14581669581879	2.77750803517907	2.693447793327	1.79691050863563	2.1505301826655	2.17826647452118	0.265527607950298	-0.742835606748724	-0.141102131930824	1.89201796468841	0.814653562746315	3.11705191269521	-4.2757995737083	-4.00861298931159	-3.64989192115079
transferase activity, transferring acyl groups other than amino-acyl groups	1.90386501632246	2.60969173511583	2.2705742292258	0.970174661323803	1.36408826341046	2.43926151069493	2.35487550119337	2.82308482849174	2.47072029798643	-0.92775173129552	-0.104010460603254	-0.59059355804911	1.34127586971246	2.3315438523396	1.50872014073695	-2.90869156055588	-3.64160617277831	-3.38837749842263
transferase activity, transferring glycosyl groups	1.74310922328679	0.201227832092241	0.65173024282472	0.0130582777368203	0.866813585245555	-0.286551782490651	0.876622009046851	0.493588699245372	0.456058127472117	0.0387628698969237	-3.02091190124356	-0.517335098165351	2.30344315712857	2.09057979958727	-0.152605084344471	-1.12110138201326	-0.845541913869529	-0.606392647172352
transferase activity, transferring hexosyl groups	3.71763276004535	1.80058159244112	3.07188636730184	0.482038666696611	1.11971421320056	0.131009493364226	4.33349966403684	3.65594755699372	3.24672665335865	0.976278557185865	-3.39329630936336	-3.88357198730669	3.06187665970973	2.81425675550652	0.361670128098322	-3.53584613425474	-3.33711230383312	-2.94251715844628
transferase activity, transferring phosphorus-containing groups	1.23100639724463	0.0832921239902926	-0.975818995669185	1.02556101845371	0.324676463864414	1.58209098090032	-0.616480904424487	-0.574645325262662	0.0352864286200897	-0.158469901727574	-0.691474980711357	1.41065640867628	1.88488090696741	-0.192507746055807	1.61755917081322	-0.770751770998107	-0.820858025096453	-0.934217746370354
transforming growth factor beta receptor binding	1.8308867526816	-0.918800739374666	-0.455917687006995	0.916819635630935	0.886689155521784	0.877405897426198	-1.74395109740769	-0.225083288612046	-1.08220230849639	-0.301166229447931	-2.79698757304587	0.886161190288742	0.740220813235823	1.29010892851709	0.216399214421795	0.340261098493109	-0.365235297498714	0.220118197496408
transforming growth factor beta receptor signaling pathway	-2.14740194551626	-0.0447606420288618	-1.20671389796881	0.274989590292404	-1.62537066531766	-1.00883817880152	-2.10573206113629	-1.00224063305932	-2.06808142641988	-1.60512000829472	-1.88663377699587	-1.7405079457313	0.583903335269406	0.264079922530152	-0.884151005578631	3.03432407008277	2.3681155632854	1.79125165024988
translation	4.26047682938167	4.77645973567747	2.80541211310453	5.76844350807481	3.27705185355361	5.96471122344339	-0.295417058063811	4.38954410826102	7.33878676498284	2.72978281373503	4.39920153122427	5.03707455253245	5.45316821455419	0.858611536351186	9.29689290075371	-9.88812558684463	-10.2818347966296	-8.75466168659666
translation elongation factor activity	1.19568871447584	1.7102862904512	0.341354849580068	0.535831726384829	0.365127012081137	1.08672074857778	-0.500477990653592	0.229929162905897	0.871209492315811	1.23033157479187	0.975953223778394	1.76663704768771	1.30506316754699	-0.00363231790672746	1.49626571528793	-1.77402554947708	-2.07059073422992	-1.54579299044988
translation initiation factor activity	0.796550738817038	0.435094644931829	0.94216138540495	2.3195050979157	1.28313372250879	2.41956301537224	-0.338339316047179	1.30926356614023	2.37544679672063	2.03867573251337	2.62206664111345	2.34947553979394	2.09562480301226	1.59229768297781	3.53957873868488	-4.11549714025552	-3.9573610503075	-3.30232816058418
translational elongation	0.138343584524445	1.63692551621841	0.198092793354493	0.557688780697647	-0.173972395209433	1.0161969992505	-0.547646157599353	0.462616328259462	1.06851137211461	0.428520755449128	0.710831147323247	1.77008791421644	1.37007775112646	0.174179896332797	1.17715101951872	-1.28605365083328	-1.81731869453625	-1.16465550948129
translational initiation	0.925944732715939	0.240785293255067	0.83094308558682	2.31352119424348	1.26467315559796	2.31629867925093	-0.443008903630064	0.97766345913965	2.30557572852603	2.23078938447673	2.91879335058764	2.38062908091138	2.42092638309653	1.18428997868858	3.78162187304349	-4.19726477722633	-3.88370079230631	-3.24659344234067
transmembrane receptor protein serine/threonine kinase activity	-0.387951055099365	1.10167043567063	0.559945321378185	0.646560047804206	0.278980899145602	-0.315052827195344	-0.913171933758946	-0.740143098953467	-0.870040018527194	0.600275681553333	-0.226872198605974	0.15189681071767	-0.152515858867737	-2.01357091297129	-1.17329483826089	0.604498804347268	0.786812298548579	0.424452671280297
transmembrane receptor protein serine/threonine kinase signaling pathway	-0.822468838785345	0.294916164322318	-0.385425339800449	1.05528550021297	-0.1728305229322	-0.491610711219485	-1.93330336914997	-1.48977865034188	-1.97351633640744	-0.338667991675754	-0.529045359445602	-0.0909943119679993	-0.880858309957999	-2.03873804227366	-1.87350673673955	2.01033659153253	1.91546132811691	1.62786174514988
transmembrane receptor protein tyrosine kinase activity	0.180215891175738	-0.698313627004046	-2.30464222774904	-2.58148333720302	-2.49274357572025	-2.98944710961267	-4.39683395841376	-5.5412286463426	-5.89947625931728	0.077787198922468	0.281478860331198	0.852496112608198	-3.20640529087067	-2.86941534578189	-2.53039016649552	5.80075738202244	5.03696985168068	4.71537091478139
transmembrane receptor protein tyrosine kinase signaling pathway	-3.89672737744622	-2.94081959683244	-5.21208858905787	-3.64957873861357	-3.42831157865788	-4.69976175867587	-7.56045687738559	-8.70134357448663	-8.61169434664482	0.282424442037744	1.46920277029718	2.98926100958417	-2.69444846216644	-2.88606744880465	-3.48333863019419	8.46715478067265	7.76222374584421	7.66891367376183
transmembrane signaling receptor activity	0.403306568406506	1.94839672650747	-1.3946180234108	-0.136311948464932	1.03965099651133	-1.00036210507169	-2.37631393155025	-0.199035567001485	-2.76443113548031	0.440039432481229	1.24063361472182	0.298710143203884	-1.1837243168483	-1.60392122115727	-2.31886196002884	1.72853473703345	0.865720353286443	1.38454972997558
transmembrane transport	1.8452611906633	1.17624049228079	0.807306917810708	1.42336384969661	2.69960003846561	1.8505973227828	0.271043892016119	1.99110300718672	1.32371450800022	5.60623893505675	4.28144322544519	4.25841111298178	1.2707213877963	-0.0780429531405792	3.00574141786371	-5.10541232810532	-4.72151429937738	-4.12603420408086
transmembrane transporter activity	1.40396287878876	1.58934204373776	1.26886424468116	0.968037600246171	0.570035493412131	0.868733525532638	1.10979062122322	2.52797055009854	1.91337261170886	3.12348929082662	2.3891939429556	1.99214885646809	-0.336258795920529	0.461225458172654	0.795908857122267	-3.22965344907035	-2.8998148349224	-2.98788064894494
transport	2.73171630785345	-0.887886579180734	-0.9351855232063	0.521410530749736	1.63185022446086	0.902179857771158	-0.50445605884068	-0.146535590190648	2.22248305026544	4.221198519936	1.04024226792567	2.04668244189702	4.08163338498655	1.65179036622214	6.68647339337186	-5.34468857404179	-3.79202342139473	-2.6305228646869
transporter activity	1.52179276090908	1.36706996259405	0.411341863297661	1.66714485722375	2.03386004783116	1.0592944429733	0.0467036794422177	0.660098414780519	0.247729188977205	3.17029064246314	1.86869240956049	1.55637644870304	1.7731797478174	1.02851947569526	0.482428847554733	-3.27728494673255	-2.62693911290592	-2.16251068505621
tricarboxylic acid cycle	4.07461499274142	1.7989039755543	2.16963190235781	0.608868636634356	1.6053840200022	0.836585847887758	0.964199644315613	1.47470759100693	2.03839312667685	1.91286314447472	1.61178580797158	0.84946008087575	2.2592855351544	0.776439462362204	3.11872230003242	-4.42223228341318	-3.74965241885495	-3.29719767768935
triglyceride catabolic process	8.63749209505605	4.35574816110179	4.30680126155034	2.25482732243202	2.19419699479494	3.73632570492315	3.45227776362013	3.91258080398545	1.79987513626164	2.46027125103	0.325895045357966	1.56028654782185	-1.44169153188043	0.101337350867847	-2.66943843144003	-4.52604085191253	-5.71317632335991	-4.13887215549656
triglyceride homeostasis	5.73111771356992	2.49849779355976	3.26890585746629	3.10970307482263	2.47521222433217	3.7997146572037	3.19351712616104	3.11787200775097	2.74510822247584	1.37000370338947	-0.852774401585409	0.833427740906063	1.24160998169058	2.35255098316133	0.0200324884351267	-4.38939666379484	-5.39129557411976	-5.07737159563605
tRNA aminoacylation for protein translation	3.41667604175035	0.30440447519186	1.86195427063517	1.89030672747345	1.27365777971436	1.29614083582537	-0.357341248236123	0.311398865375325	1.70614231522055	0.99412241780747	2.42712873010652	1.25788778321953	2.56815026365343	-1.04876106687559	6.87780732070561	-3.81281252344606	-3.94419996958475	-3.32136656988969
tRNA binding	2.78674776385064	1.79511810059807	1.22546788841849	1.75512855291327	-0.0104419588602964	0.694004298874496	0.403320678338015	0.894256919374834	1.18622645354404	2.45907202805804	2.71815054722001	1.6139517035217	1.49911048484556	-1.01645417686317	3.15622310809077	-3.66564524551709	-2.9855789747216	-2.65349993293298
tRNA methylation	2.36298363694987	1.77098765358084	1.28807342554411	0.570363264261014	0.271193715613149	0.537770169242279	0.357212954250132	0.0888010165107366	1.27977258740046	3.33744760796379	3.38290612886833	2.27433180890621	-0.0727153122325468	-2.45547501464389	2.0475869210227	-2.97982633075892	-2.26522161134959	-2.18558479840437
tRNA modification	2.51359582441571	1.17344003051263	1.10865226042467	1.67356315032351	0.830949446164247	0.145477106970325	0.92830745386243	1.32287586265162	1.53547804173533	2.69751491564015	2.08225083875036	0.419098971461669	0.338298327290107	0.379242991156962	2.10775746318387	-3.19824334010967	-2.5717679366969	-2.80217376960612
tRNA processing	5.03362308673429	2.83977187618273	2.3436267081691	0.990894580712008	0.436613494445683	0.59775269395507	1.68583535330423	1.5052166681075	2.95472722683585	3.9223838295711	5.26991178187733	1.50005865717869	0.078608800447744	-2.68310195369927	4.46916612144729	-5.22729998652653	-4.21098869471322	-4.28296282666545
tumor necrosis factor-activated receptor activity	-3.68765351176775	-3.52203670488846	-3.22245226676507	-2.12669508315389	-0.520934025674336	-1.87040902025405	-2.29734779587739	-1.53407278738859	-2.79283814859893	0.939343895657244	1.0686287463502	0.999796554963145	-1.65769895919945	-0.629060170312837	-1.73709381707167	2.97217831109833	3.27839833134141	3.4698894273253
tumor necrosis factor-mediated signaling pathway	-3.54518153418081	-3.95757374351307	-3.39619102429551	-1.74810848527947	-0.606340326292622	-1.58680179768548	-2.09663809760122	-1.33017407021542	-2.98873591575937	0.310223931460505	0.645743213606599	0.850799894363643	-1.81604142215734	-0.864675623598928	-1.39480130321437	3.17417818385264	3.3246697106681	3.5981404020659
U1 snRNP	0.590557903258605	-0.491776205140405	0.108087978663415	0.39347629445453	-1.44541492130418	0.540845834161602	-1.76354641086965	-1.40763197258771	0.312455907113949	0.816996258695961	0.280125201318576	-0.23892621070236	1.1683499040755	1.53199305765929	1.97820403620547	-0.707157567694144	-0.44891396526197	0.0248093731640669
U12-type spliceosomal complex	0.763049232511336	-0.603138174580503	1.16412641192362	-0.561566382559694	-0.841163664323649	-0.101622563125525	0.0690681075040684	-0.505231673703207	1.33088120667345	0.733477785899113	-0.110599427898004	0.150076518955824	-0.404630526704327	0.450608996481282	1.51373426952182	-1.01494318621377	-0.257131844328501	-0.340792220350941
U2 snRNP	0.909442072906357	-0.499956739107899	0.506897813437021	-0.820407374773852	-1.28292162857465	-0.201050779457681	-0.125326760694109	-1.25360503051174	1.62708887458116	0.952362715575904	-0.481626536264579	-0.433795521969452	0.841784513439036	2.03233164448368	3.4806470645777	-1.44075915324588	-0.925506508491416	-0.461822858183544
[truncated: 42 more rows]
