# Supplementary material for: Multi-omics analyses of early liver injury reveals cell-type-specific transcriptional and epigenomic shift
Source: BMC Genomics. 2021 Dec 18;22:904. doi: 10.1186/s12864-021-08173-1 (PMC8684102; doi:10.1186/s12864-021-08173-1)
Supplement: Supplementary file 2 — Additional file 2. [file 12864_2021_8173_MOESM2_ESM.zip › Supp_Table_6.xlsx]

## Sheet: Sheet1
# Supplementary Table 6. Motifs enriched in differentially accessible promoter peaks from SOM cluster genes. Homer output for each cell type and overexpression cluster.
group	motif	consensus	pval	logPval	qval	n targeted sequence with motif	percent targeted sequence with motif	n background sequence with motif	percent background sequence with motif
ec_A_down	STAT1(Stat)/HelaS3-STAT1-ChIP-Seq(GSE12782)/Homer	NATTTCCNGGAAAT	0.001	-7.784	0.1724	3	42.86	613.8	2.34
ec_A_down	Stat3(Stat)/mES-Stat3-ChIP-Seq(GSE11431)/Homer	CTTCCGGGAA	0.01	-6.425	0.3355	3	42.86	978.7	3.73
ec_A_down	Stat3+il21(Stat)/CD4-Stat3-ChIP-Seq(GSE19198)/Homer	SVYTTCCNGGAARB	0.01	-5.557	0.5329	3	42.86	1324.9	5.05
ec_B_down	DMRT6(DM)/Testis-DMRT6-ChIP-Seq(GSE60440)/Homer	YDGHTACAWTGTADC	0.01	-5.247	1	3	20	409.6	2.44
ec_B_up	PPARa(NR),DR1/Liver-Ppara-ChIP-Seq(GSE47954)/Homer	VNAGGKCAAAGGTCA	1e-31	-73.07	0	135	30.68	1812.6	10.16
ec_B_up	RARa(NR)/K562-RARa-ChIP-Seq(Encode)/Homer	TTGAMCTTTG	1e-24	-57.37	0	237	53.86	5337.5	29.91
ec_B_up	HNF4a(NR),DR1/HepG2-HNF4a-ChIP-Seq(GSE25021)/Homer	CARRGKBCAAAGTYCA	1e-23	-55.1	0	92	20.91	1109.2	6.22
ec_B_up	RXR(NR),DR1/3T3L1-RXR-ChIP-Seq(GSE13511)/Homer	TAGGGCAAAGGTCA	1e-19	-44.08	0	98	22.27	1456.1	8.16
ec_B_up	THRb(NR)/Liver-NR1A2-ChIP-Seq(GSE52613)/Homer	TRAGGTCA	1e-15	-35.72	0	246	55.91	6566.1	36.79
ec_B_up	COUP-TFII(NR)/K562-NR2F1-ChIP-Seq(Encode)/Homer	GKBCARAGGTCA	1e-15	-35.1	0	124	28.18	2411.1	13.51
ec_B_up	PPARE(NR),DR1/3T3L1-Pparg-ChIP-Seq(GSE13511)/Homer	TGACCTTTGCCCCA	1e-12	-29.66	0	79	17.95	1301.6	7.29
ec_B_up	HNF1b(Homeobox)/PDAC-HNF1B-ChIP-Seq(GSE64557)/Homer	GTTAATNATTAA	1e-12	-29.27	0	58	13.18	787.6	4.41
ec_B_up	COUP-TFII(NR)/Artia-Nr2f2-ChIP-Seq(GSE46497)/Homer	AGRGGTCA	1e-12	-28.88	0	141	32.05	3165.3	17.74
ec_B_up	HNF6(Homeobox)/Liver-Hnf6-ChIP-Seq(ERP000394)/Homer	NTATYGATCH	1e-12	-28.29	0	97	22.05	1837.7	10.3
ec_B_up	Cux2(Homeobox)/Liver-Cux2-ChIP-Seq(GSE35985)/Homer	HNRAATCAAT	1e-12	-27.79	0	84	19.09	1486.8	8.33
ec_B_up	FOXM1(Forkhead)/MCF7-FOXM1-ChIP-Seq(GSE72977)/Homer	TRTTTACTTW	1e-11	-25.77	0	155	35.23	3767	21.11
ec_B_up	FOXA1(Forkhead)/LNCAP-FOXA1-ChIP-Seq(GSE27824)/Homer	WAAGTAAACA	1e-11	-25.67	0	182	41.36	4710.5	26.39
ec_B_up	FOXA1(Forkhead)/MCF7-FOXA1-ChIP-Seq(GSE26831)/Homer	WAAGTAAACA	1e-11	-25.51	0	160	36.36	3949.7	22.13
ec_B_up	Fox:Ebox(Forkhead,bHLH)/Panc1-Foxa2-ChIP-Seq(GSE47459)/Homer	NNNVCTGWGYAAACASN	1e-10	-24.16	0	146	33.18	3538.7	19.83
ec_B_up	Erra(NR)/HepG2-Erra-ChIP-Seq(GSE31477)/Homer	CAAAGGTCAG	1e-09	-22.79	0	142	32.27	3470	19.44
ec_B_up	EAR2(NR)/K562-NR2F6-ChIP-Seq(Encode)/Homer	NRBCARRGGTCA	1e-09	-22.12	0	100	22.73	2143.7	12.01
ec_B_up	Hnf1(Homeobox)/Liver-Foxa2-Chip-Seq(GSE25694)/Homer	GGTTAAWCATTAA	1e-09	-21.82	0	47	10.68	678.5	3.8
ec_B_up	Foxf1(Forkhead)/Lung-Foxf1-ChIP-Seq(GSE77951)/Homer	WWATRTAAACAN	1e-09	-20.73	0	152	34.55	3917.1	21.95
ec_B_up	Foxo3(Forkhead)/U2OS-Foxo3-ChIP-Seq(E-MTAB-2701)/Homer	DGTAAACA	1e-08	-19.54	0	142	32.27	3636.4	20.38
ec_B_up	FOXK1(Forkhead)/HEK293-FOXK1-ChIP-Seq(GSE51673)/Homer	NVWTGTTTAC	1e-07	-17.4	0	163	37.05	4501.7	25.22
ec_B_up	ZEB1(Zf)/PDAC-ZEB1-ChIP-Seq(GSE64557)/Homer	VCAGGTRDRY	1e-07	-16.78	0	87	19.77	1962.1	10.99
ec_B_up	FOXP1(Forkhead)/H9-FOXP1-ChIP-Seq(GSE31006)/Homer	NYYTGTTTACHN	1e-07	-16.76	0	98	22.27	2312.1	12.96
ec_B_up	Foxa2(Forkhead)/Liver-Foxa2-ChIP-Seq(GSE25694)/Homer	CYTGTTTACWYW	1e-07	-16.2	0	133	30.23	3514.7	19.69
ec_B_up	AR-halfsite(NR)/LNCaP-AR-ChIP-Seq(GSE27824)/Homer	CCAGGAACAG	1e-06	-15.69	0	180	40.91	5237.4	29.35
ec_B_up	Esrrb(NR)/mES-Esrrb-ChIP-Seq(GSE11431)/Homer	KTGACCTTGA	1e-06	-14.37	0	57	12.95	1153.8	6.47
ec_B_up	GATA3(Zf)/iTreg-Gata3-ChIP-Seq(GSE20898)/Homer	AGATAASR	1e-05	-13.63	0	125	28.41	3395.6	19.03
ec_B_up	FoxL2(Forkhead)/Ovary-FoxL2-ChIP-Seq(GSE60858)/Homer	WWTRTAAACAVG	1e-05	-13.36	0	133	30.23	3694.7	20.7
ec_B_up	E2A(bHLH),near_PU.1/Bcell-PU.1-ChIP-Seq(GSE21512)/Homer	NVCACCTGBN	1e-05	-12.69	0	69	15.68	1585.3	8.88
ec_B_up	PBX2(Homeobox)/K562-PBX2-ChIP-Seq(Encode)/Homer	RTGATTKATRGN	1e-05	-12.25	0.0001	91	20.68	2319.4	13
ec_B_up	CUX1(Homeobox)/K562-CUX1-ChIP-Seq(GSE92882)/Homer	TATCGATNAN	1e-05	-12	0.0001	82	18.64	2036.1	11.41
ec_B_up	Gata6(Zf)/HUG1N-GATA6-ChIP-Seq(GSE51936)/Homer	YCTTATCTBN	0.0001	-11.03	0.0002	86	19.55	2224.5	12.46
ec_B_up	FOXK2(Forkhead)/U2OS-FOXK2-ChIP-Seq(E-MTAB-2204)/Homer	SCHTGTTTACAT	0.0001	-11.02	0.0002	99	22.5	2665.7	14.94
ec_B_up	TR4(NR),DR1/Hela-TR4-ChIP-Seq(GSE24685)/Homer	GAGGTCAAAGGTCA	0.0001	-10.66	0.0003	19	4.32	252.9	1.42
ec_B_up	Eomes(T-box)/H9-Eomes-ChIP-Seq(GSE26097)/Homer	ATTAACACCT	0.0001	-10.12	0.0005	141	32.05	4226.1	23.68
ec_B_up	Pitx1(Homeobox)/Chicken-Pitx1-ChIP-Seq(GSE38910)/Homer	TAATCCCN	0.0001	-9.882	0.0006	230	52.27	7663	42.94
ec_B_up	ZEB2(Zf)/SNU398-ZEB2-ChIP-Seq(GSE103048)/Homer	GNMCAGGTGTGC	0.0001	-9.308	0.001	43	9.77	940.1	5.27
ec_B_up	Foxo1(Forkhead)/RAW-Foxo1-ChIP-Seq(Fan_et_al.)/Homer	CTGTTTAC	0.0001	-9.277	0.001	177	40.23	5652.9	31.68
ec_B_up	Nanog(Homeobox)/mES-Nanog-ChIP-Seq(GSE11724)/Homer	RGCCATTAAC	0.001	-9.096	0.0012	244	55.45	8308.1	46.55
ec_B_up	FXR(NR),IR1/Liver-FXR-ChIP-Seq(Chong_et_al.)/Homer	AGGTCANTGACCTB	0.001	-9.027	0.0012	29	6.59	546.5	3.06
ec_B_up	SCRT1(Zf)/HEK293-SCRT1.eGFP-ChIP-Seq(Encode)/Homer	GCAACAGGTG	0.001	-9.019	0.0012	32	7.27	630.7	3.53
ec_B_up	Hoxa11(Homeobox)/ChickenMSG-Hoxa11.Flag-ChIP-Seq(GSE86088)/Homer	TTTTATGGCM	0.001	-8.663	0.0017	183	41.59	5945	33.31
ec_B_up	Gata2(Zf)/K562-GATA2-ChIP-Seq(GSE18829)/Homer	BBCTTATCTS	0.001	-8.322	0.0023	63	14.32	1624.9	9.1
ec_B_up	Gfi1b(Zf)/HPC7-Gfi1b-ChIP-Seq(GSE22178)/Homer	MAATCACTGC	0.001	-8.29	0.0024	58	13.18	1462.2	8.19
ec_B_up	Smad3(MAD)/NPC-Smad3-ChIP-Seq(GSE36673)/Homer	TWGTCTGV	0.001	-8.277	0.0024	159	36.14	5066.7	28.39
ec_B_up	GRE(NR),IR3/A549-GR-ChIP-Seq(GSE32465)/Homer	NRGVACABNVTGTYCY	0.001	-8.206	0.0025	16	3.64	232	1.3
ec_B_up	TATA-Box(TBP)/Promoter/Homer	CCTTTTAWAGSC	0.001	-8.052	0.0028	95	21.59	2739.5	15.35
ec_B_up	Pdx1(Homeobox)/Islet-Pdx1-ChIP-Seq(SRA008281)/Homer	YCATYAATCA	0.001	-7.995	0.0029	82	18.64	2289.4	12.83
ec_B_up	GRE(NR),IR3/RAW264.7-GRE-ChIP-Seq(Unpublished)/Homer	VAGRACAKWCTGTYC	0.001	-7.433	0.005	27	6.14	545.8	3.06
ec_B_up	ARE(NR)/LNCAP-AR-ChIP-Seq(GSE27824)/Homer	RGRACASNSTGTYCYB	0.001	-7.321	0.0055	22	5	409.8	2.3
ec_B_up	Bapx1(Homeobox)/VertebralCol-Bapx1-ChIP-Seq(GSE36672)/Homer	TTRAGTGSYK	0.001	-7.247	0.0058	116	26.36	3565.4	19.98
ec_B_up	MyoG(bHLH)/C2C12-MyoG-ChIP-Seq(GSE36024)/Homer	AACAGCTG	0.001	-7.194	0.006	66	15	1798.1	10.08
ec_B_up	PR(NR)/T47D-PR-ChIP-Seq(GSE31130)/Homer	VAGRACAKNCTGTBC	0.001	-7.181	0.006	145	32.95	4650.4	26.06
ec_B_up	Gata4(Zf)/Heart-Gata4-ChIP-Seq(GSE35151)/Homer	NBWGATAAGR	0.001	-7.129	0.0061	86	19.55	2496.3	13.99
ec_B_up	Gata1(Zf)/K562-GATA1-ChIP-Seq(GSE18829)/Homer	SAGATAAGRV	0.001	-7.105	0.0062	55	12.5	1435.4	8.04
ec_B_up	NF1-halfsite(CTF)/LNCaP-NF1-ChIP-Seq(Unpublished)/Homer	YTGCCAAG	0.001	-6.949	0.0071	76	17.27	2160.6	12.11
ec_B_up	Slug(Zf)/Mesoderm-Snai2-ChIP-Seq(GSE61475)/Homer	SNGCACCTGCHS	0.01	-6.895	0.0074	31	7.05	684	3.83
ec_B_up	Hoxd10(Homeobox)/ChickenMSG-Hoxd10.Flag-ChIP-Seq(GSE86088)/Homer	GGCMATGAAA	0.01	-6.835	0.0077	92	20.91	2734.9	15.32
ec_B_up	Reverb(NR),DR2/RAW-Reverba.biotin-ChIP-Seq(GSE45914)/Homer	GTRGGTCASTGGGTCA	0.01	-6.82	0.0077	12	2.73	168	0.94
ec_B_up	Nkx6.1(Homeobox)/Islet-Nkx6.1-ChIP-Seq(GSE40975)/Homer	GKTAATGR	0.01	-6.779	0.0078	179	40.68	5997.4	33.61
ec_B_up	Foxa3(Forkhead)/Liver-Foxa3-ChIP-Seq(GSE77670)/Homer	BSNTGTTTACWYWGN	0.01	-6.632	0.0089	59	13.41	1600.7	8.97
ec_B_up	Nr5a2(NR)/Pancreas-LRH1-ChIP-Seq(GSE34295)/Homer	BTCAAGGTCA	0.01	-6.601	0.0091	34	7.73	789.2	4.42
ec_B_up	Hoxd11(Homeobox)/ChickenMSG-Hoxd11.Flag-ChIP-Seq(GSE86088)/Homer	VGCCATAAAA	0.01	-6.448	0.0104	173	39.32	5804.5	32.52
ec_B_up	HLF(bZIP)/HSC-HLF.Flag-ChIP-Seq(GSE69817)/Homer	RTTATGYAAB	0.01	-6.389	0.0109	106	24.09	3282.5	18.39
ec_B_up	LEF1(HMG)/H1-LEF1-ChIP-Seq(GSE64758)/Homer	CCTTTGATST	0.01	-6.286	0.0119	44	10	1124.6	6.3
ec_B_up	Znf263(Zf)/K562-Znf263-ChIP-Seq(GSE31477)/Homer	CVGTSCTCCC	0.01	-6.251	0.0121	73	16.59	2111	11.83
ec_B_up	Tcf7(HMG)/GM12878-TCF7-ChIP-Seq(Encode)/Homer	CTTTGATGTGSB	0.01	-6.09	0.014	27	6.14	599.1	3.36
ec_B_up	Nkx2.1(Homeobox)/LungAC-Nkx2.1-ChIP-Seq(GSE43252)/Homer	RSCACTYRAG	0.01	-5.983	0.0154	142	32.27	4670.2	26.17
ec_B_up	Tcf3(HMG)/mES-Tcf3-ChIP-Seq(GSE11724)/Homer	ASWTCAAAGG	0.01	-5.958	0.0155	19	4.32	371.9	2.08
ec_B_up	BMYB(HTH)/Hela-BMYB-ChIP-Seq(GSE27030)/Homer	NHAACBGYYV	0.01	-5.929	0.0157	131	29.77	4260.8	23.87
ec_B_up	NFY(CCAAT)/Promoter/Homer	RGCCAATSRG	0.01	-5.873	0.0164	93	21.14	2859.6	16.02
ec_B_up	Klf4(Zf)/mES-Klf4-ChIP-Seq(GSE11431)/Homer	GCCACACCCA	0.01	-5.652	0.0202	24	5.45	528.8	2.96
ec_B_up	Nur77(NR)/K562-NR4A1-ChIP-Seq(GSE31363)/Homer	TGACCTTTNCNT	0.01	-5.631	0.0203	25	5.68	559	3.13
ec_B_up	E2A(bHLH)/proBcell-E2A-ChIP-Seq(GSE21978)/Homer	DNRCAGCTGY	0.01	-5.49	0.0231	65	14.77	1894.4	10.61
ec_B_up	CEBP:AP1(bZIP)/ThioMac-CEBPb-ChIP-Seq(GSE21512)/Homer	DRTGTTGCAA	0.01	-5.486	0.0231	79	17.95	2391.1	13.4
ec_B_up	Nkx2.5(Homeobox)/HL1-Nkx2.5.biotin-ChIP-Seq(GSE21529)/Homer	RRSCACTYAA	0.01	-5.473	0.0231	112	25.45	3601	20.18
ec_B_up	NFIL3(bZIP)/HepG2-NFIL3-ChIP-Seq(Encode)/Homer	VTTACGTAAYNNNNN	0.01	-5.466	0.0231	107	24.32	3415.6	19.14
ec_B_up	CEBP(bZIP)/ThioMac-CEBPb-ChIP-Seq(GSE21512)/Homer	ATTGCGCAAC	0.01	-5.4	0.024	87	19.77	2688.7	15.07
ec_B_up	Hoxd12(Homeobox)/ChickenMSG-Hoxd12.Flag-ChIP-Seq(GSE86088)/Homer	HDGYAATGAAAN	0.01	-5.38	0.0242	139	31.59	4630	25.94
ec_B_up	OCT4-SOX2-TCF-NANOG(POU,Homeobox,HMG)/mES-Oct4-ChIP-Seq(GSE11431)/Homer	ATTTGCATAACAATG	0.01	-5.329	0.0251	18	4.09	365.8	2.05
ec_B_up	HOXB13(Homeobox)/ProstateTumor-HOXB13-ChIP-Seq(GSE56288)/Homer	TTTTATKRGG	0.01	-5.309	0.0253	91	20.68	2843.4	15.93
ec_B_up	GSC(Homeobox)/FrogEmbryos-GSC-ChIP-Seq(DRA000576)/Homer	RGGATTAR	0.01	-5.301	0.0253	72	16.36	2158.2	12.09
ec_B_up	Hoxc9(Homeobox)/Ainv15-Hoxc9-ChIP-Seq(GSE21812)/Homer	GGCCATAAATCA	0.01	-5.261	0.0259	47	10.68	1291.6	7.24
ec_B_up	Hoxd13(Homeobox)/ChickenMSG-Hoxd13.Flag-ChIP-Seq(GSE86088)/Homer	NCYAATAAAA	0.01	-5.23	0.0264	122	27.73	4003.5	22.43
ec_B_up	Hoxa9(Homeobox)/ChickenMSG-Hoxa9.Flag-ChIP-Seq(GSE86088)/Homer	RGCAATNAAA	0.01	-5.227	0.0264	188	42.73	6550.8	36.71
ec_B_up	Hoxa13(Homeobox)/ChickenMSG-Hoxa13.Flag-ChIP-Seq(GSE86088)/Homer	CYHATAAAAN	0.01	-5.204	0.0265	181	41.14	6278.1	35.18
ec_B_up	LRF(Zf)/Erythroblasts-ZBTB7A-ChIP-Seq(GSE74977)/Homer	AAGACCCYYN	0.01	-5.033	0.031	41	9.32	1105.3	6.19
ec_B_up	HOXA1(Homeobox)/mES-Hoxa1-ChIP-Seq(SRP084292)/Homer	TGATKGATGR	0.01	-4.972	0.0326	25	5.68	591	3.31
ec_B_up	n-Myc(bHLH)/mES-nMyc-ChIP-Seq(GSE11431)/Homer	VRCCACGTGG	0.01	-4.972	0.0326	50	11.36	1415.4	7.93
ec_B_up	Sp1(Zf)/Promoter/Homer	GGCCCCGCCCCC	0.01	-4.895	0.0344	19	4.32	411.4	2.31
ec_B_up	LXRE(NR),DR4/RAW-LXRb.biotin-ChIP-Seq(GSE21512)/Homer	RGGTTACTANAGGTCA	0.01	-4.864	0.0351	9	2.05	137.2	0.77
ec_B_up	Fra1(bZIP)/BT549-Fra1-ChIP-Seq(GSE46166)/Homer	NNATGASTCATH	0.01	-4.709	0.0406	46	10.45	1298.9	7.28
ec_B_up	Tbx5(T-box)/HL1-Tbx5.biotin-ChIP-Seq(GSE21529)/Homer	AGGTGTCA	0.01	-4.66	0.0422	154	35	5302.7	29.71
ec_C_down	CEBP(bZIP)/ThioMac-CEBPb-ChIP-Seq(GSE21512)/Homer	ATTGCGCAAC	0.001	-8.902	0.0564	6	75	1696.5	13.57
ec_C_down	PRDM14(Zf)/H1-PRDM14-ChIP-Seq(GSE22767)/Homer	RGGTCTCTAACY	0.01	-5.629	0.7439	2	25	145.5	1.16
ec_C_down	HLF(bZIP)/HSC-HLF.Flag-ChIP-Seq(GSE69817)/Homer	RTTATGYAAB	0.01	-5.361	0.7439	5	62.5	2093.5	16.74
ec_C_up	FoxL2(Forkhead)/Ovary-FoxL2-ChIP-Seq(GSE60858)/Homer	WWTRTAAACAVG	0.001	-7.71	0.1855	13	48.15	3241.7	18.55
ec_C_up	Foxo3(Forkhead)/U2OS-Foxo3-ChIP-Seq(E-MTAB-2701)/Homer	DGTAAACA	0.001	-7.243	0.1855	13	48.15	3395.8	19.44
ec_C_up	HNF1b(Homeobox)/PDAC-HNF1B-ChIP-Seq(GSE64557)/Homer	GTTAATNATTAA	0.01	-6.737	0.1855	5	18.52	530.9	3.04
ec_C_up	PPARE(NR),DR1/3T3L1-Pparg-ChIP-Seq(GSE13511)/Homer	TGACCTTTGCCCCA	0.01	-6.443	0.1855	7	25.93	1166.2	6.68
ec_C_up	PPARa(NR),DR1/Liver-Ppara-ChIP-Seq(GSE47954)/Homer	VNAGGKCAAAGGTCA	0.01	-6.263	0.1855	8	29.63	1561.5	8.94
ec_C_up	FOXP1(Forkhead)/H9-FOXP1-ChIP-Seq(GSE31006)/Homer	NYYTGTTTACHN	0.01	-5.607	0.2534	9	33.33	2142	12.26
ec_C_up	Foxf1(Forkhead)/Lung-Foxf1-ChIP-Seq(GSE77951)/Homer	WWATRTAAACAN	0.01	-5.552	0.2534	12	44.44	3541.4	20.27
ec_C_up	Fox:Ebox(Forkhead,bHLH)/Panc1-Foxa2-ChIP-Seq(GSE47459)/Homer	NNNVCTGWGYAAACASN	0.01	-5.372	0.2534	11	40.74	3127.8	17.9
ec_C_up	ZNF652/HepG2-ZNF652.Flag-ChIP-Seq(Encode)/Homer	TTAACCCTTTVNKKN	0.01	-5.291	0.2534	4	14.81	456.8	2.61
ec_C_up	FOXA1(Forkhead)/MCF7-FOXA1-ChIP-Seq(GSE26831)/Homer	WAAGTAAACA	0.01	-5.172	0.2534	11	40.74	3207.7	18.36
ec_C_up	AR-halfsite(NR)/LNCaP-AR-ChIP-Seq(GSE27824)/Homer	CCAGGAACAG	0.01	-4.825	0.3022	15	55.56	5492.1	31.44
ec_D_down	SCRT1(Zf)/HEK293-SCRT1.eGFP-ChIP-Seq(Encode)/Homer	GCAACAGGTG	0.01	-5.979	1	3	33.33	517	3.27
ec_D_down	Foxh1(Forkhead)/hESC-FOXH1-ChIP-Seq(GSE29422)/Homer	NNTGTGGATTSS	0.01	-5.27	1	4	44.44	1383.9	8.75
ec_D_down	OCT:OCT(POU,Homeobox)/NPC-OCT6-ChIP-Seq(GSE43916)/Homer	YATGCATATRCATRT	0.01	-4.92	1	2	22.22	233.5	1.48
ec_E_down	Atf1(bZIP)/K562-ATF1-ChIP-Seq(GSE31477)/Homer	GATGACGTCA	0.01	-5.731	1	6	66.67	3501.9	20.22
ec_E_down	Elf4(ETS)/BMDM-Elf4-ChIP-Seq(GSE88699)/Homer	ACTTCCKGKT	0.01	-4.681	1	5	55.56	2910.1	16.8
ec_E_up	Hoxa9(Homeobox)/ChickenMSG-Hoxa9.Flag-ChIP-Seq(GSE86088)/Homer	RGCAATNAAA	0.01	-5.549	1	14	63.64	5604.2	33.68
ec_E_up	PBX2(Homeobox)/K562-PBX2-ChIP-Seq(Encode)/Homer	RTGATTKATRGN	0.01	-5.33	1	8	36.36	2168.5	13.03
ec_E_up	Sp2(Zf)/HEK293-Sp2.eGFP-ChIP-Seq(Encode)/Homer	YGGCCCCGCCCC	0.01	-5.253	1	9	40.91	2709.4	16.28
ec_E_up	NFY(CCAAT)/Promoter/Homer	RGCCAATSRG	0.01	-5.06	1	10	45.45	3342.6	20.09
ec_E_up	PPARa(NR),DR1/Liver-Ppara-ChIP-Seq(GSE47954)/Homer	VNAGGKCAAAGGTCA	0.01	-4.711	1	6	27.27	1430.4	8.6
ec_E_up	KLF14(Zf)/HEK293-KLF14.GFP-ChIP-Seq(GSE58341)/Homer	RGKGGGCGKGGC	0.01	-4.691	1	9	40.91	2946	17.71
ec_F_up	Smad4(MAD)/ESC-SMAD4-ChIP-Seq(GSE29422)/Homer	VBSYGTCTGG	0.001	-8.797	0.0626	29	39.19	3737.2	20.3
ec_F_up	HNF1b(Homeobox)/PDAC-HNF1B-ChIP-Seq(GSE64557)/Homer	GTTAATNATTAA	0.001	-7.113	0.1686	9	12.16	616.4	3.35
ec_F_up	E2A(bHLH),near_PU.1/Bcell-PU.1-ChIP-Seq(GSE21512)/Homer	NVCACCTGBN	0.001	-6.934	0.1686	17	22.97	1862.8	10.12
ec_F_up	Slug(Zf)/Mesoderm-Snai2-ChIP-Seq(GSE61475)/Homer	SNGCACCTGCHS	0.01	-6.71	0.1686	10	13.51	789.3	4.29
ec_F_up	Smad2(MAD)/ES-SMAD2-ChIP-Seq(GSE29422)/Homer	CTGTCTGG	0.01	-6.54	0.1686	25	33.78	3437.3	18.67
ec_F_up	E2A(bHLH)/proBcell-E2A-ChIP-Seq(GSE21978)/Homer	DNRCAGCTGY	0.01	-6.312	0.1686	18	24.32	2150.2	11.68
ec_F_up	Sp2(Zf)/HEK293-Sp2.eGFP-ChIP-Seq(Encode)/Homer	YGGCCCCGCCCC	0.01	-6.035	0.1686	22	29.73	2962.6	16.09
ec_F_up	NF1-halfsite(CTF)/LNCaP-NF1-ChIP-Seq(Unpublished)/Homer	YTGCCAAG	0.01	-6.02	0.1686	18	24.32	2207.4	11.99
ec_F_up	STAT5(Stat)/mCD4+-Stat5-ChIP-Seq(GSE12346)/Homer	RTTTCTNAGAAA	0.01	-5.664	0.1686	6	8.11	363	1.97
ec_F_up	ZEB1(Zf)/PDAC-ZEB1-ChIP-Seq(GSE64557)/Homer	VCAGGTRDRY	0.01	-5.641	0.1686	18	24.32	2285	12.41
ec_F_up	Pitx1(Homeobox)/Chicken-Pitx1-ChIP-Seq(GSE38910)/Homer	TAATCCCN	0.01	-5.588	0.1686	43	58.11	7727.8	41.98
ec_F_up	PPARa(NR),DR1/Liver-Ppara-ChIP-Seq(GSE47954)/Homer	VNAGGKCAAAGGTCA	0.01	-5.31	0.1705	14	18.92	1625.5	8.83
ec_F_up	Gata6(Zf)/HUG1N-GATA6-ChIP-Seq(GSE51936)/Homer	YCTTATCTBN	0.01	-4.861	0.2467	15	20.27	1894.9	10.29
ec_F_up	HNF4a(NR),DR1/HepG2-HNF4a-ChIP-Seq(GSE25021)/Homer	CARRGKBCAAAGTYCA	0.01	-4.663	0.279	9	12.16	892	4.85
ec_G_down	EWS:ERG-fusion(ETS)/CADO_ES1-EWS:ERG-ChIP-Seq(SRA014231)/Homer	ATTTCCTGTN	1e-09	-22.09	0	39	32.5	1765.7	11.02
ec_G_down	Etv2(ETS)/ES-ER71-ChIP-Seq(GSE59402)/Homer	NNAYTTCCTGHN	1e-08	-20.16	0	45	37.5	2424.6	15.13
ec_G_down	ERG(ETS)/VCaP-ERG-ChIP-Seq(GSE14097)/Homer	ACAGGAAGTG	1e-08	-18.71	0	56	46.67	3649.7	22.78
ec_G_down	SPDEF(ETS)/VCaP-SPDEF-ChIP-Seq(SRA014231)/Homer	ASWTCCTGBT	1e-06	-14.53	0.0001	38	31.67	2223.4	13.87
ec_G_down	Sox17(HMG)/Endoderm-Sox17-ChIP-Seq(GSE61475)/Homer	CCATTGTTYB	1e-05	-13.81	0.0001	26	21.67	1218.2	7.6
ec_G_down	Sox6(HMG)/Myotubes-Sox6-ChIP-Seq(GSE32627)/Homer	CCATTGTTNY	1e-05	-13.1	0.0001	41	34.17	2653	16.56
ec_G_down	ETS1(ETS)/Jurkat-ETS1-ChIP-Seq(GSE17954)/Homer	ACAGGAAGTG	1e-05	-11.65	0.0005	43	35.83	3016.8	18.83
ec_G_down	EWS:FLI1-fusion(ETS)/SK_N_MC-EWS:FLI1-ChIP-Seq(SRA014231)/Homer	VACAGGAAAT	0.0001	-11.39	0.0006	28	23.33	1569.6	9.8
ec_G_down	Fli1(ETS)/CD8-FLI-ChIP-Seq(GSE20898)/Homer	NRYTTCCGGH	0.0001	-11.12	0.0007	46	38.33	3402.3	21.23
ec_G_down	Ets1-distal(ETS)/CD4+-PolII-ChIP-Seq(Barski_et_al.)/Homer	MACAGGAAGT	0.0001	-11.11	0.0007	21	17.5	992.8	6.2
ec_G_down	Sox3(HMG)/NPC-Sox3-ChIP-Seq(GSE33059)/Homer	CCWTTGTY	0.0001	-9.775	0.0021	39	32.5	2820.8	17.6
ec_G_down	AR-halfsite(NR)/LNCaP-AR-ChIP-Seq(GSE27824)/Homer	CCAGGAACAG	0.0001	-9.402	0.0028	60	50	5280.8	32.95
ec_G_down	Sox2(HMG)/mES-Sox2-ChIP-Seq(GSE11431)/Homer	BCCATTGTTC	0.001	-8.831	0.0047	24	20	1433.3	8.94
ec_G_down	ETV1(ETS)/GIST48-ETV1-ChIP-Seq(GSE22441)/Homer	AACCGGAAGT	0.001	-8.827	0.0047	44	36.67	3493.4	21.8
ec_G_down	Sox10(HMG)/SciaticNerve-Sox3-ChIP-Seq(GSE35132)/Homer	CCWTTGTYYB	0.001	-8.12	0.0082	35	29.17	2611.3	16.3
ec_G_down	BMYB(HTH)/Hela-BMYB-ChIP-Seq(GSE27030)/Homer	NHAACBGYYV	0.001	-8.018	0.0085	42	35	3390.3	21.16
ec_G_down	ELF3(ETS)/PDAC-ELF3-ChIP-Seq(GSE64557)/Homer	ANCAGGAAGT	0.001	-7.694	0.0111	28	23.33	1941.3	12.11
ec_G_down	Rbpj1(?)/Panc1-Rbpj1-ChIP-Seq(GSE47459)/Homer	HTTTCCCASG	0.001	-7.124	0.0185	26	21.67	1809.3	11.29
ec_G_down	ETV4(ETS)/HepG2-ETV4-ChIP-Seq(ENCODE)/Homer	ACCGGAAGTG	0.001	-6.974	0.0204	37	30.83	2995.5	18.69
ec_G_down	Sox15(HMG)/CPA-Sox15-ChIP-Seq(GSE62909)/Homer	RAACAATGGN	0.01	-6.868	0.0215	25	20.83	1740.6	10.86
ec_G_down	Arnt:Ahr(bHLH)/MCF7-Arnt-ChIP-Seq(Lo_et_al.)/Homer	TBGCACGCAA	0.01	-6.829	0.0215	24	20	1645.8	10.27
ec_G_down	ETS:E-box(ETS,bHLH)/HPC7-Scl-ChIP-Seq(GSE22178)/Homer	AGGAARCAGCTG	0.01	-6.686	0.0235	6	5	157	0.98
ec_G_down	TATA-Box(TBP)/Promoter/Homer	CCTTTTAWAGSC	0.01	-6.557	0.0256	30	25	2298.8	14.35
ec_G_down	PR(NR)/T47D-PR-ChIP-Seq(GSE31130)/Homer	VAGRACAKNCTGTBC	0.01	-6.385	0.0291	45	37.5	4012.3	25.04
ec_G_down	ZNF189(Zf)/HEK293-ZNF189.GFP-ChIP-Seq(GSE58341)/Homer	TGGAACAGMA	0.01	-6.198	0.0337	17	14.17	1043.8	6.51
ec_G_down	EHF(ETS)/LoVo-EHF-ChIP-Seq(GSE49402)/Homer	AVCAGGAAGT	0.01	-6.173	0.0337	37	30.83	3127.3	19.52
ec_G_down	Tgif1(Homeobox)/mES-Tgif1-ChIP-Seq(GSE55404)/Homer	YTGWCADY	0.01	-6.117	0.0338	65	54.17	6548	40.86
ec_G_down	Sox4(HMG)/proB-Sox4-ChIP-Seq(GSE50066)/Homer	YCTTTGTTCC	0.01	-6.04	0.0352	19	15.83	1248.5	7.79
ec_G_down	Foxh1(Forkhead)/hESC-FOXH1-ChIP-Seq(GSE29422)/Homer	NNTGTGGATTSS	0.01	-5.742	0.0458	19	15.83	1282.3	8
ec_G_down	Unknown(Homeobox)/Limb-p300-ChIP-Seq/Homer	SSCMATWAAA	0.01	-5.563	0.0529	16	13.33	1015.7	6.34
ec_G_down	Nr5a2(NR)/mES-Nr5a2-ChIP-Seq(GSE19019)/Homer	BTCAAGGTCA	0.01	-5.513	0.0539	9	7.5	413.3	2.58
ec_G_down	NFAT(RHD)/Jurkat-NFATC1-ChIP-Seq(Jolma_et_al.)/Homer	ATTTTCCATT	0.01	-5.406	0.0581	20	16.67	1422.3	8.88
ec_G_down	Znf263(Zf)/K562-Znf263-ChIP-Seq(GSE31477)/Homer	CVGTSCTCCC	0.01	-5.254	0.0656	39	32.5	3528.5	22.02
ec_G_down	EKLF(Zf)/Erythrocyte-Klf1-ChIP-Seq(GSE20478)/Homer	NWGGGTGTGGCY	0.01	-5.197	0.0674	7	5.83	282.5	1.76
ec_G_down	Esrrb(NR)/mES-Esrrb-ChIP-Seq(GSE11431)/Homer	KTGACCTTGA	0.01	-5.146	0.0689	14	11.67	872.1	5.44
ec_G_down	THRb(NR)/Liver-NR1A2-ChIP-Seq(GSE52613)/Homer	TRAGGTCA	0.01	-5.138	0.0689	58	48.33	5878	36.68
ec_G_down	KLF10(Zf)/HEK293-KLF10.GFP-ChIP-Seq(GSE58341)/Homer	GGGGGTGTGTCC	0.01	-5.133	0.0689	21	17.5	1560.9	9.74
ec_G_down	Pitx1(Homeobox)/Chicken-Pitx1-ChIP-Seq(GSE38910)/Homer	TAATCCCN	0.01	-4.867	0.0839	64	53.33	6719.6	41.93
ec_G_down	Six2(Homeobox)/NephronProgenitor-Six2-ChIP-Seq(GSE39837)/Homer	GWAAYHTGAKMC	0.01	-4.83	0.0848	22	18.33	1708.9	10.66
ec_G_down	COUP-TFII(NR)/Artia-Nr2f2-ChIP-Seq(GSE46497)/Homer	AGRGGTCA	0.01	-4.771	0.0876	32	26.67	2816.7	17.58
ec_G_down	Elf4(ETS)/BMDM-Elf4-ChIP-Seq(GSE88699)/Homer	ACTTCCKGKT	0.01	-4.746	0.0877	32	26.67	2821.2	17.61
ec_G_down	SF1(NR)/H295R-Nr5a1-ChIP-Seq(GSE44220)/Homer	CAAGGHCANV	0.01	-4.704	0.0893	8	6.67	388.9	2.43
ec_G_down	GRE(NR),IR3/RAW264.7-GRE-ChIP-Seq(Unpublished)/Homer	VAGRACAKWCTGTYC	0.01	-4.649	0.0922	9	7.5	474.3	2.96
ec_G_down	E2F3(E2F)/MEF-E2F3-ChIP-Seq(GSE71376)/Homer	BTKGGCGGGAAA	0.01	-4.608	0.0938	14	11.67	930.9	5.81
ec_H_down	ELF3(ETS)/PDAC-ELF3-ChIP-Seq(GSE64557)/Homer	ANCAGGAAGT	1e-07	-17.75	0	39	34.51	2415.9	13.73
ec_H_down	Elf4(ETS)/BMDM-Elf4-ChIP-Seq(GSE88699)/Homer	ACTTCCKGKT	1e-07	-16.81	0	47	41.59	3408	19.38
ec_H_down	ELF5(ETS)/T47D-ELF5-ChIP-Seq(GSE30407)/Homer	ACVAGGAAGT	1e-07	-16.55	0	39	34.51	2523.8	14.35
ec_H_down	ETS1(ETS)/Jurkat-ETS1-ChIP-Seq(GSE17954)/Homer	ACAGGAAGTG	1e-07	-16.42	0	47	41.59	3450.1	19.61
ec_H_down	ERG(ETS)/VCaP-ERG-ChIP-Seq(GSE14097)/Homer	ACAGGAAGTG	1e-06	-16.04	0	52	46.02	4109.4	23.36
ec_H_down	EHF(ETS)/LoVo-EHF-ChIP-Seq(GSE49402)/Homer	AVCAGGAAGT	1e-06	-15.16	0	48	42.48	3716.1	21.13
ec_H_down	Etv2(ETS)/ES-ER71-ChIP-Seq(GSE59402)/Homer	NNAYTTCCTGHN	1e-06	-13.95	0.0001	39	34.51	2784.2	15.83
ec_H_down	EWS:ERG-fusion(ETS)/CADO_ES1-EWS:ERG-ChIP-Seq(SRA014231)/Homer	ATTTCCTGTN	1e-05	-13.23	0.0001	32	28.32	2084.7	11.85
ec_H_down	SpiB(ETS)/OCILY3-SPIB-ChIP-Seq(GSE56857)/Homer	AAAGRGGAAGTG	1e-05	-12.81	0.0001	22	19.47	1129	6.42
ec_H_down	Ets1-distal(ETS)/CD4+-PolII-ChIP-Seq(Barski_et_al.)/Homer	MACAGGAAGT	1e-05	-12.32	0.0002	22	19.47	1163.5	6.61
ec_H_down	PU.1-IRF(ETS:IRF)/Bcell-PU.1-ChIP-Seq(GSE21512)/Homer	MGGAAGTGAAAC	0.0001	-10.71	0.0008	39	34.51	3176.4	18.06
ec_H_down	RUNX1(Runt)/Jurkat-RUNX1-ChIP-Seq(GSE29180)/Homer	AAACCACARM	0.0001	-9.776	0.002	27	23.89	1899.1	10.8
ec_H_down	Tgif1(Homeobox)/mES-Tgif1-ChIP-Seq(GSE55404)/Homer	YTGWCADY	0.0001	-9.596	0.0022	70	61.95	7674.2	43.63
ec_H_down	PU.1(ETS)/ThioMac-PU.1-ChIP-Seq(GSE21512)/Homer	AGAGGAAGTG	0.0001	-9.586	0.0022	25	22.12	1703.7	9.69
ec_H_down	RUNX2(Runt)/PCa-RUNX2-ChIP-Seq(GSE33889)/Homer	NWAACCACADNN	0.0001	-9.467	0.0022	24	21.24	1609.3	9.15
ec_H_down	ETV1(ETS)/GIST48-ETV1-ChIP-Seq(GSE22441)/Homer	AACCGGAAGT	0.0001	-9.312	0.0023	44	38.94	4017.2	22.84
ec_H_down	TATA-Box(TBP)/Promoter/Homer	CCTTTTAWAGSC	0.001	-8.503	0.0049	32	28.32	2634.5	14.98
ec_H_down	RUNX-AML(Runt)/CD4+-PolII-ChIP-Seq(Barski_et_al.)/Homer	GCTGTGGTTW	0.001	-8.354	0.0054	21	18.58	1408.7	8.01
ec_H_down	Eomes(T-box)/H9-Eomes-ChIP-Seq(GSE26097)/Homer	ATTAACACCT	0.001	-7.4	0.0133	43	38.05	4222.2	24
ec_H_down	Fli1(ETS)/CD8-FLI-ChIP-Seq(GSE20898)/Homer	NRYTTCCGGH	0.001	-7.226	0.0151	40	35.4	3855.5	21.92
ec_H_down	ETV4(ETS)/HepG2-ETV4-ChIP-Seq(ENCODE)/Homer	ACCGGAAGTG	0.001	-7.224	0.0151	36	31.86	3334.6	18.96
ec_H_down	PU.1:IRF8(ETS:IRF)/pDC-Irf8-ChIP-Seq(GSE66899)/Homer	GGAAGTGAAAST	0.001	-7.137	0.0151	13	11.5	724.1	4.12
ec_H_down	SPDEF(ETS)/VCaP-SPDEF-ChIP-Seq(SRA014231)/Homer	ASWTCCTGBT	0.001	-7.118	0.0151	29	25.66	2476.6	14.08
ec_H_down	GABPA(ETS)/Jurkat-GABPa-ChIP-Seq(GSE17954)/Homer	RACCGGAAGT	0.01	-6.566	0.0243	32	28.32	2939.1	16.71
ec_H_down	RUNX(Runt)/HPC7-Runx1-ChIP-Seq(GSE22178)/Homer	SAAACCACAG	0.01	-6.371	0.0283	20	17.7	1528.7	8.69
ec_H_down	Sox10(HMG)/SciaticNerve-Sox3-ChIP-Seq(GSE35132)/Homer	CCWTTGTYYB	0.01	-6.165	0.0335	32	28.32	3011.4	17.12
ec_H_down	JunD(bZIP)/K562-JunD-ChIP-Seq/Homer	ATGACGTCATCN	0.01	-5.697	0.0514	12	10.62	752.1	4.28
ec_H_down	Mef2b(MADS)/HEK293-Mef2b.V5-ChIP-Seq(GSE67450)/Homer	GCTATTTTTGGM	0.01	-5.674	0.0514	18	15.93	1394.7	7.93
ec_H_down	Usf2(bHLH)/C2C12-Usf2-ChIP-Seq(GSE36030)/Homer	GTCACGTGGT	0.01	-5.512	0.0577	17	15.04	1303.8	7.41
ec_H_down	Sox3(HMG)/NPC-Sox3-ChIP-Seq(GSE33059)/Homer	CCWTTGTY	0.01	-5.274	0.0707	33	29.2	3317.1	18.86
ec_H_down	IRF1(IRF)/PBMC-IRF1-ChIP-Seq(GSE43036)/Homer	GAAAGTGAAAGT	0.01	-5.241	0.0707	9	7.96	503.7	2.86
ec_H_down	Sox2(HMG)/mES-Sox2-ChIP-Seq(GSE11431)/Homer	BCCATTGTTC	0.01	-5.089	0.0797	19	16.81	1592.7	9.05
ec_H_down	CEBP:AP1(bZIP)/ThioMac-CEBPb-ChIP-Seq(GSE21512)/Homer	DRTGTTGCAA	0.01	-4.951	0.0888	23	20.35	2098.6	11.93
ec_H_down	ETS:E-box(ETS,bHLH)/HPC7-Scl-ChIP-Seq(GSE22178)/Homer	AGGAARCAGCTG	0.01	-4.907	0.09	5	4.42	187.6	1.07
ec_H_down	Sox6(HMG)/Myotubes-Sox6-ChIP-Seq(GSE32627)/Homer	CCATTGTTNY	0.01	-4.88	0.09	31	27.43	3137.2	17.84
ec_H_down	IRF8(IRF)/BMDM-IRF8-ChIP-Seq(GSE77884)/Homer	GRAASTGAAAST	0.01	-4.622	0.1131	15	13.27	1197.7	6.81
hep_B_down	Fox:Ebox(Forkhead,bHLH)/Panc1-Foxa2-ChIP-Seq(GSE47459)/Homer	NNNVCTGWGYAAACASN	0.001	-7.342	0.2681	15	50	2725.1	21.89
hep_B_down	Foxa2(Forkhead)/Liver-Foxa2-ChIP-Seq(GSE25694)/Homer	CYTGTTTACWYW	0.001	-7.147	0.2681	15	50	2773.9	22.28
hep_B_down	Foxa3(Forkhead)/Liver-Foxa3-ChIP-Seq(GSE77670)/Homer	BSNTGTTTACWYWGN	0.01	-5.926	0.3684	9	30	1296.6	10.41
hep_B_down	ZSCAN22(Zf)/HEK293-ZSCAN22.GFP-ChIP-Seq(GSE58341)/Homer	SMCAGTCWGAKGGAGGAGGC	0.01	-5.617	0.3763	2	6.67	38	0.31
hep_B_down	STAT1(Stat)/HelaS3-STAT1-ChIP-Seq(GSE12782)/Homer	NATTTCCNGGAAAT	0.01	-5.583	0.3763	4	13.33	268.4	2.16
hep_B_down	CEBP(bZIP)/ThioMac-CEBPb-ChIP-Seq(GSE21512)/Homer	ATTGCGCAAC	0.01	-4.813	0.5606	11	36.67	2126.7	17.08
hep_B_up	COUP-TFII(NR)/K562-NR2F1-ChIP-Seq(Encode)/Homer	GKBCARAGGTCA	0.001	-8.604	0.0759	9	50	1704	13.14
hep_B_up	Tcf3(HMG)/mES-Tcf3-ChIP-Seq(GSE11724)/Homer	ASWTCAAAGG	0.001	-8.062	0.0759	4	22.22	245.9	1.9
hep_B_up	COUP-TFII(NR)/Artia-Nr2f2-ChIP-Seq(GSE46497)/Homer	AGRGGTCA	0.001	-7.944	0.0759	10	55.56	2317.4	17.87
hep_B_up	AR-halfsite(NR)/LNCaP-AR-ChIP-Seq(GSE27824)/Homer	CCAGGAACAG	0.001	-7.656	0.0759	13	72.22	4095.3	31.58
hep_B_up	Hnf1(Homeobox)/Liver-Foxa2-Chip-Seq(GSE25694)/Homer	GGTTAAWCATTAA	0.001	-7.024	0.0759	4	22.22	323.7	2.5
hep_B_up	Lhx2(Homeobox)/HFSC-Lhx2-ChIP-Seq(GSE48068)/Homer	TAATTAGN	0.01	-6.576	0.0961	6	33.33	959	7.4
hep_B_up	THRb(NR)/Liver-NR1A2-ChIP-Seq(GSE52613)/Homer	TRAGGTCA	0.01	-6.393	0.0989	13	72.22	4604.1	35.5
hep_B_up	HNF1b(Homeobox)/PDAC-HNF1B-ChIP-Seq(GSE64557)/Homer	GTTAATNATTAA	0.01	-6.059	0.121	4	22.22	421	3.25
hep_B_up	EAR2(NR)/K562-NR2F6-ChIP-Seq(Encode)/Homer	NRBCARRGGTCA	0.01	-5.913	0.1244	7	38.89	1495.7	11.53
hep_B_up	RARa(NR)/K562-RARa-ChIP-Seq(Encode)/Homer	TTGAMCTTTG	0.01	-5.771	0.129	11	61.11	3598.1	27.75
hep_B_up	Nkx6.1(Homeobox)/Islet-Nkx6.1-ChIP-Seq(GSE40975)/Homer	GKTAATGR	0.01	-5.137	0.2211	10	55.56	3276.5	25.26
hep_B_up	THRb(NR)/HepG2-THRb.Flag-ChIP-Seq(Encode)/Homer	GGTCACCTGAGGTCA	0.01	-4.926	0.2504	4	22.22	577.9	4.46
hep_B_up	Lhx1(Homeobox)/EmbryoCarcinoma-Lhx1-ChIP-Seq(GSE70957)/Homer	NNYTAATTAR	0.01	-4.718	0.2844	5	27.78	974.2	7.51
hep_C_down	RARg(NR)/ES-RARg-ChIP-Seq(GSE30538)/Homer	AGGTCAAGGTCA	0.01	-5.564	1	1	25	16.7	0.1
hep_C_down	Nr5a2(NR)/Pancreas-LRH1-ChIP-Seq(GSE34295)/Homer	BTCAAGGTCA	0.01	-5.216	1	2	50	512.8	3.08
hep_C_up	ZNF41(Zf)/HEK293-ZNF41.GFP-ChIP-Seq(GSE58341)/Homer	CCTCATGGTGYCYTWYTCCCTTGTG	0.01	-5.779	1	1	25	23.3	0.08
hep_C_up	Zac1(Zf)/Neuro2A-Plagl1-ChIP-Seq(GSE75942)/Homer	HAWGRGGCCM	0.01	-4.903	1	3	75	3776	12.71
hep_D_down	FXR(NR),IR1/Liver-FXR-ChIP-Seq(Chong_et_al.)/Homer	AGGTCANTGACCTB	0.01	-6.034	0.9917	2	66.67	212.2	2.86
hep_E_down	Sp5(Zf)/mES-Sp5.Flag-ChIP-Seq(GSE72989)/Homer	RGKGGGCGGAGC	0.01	-6.109	0.9204	7	50	1817.9	15.03
hep_E_down	KLF14(Zf)/HEK293-KLF14.GFP-ChIP-Seq(GSE58341)/Homer	RGKGGGCGKGGC	0.01	-5.98	0.9204	8	57.14	2439.1	20.16
hep_E_down	ERE(NR),IR3/MCF7-ERa-ChIP-Seq(Unpublished)/Homer	VAGGTCACNSTGACC	0.01	-5.543	0.9204	3	21.43	285.6	2.36
hep_E_down	Mef2b(MADS)/HEK293-Mef2b.V5-ChIP-Seq(GSE67450)/Homer	GCTATTTTTGGM	0.01	-4.836	0.9204	4	28.57	725.4	6
hep_E_down	Sp2(Zf)/HEK293-Sp2.eGFP-ChIP-Seq(Encode)/Homer	YGGCCCCGCCCC	0.01	-4.77	0.9204	7	50	2288.7	18.92
hep_E_down	RORg(NR)/Liver-Rorc-ChIP-Seq(GSE101115)/Homer	WAABTAGGTCAV	0.01	-4.732	0.9204	2	14.29	124.1	1.03
hep_F_down	RARg(NR)/ES-RARg-ChIP-Seq(GSE30538)/Homer	AGGTCAAGGTCA	0.01	-4.797	1	1	14.29	39.8	0.12
hep_H_down	MafF(bZIP)/HepG2-MafF-ChIP-Seq(GSE31477)/Homer	HWWGTCAGCAWWTTT	0.01	-5.853	1	2	66.67	1202.4	3.13
hep_H_down	SpiB(ETS)/OCILY3-SPIB-ChIP-Seq(GSE56857)/Homer	AAAGRGGAAGTG	0.01	-5.234	1	2	66.67	1644.9	4.28
hsc_A_up	Foxa3(Forkhead)/Liver-Foxa3-ChIP-Seq(GSE77670)/Homer	BSNTGTTTACWYWGN	0.01	-4.884	1	2	100	3197.2	8.7
hsc_B_down	Bapx1(Homeobox)/VertebralCol-Bapx1-ChIP-Seq(GSE36672)/Homer	TTRAGTGSYK	0.001	-8.312	0.1016	6	85.71	5251.1	18.62
hsc_B_down	Hoxa11(Homeobox)/ChickenMSG-Hoxa11.Flag-ChIP-Seq(GSE86088)/Homer	TTTTATGGCM	0.001	-7.202	0.1542	7	100	10077.7	35.74
hsc_B_down	Reverb(NR),DR2/RAW-Reverba.biotin-ChIP-Seq(GSE45914)/Homer	GTRGGTCASTGGGTCA	0.001	-6.988	0.1542	2	28.57	189	0.67
hsc_B_down	Hoxd13(Homeobox)/ChickenMSG-Hoxd13.Flag-ChIP-Seq(GSE86088)/Homer	NCYAATAAAA	0.01	-6.755	0.1542	6	85.71	6876.2	24.39
hsc_B_down	Hoxa13(Homeobox)/ChickenMSG-Hoxa13.Flag-ChIP-Seq(GSE86088)/Homer	CYHATAAAAN	0.01	-6.721	0.1542	7	100	10794.1	38.28
hsc_B_down	FOXK2(Forkhead)/U2OS-FOXK2-ChIP-Seq(E-MTAB-2204)/Homer	SCHTGTTTACAT	0.01	-6.323	0.1542	5	71.43	4591	16.28
hsc_B_down	HOXB13(Homeobox)/ProstateTumor-HOXB13-ChIP-Seq(GSE56288)/Homer	TTTTATKRGG	0.01	-6.121	0.1542	5	71.43	4792.9	17
hsc_B_down	PRDM1(Zf)/Hela-PRDM1-ChIP-Seq(GSE31477)/Homer	ACTTTCACTTTC	0.01	-5.166	0.2954	3	42.86	1634.8	5.8
hsc_B_down	Nkx3.1(Homeobox)/LNCaP-Nkx3.1-ChIP-Seq(GSE28264)/Homer	AAGCACTTAA	0.01	-5.065	0.2954	5	71.43	6022.6	21.36
hsc_B_down	Eomes(T-box)/H9-Eomes-ChIP-Seq(GSE26097)/Homer	ATTAACACCT	0.01	-4.861	0.3205	5	71.43	6297.3	22.34
hsc_B_down	Hoxd11(Homeobox)/ChickenMSG-Hoxd11.Flag-ChIP-Seq(GSE86088)/Homer	VGCCATAAAA	0.01	-4.678	0.3501	6	85.71	9925.9	35.21
hsc_B_up	RARa(NR)/K562-RARa-ChIP-Seq(Encode)/Homer	TTGAMCTTTG	1e-07	-16.99	0	40	64.52	5133.5	30.68
hsc_B_up	ZEB1(Zf)/PDAC-ZEB1-ChIP-Seq(GSE64557)/Homer	VCAGGTRDRY	1e-05	-11.75	0.0016	22	35.48	2221.8	13.28
hsc_B_up	Foxo3(Forkhead)/U2OS-Foxo3-ChIP-Seq(E-MTAB-2701)/Homer	DGTAAACA	0.0001	-11.5	0.0016	28	45.16	3417.9	20.43
hsc_B_up	FOXA1(Forkhead)/LNCAP-FOXA1-ChIP-Seq(GSE27824)/Homer	WAAGTAAACA	0.0001	-9.711	0.0063	31	50	4414.6	26.38
hsc_B_up	Gfi1b(Zf)/HPC7-Gfi1b-ChIP-Seq(GSE22178)/Homer	MAATCACTGC	0.0001	-9.552	0.0063	16	25.81	1477.9	8.83
hsc_B_up	FOXK1(Forkhead)/HEK293-FOXK1-ChIP-Seq(GSE51673)/Homer	NVWTGTTTAC	0.001	-8.907	0.0093	29	46.77	4138.8	24.73
hsc_B_up	FOXK2(Forkhead)/U2OS-FOXK2-ChIP-Seq(E-MTAB-2204)/Homer	SCHTGTTTACAT	0.001	-8.706	0.0098	21	33.87	2503.5	14.96
hsc_B_up	Foxf1(Forkhead)/Lung-Foxf1-ChIP-Seq(GSE77951)/Homer	WWATRTAAACAN	0.001	-8.273	0.0132	26	41.94	3616.7	21.61
hsc_B_up	Hoxd10(Homeobox)/ChickenMSG-Hoxd10.Flag-ChIP-Seq(GSE86088)/Homer	GGCMATGAAA	0.001	-8.094	0.014	20	32.26	2417.2	14.45
hsc_B_up	Foxa3(Forkhead)/Liver-Foxa3-ChIP-Seq(GSE77670)/Homer	BSNTGTTTACWYWGN	0.001	-7.865	0.0159	15	24.19	1533.5	9.16
hsc_B_up	TR4(NR),DR1/Hela-TR4-ChIP-Seq(GSE24685)/Homer	GAGGTCAAAGGTCA	0.001	-7.757	0.0161	6	9.68	262.7	1.57
hsc_B_up	Fox:Ebox(Forkhead,bHLH)/Panc1-Foxa2-ChIP-Seq(GSE47459)/Homer	NNNVCTGWGYAAACASN	0.001	-7.554	0.0181	25	40.32	3558.9	21.27
hsc_B_up	ZEB2(Zf)/SNU398-ZEB2-ChIP-Seq(GSE103048)/Homer	GNMCAGGTGTGC	0.001	-7.367	0.0201	12	19.35	1099.9	6.57
hsc_B_up	FOXA1(Forkhead)/MCF7-FOXA1-ChIP-Seq(GSE26831)/Homer	WAAGTAAACA	0.001	-7.156	0.0231	25	40.32	3650.6	21.82
hsc_B_up	HNF6(Homeobox)/Liver-Hnf6-ChIP-Seq(ERP000394)/Homer	NTATYGATCH	0.001	-7.137	0.0231	16	25.81	1825.6	10.91
hsc_B_up	FOXM1(Forkhead)/MCF7-FOXM1-ChIP-Seq(GSE72977)/Homer	TRTTTACTTW	0.01	-6.874	0.0268	24	38.71	3498.7	20.91
hsc_B_up	PPARa(NR),DR1/Liver-Ppara-ChIP-Seq(GSE47954)/Homer	VNAGGKCAAAGGTCA	0.01	-6.817	0.0268	16	25.81	1880.1	11.24
hsc_B_up	Foxo1(Forkhead)/RAW-Foxo1-ChIP-Seq(Fan_et_al.)/Homer	CTGTTTAC	0.01	-6.771	0.0268	31	50	5135.2	30.69
hsc_B_up	COUP-TFII(NR)/Artia-Nr2f2-ChIP-Seq(GSE46497)/Homer	AGRGGTCA	0.01	-6.585	0.0301	22	35.48	3134.3	18.73
hsc_B_up	EAR2(NR)/K562-NR2F6-ChIP-Seq(Encode)/Homer	NRBCARRGGTCA	0.01	-6.54	0.0301	17	27.42	2122.2	12.68
hsc_B_up	TATA-Box(TBP)/Promoter/Homer	CCTTTTAWAGSC	0.01	-6.425	0.032	18	29.03	2343	14
hsc_B_up	Foxa2(Forkhead)/Liver-Foxa2-ChIP-Seq(GSE25694)/Homer	CYTGTTTACWYW	0.01	-6.351	0.0328	23	37.1	3406.4	20.36
hsc_B_up	HOXB13(Homeobox)/ProstateTumor-HOXB13-ChIP-Seq(GSE56288)/Homer	TTTTATKRGG	0.01	-5.993	0.0449	18	29.03	2433.9	14.55
hsc_B_up	Sox10(HMG)/SciaticNerve-Sox3-ChIP-Seq(GSE35132)/Homer	CCWTTGTYYB	0.01	-5.692	0.0582	20	32.26	2920.4	17.45
hsc_B_up	Sox4(HMG)/proB-Sox4-ChIP-Seq(GSE50066)/Homer	YCTTTGTTCC	0.01	-5.632	0.0593	12	19.35	1348.9	8.06
hsc_B_up	RXR(NR),DR1/3T3L1-RXR-ChIP-Seq(GSE13511)/Homer	TAGGGCAAAGGTCA	0.01	-5.491	0.0657	13	20.97	1556.8	9.3
hsc_B_up	LEF1(HMG)/H1-LEF1-ChIP-Seq(GSE64758)/Homer	CCTTTGATST	0.01	-5.353	0.0726	10	16.13	1041.9	6.23
hsc_B_up	FOXP1(Forkhead)/H9-FOXP1-ChIP-Seq(GSE31006)/Homer	NYYTGTTTACHN	0.01	-5.248	0.0777	16	25.81	2191.5	13.1
hsc_B_up	BMYB(HTH)/Hela-BMYB-ChIP-Seq(GSE27030)/Homer	NHAACBGYYV	0.01	-5.186	0.0799	24	38.71	3946.8	23.59
hsc_B_up	Erra(NR)/HepG2-Erra-ChIP-Seq(GSE31477)/Homer	CAAAGGTCAG	0.01	-5.159	0.0799	22	35.48	3499.3	20.91
hsc_B_up	E2A(bHLH),near_PU.1/Bcell-PU.1-ChIP-Seq(GSE21512)/Homer	NVCACCTGBN	0.01	-5.08	0.0831	14	22.58	1828.9	10.93
hsc_B_up	Fra1(bZIP)/BT549-Fra1-ChIP-Seq(GSE46166)/Homer	NNATGASTCATH	0.01	-5.067	0.0831	11	17.74	1263.4	7.55
hsc_B_up	Cux2(Homeobox)/Liver-Cux2-ChIP-Seq(GSE35985)/Homer	HNRAATCAAT	0.01	-4.998	0.0847	12	19.35	1461	8.73
hsc_B_up	Hoxa9(Homeobox)/ChickenMSG-Hoxa9.Flag-ChIP-Seq(GSE86088)/Homer	RGCAATNAAA	0.01	-4.919	0.0889	32	51.61	5969.7	35.68
hsc_B_up	FoxL2(Forkhead)/Ovary-FoxL2-ChIP-Seq(GSE60858)/Homer	WWTRTAAACAVG	0.01	-4.807	0.0967	21	33.87	3377	20.18
hsc_B_up	ZNF652/HepG2-ZNF652.Flag-ChIP-Seq(Encode)/Homer	TTAACCCTTTVNKKN	0.01	-4.765	0.098	6	9.68	478.8	2.86
hsc_B_up	Slug(Zf)/Mesoderm-Snai2-ChIP-Seq(GSE61475)/Homer	SNGCACCTGCHS	0.01	-4.738	0.098	8	12.9	793.9	4.74
hsc_B_up	MYB(HTH)/ERMYB-Myb-ChIPSeq(GSE22095)/Homer	GGCVGTTR	0.01	-4.62	0.1073	24	38.71	4122.2	24.63
hsc_D_down	ZKSCAN1(Zf)/HepG2-ZKSCAN1-ChIP-Seq(Encode)/Homer	GCACAYAGTAGGKCY	0.01	-6.131	0.9001	1	50	21.7	0.11
hsc_D_down	Gata1(Zf)/K562-GATA1-ChIP-Seq(GSE18829)/Homer	SAGATAAGRV	0.01	-5.241	1	2	100	1405.9	7.28
hsc_D_down	Gata2(Zf)/K562-GATA2-ChIP-Seq(GSE18829)/Homer	BBCTTATCTS	0.01	-5	1	2	100	1585.6	8.21
hsc_D_down	MafA(bZIP)/Islet-MafA-ChIP-Seq(GSE30298)/Homer	TGCTGACTCA	0.01	-4.771	1	2	100	1777.9	9.21
hsc_E_up	GATA3(Zf),DR4/iTreg-Gata3-ChIP-Seq(GSE20898)/Homer	AGATGKDGAGATAAG	0.01	-4.821	1	1	100	78.3	0.81
hsc_F_down	Hoxa10(Homeobox)/ChickenMSG-Hoxa10.Flag-ChIP-Seq(GSE86088)/Homer	GGYAATGAAA	0.01	-5.156	1	2	100	1466.1	7.59
hsc_F_up	Nkx2.1(Homeobox)/LungAC-Nkx2.1-ChIP-Seq(GSE43252)/Homer	RSCACTYRAG	0.01	-6.658	0.5313	5	100	4073.8	26.41
hsc_F_up	Bapx1(Homeobox)/VertebralCol-Bapx1-ChIP-Seq(GSE36672)/Homer	TTRAGTGSYK	0.01	-5.196	1	4	80	2933.2	19.01
hsc_F_up	Nkx2.2(Homeobox)/NPC-Nkx2.2-ChIP-Seq(GSE61673)/Homer	BTBRAGTGSN	0.01	-5.141	1	4	80	2975.1	19.29
hsc_F_up	Nkx2.5(Homeobox)/HL1-Nkx2.5.biotin-ChIP-Seq(GSE21529)/Homer	RRSCACTYAA	0.01	-5.009	1	4	80	3080.1	19.97
hsc_G_down	HIF2a(bHLH)/785_O-HIF2a-ChIP-Seq(GSE34871)/Homer	GCACGTACCC	0.01	-5.139	1	2	100	1479.5	7.66
hsc_H_down	ELF5(ETS)/T47D-ELF5-ChIP-Seq(GSE30407)/Homer	ACVAGGAAGT	1e-08	-19.58	0	20	51.28	1936.6	12.12
hsc_H_down	ELF3(ETS)/PDAC-ELF3-ChIP-Seq(GSE64557)/Homer	ANCAGGAAGT	1e-06	-15.18	0.0001	17	43.59	1768	11.07
hsc_H_down	SpiB(ETS)/OCILY3-SPIB-ChIP-Seq(GSE56857)/Homer	AAAGRGGAAGTG	1e-06	-15	0.0001	12	30.77	809.5	5.07
hsc_H_down	EHF(ETS)/LoVo-EHF-ChIP-Seq(GSE49402)/Homer	AVCAGGAAGT	1e-05	-11.59	0.001	19	48.72	2831.9	17.73
hsc_H_down	Elf4(ETS)/BMDM-Elf4-ChIP-Seq(GSE88699)/Homer	ACTTCCKGKT	0.0001	-11.34	0.001	18	46.15	2597.4	16.26
hsc_H_down	EWS:ERG-fusion(ETS)/CADO_ES1-EWS:ERG-ChIP-Seq(SRA014231)/Homer	ATTTCCTGTN	0.0001	-10.37	0.0022	13	33.33	1489.6	9.32
hsc_H_down	Chop(bZIP)/MEF-Chop-ChIP-Seq(GSE35681)/Homer	ATTGCATCAT	0.0001	-9.501	0.0044	9	23.08	764	4.78
hsc_H_down	Ets1-distal(ETS)/CD4+-PolII-ChIP-Seq(Barski_et_al.)/Homer	MACAGGAAGT	0.0001	-9.284	0.0048	9	23.08	786.3	4.92
hsc_H_down	ETS1(ETS)/Jurkat-ETS1-ChIP-Seq(GSE17954)/Homer	ACAGGAAGTG	0.001	-8.814	0.0068	16	41.03	2530.9	15.84
hsc_H_down	Etv2(ETS)/ES-ER71-ChIP-Seq(GSE59402)/Homer	NNAYTTCCTGHN	0.001	-8.681	0.007	14	35.9	2010.8	12.59
hsc_H_down	Atf4(bZIP)/MEF-Atf4-ChIP-Seq(GSE35681)/Homer	MTGATGCAAT	0.001	-7.222	0.0275	9	23.08	1038.6	6.5
hsc_H_down	ZNF189(Zf)/HEK293-ZNF189.GFP-ChIP-Seq(GSE58341)/Homer	TGGAACAGMA	0.01	-6.76	0.04	8	20.51	885.7	5.54
hsc_H_down	ETV4(ETS)/HepG2-ETV4-ChIP-Seq(ENCODE)/Homer	ACCGGAAGTG	0.01	-6.087	0.0724	14	35.9	2590.2	16.21
hsc_H_down	USF1(bHLH)/GM12878-Usf1-ChIP-Seq(GSE32465)/Homer	SGTCACGTGR	0.01	-5.814	0.0883	10	25.64	1526.2	9.55
hsc_H_down	IRF1(IRF)/PBMC-IRF1-ChIP-Seq(GSE43036)/Homer	GAAAGTGAAAGT	0.01	-5.746	0.0883	5	12.82	413.5	2.59
hsc_H_down	ETV1(ETS)/GIST48-ETV1-ChIP-Seq(GSE22441)/Homer	AACCGGAAGT	0.01	-5.728	0.0883	15	38.46	3000.8	18.78
hsc_H_down	MITF(bHLH)/MastCells-MITF-ChIP-Seq(GSE48085)/Homer	RTCATGTGAC	0.01	-5.064	0.1539	13	33.33	2575.6	16.12
hsc_H_down	Sp5(Zf)/mES-Sp5.Flag-ChIP-Seq(GSE72989)/Homer	RGKGGGCGGAGC	0.01	-4.81	0.1874	9	23.08	1480.9	9.27
hsc_H_down	ERG(ETS)/VCaP-ERG-ChIP-Seq(GSE14097)/Homer	ACAGGAAGTG	0.01	-4.655	0.2074	14	35.9	3023.4	18.92
hsc_H_down	PU.1:IRF8(ETS:IRF)/pDC-Irf8-ChIP-Seq(GSE66899)/Homer	GGAAGTGAAAST	0.01	-4.63	0.2074	5	12.82	540.1	3.38
hsc_H_down	ARE(NR)/LNCAP-AR-ChIP-Seq(GSE27824)/Homer	RGRACASNSTGTYCYB	0.01	-4.616	0.2074	4	10.26	346.4	2.17
