# Supplementary material for: Multi-omics analyses of early liver injury reveals cell-type-specific transcriptional and epigenomic shift
Source: BMC Genomics. 2021 Dec 18;22:904. doi: 10.1186/s12864-021-08173-1 (PMC8684102; doi:10.1186/s12864-021-08173-1)
Supplement: Supplementary file 2 — Additional file 2. [file 12864_2021_8173_MOESM2_ESM.zip › Supp_Table_7.xlsx]

## Sheet: hsc
# Supplementary Table 7. Cell-specific chromatin status response to TAA. Differential accessibility analysis results on open chromatin regions in each cell type, in response to TAA.
seqnames	start	end	width	strand	name	annotation	geneChr	geneStart	geneEnd	geneLength	geneStrand	geneId	distanceToTSS	baseMean	log2FoldChange	lfcSE	stat	pvalue	padj
1	11921	12020	100	*	peak_3	Promoter (<=1kb)	1	6408	12027	5620	2	ENSDARG00000099104	7	NA	NA	NA	NA	NA	NA
1	18552	18981	430	*	peak_4	Promoter (<=1kb)	1	18716	23389	4674	1	ENSDARG00000102097	0	400.153	0.998872	0.187652	5.323	1.02067e-07	1.77713e-05
1	27570	27874	305	*	peak_8	Promoter (<=1kb)	1	27690	34330	6641	1	ENSDARG00000099640	0	338.822	-0.269866	0.195538	-1.38012	0.16755	0.470252
1	44494	44692	199	*	peak_10	Promoter (<=1kb)	1	39313	44565	5253	2	ENSDARG00000102746	0	110.442	-0.361657	0.33819	-1.06939	0.284893	0.60338
1	119736	120078	343	*	peak_17	Promoter (<=1kb)	1	119960	125246	5287	1	ENSDARG00000034862	0	358.239	0.748114	0.241204	3.10158	0.00192488	0.0318483
1	120186	120344	159	*	peak_18	Promoter (<=1kb)	1	119960	125246	5287	1	ENSDARG00000034862	226	127.243	0.823539	0.269639	3.05423	0.00225637	0.0356739
1	143874	144365	492	*	peak_24	Promoter (<=1kb)	1	144284	151998	7715	1	ENSDARG00000076900	0	343.854	0.605961	0.229122	2.64471	0.00817621	0.0832368
1	157460	157830	371	*	peak_25	Promoter (<=1kb)	1	152007	157563	5557	2	ENSDARG00000013802	0	89.7122	0.287617	0.366959	0.783786	0.433165	0.725017
1	174771	175018	248	*	peak_29	Promoter (1-2kb)	1	176583	182258	5676	1	ENSDARG00000100181	-1565	108.845	-0.833271	0.322346	-2.58502	0.00973738	0.0932065
1	191978	192237	260	*	peak_31	Promoter (<=1kb)	1	184915	192033	7119	2	ENSDARG00000029936	0	245.666	-0.247825	0.306827	-0.807701	0.419263	0.713203
1	214103	214426	324	*	peak_33	Promoter (<=1kb)	1	208181	214911	6731	2	ENSDARG00000041592	485	845.979	-0.346755	0.199394	-1.73904	0.0820273	0.326219
1	353829	354219	391	*	peak_44	Promoter (<=1kb)	1	343292	354166	10875	2	ENSDARG00000068261	0	96.668	-0.0540306	0.395595	-0.136581	0.891362	0.959542
1	411221	411517	297	*	peak_52	Promoter (<=1kb)	1	357518	411331	53814	2	ENSDARG00000063371	0	560.515	-0.0882733	0.225764	-0.390999	0.695798	0.877254
1	474381	474570	190	*	peak_56	Promoter (2-3kb)	1	466780	471925	5146	2	ENSDARG00000016343	-2456	NA	NA	NA	NA	NA	NA
1	494197	494403	207	*	peak_58	Promoter (<=1kb)	1	474085	494280	20196	2	ENSDARG00000023678	0	107.583	0.36733	0.310991	1.18116	0.23754	0.558619
1	494504	494665	162	*	peak_59	Promoter (<=1kb)	1	494297	505620	11324	1	ENSDARG00000011299	207	71.4325	0.676958	0.353498	1.91503	0.0554889	0.265316
1	513679	513819	141	*	peak_60	Promoter (<=1kb)	1	508885	513786	4902	2	ENSDARG00000041575	0	NA	NA	NA	NA	NA	NA
1	513943	514082	140	*	peak_61	Promoter (<=1kb)	1	513986	518076	4091	1	ENSDARG00000058962	0	NA	NA	NA	NA	NA	NA
1	524649	524767	119	*	peak_63	Promoter (<=1kb)	1	518853	524433	5581	2	ENSDARG00000089799	-216	NA	NA	NA	NA	NA	NA
1	560311	560450	140	*	peak_65	Promoter (2-3kb)	1	552275	558260	5986	2	ENSDARG00000113329	-2051	NA	NA	NA	NA	NA	NA
1	614511	614719	209	*	peak_71	Promoter (<=1kb)	1	610082	614638	4557	2	ENSDARG00000014313	0	241.256	0.259596	0.236633	1.09704	0.272622	0.592873
1	617394	617561	168	*	peak_72	Promoter (2-3kb)	1	610082	614638	4557	2	ENSDARG00000014313	-2756	80.3551	-0.135136	0.371821	-0.363445	0.716273	0.8864
1	655881	656133	253	*	peak_73	Promoter (<=1kb)	1	617620	656693	39074	2	ENSDARG00000104279	560	123.104	0.639464	0.355003	1.80129	0.0716566	0.305276
1	960234	960413	180	*	peak_86	Promoter (1-2kb)	1	961607	970951	9345	1	ENSDARG00000115421	-1194	98.4452	-0.120235	0.30418	-0.395274	0.692641	0.875588
1	961509	961708	200	*	peak_87	Promoter (<=1kb)	1	961607	970951	9345	1	ENSDARG00000115421	0	212.827	0.0454537	0.226036	0.201091	0.840628	0.941522
1	1711837	1712223	387	*	peak_122	Promoter (<=1kb)	1	1712140	1793371	81232	1	ENSDARG00000002791	0	828.424	-0.397156	0.252905	-1.57038	0.116327	0.391305
1	1714807	1715069	263	*	peak_123	Promoter (2-3kb)	1	1712140	1793371	81232	1	ENSDARG00000002791	2667	451.961	-0.321175	0.295671	-1.08626	0.277364	0.596888
1	1902507	1902678	172	*	peak_132	Promoter (1-2kb)	1	1904419	1911381	6963	1	ENSDARG00000095102	-1741	NA	NA	NA	NA	NA	NA
1	1914870	1915039	170	*	peak_133	Promoter (<=1kb)	1	1915967	1923253	7287	1	ENSDARG00000040250	-928	NA	NA	NA	NA	NA	NA
1	2026777	2026914	138	*	peak_136	Promoter (1-2kb)	1	2025085	2027100	2016	1	ENSDARG00000010376	1692	NA	NA	NA	NA	NA	NA
1	2101174	2101382	209	*	peak_142	Promoter (<=1kb)	1	2101541	2217861	116321	1	ENSDARG00000018460	-159	162.33	0.167416	0.261889	0.639262	0.522653	0.783362
1	2101472	2101616	145	*	peak_143	Promoter (<=1kb)	1	2101541	2217861	116321	1	ENSDARG00000018460	0	64.1626	0.534643	0.397196	1.34604	0.178289	0.486966
1	2260108	2260485	378	*	peak_153	Promoter (<=1kb)	1	2260407	2299553	39147	1	ENSDARG00000040245	0	1267.41	-0.37737	0.210456	-1.79311	0.072956	0.308962
1	2302171	2302366	196	*	peak_157	Promoter (<=1kb)	1	2301958	2444210	142253	1	ENSDARG00000074381	213	61.0364	0.871547	0.425609	2.04777	0.0405828	0.223287
1	2400325	2400492	168	*	peak_164	Promoter (2-3kb)	1	2403103	2403224	122	1	ENSDARG00000084484	-2611	NA	NA	NA	NA	NA	NA
1	3295849	3295986	138	*	peak_177	Promoter (<=1kb)	1	3100244	3295045	194802	2	ENSDARG00000103647	-804	56.1548	0.244197	0.389361	0.627176	0.530544	0.788082
1	3298539	3298712	174	*	peak_178	Promoter (<=1kb)	1	3298112	3298249	138	2	ENSDARG00000104155	-290	83.4453	-0.298677	0.309548	-0.964883	0.334603	0.644965
1	3299156	3299286	131	*	peak_179	Promoter (<=1kb)	1	3298112	3298249	138	2	ENSDARG00000104155	-907	81.8275	0.221632	0.389851	0.568505	0.569692	0.809266
1	3299404	3299523	120	*	peak_180	Promoter (1-2kb)	1	3298112	3298249	138	2	ENSDARG00000104155	-1155	62.848	0.110085	0.452781	0.24313	0.807905	0.927059
1	3299810	3300030	221	*	peak_181	Promoter (1-2kb)	1	3298112	3298249	138	2	ENSDARG00000104155	-1561	249.76	0.100761	0.223225	0.451387	0.651711	0.853965
1	5396607	5396767	161	*	peak_229	Promoter (1-2kb)	1	5354489	5394791	40303	2	ENSDARG00000033928	-1816	78.2607	-0.258885	0.363593	-0.712018	0.476454	0.754591
1	5422371	5422562	192	*	peak_235	Promoter (<=1kb)	1	5422439	5434261	11823	1	ENSDARG00000037777	0	82.9824	0.671158	0.323923	2.07197	0.0382682	0.215936
1	5437275	5437427	153	*	peak_237	Promoter (<=1kb)	1	5437390	5504130	66741	1	ENSDARG00000016706	0	65.6767	-0.696595	0.355032	-1.96206	0.0497555	0.24914
1	5540558	5540745	188	*	peak_245	Promoter (2-3kb)	1	5504128	5543065	38938	2	ENSDARG00000006526	2320	112.815	1.01533	0.352184	2.88296	0.00393952	0.0527121
1	5542512	5542648	137	*	peak_246	Promoter (<=1kb)	1	5504128	5543065	38938	2	ENSDARG00000006526	417	59.5414	0.98875	0.373535	2.64701	0.00812078	0.0831111
1	6084823	6085199	377	*	peak_257	Promoter (<=1kb)	1	6068436	6085750	17315	2	ENSDARG00000113935	551	76.2985	-0.600161	0.339988	-1.76524	0.077523	0.317738
1	6134562	6134810	249	*	peak_263	Promoter (<=1kb)	1	6135176	6158609	23434	1	ENSDARG00000063297	-366	466.913	-0.551876	0.209366	-2.63594	0.00839048	0.084638
1	6135010	6135233	224	*	peak_264	Promoter (<=1kb)	1	6135176	6158609	23434	1	ENSDARG00000063297	0	239.078	-0.438676	0.249671	-1.75702	0.0789148	0.320741
1	6161394	6161595	202	*	peak_268	Promoter (<=1kb)	1	6161930	6172328	10399	1	ENSDARG00000027078	-335	116.023	-0.154515	0.295127	-0.523554	0.600589	0.825199
1	6161859	6162072	214	*	peak_269	Promoter (<=1kb)	1	6161930	6172328	10399	1	ENSDARG00000027078	0	160.769	-0.229393	0.275792	-0.831762	0.405544	0.702374
1	6171524	6171640	117	*	peak_271	Promoter (<=1kb)	1	6171585	6185532	13948	1	ENSDARG00000017537	0	NA	NA	NA	NA	NA	NA
1	6171719	6172008	290	*	peak_272	Promoter (<=1kb)	1	6171585	6185532	13948	1	ENSDARG00000017537	134	111.7	0.446114	0.369713	1.20665	0.227567	0.549297
1	6225438	6225598	161	*	peak_275	Promoter (<=1kb)	1	6225493	6243978	18486	1	ENSDARG00000074031	0	83.2861	0.0312569	0.330418	0.0945982	0.924634	0.969546
1	6243799	6243996	198	*	peak_276	Promoter (<=1kb)	1	6243906	6272146	28241	1	ENSDARG00000043247	0	91.6638	-0.35254	0.303257	-1.16251	0.245028	0.565385
1	6494396	6494693	298	*	peak_284	Promoter (<=1kb)	1	6403551	6494384	90834	2	ENSDARG00000073857	-12	58.5168	-0.293735	0.428793	-0.685027	0.493327	0.765215
1	6639289	6639458	170	*	peak_285	Promoter (<=1kb)	1	6640437	6646356	5920	1	ENSDARG00000070558	-979	54.2841	-0.0150615	0.372354	-0.0404493	0.967735	0.988357
1	6640349	6640511	163	*	peak_286	Promoter (<=1kb)	1	6640437	6646356	5920	1	ENSDARG00000070558	0	NA	NA	NA	NA	NA	NA
1	6641166	6641308	143	*	peak_287	Promoter (<=1kb)	1	6640437	6646356	5920	1	ENSDARG00000070558	729	NA	NA	NA	NA	NA	NA
1	6646422	6646706	285	*	peak_288	Promoter (<=1kb)	1	6646529	6664123	17595	1	ENSDARG00000025754	0	179.569	-1.01977	0.295195	-3.45458	0.000551153	0.0129667
1	7188561	7188752	192	*	peak_293	Promoter (1-2kb)	1	7189856	7448795	258940	1	ENSDARG00000090408	-1104	55.1984	0.211637	0.469142	0.451114	0.651907	0.853965
1	7556801	7557076	276	*	peak_302	Promoter (<=1kb)	1	7556965	7561222	4258	1	ENSDARG00000037713	0	470.285	-0.573668	0.213111	-2.69188	0.00710512	0.0766517
1	7570177	7570349	173	*	peak_303	Promoter (<=1kb)	1	7562316	7570181	7866	2	ENSDARG00000021688	0	NA	NA	NA	NA	NA	NA
1	7659929	7660137	209	*	peak_305	Promoter (<=1kb)	1	7632119	7659870	27752	2	ENSDARG00000074050	-59	66.3876	0.259771	0.394455	0.658556	0.510181	0.776105
1	7673309	7673556	248	*	peak_307	Promoter (<=1kb)	1	7662091	7673376	11286	2	ENSDARG00000018319	0	493.893	-0.485013	0.236278	-2.05272	0.0401	0.221605
1	7680008	7680127	120	*	peak_309	Promoter (<=1kb)	1	7679328	7683372	4045	1	ENSDARG00000098730	680	NA	NA	NA	NA	NA	NA
1	7914921	7915128	208	*	peak_314	Promoter (1-2kb)	1	7908282	7917062	8781	2	ENSDARG00000089090	1934	67.3157	-1.81222	0.379862	-4.77074	1.83551e-06	0.000159794
1	7917164	7917326	163	*	peak_315	Promoter (<=1kb)	1	7908282	7917062	8781	2	ENSDARG00000089090	-102	54.4985	-1.00407	0.416176	-2.4126	0.0158392	0.125935
1	7931052	7931168	117	*	peak_318	Promoter (<=1kb)	1	7924956	7930679	5724	2	ENSDARG00000093857	-373	NA	NA	NA	NA	NA	NA
1	7954285	7954492	208	*	peak_322	Promoter (1-2kb)	1	7956030	7961696	5667	1	ENSDARG00000099359	-1538	68.048	-0.930582	0.440815	-2.11105	0.0347679	0.205478
1	8113488	8113650	163	*	peak_330	Promoter (2-3kb)	1	8110562	8163167	52606	1	ENSDARG00000074212	2926	NA	NA	NA	NA	NA	NA
1	8138870	8139007	138	*	peak_332	Promoter (2-3kb)	1	8127675	8141135	13461	2	ENSDARG00000062929	2128	52.2043	0.778801	0.47697	1.63281	0.102509	0.367777
1	8141096	8141311	216	*	peak_333	Promoter (<=1kb)	1	8127675	8141135	13461	2	ENSDARG00000062929	0	237.751	-0.282834	0.661023	-0.427874	0.668743	0.862985
1	8141431	8141703	273	*	peak_334	Promoter (<=1kb)	1	8127675	8141135	13461	2	ENSDARG00000062929	-296	596.291	-0.43025	0.265657	-1.61957	0.105324	0.373124
1	8508478	8508698	221	*	peak_350	Promoter (<=1kb)	1	8508753	8516595	7843	1	ENSDARG00000063003	-55	385.171	0.000933103	0.22292	0.00418583	0.99666	0.998941
1	8508772	8508927	156	*	peak_351	Promoter (<=1kb)	1	8508753	8516595	7843	1	ENSDARG00000063003	19	95.9711	0.7825	0.338962	2.30851	0.0209705	0.152728
1	8509191	8509290	100	*	peak_352	Promoter (<=1kb)	1	8508753	8516595	7843	1	ENSDARG00000063003	438	53.4525	0.549034	0.421199	1.3035	0.192404	0.506219
1	8509430	8509683	254	*	peak_353	Promoter (<=1kb)	1	8507004	8510066	3063	2	ENSDARG00000096583	383	308.788	0.57687	0.266596	2.16384	0.0304766	0.191681
1	8521677	8521825	149	*	peak_356	Promoter (<=1kb)	1	8521323	8532009	10687	1	ENSDARG00000002377	354	66.4714	-0.0708279	0.38231	-0.185263	0.853023	0.945115
1	8522016	8522196	181	*	peak_357	Promoter (<=1kb)	1	8521323	8532009	10687	1	ENSDARG00000002377	693	70.6684	1.04874	0.410905	2.55228	0.0107022	0.0997345
1	8524092	8524284	193	*	peak_358	Promoter (2-3kb)	1	8521323	8532009	10687	1	ENSDARG00000002377	2769	NA	NA	NA	NA	NA	NA
1	8533488	8533602	115	*	peak_359	Promoter (1-2kb)	1	8534698	8540050	5353	1	ENSDARG00000015803	-1096	NA	NA	NA	NA	NA	NA
1	8534023	8534213	191	*	peak_360	Promoter (<=1kb)	1	8534698	8540050	5353	1	ENSDARG00000015803	-485	183.521	-0.140742	0.270129	-0.52102	0.602353	0.826141
1	8566717	8566873	157	*	peak_362	Promoter (<=1kb)	1	8555323	8566567	11245	2	ENSDARG00000076176	-150	50.681	0.717908	0.414324	1.73272	0.0831454	0.327979
1	8604071	8604195	125	*	peak_364	Promoter (2-3kb)	1	8601935	8610564	8630	1	ENSDARG00000079873	2136	NA	NA	NA	NA	NA	NA
1	8646861	8647021	161	*	peak_367	Promoter (<=1kb)	1	8638162	8646941	8780	2	ENSDARG00000007443	0	112.987	-0.00671489	0.337847	-0.0198755	0.984143	0.994347
1	8650384	8650498	115	*	peak_369	Promoter (2-3kb)	1	8649099	8653385	4287	2	ENSDARG00000037746	2887	108.087	0.705577	0.333303	2.11692	0.0342666	0.20413
1	8650851	8651039	189	*	peak_370	Promoter (2-3kb)	1	8649099	8653385	4287	2	ENSDARG00000037746	2346	117.87	1.35905	0.346613	3.92096	8.81985e-05	0.00345633
1	8651677	8651906	230	*	peak_371	Promoter (1-2kb)	1	8649099	8653385	4287	2	ENSDARG00000037746	1479	334.529	-0.5814	0.31302	-1.85739	0.063256	0.285108
1	8652555	8652802	248	*	peak_372	Promoter (<=1kb)	1	8649099	8653385	4287	2	ENSDARG00000037746	583	775.428	-0.344394	0.256946	-1.34034	0.180136	0.489292
1	8653677	8653861	185	*	peak_373	Promoter (<=1kb)	1	8649099	8653385	4287	2	ENSDARG00000037746	-292	203.25	-0.149028	0.67677	-0.220205	0.825711	0.935127
1	8661293	8661486	194	*	peak_374	Promoter (1-2kb)	1	8662530	8670486	7957	1	ENSDARG00000037747	-1044	101.851	-0.145925	0.319602	-0.456583	0.647971	0.85225
1	8693766	8694272	507	*	peak_377	Promoter (<=1kb)	1	8694196	8702684	8489	1	ENSDARG00000012458	0	1891.71	-0.149361	0.306005	-0.4881	0.625479	0.840921
1	8695653	8695799	147	*	peak_378	Promoter (1-2kb)	1	8694196	8702684	8489	1	ENSDARG00000012458	1457	122.337	1.06235	0.394469	2.69312	0.00707867	0.0765226
1	8953283	8953463	181	*	peak_385	Promoter (2-3kb)	1	8950874	8963796	12923	1	ENSDARG00000094298	2409	79.3965	-0.20496	0.350018	-0.585569	0.558165	0.803176
1	8966414	8966562	149	*	peak_386	Promoter (<=1kb)	1	8962624	8966046	3423	2	ENSDARG00000089873	-368	NA	NA	NA	NA	NA	NA
1	8977847	8978131	285	*	peak_388	Promoter (<=1kb)	1	8974500	8977963	3464	2	ENSDARG00000093438	0	954.107	-0.0781424	0.304267	-0.256822	0.797317	0.922874
1	8983911	8984121	211	*	peak_389	Promoter (<=1kb)	1	8984068	8988504	4437	1	ENSDARG00000037758	0	NA	NA	NA	NA	NA	NA
1	9004648	9004830	183	*	peak_393	Promoter (<=1kb)	1	9004719	9064912	60194	1	ENSDARG00000008723	0	NA	NA	NA	NA	NA	NA
1	9123185	9123514	330	*	peak_398	Promoter (<=1kb)	1	9118100	9123465	5366	2	ENSDARG00000058463	0	110.936	0.372048	0.31181	1.19319	0.232796	0.554382
1	9134188	9134465	278	*	peak_400	Promoter (<=1kb)	1	9125023	9134045	9023	2	ENSDARG00000076716	-143	492.054	-0.0423641	0.259105	-0.163501	0.870124	0.951867
1	9144800	9144977	178	*	peak_403	Promoter (<=1kb)	1	9144958	9145896	939	1	ENSDARG00000058464	0	NA	NA	NA	NA	NA	NA
1	9152995	9153245	251	*	peak_405	Promoter (<=1kb)	1	9153141	9161843	8703	1	ENSDARG00000058471	0	392.736	0.133457	0.226575	0.589018	0.555849	0.801593
1	9195447	9195571	125	*	peak_409	Promoter (<=1kb)	1	9169807	9195760	25954	2	ENSDARG00000058475	189	77.0551	0.409665	0.450011	0.910344	0.362641	0.669007
1	9195851	9196133	283	*	peak_410	Promoter (<=1kb)	1	9169807	9195760	25954	2	ENSDARG00000058475	-91	922.261	-0.385246	0.217441	-1.77173	0.0764402	0.315627
1	9198979	9199105	127	*	peak_411	Promoter (<=1kb)	1	9199031	9227204	28174	1	ENSDARG00000058480	0	55.7997	-0.10994	0.372608	-0.295055	0.767952	0.91007
1	9234623	9234834	212	*	peak_412	Promoter (2-3kb)	1	9230244	9231952	1709	2	ENSDARG00000101597	-2671	125.65	-0.454385	0.256437	-1.77192	0.0764083	0.315627
1	9249835	9250085	251	*	peak_413	Promoter (<=1kb)	1	9234928	9249943	15016	2	ENSDARG00000058445	0	276.082	-0.356468	0.62804	-0.567589	0.570314	0.809349
1	9485731	9486242	512	*	peak_425	Promoter (<=1kb)	1	9459760	9486214	26455	2	ENSDARG00000017834	0	128.634	-0.558518	0.291815	-1.91394	0.0556275	0.265587
1	9527038	9527245	208	*	peak_427	Promoter (<=1kb)	1	9499645	9527200	27556	2	ENSDARG00000074282	0	166.166	-0.0986526	0.239542	-0.411838	0.680458	0.868337
1	9527374	9527475	102	*	peak_428	Promoter (<=1kb)	1	9499645	9527200	27556	2	ENSDARG00000074282	-174	NA	NA	NA	NA	NA	NA
1	9628032	9628339	308	*	peak_432	Promoter (1-2kb)	1	9626277	9629724	3448	2	ENSDARG00000104203	1385	362.097	-0.147776	0.296004	-0.499236	0.617613	0.836182
1	9628492	9628595	104	*	peak_433	Promoter (1-2kb)	1	9626277	9629724	3448	2	ENSDARG00000104203	1129	NA	NA	NA	NA	NA	NA
1	9629674	9629834	161	*	peak_434	Promoter (<=1kb)	1	9626277	9629724	3448	2	ENSDARG00000104203	0	109.283	-0.176423	0.366917	-0.480826	0.63064	0.843077
1	9651952	9652221	270	*	peak_437	Promoter (<=1kb)	1	9629161	9652547	23387	2	ENSDARG00000101495	326	170.781	0.0632036	0.307017	0.205864	0.836897	0.940022
1	9652648	9652841	194	*	peak_438	Promoter (<=1kb)	1	9630996	9652696	21701	2	ENSDARG00000091916	0	88.3547	0.518557	0.441216	1.17529	0.239879	0.561391
1	9858417	9858666	250	*	peak_446	Promoter (<=1kb)	1	9739370	9858508	119139	2	ENSDARG00000033852	0	479.456	-0.280736	0.234224	-1.19858	0.230692	0.553105
1	9860293	9860641	349	*	peak_447	Promoter (<=1kb)	1	9860381	9866856	6476	1	ENSDARG00000037654	0	197.924	-0.497593	0.255707	-1.94595	0.0516605	0.254692
1	9886789	9886981	193	*	peak_449	Promoter (<=1kb)	1	9886991	9914630	27640	1	ENSDARG00000037646	-10	81.6416	0.502858	0.336885	1.49267	0.135523	0.422129
1	9940901	9941257	357	*	peak_451	Promoter (<=1kb)	1	9919909	9940494	20586	2	ENSDARG00000032795	-407	353.806	-0.403215	0.22001	-1.83271	0.0668459	0.293197
1	9941680	9941779	100	*	peak_452	Promoter (1-2kb)	1	9919909	9940494	20586	2	ENSDARG00000032795	-1186	NA	NA	NA	NA	NA	NA
1	10003227	10003532	306	*	peak_456	Promoter (<=1kb)	1	10003193	10033113	29921	1	ENSDARG00000076174	34	632.791	0.79137	0.296539	2.66869	0.00761484	0.079834
1	10048454	10048660	207	*	peak_461	Promoter (<=1kb)	1	10037444	10048514	11071	2	ENSDARG00000037647	0	93.9033	-0.655257	0.333952	-1.96213	0.0497475	0.24914
1	10048944	10049059	116	*	peak_462	Promoter (<=1kb)	1	10037444	10048514	11071	2	ENSDARG00000037647	-430	NA	NA	NA	NA	NA	NA
1	10051122	10051334	213	*	peak_463	Promoter (<=1kb)	1	10051763	10059496	7734	1	ENSDARG00000008969	-429	191.067	0.832106	0.26154	3.18156	0.00146484	0.0262697
1	10051600	10051917	318	*	peak_464	Promoter (<=1kb)	1	10051763	10059496	7734	1	ENSDARG00000008969	0	298.028	0.517128	0.275192	1.87915	0.0602237	0.278346
1	10053129	10053236	108	*	peak_465	Promoter (1-2kb)	1	10051763	10059496	7734	1	ENSDARG00000008969	1366	53.4917	1.09867	0.398036	2.76022	0.00577619	0.0673318
1	10069982	10070160	179	*	peak_472	Promoter (1-2kb)	1	10063501	10071539	8039	2	ENSDARG00000020741	1379	100.237	0.711026	0.337393	2.10741	0.0350819	0.206395
1	10072655	10072980	326	*	peak_474	Promoter (1-2kb)	1	10063501	10071539	8039	2	ENSDARG00000020741	-1116	513.659	0.143844	0.313379	0.459008	0.646228	0.851832
1	10270161	10270362	202	*	peak_481	Promoter (2-3kb)	1	10270247	10272725	2479	2	ENSDARG00000096536	2363	NA	NA	NA	NA	NA	NA
1	10297222	10297332	111	*	peak_484	Promoter (<=1kb)	1	10297027	10304044	7018	1	ENSDARG00000077533	195	NA	NA	NA	NA	NA	NA
1	10305515	10305714	200	*	peak_485	Promoter (<=1kb)	1	10305611	10315206	9596	1	ENSDARG00000030563	0	196.706	0.445342	0.227067	1.96128	0.0498458	0.249314
1	10305852	10306076	225	*	peak_486	Promoter (<=1kb)	1	10305611	10315206	9596	1	ENSDARG00000030563	241	62.1027	0.444237	0.383267	1.15908	0.246424	0.56697
1	10317950	10318369	420	*	peak_487	Promoter (<=1kb)	1	10318077	10325025	6949	1	ENSDARG00000026387	0	250.111	0.30106	0.244171	1.23299	0.217579	0.536909
1	10378604	10378764	161	*	peak_489	Promoter (<=1kb)	1	10378706	10496809	118104	1	ENSDARG00000034785	0	NA	NA	NA	NA	NA	NA
1	10472793	10472980	188	*	peak_492	Promoter (<=1kb)	1	10462692	10473630	10939	2	ENSDARG00000070512	650	102.729	-2.14267	0.350372	-6.11542	9.63038e-10	4.13956e-07
1	10473538	10473777	240	*	peak_493	Promoter (<=1kb)	1	10462692	10473630	10939	2	ENSDARG00000070512	0	812.489	-0.295212	0.298807	-0.987969	0.323168	0.635932
1	10640634	10640773	140	*	peak_498	Promoter (<=1kb)	1	10636064	10640748	4685	2	ENSDARG00000062057	0	NA	NA	NA	NA	NA	NA
1	10669250	10669373	124	*	peak_500	Promoter (<=1kb)	1	10667447	10669436	1990	2	ENSDARG00000070502	63	NA	NA	NA	NA	NA	NA
1	10683664	10684098	435	*	peak_501	Promoter (<=1kb)	1	10683843	10696603	12761	1	ENSDARG00000037679	0	643.558	0.15689	0.266477	0.588756	0.556025	0.801606
1	10720401	10720570	170	*	peak_509	Promoter (<=1kb)	1	10720294	10739221	18928	1	ENSDARG00000076833	107	NA	NA	NA	NA	NA	NA
1	11107343	11107527	185	*	peak_517	Promoter (<=1kb)	1	11107688	11117930	10243	1	ENSDARG00000074379	-161	73.0266	-0.757816	0.341497	-2.2191	0.0264801	0.174944
1	11107616	11107760	145	*	peak_518	Promoter (<=1kb)	1	11107688	11117930	10243	1	ENSDARG00000074379	0	48.9901	0.48962	0.495037	0.989058	0.322635	0.635852
1	11848649	11848748	100	*	peak_547	Promoter (1-2kb)	1	11781544	11850353	68810	2	ENSDARG00000007678	1605	NA	NA	NA	NA	NA	NA
1	11848901	11849003	103	*	peak_548	Promoter (1-2kb)	1	11781544	11850353	68810	2	ENSDARG00000007678	1350	NA	NA	NA	NA	NA	NA
1	11849293	11849512	220	*	peak_549	Promoter (<=1kb)	1	11781544	11850353	68810	2	ENSDARG00000007678	841	174.165	-0.241452	0.271061	-0.890766	0.373055	0.678988
1	11850041	11850187	147	*	peak_550	Promoter (<=1kb)	1	11781544	11850353	68810	2	ENSDARG00000007678	166	70.6108	0.848805	0.417388	2.03361	0.041991	0.227575
1	11850302	11850492	191	*	peak_551	Promoter (<=1kb)	1	11781544	11850353	68810	2	ENSDARG00000007678	0	127.918	0.168393	0.313841	0.536556	0.591574	0.821563
1	11878726	11878950	225	*	peak_553	Promoter (<=1kb)	1	11854710	11878845	24136	2	ENSDARG00000089930	0	97.9473	0.441513	0.334476	1.32001	0.186831	0.499486
1	11973272	11973439	168	*	peak_558	Promoter (<=1kb)	1	11902579	11973341	70763	2	ENSDARG00000070448	0	NA	NA	NA	NA	NA	NA
1	11977301	11977500	200	*	peak_559	Promoter (<=1kb)	1	11977426	11994710	17285	1	ENSDARG00000070449	0	73.2954	-0.122241	0.417352	-0.292897	0.769601	0.910791
1	12049138	12049333	196	*	peak_564	Promoter (<=1kb)	1	12049229	12058439	9211	1	ENSDARG00000070452	0	92.2061	-0.00759087	0.316867	-0.023956	0.980888	0.993337
1	12064454	12064597	144	*	peak_566	Promoter (<=1kb)	1	12061284	12064799	3516	2	ENSDARG00000070454	202	53.9658	-0.130629	0.465499	-0.280621	0.779001	0.915895
1	12068606	12068807	202	*	peak_568	Promoter (<=1kb)	1	12068800	12097818	29019	1	ENSDARG00000038114	0	149.039	0.0682415	0.266987	0.255599	0.798261	0.923083
1	12126404	12126738	335	*	peak_571	Promoter (<=1kb)	1	12105901	12126625	20725	2	ENSDARG00000008637	0	683.397	-0.0716127	0.241497	-0.296536	0.76682	0.909574
1	12134261	12134436	176	*	peak_572	Promoter (<=1kb)	1	12135129	12138612	3484	1	ENSDARG00000091609	-693	111.122	0.421351	0.3178	1.32584	0.184894	0.496916
1	12160899	12161001	103	*	peak_575	Promoter (<=1kb)	1	12141876	12161148	19273	2	ENSDARG00000002634	147	NA	NA	NA	NA	NA	NA
1	12161112	12161257	146	*	peak_576	Promoter (<=1kb)	1	12141876	12161148	19273	2	ENSDARG00000002634	0	NA	NA	NA	NA	NA	NA
1	12170776	12170883	108	*	peak_578	Promoter (1-2kb)	1	12172322	12193239	20918	1	ENSDARG00000062467	-1439	66.0895	-0.418806	0.367101	-1.14085	0.253934	0.574464
1	12172094	12172407	314	*	peak_580	Promoter (<=1kb)	1	12172322	12193239	20918	1	ENSDARG00000062467	0	535.387	0.345067	0.248661	1.3877	0.165228	0.467444
1	12278238	12278422	185	*	peak_590	Promoter (<=1kb)	1	12262980	12278581	15602	2	ENSDARG00000018997	159	62.8686	-0.675184	0.343871	-1.96348	0.0495905	0.248715
1	12295072	12295475	404	*	peak_592	Promoter (<=1kb)	1	12295142	12334540	39399	1	ENSDARG00000099771	0	379.047	-0.118643	0.216142	-0.54891	0.583067	0.816627
1	12347999	12348317	319	*	peak_601	Promoter (<=1kb)	1	12348213	12361930	13718	1	ENSDARG00000045618	0	956.115	-0.278418	0.232767	-1.19612	0.231649	0.553586
1	12399833	12400054	222	*	peak_605	Promoter (2-3kb)	1	12364456	12397258	32803	2	ENSDARG00000057248	-2575	209.139	-0.53003	0.289554	-1.83051	0.0671744	0.293737
1	12763277	12763461	185	*	peak_608	Promoter (<=1kb)	1	12763461	12797410	33950	1	ENSDARG00000099729	0	NA	NA	NA	NA	NA	NA
1	13930567	13930840	274	*	peak_634	Promoter (<=1kb)	1	13930625	13952084	21460	1	ENSDARG00000078525	0	482.835	-0.882743	0.27858	-3.16872	0.00153112	0.0270007
1	13989217	13989482	266	*	peak_644	Promoter (<=1kb)	1	13957235	13989643	32409	2	ENSDARG00000079626	161	207.607	0.945268	0.287202	3.2913	0.000997241	0.0196801
1	14020321	14020532	212	*	peak_648	Promoter (<=1kb)	1	14020445	14026780	6336	1	ENSDARG00000057114	0	169.71	-0.178533	0.31948	-0.558824	0.576282	0.813335
1	14236632	14236845	214	*	peak_657	Promoter (2-3kb)	1	14163506	14234076	70571	2	ENSDARG00000014273	-2556	197.437	-0.471818	0.234936	-2.00828	0.0446133	0.233774
1	14252990	14253178	189	*	peak_658	Promoter (<=1kb)	1	14253118	14254166	1049	1	ENSDARG00000104795	0	NA	NA	NA	NA	NA	NA
1	14261194	14261355	162	*	peak_659	Promoter (2-3kb)	1	14257158	14258409	1252	2	ENSDARG00000056806	-2785	NA	NA	NA	NA	NA	NA
1	14339586	14339800	215	*	peak_663	Promoter (2-3kb)	1	14337211	14337313	103	1	ENSDARG00000107022	2375	108.94	0.680309	0.385011	1.76699	0.0772307	0.316918
1	14339898	14340049	152	*	peak_664	Promoter (2-3kb)	1	14337211	14337313	103	1	ENSDARG00000107022	2687	NA	NA	NA	NA	NA	NA
1	14382702	14383108	407	*	peak_667	Promoter (<=1kb)	1	14382584	14404555	21972	1	ENSDARG00000070431	118	166.183	0.0571779	0.240474	0.237772	0.812058	0.929118
1	14426712	14426957	246	*	peak_669	Promoter (<=1kb)	1	14417785	14426804	9020	2	ENSDARG00000056677	0	220.445	-0.303174	0.234612	-1.29224	0.196275	0.512035
1	14454400	14454747	348	*	peak_672	Promoter (<=1kb)	1	14454663	14464020	9358	1	ENSDARG00000003398	0	1748.93	-0.311827	0.266595	-1.16966	0.242136	0.563485
1	14465376	14465533	158	*	peak_673	Promoter (1-2kb)	1	14466860	14488074	21215	1	ENSDARG00000074867	-1327	NA	NA	NA	NA	NA	NA
1	14533473	14533729	257	*	peak_675	Promoter (<=1kb)	1	14522913	14533611	10699	2	ENSDARG00000110922	0	104.962	0.0640714	0.30509	0.210008	0.833661	0.939139
1	15226242	15226451	210	*	peak_687	Promoter (<=1kb)	1	15226268	15257315	31048	1	ENSDARG00000077804	0	68.6524	-0.909343	0.345146	-2.63466	0.00842213	0.0848523
1	15226851	15227092	242	*	peak_688	Promoter (<=1kb)	1	15226268	15257315	31048	1	ENSDARG00000077804	583	130.536	-0.461676	0.313272	-1.47372	0.140556	0.429824
1	15258589	15258819	231	*	peak_692	Promoter (<=1kb)	1	15258641	15285455	26815	1	ENSDARG00000013881	0	173.863	-0.77979	0.247125	-3.15544	0.00160255	0.0277852
1	15258865	15259095	231	*	peak_693	Promoter (<=1kb)	1	15258641	15285455	26815	1	ENSDARG00000013881	224	NA	NA	NA	NA	NA	NA
1	15329172	15329415	244	*	peak_702	Promoter (<=1kb)	1	15293531	15329277	35747	2	ENSDARG00000079317	0	231.785	-0.511548	0.229337	-2.23055	0.0257111	0.172159
1	16073746	16073965	220	*	peak_713	Promoter (<=1kb)	1	16073887	16220235	146349	1	ENSDARG00000078854	0	168.717	-0.173338	0.350341	-0.494768	0.620764	0.837634
1	16462990	16463204	215	*	peak_724	Promoter (<=1kb)	1	16463079	16480213	17135	1	ENSDARG00000017119	0	335.755	0.426213	0.216349	1.97003	0.0488354	0.245689
1	16463647	16463808	162	*	peak_725	Promoter (<=1kb)	1	16463079	16480213	17135	1	ENSDARG00000017119	568	60.2606	0.14221	0.434859	0.327026	0.743648	0.898768
1	16507693	16508113	421	*	peak_727	Promoter (<=1kb)	1	16484211	16507812	23602	2	ENSDARG00000070412	0	1053.26	-0.239956	0.233749	-1.02655	0.304631	0.620863
1	16621275	16621403	129	*	peak_741	Promoter (<=1kb)	1	16621345	16654161	32817	1	ENSDARG00000062198	0	NA	NA	NA	NA	NA	NA
1	16664894	16665118	225	*	peak_745	Promoter (<=1kb)	1	16654254	16665044	10791	2	ENSDARG00000034817	0	174.265	-0.166963	0.258062	-0.64699	0.517638	0.781187
1	16667379	16667478	100	*	peak_746	Promoter (2-3kb)	1	16654254	16665044	10791	2	ENSDARG00000034817	-2335	NA	NA	NA	NA	NA	NA
1	16688904	16689114	211	*	peak_747	Promoter (<=1kb)	1	16673841	16689023	15183	2	ENSDARG00000056504	0	139.433	-0.0965557	0.257835	-0.374486	0.708042	0.882176
1	16691534	16691817	284	*	peak_748	Promoter (2-3kb)	1	16673841	16689023	15183	2	ENSDARG00000056504	-2511	233.699	-0.48538	0.314901	-1.54137	0.123226	0.403364
1	17375225	17375405	181	*	peak_758	Promoter (1-2kb)	1	17376922	17524922	148001	1	ENSDARG00000017591	-1517	115.606	-0.298104	0.264112	-1.1287	0.259025	0.57939
1	17376749	17376987	239	*	peak_759	Promoter (<=1kb)	1	17376922	17524922	148001	1	ENSDARG00000017591	0	255.83	-0.0208437	0.210011	-0.0992505	0.920939	0.968742
1	17527185	17527420	236	*	peak_781	Promoter (<=1kb)	1	17527342	17536307	8966	1	ENSDARG00000017905	0	315.205	-0.142494	0.22295	-0.63913	0.522738	0.783362
1	17527937	17528044	108	*	peak_782	Promoter (<=1kb)	1	17527342	17536307	8966	1	ENSDARG00000017905	595	NA	NA	NA	NA	NA	NA
1	17587488	17587705	218	*	peak_786	Promoter (<=1kb)	1	17537451	17587552	50102	2	ENSDARG00000030514	0	112.881	-1.63133	0.302321	-5.39602	6.81338e-08	1.31997e-05
1	17673632	17673736	105	*	peak_788	Promoter (1-2kb)	1	17652388	17675037	22650	2	ENSDARG00000092600	1301	NA	NA	NA	NA	NA	NA
1	17695263	17695535	273	*	peak_791	Promoter (<=1kb)	1	17695426	17698773	3348	1	ENSDARG00000056376	0	496.781	-0.412434	0.265905	-1.55106	0.120888	0.399523
1	17735799	17735911	113	*	peak_795	Promoter (<=1kb)	1	17721853	17735861	14009	2	ENSDARG00000011023	0	NA	NA	NA	NA	NA	NA
1	17858627	17858780	154	*	peak_799	Promoter (<=1kb)	1	17858380	17861928	3549	1	ENSDARG00000095697	247	NA	NA	NA	NA	NA	NA
1	17892870	17893068	199	*	peak_802	Promoter (<=1kb)	1	17892944	17898227	5284	1	ENSDARG00000016065	0	51.3347	-0.000176182	0.380766	-0.000462705	0.999631	0.999833
1	17895171	17895398	228	*	peak_803	Promoter (2-3kb)	1	17892944	17898227	5284	1	ENSDARG00000016065	2227	142.569	-0.146513	0.358077	-0.409166	0.682418	0.869618
1	17898903	17899044	142	*	peak_804	Promoter (1-2kb)	1	17900306	17912645	12340	1	ENSDARG00000062132	-1262	67.2821	-0.471658	0.407264	-1.15811	0.246818	0.567343
1	17900252	17900516	265	*	peak_805	Promoter (<=1kb)	1	17900306	17912645	12340	1	ENSDARG00000062132	0	97.7539	-0.0559941	0.347721	-0.161032	0.872068	0.952916
1	17901106	17901224	119	*	peak_806	Promoter (<=1kb)	1	17900306	17912645	12340	1	ENSDARG00000062132	800	NA	NA	NA	NA	NA	NA
1	18237689	18237797	109	*	peak_814	Promoter (<=1kb)	1	18187612	18237671	50060	2	ENSDARG00000094943	-18	NA	NA	NA	NA	NA	NA
1	18336813	18337019	207	*	peak_815	Promoter (<=1kb)	1	18251335	18336878	85544	2	ENSDARG00000037545	0	67.8919	-0.535383	0.428908	-1.24825	0.211941	0.528851
1	18591245	18591456	212	*	peak_825	Promoter (<=1kb)	1	18575747	18592068	16322	2	ENSDARG00000008287	612	280.973	-0.104186	0.231286	-0.450463	0.652377	0.853979
1	18591833	18592053	221	*	peak_826	Promoter (<=1kb)	1	18575747	18592068	16322	2	ENSDARG00000008287	15	189.721	-0.101015	0.253398	-0.398641	0.690158	0.874665
1	18592293	18592638	346	*	peak_827	Promoter (<=1kb)	1	18575747	18592068	16322	2	ENSDARG00000008287	-225	235.422	-1.7405	0.337511	-5.15686	2.51122e-07	3.63598e-05
1	18616800	18616989	190	*	peak_831	Promoter (1-2kb)	1	18594146	18615063	20918	2	ENSDARG00000015495	-1737	NA	NA	NA	NA	NA	NA
1	18803707	18803806	100	*	peak_845	Promoter (<=1kb)	1	18779168	18803919	24752	2	ENSDARG00000018178	113	NA	NA	NA	NA	NA	NA
1	18803897	18804140	244	*	peak_846	Promoter (<=1kb)	1	18779168	18803919	24752	2	ENSDARG00000018178	0	726.394	-0.00720925	0.238661	-0.0302071	0.975902	0.99164
1	18860661	18860849	189	*	peak_853	Promoter (2-3kb)	1	18863060	18933671	70612	1	ENSDARG00000062055	-2211	183.402	0.158362	0.287031	0.551724	0.581137	0.815917
1	18862955	18863197	243	*	peak_854	Promoter (<=1kb)	1	18863060	18933671	70612	1	ENSDARG00000062055	0	437.367	-0.263254	0.273658	-0.961984	0.336058	0.646952
1	18863675	18863799	125	*	peak_855	Promoter (<=1kb)	1	18863060	18933671	70612	1	ENSDARG00000062055	615	NA	NA	NA	NA	NA	NA
1	18966466	18966600	135	*	peak_865	Promoter (<=1kb)	1	18965750	19066327	100578	1	ENSDARG00000074275	716	NA	NA	NA	NA	NA	NA
1	19094403	19094641	239	*	peak_869	Promoter (<=1kb)	1	19094548	19112934	18387	1	ENSDARG00000073902	0	433.458	-0.582186	0.261578	-2.22567	0.0260363	0.173405
1	19332744	19332875	132	*	peak_876	Promoter (<=1kb)	1	19332837	19346048	13212	1	ENSDARG00000056151	0	NA	NA	NA	NA	NA	NA
1	19432892	19433058	167	*	peak_887	Promoter (<=1kb)	1	19433004	19466453	33450	1	ENSDARG00000003631	0	81.5969	0.321971	0.316703	1.01663	0.309327	0.625705
1	19433139	19433346	208	*	peak_888	Promoter (<=1kb)	1	19433004	19466453	33450	1	ENSDARG00000003631	135	107.809	-0.46196	0.282288	-1.63649	0.101738	0.366772
1	19537943	19538125	183	*	peak_892	Promoter (2-3kb)	1	19535144	19537359	2216	1	ENSDARG00000070320	2799	148.53	0.111426	0.254207	0.438326	0.66115	0.858993
1	19602185	19602299	115	*	peak_899	Promoter (<=1kb)	1	19602389	19632153	29765	1	ENSDARG00000061936	-90	NA	NA	NA	NA	NA	NA
1	19647582	19647691	110	*	peak_900	Promoter (<=1kb)	1	19637312	19648227	10916	2	ENSDARG00000006434	536	NA	NA	NA	NA	NA	NA
1	19648152	19648307	156	*	peak_901	Promoter (<=1kb)	1	19637312	19648227	10916	2	ENSDARG00000006434	0	67.871	-0.283311	0.360942	-0.784921	0.4325	0.724255
1	19649418	19649574	157	*	peak_902	Promoter (<=1kb)	1	19649545	19665774	16230	1	ENSDARG00000037484	0	46.6078	0.271589	0.41395	0.656092	0.511765	0.77655
1	19764779	19765479	701	*	peak_906	Promoter (<=1kb)	1	19764995	19802602	37608	1	ENSDARG00000077648	0	457.645	-0.197316	0.193582	-1.01929	0.308064	0.624804
1	19766299	19766474	176	*	peak_907	Promoter (1-2kb)	1	19764995	19802602	37608	1	ENSDARG00000077648	1304	84.3225	-0.979195	0.352991	-2.77399	0.00553726	0.0657729
1	19788161	19788331	171	*	peak_911	Promoter (<=1kb)	1	19787281	19788211	931	2	ENSDARG00000096580	0	NA	NA	NA	NA	NA	NA
1	19806009	19806188	180	*	peak_914	Promoter (2-3kb)	1	19808408	19819096	10689	1	ENSDARG00000079250	-2220	87.5889	-0.821196	0.336355	-2.44146	0.0146282	0.120413
1	19849076	19849252	177	*	peak_919	Promoter (<=1kb)	1	19849168	19886389	37222	1	ENSDARG00000080019	0	99.2798	-0.323697	0.316647	-1.02226	0.306656	0.62327
1	20068080	20068243	164	*	peak_938	Promoter (<=1kb)	1	20063502	20068155	4654	2	ENSDARG00000070278	0	55.8448	-0.591387	0.383193	-1.54331	0.122755	0.402887
1	20068992	20069100	109	*	peak_939	Promoter (<=1kb)	1	20069535	20141844	72310	1	ENSDARG00000061830	-435	NA	NA	NA	NA	NA	NA
1	20552785	20552992	208	*	peak_948	Promoter (<=1kb)	1	20481109	20553129	72021	2	ENSDARG00000095632	137	121.505	0.271882	0.379582	0.716267	0.473826	0.753205
1	20593741	20594013	273	*	peak_955	Promoter (<=1kb)	1	20556067	20593778	37712	2	ENSDARG00000037455	0	118.932	-0.194845	0.292256	-0.666691	0.504969	0.772522
1	20911212	20911387	176	*	peak_973	Promoter (<=1kb)	1	20839482	20911297	71816	2	ENSDARG00000055874	0	NA	NA	NA	NA	NA	NA
1	20928693	20929015	323	*	peak_974	Promoter (<=1kb)	1	20916551	20928772	12222	2	ENSDARG00000055876	0	1321.38	-0.301455	0.261582	-1.15243	0.249144	0.569454
1	20933026	20933202	177	*	peak_975	Promoter (2-3kb)	1	20929437	20930443	1007	2	ENSDARG00000092321	-2583	86.4468	-0.288605	0.336835	-0.856816	0.391547	0.692717
1	21204554	21204834	281	*	peak_985	Promoter (<=1kb)	1	21135012	21204114	69103	2	ENSDARG00000061459	-440	595.69	-0.447883	0.238811	-1.87547	0.0607281	0.279424
1	21205814	21205956	143	*	peak_986	Promoter (1-2kb)	1	21135012	21204114	69103	2	ENSDARG00000061459	-1700	121.661	-0.259405	0.333168	-0.778602	0.436214	0.727853
1	21309252	21309544	293	*	peak_988	Promoter (<=1kb)	1	21309386	21312596	3211	1	ENSDARG00000037410	0	465.257	0.0418021	0.267633	0.156192	0.875882	0.9539
1	21321409	21321612	204	*	peak_990	Promoter (<=1kb)	1	21313165	21321482	8318	2	ENSDARG00000037409	0	146.318	-0.329038	0.311857	-1.05509	0.291383	0.608896
1	21538609	21538801	193	*	peak_994	Promoter (<=1kb)	1	21495850	21538673	42824	2	ENSDARG00000037406	0	152.642	0.144954	0.364217	0.397988	0.690639	0.874665
1	21539601	21539700	100	*	peak_995	Promoter (<=1kb)	1	21495850	21538673	42824	2	ENSDARG00000037406	-928	NA	NA	NA	NA	NA	NA
1	21562940	21563142	203	*	peak_996	Promoter (<=1kb)	1	21540453	21563040	22588	2	ENSDARG00000034773	0	195.787	-0.486846	0.287249	-1.69485	0.090103	0.341894
1	21599013	21599144	132	*	peak_999	Promoter (<=1kb)	1	21576674	21599219	22546	2	ENSDARG00000055439	75	NA	NA	NA	NA	NA	NA
1	21713712	21714094	383	*	peak_1007	Promoter (<=1kb)	1	21610471	21714025	103555	2	ENSDARG00000055443	0	113.635	-0.230974	0.320992	-0.719562	0.471795	0.752846
1	21881755	21881924	170	*	peak_1013	Promoter (<=1kb)	1	21861387	21881818	20432	2	ENSDARG00000030759	0	81.3093	0.418603	0.413754	1.01172	0.311672	0.628139
1	21937890	21938056	167	*	peak_1015	Promoter (<=1kb)	1	21937201	21971913	34713	1	ENSDARG00000061504	689	109.445	0.334097	0.389867	0.856951	0.391472	0.692717
1	22000977	22001136	160	*	peak_1017	Promoter (1-2kb)	1	22002649	22235421	232773	1	ENSDARG00000000606	-1513	NA	NA	NA	NA	NA	NA
1	22651980	22652103	124	*	peak_1026	Promoter (<=1kb)	1	22647756	22652424	4669	2	ENSDARG00000026871	321	NA	NA	NA	NA	NA	NA
1	22802803	22802968	166	*	peak_1036	Promoter (<=1kb)	1	22770255	22803147	32893	2	ENSDARG00000061143	179	63.6322	0.765335	0.372729	2.05333	0.0400409	0.221505
1	22803045	22803236	192	*	peak_1037	Promoter (<=1kb)	1	22770255	22803147	32893	2	ENSDARG00000061143	0	250.718	-0.162653	0.259166	-0.6276	0.530266	0.787823
1	22836028	22836228	201	*	peak_1038	Promoter (1-2kb)	1	22805398	22834824	29427	2	ENSDARG00000034896	-1204	NA	NA	NA	NA	NA	NA
1	22845094	22845250	157	*	peak_1039	Promoter (2-3kb)	1	22842935	22873915	30981	1	ENSDARG00000116099	2159	NA	NA	NA	NA	NA	NA
1	22849567	22849704	138	*	peak_1040	Promoter (1-2kb)	1	22851261	22876174	24914	1	ENSDARG00000012672	-1557	NA	NA	NA	NA	NA	NA
1	22851355	22851549	195	*	peak_1041	Promoter (<=1kb)	1	22845225	22851481	6257	2	ENSDARG00000037378	0	106.583	0.165316	0.309594	0.533978	0.593357	0.821999
1	22851627	22851802	176	*	peak_1042	Promoter (<=1kb)	1	22845225	22851481	6257	2	ENSDARG00000037378	-146	127.359	-0.125051	0.331691	-0.377011	0.706165	0.881226
1	23157595	23157807	213	*	peak_1055	Promoter (<=1kb)	1	22943551	23157583	214033	2	ENSDARG00000061121	-12	157.884	0.424603	0.264844	1.60322	0.108886	0.379938
1	23294313	23294574	262	*	peak_1063	Promoter (<=1kb)	1	23283532	23294753	11222	2	ENSDARG00000019838	179	655.007	0.00408504	0.221188	0.0184687	0.985265	0.994413
1	23294681	23294853	173	*	peak_1064	Promoter (<=1kb)	1	23283532	23294753	11222	2	ENSDARG00000019838	0	94.045	-0.244986	0.358097	-0.684134	0.493891	0.765558
1	23305471	23305616	146	*	peak_1066	Promoter (2-3kb)	1	23297623	23308308	10686	2	ENSDARG00000005799	2692	66.5275	0.216951	0.378677	0.572919	0.566699	0.807683
1	23308145	23308607	463	*	peak_1067	Promoter (<=1kb)	1	23297623	23308308	10686	2	ENSDARG00000005799	0	1036.77	-0.403994	0.217676	-1.85594	0.0634616	0.285222
1	23311629	23311779	151	*	peak_1068	Promoter (<=1kb)	1	23311617	23322969	11353	1	ENSDARG00000013505	12	94.2302	-0.325478	0.335524	-0.970058	0.332018	0.642801
1	23369558	23369734	177	*	peak_1075	Promoter (<=1kb)	1	23323002	23370618	47617	2	ENSDARG00000055022	884	196.824	-0.262562	0.255122	-1.02916	0.303405	0.620257
1	23370449	23370690	242	*	peak_1076	Promoter (<=1kb)	1	23323002	23370618	47617	2	ENSDARG00000055022	0	373.218	-0.430064	0.195896	-2.19536	0.0281374	0.181704
1	23372408	23372603	196	*	peak_1077	Promoter (<=1kb)	1	23372470	23396454	23985	1	ENSDARG00000061451	0	196.267	-0.401902	0.247469	-1.62405	0.104366	0.37142
1	23400671	23400775	105	*	peak_1079	Promoter (2-3kb)	1	23398405	23398992	588	1	ENSDARG00000070121	2266	NA	NA	NA	NA	NA	NA
1	23404628	23404787	160	*	peak_1080	Promoter (1-2kb)	1	23406403	23417937	11535	1	ENSDARG00000054680	-1616	NA	NA	NA	NA	NA	NA
1	23557905	23558128	224	*	peak_1087	Promoter (<=1kb)	1	23506525	23557877	51353	2	ENSDARG00000055099	-28	269.839	0.45994	0.245725	1.87176	0.0612392	0.280595
1	23559278	23559526	249	*	peak_1088	Promoter (<=1kb)	1	23559478	23573230	13753	1	ENSDARG00000070109	0	737.709	-0.441193	0.270596	-1.63045	0.103006	0.368392
1	23595580	23596085	506	*	peak_1091	Promoter (<=1kb)	1	23573224	23596391	23168	2	ENSDARG00000070098	306	1000.16	-0.0923212	0.280297	-0.329369	0.741877	0.897889
1	24076086	24076222	137	*	peak_1103	Promoter (<=1kb)	1	24076243	24078099	1857	1	ENSDARG00000015266	-21	NA	NA	NA	NA	NA	NA
1	24350334	24350644	311	*	peak_1114	Promoter (<=1kb)	1	23919418	24349789	430372	2	ENSDARG00000031108	-545	458.058	-0.349703	0.250882	-1.39389	0.16335	0.464518
1	24355357	24355597	241	*	peak_1115	Promoter (<=1kb)	1	24355515	24359653	4139	1	ENSDARG00000035692	0	547.609	-0.178727	0.203442	-0.878514	0.379665	0.683457
1	24375394	24375493	100	*	peak_1117	Promoter (<=1kb)	1	24376394	24380533	4140	1	ENSDARG00000090822	-901	NA	NA	NA	NA	NA	NA
1	24468335	24468568	234	*	peak_1119	Promoter (<=1kb)	1	24469313	24514673	45361	1	ENSDARG00000061021	-745	300.125	-0.141566	0.238392	-0.593838	0.552621	0.799973
1	24469250	24469453	204	*	peak_1120	Promoter (<=1kb)	1	24469313	24514673	45361	1	ENSDARG00000061021	0	316.111	-0.165249	0.230622	-0.716538	0.473659	0.753205
1	24557185	24557504	320	*	peak_1125	Promoter (<=1kb)	1	24557414	24558749	1336	1	ENSDARG00000054334	0	1394.01	-0.254867	0.302289	-0.843124	0.399159	0.69755
1	25142382	25142499	118	*	peak_1150	Promoter (1-2kb)	1	24870661	25144439	273779	2	ENSDARG00000060994	1940	65.4803	-0.420895	0.375912	-1.11966	0.262858	0.583069
1	25144264	25144501	238	*	peak_1151	Promoter (<=1kb)	1	24870661	25144439	273779	2	ENSDARG00000060994	0	360.304	-0.191547	0.195721	-0.978671	0.327742	0.639316
1	25177029	25177230	202	*	peak_1155	Promoter (<=1kb)	1	25154076	25177225	23150	2	ENSDARG00000074776	0	NA	NA	NA	NA	NA	NA
1	25438651	25438867	217	*	peak_1179	Promoter (<=1kb)	1	25399514	25438934	39421	2	ENSDARG00000074812	67	94.1135	0.180182	0.310567	0.580173	0.561798	0.804784
1	25439330	25439436	107	*	peak_1180	Promoter (<=1kb)	1	25399514	25438934	39421	2	ENSDARG00000074812	-396	NA	NA	NA	NA	NA	NA
1	25485587	25485806	220	*	peak_1182	Promoter (<=1kb)	1	25442699	25486571	43873	2	ENSDARG00000070055	765	292.802	-0.479332	0.202778	-2.36383	0.0180872	0.138524
1	25486423	25486635	213	*	peak_1183	Promoter (<=1kb)	1	25442699	25486571	43873	2	ENSDARG00000070055	0	336	-0.138281	0.185405	-0.745834	0.455768	0.741745
1	25679252	25679555	304	*	peak_1192	Promoter (<=1kb)	1	25669799	25679383	9585	2	ENSDARG00000037281	0	585.962	0.180381	0.269157	0.67017	0.502749	0.771369
1	25679831	25680032	202	*	peak_1193	Promoter (<=1kb)	1	25669799	25679383	9585	2	ENSDARG00000037281	-448	127.876	0.477377	0.3432	1.39096	0.164238	0.466353
1	25680565	25680670	106	*	peak_1194	Promoter (1-2kb)	1	25669799	25679383	9585	2	ENSDARG00000037281	-1182	65.841	0.233741	0.431066	0.542239	0.587654	0.819214
1	25720983	25721161	179	*	peak_1197	Promoter (1-2kb)	1	25719891	25721702	1812	1	ENSDARG00000091184	1092	75.6761	-0.564332	0.39397	-1.43243	0.152022	0.447765
1	25749765	25749992	228	*	peak_1198	Promoter (<=1kb)	1	25737767	25749888	12122	2	ENSDARG00000037276	0	336.143	-0.0490298	0.24051	-0.203858	0.838465	0.940708
1	25801430	25801739	310	*	peak_1201	Promoter (<=1kb)	1	25801648	25841659	40012	1	ENSDARG00000086790	0	95.1442	-0.26129	0.33263	-0.785526	0.432145	0.723878
1	25845456	25845851	396	*	peak_1204	Promoter (2-3kb)	1	25848231	25851575	3345	1	ENSDARG00000006427	-2380	592.561	-0.892841	0.20368	-4.38355	1.16763e-05	0.000711352
1	25851016	25851150	135	*	peak_1205	Promoter (2-3kb)	1	25848231	25851575	3345	1	ENSDARG00000006427	2785	NA	NA	NA	NA	NA	NA
1	25863562	25863677	116	*	peak_1208	Promoter (<=1kb)	1	25862966	25863639	674	2	ENSDARG00000104824	0	NA	NA	NA	NA	NA	NA
1	26047328	26047494	167	*	peak_1213	Promoter (1-2kb)	1	26036123	26045584	9462	2	ENSDARG00000053995	-1744	57.2	0.112177	0.361711	0.31013	0.756462	0.904009
1	26071482	26071889	408	*	peak_1217	Promoter (<=1kb)	1	26046148	26071535	25388	2	ENSDARG00000021702	0	1881.96	-0.320251	0.243404	-1.31572	0.188267	0.501257
1	26099031	26099330	300	*	peak_1220	Promoter (<=1kb)	1	26099250	26103232	3983	1	ENSDARG00000037259	0	530.965	-0.829618	0.187917	-4.41481	1.01097e-05	0.000643791
1	26105013	26105217	205	*	peak_1221	Promoter (<=1kb)	1	26105141	26109961	4821	1	ENSDARG00000037260	0	140.891	-0.315017	0.311817	-1.01026	0.312369	0.628648
1	26110885	26111064	180	*	peak_1222	Promoter (<=1kb)	1	26110985	26127944	16960	1	ENSDARG00000037261	0	52.8475	0.00754322	0.467644	0.0161303	0.98713	0.995307
1	26131254	26131450	197	*	peak_1223	Promoter (<=1kb)	1	26127818	26131088	3271	2	ENSDARG00000037262	-166	188.063	-0.649224	0.222722	-2.91495	0.0035575	0.0492784
1	26133726	26133913	188	*	peak_1224	Promoter (2-3kb)	1	26127818	26131088	3271	2	ENSDARG00000037262	-2638	52.4455	-1.13248	0.499161	-2.26878	0.023282	0.162166
1	26355569	26355742	174	*	peak_1231	Promoter (<=1kb)	1	26356205	26402046	45842	1	ENSDARG00000076928	-463	149.043	-0.0891176	0.24029	-0.370875	0.710731	0.882957
1	26356191	26356711	521	*	peak_1232	Promoter (<=1kb)	1	26356205	26402046	45842	1	ENSDARG00000076928	0	809.775	-0.0883007	0.200972	-0.439368	0.660395	0.85882
1	26359005	26359138	134	*	peak_1233	Promoter (2-3kb)	1	26356205	26402046	45842	1	ENSDARG00000076928	2800	56.3418	0.713247	0.412064	1.73091	0.083467	0.32906
1	26398232	26398432	201	*	peak_1241	Promoter (<=1kb)	1	26389153	26398361	9209	2	ENSDARG00000009685	0	98.1395	-0.218091	0.341354	-0.6389	0.522888	0.783363
1	26410563	26410813	251	*	peak_1243	Promoter (<=1kb)	1	26411496	26437820	26325	1	ENSDARG00000079377	-683	235.975	0.312736	0.243421	1.28475	0.198878	0.516145
1	26411381	26411480	100	*	peak_1244	Promoter (<=1kb)	1	26411496	26437820	26325	1	ENSDARG00000079377	-16	NA	NA	NA	NA	NA	NA
1	26412062	26412196	135	*	peak_1245	Promoter (<=1kb)	1	26411496	26437820	26325	1	ENSDARG00000079377	566	50.5286	0.293049	0.417625	0.701704	0.482863	0.758978
1	26443961	26444131	171	*	peak_1249	Promoter (<=1kb)	1	26438597	26444075	5479	2	ENSDARG00000091678	0	145.457	-0.103518	0.25236	-0.410199	0.68166	0.869016
1	26444445	26444558	114	*	peak_1250	Promoter (<=1kb)	1	26438597	26444075	5479	2	ENSDARG00000091678	-370	52.3065	-0.242531	0.374943	-0.646847	0.517731	0.781187
1	26444856	26445056	201	*	peak_1251	Promoter (<=1kb)	1	26444986	26466002	21017	1	ENSDARG00000014790	0	215.759	-0.00136247	0.234628	-0.00580692	0.995367	0.998707
1	26466892	26467147	256	*	peak_1253	Promoter (<=1kb)	1	26467071	26509316	42246	1	ENSDARG00000019581	0	501.302	-0.0311865	0.230809	-0.135118	0.892518	0.959647
1	26604459	26604658	200	*	peak_1256	Promoter (<=1kb)	1	26605065	26654311	49247	1	ENSDARG00000005210	-407	122.194	0.708924	0.340889	2.07963	0.037559	0.213835
1	26604979	26605189	211	*	peak_1257	Promoter (<=1kb)	1	26605065	26654311	49247	1	ENSDARG00000005210	0	155.138	0.263215	0.274397	0.959247	0.337434	0.648332
1	26663155	26663324	170	*	peak_1261	Promoter (1-2kb)	1	26660369	26664840	4472	2	ENSDARG00000023330	1516	102.53	0.264629	0.29075	0.910158	0.362739	0.669007
1	26664753	26664985	233	*	peak_1262	Promoter (<=1kb)	1	26660369	26664840	4472	2	ENSDARG00000023330	0	254.735	-0.278386	0.212446	-1.31039	0.190065	0.503825
1	26667519	26667655	137	*	peak_1263	Promoter (<=1kb)	1	26667872	26671210	3339	1	ENSDARG00000096667	-217	53.5154	0.324043	0.438223	0.739448	0.459635	0.744937
1	26667820	26668077	258	*	peak_1264	Promoter (<=1kb)	1	26667872	26671210	3339	1	ENSDARG00000096667	0	138.776	-1.15531	0.367228	-3.14603	0.001655	0.0284913
1	26669930	26670049	120	*	peak_1265	Promoter (2-3kb)	1	26667872	26671210	3339	1	ENSDARG00000096667	2058	NA	NA	NA	NA	NA	NA
1	26675968	26676071	104	*	peak_1266	Promoter (<=1kb)	1	26670828	26676391	5564	2	ENSDARG00000037245	320	NA	NA	NA	NA	NA	NA
1	26676301	26676515	215	*	peak_1267	Promoter (<=1kb)	1	26670828	26676391	5564	2	ENSDARG00000037245	0	184.491	-0.72566	0.221057	-3.28269	0.00102823	0.0201473
1	26676622	26676835	214	*	peak_1268	Promoter (<=1kb)	1	26676758	26700439	23682	1	ENSDARG00000096554	0	331.761	-0.230415	0.273179	-0.843459	0.398972	0.69755
1	27014808	27014992	185	*	peak_1272	Promoter (<=1kb)	1	26821963	27014935	192973	2	ENSDARG00000033345	0	109.285	-1.25205	0.328184	-3.81509	0.000136134	0.00462352
1	28950267	28950468	202	*	peak_1323	Promoter (<=1kb)	1	28898945	28950366	51422	2	ENSDARG00000037109	0	175.45	-0.660001	0.288707	-2.28606	0.0222507	0.158333
1	29058928	29059151	224	*	peak_1326	Promoter (2-3kb)	1	29058268	29061327	3060	2	ENSDARG00000053496	2176	333.433	-0.555946	0.259333	-2.14375	0.0320525	0.196647
1	29061215	29061430	216	*	peak_1327	Promoter (<=1kb)	1	29058268	29061327	3060	2	ENSDARG00000053496	0	253.112	-0.591562	0.20205	-2.9278	0.00341367	0.0479132
1	29068476	29068723	248	*	peak_1329	Promoter (<=1kb)	1	29068649	29093562	24914	1	ENSDARG00000053500	0	283.402	-0.155766	0.199388	-0.781222	0.434672	0.726831
1	29093935	29094158	224	*	peak_1331	Promoter (2-3kb)	1	29096881	29100923	4043	1	ENSDARG00000053502	-2723	NA	NA	NA	NA	NA	NA
1	29140845	29141272	428	*	peak_1332	Promoter (<=1kb)	1	29140884	29164911	24028	1	ENSDARG00000037100	0	350.667	-0.317555	0.199971	-1.588	0.112286	0.384811
1	29210537	29210638	102	*	peak_1338	Promoter (<=1kb)	1	29211540	29228393	16854	1	ENSDARG00000037099	-902	101.465	-0.391728	0.339003	-1.15553	0.247874	0.568636
1	29210862	29211019	158	*	peak_1339	Promoter (<=1kb)	1	29211540	29228393	16854	1	ENSDARG00000037099	-521	172.982	-0.483026	0.360961	-1.33816	0.180843	0.490405
1	29211228	29211603	376	*	peak_1340	Promoter (<=1kb)	1	29211540	29228393	16854	1	ENSDARG00000037099	0	1004.31	-0.319742	0.323087	-0.989649	0.322346	0.635703
1	29269297	29269470	174	*	peak_1349	Promoter (1-2kb)	1	29267841	29271473	3633	1	ENSDARG00000060620	1456	92.3535	-0.214868	0.396345	-0.542123	0.587734	0.81924
1	29283839	29284011	173	*	peak_1350	Promoter (2-3kb)	1	29281764	29391034	109271	1	ENSDARG00000075858	2075	NA	NA	NA	NA	NA	NA
1	29653391	29653708	318	*	peak_1353	Promoter (<=1kb)	1	29608128	29653472	45345	2	ENSDARG00000074117	0	274.803	-0.482123	0.232574	-2.07299	0.0381735	0.215637
1	29658691	29658842	152	*	peak_1354	Promoter (<=1kb)	1	29653947	29658721	4775	2	ENSDARG00000092653	0	NA	NA	NA	NA	NA	NA
1	29659158	29659264	107	*	peak_1355	Promoter (<=1kb)	1	29653947	29658721	4775	2	ENSDARG00000092653	-437	NA	NA	NA	NA	NA	NA
1	29664155	29664395	241	*	peak_1357	Promoter (<=1kb)	1	29664336	29743640	79305	1	ENSDARG00000061732	0	412.216	-0.0226607	0.21711	-0.104374	0.916872	0.967311
1	29747638	29747812	175	*	peak_1370	Promoter (<=1kb)	1	29743442	29747702	4261	2	ENSDARG00000095590	0	55.7949	0.377987	0.45909	0.823339	0.410315	0.706103
1	29749541	29749718	178	*	peak_1371	Promoter (1-2kb)	1	29743442	29747702	4261	2	ENSDARG00000095590	-1839	75.5587	0.709929	0.336499	2.10975	0.0348798	0.205557
1	29759562	29759750	189	*	peak_1374	Promoter (<=1kb)	1	29759678	29764060	4383	1	ENSDARG00000037144	0	154.744	0.43301	0.296673	1.45955	0.144413	0.436475
1	29766624	29766810	187	*	peak_1375	Promoter (<=1kb)	1	29766725	29797907	31183	1	ENSDARG00000037177	0	51.5022	0.275211	0.375927	0.732087	0.464115	0.747792
1	29766879	29766978	100	*	peak_1376	Promoter (<=1kb)	1	29766725	29797907	31183	1	ENSDARG00000037177	154	NA	NA	NA	NA	NA	NA
1	29798006	29798234	229	*	peak_1377	Promoter (<=1kb)	1	29798140	29824375	26236	1	ENSDARG00000003866	0	218.216	0.141417	0.237987	0.59422	0.552365	0.799903
1	29861905	29862168	264	*	peak_1379	Promoter (<=1kb)	1	29862074	29953746	91673	1	ENSDARG00000028982	0	675.543	-0.164747	0.214343	-0.768612	0.442124	0.732259
1	30363780	30363949	170	*	peak_1396	Promoter (2-3kb)	1	30343714	30366824	23111	2	ENSDARG00000091513	2875	NA	NA	NA	NA	NA	NA
1	30422078	30422177	100	*	peak_1399	Promoter (<=1kb)	1	30422143	30438036	15894	1	ENSDARG00000026771	0	NA	NA	NA	NA	NA	NA
1	30441453	30441645	193	*	peak_1401	Promoter (<=1kb)	1	30439422	30441060	1639	2	ENSDARG00000096632	-393	NA	NA	NA	NA	NA	NA
1	30443327	30443515	189	*	peak_1403	Promoter (2-3kb)	1	30439422	30441060	1639	2	ENSDARG00000096632	-2267	52.1513	0.951365	0.44569	2.13459	0.0327944	0.199331
1	30510826	30511052	227	*	peak_1408	Promoter (<=1kb)	1	30443193	30510957	67765	2	ENSDARG00000099758	0	326.897	-0.0733166	0.301429	-0.24323	0.807827	0.927053
1	30723195	30723439	245	*	peak_1423	Promoter (<=1kb)	1	30718246	30723258	5013	2	ENSDARG00000096668	0	618.92	-0.225385	0.209261	-1.07705	0.281458	0.600612
1	30762188	30762387	200	*	peak_1424	Promoter (<=1kb)	1	30736449	30762264	25816	2	ENSDARG00000060559	0	101.361	-0.0319567	0.336815	-0.094879	0.924411	0.969546
1	30946132	30946332	201	*	peak_1429	Promoter (<=1kb)	1	30946231	30974165	27935	1	ENSDARG00000019715	0	200.842	0.109624	0.255537	0.428994	0.667928	0.862419
1	30980135	30980283	149	*	peak_1430	Promoter (<=1kb)	1	30977936	30979707	1772	2	ENSDARG00000017174	-428	NA	NA	NA	NA	NA	NA
1	30980693	30980806	114	*	peak_1431	Promoter (<=1kb)	1	30977936	30979707	1772	2	ENSDARG00000017174	-986	NA	NA	NA	NA	NA	NA
1	31112316	31112519	204	*	peak_1436	Promoter (1-2kb)	1	31110817	31130222	19406	1	ENSDARG00000069951	1499	81.8989	-0.245545	0.37513	-0.65456	0.512751	0.777264
1	31507385	31507578	194	*	peak_1447	Promoter (2-3kb)	1	31374751	31505144	130394	2	ENSDARG00000078902	-2241	108.119	-0.661666	0.360958	-1.83308	0.0667904	0.293047
1	31516007	31516206	200	*	peak_1448	Promoter (<=1kb)	1	31508739	31516112	7374	2	ENSDARG00000039616	0	161.536	-0.0895757	0.278674	-0.321435	0.747881	0.900481
1	31516431	31516582	152	*	peak_1449	Promoter (<=1kb)	1	31508739	31516112	7374	2	ENSDARG00000039616	-319	54.8605	0.183465	0.404597	0.453452	0.650223	0.853337
1	31654913	31655089	177	*	peak_1450	Promoter (2-3kb)	1	31657842	31672343	14502	1	ENSDARG00000039613	-2753	55.3461	0.060775	0.454193	0.133809	0.893554	0.959838
1	31657584	31657686	103	*	peak_1451	Promoter (<=1kb)	1	31657842	31672343	14502	1	ENSDARG00000039613	-156	NA	NA	NA	NA	NA	NA
1	31660015	31660227	213	*	peak_1452	Promoter (2-3kb)	1	31654203	31657854	3652	2	ENSDARG00000060501	-2161	149.666	-0.15198	0.294341	-0.516339	0.605618	0.827755
1	31674091	31674418	328	*	peak_1453	Promoter (<=1kb)	1	31674297	31699955	25659	1	ENSDARG00000029751	0	981.755	-0.274953	0.242725	-1.13278	0.257308	0.578064
1	31674665	31674976	312	*	peak_1454	Promoter (<=1kb)	1	31674297	31699955	25659	1	ENSDARG00000029751	368	194.563	-0.68132	0.232504	-2.93035	0.00338577	0.0475702
1	31722587	31722765	179	*	peak_1459	Promoter (2-3kb)	1	31725154	31799359	74206	1	ENSDARG00000078733	-2389	106.609	0.155244	0.280183	0.554079	0.579525	0.814651
1	31724977	31725239	263	*	peak_1460	Promoter (<=1kb)	1	31725154	31799359	74206	1	ENSDARG00000078733	0	386.166	0.176053	0.27774	0.633876	0.526162	0.785377
1	31856536	31856838	303	*	peak_1472	Promoter (<=1kb)	1	31809173	31856676	47504	2	ENSDARG00000058231	0	566.335	0.179041	0.20766	0.862185	0.388585	0.690835
1	31942794	31943013	220	*	peak_1478	Promoter (<=1kb)	1	31942961	31979510	36550	1	ENSDARG00000012896	0	51.1018	2.09112	0.577173	3.62303	0.000291171	0.00802617
1	32051235	32051670	436	*	peak_1484	Promoter (<=1kb)	1	32051581	32077473	25893	1	ENSDARG00000053241	0	291.678	-0.0548348	0.262075	-0.209233	0.834266	0.939286
1	32111815	32112036	222	*	peak_1487	Promoter (<=1kb)	1	32097179	32111924	14746	2	ENSDARG00000069834	0	244.897	-0.118344	0.30784	-0.384434	0.700657	0.879303
1	32341395	32341557	163	*	peak_1488	Promoter (<=1kb)	1	32341484	32385665	44182	1	ENSDARG00000027826	0	61.4951	0.107313	0.453881	0.236435	0.813095	0.929686
1	32341647	32341769	123	*	peak_1489	Promoter (<=1kb)	1	32341484	32385665	44182	1	ENSDARG00000027826	163	NA	NA	NA	NA	NA	NA
1	32511543	32511883	341	*	peak_1494	Promoter (2-3kb)	1	32513989	32514104	116	1	ENSDARG00000107292	-2106	50.8629	-1.06997	0.449012	-2.38293	0.0171754	0.133172
1	32522746	32522924	179	*	peak_1495	Promoter (1-2kb)	1	32521469	32693950	172482	1	ENSDARG00000079455	1277	NA	NA	NA	NA	NA	NA
1	33217677	33217987	311	*	peak_1509	Promoter (<=1kb)	1	33217911	33283689	65779	1	ENSDARG00000060716	0	1583.99	-0.47526	0.271609	-1.74979	0.0801539	0.32272
1	33353263	33353365	103	*	peak_1523	Promoter (<=1kb)	1	33336923	33353778	16856	2	ENSDARG00000033380	413	49.529	-0.537804	0.406747	-1.32221	0.186099	0.498784
1	33353710	33353891	182	*	peak_1524	Promoter (<=1kb)	1	33336923	33353778	16856	2	ENSDARG00000033380	0	117.362	-0.381262	0.311927	-1.22228	0.221602	0.541795
1	33383058	33383252	195	*	peak_1526	Promoter (<=1kb)	1	33383644	33487375	103732	1	ENSDARG00000079280	-392	81.4738	-0.336791	0.383354	-0.878538	0.379652	0.683457
1	33383645	33383807	163	*	peak_1527	Promoter (<=1kb)	1	33383644	33487375	103732	1	ENSDARG00000079280	1	NA	NA	NA	NA	NA	NA
1	33557633	33558057	425	*	peak_1538	Promoter (<=1kb)	1	33547532	33557915	10384	2	ENSDARG00000053586	0	2061.21	-0.375803	0.254745	-1.47521	0.140156	0.429122
1	33558414	33558624	211	*	peak_1539	Promoter (<=1kb)	1	33558555	33569245	10691	1	ENSDARG00000002190	0	612.848	-0.240502	0.262455	-0.916355	0.359481	0.666665
1	33645332	33645431	100	*	peak_1541	Promoter (1-2kb)	1	33645044	33647169	2126	2	ENSDARG00000003701	1738	115.373	-0.324822	0.278795	-1.16509	0.243982	0.565196
1	33647409	33647740	332	*	peak_1542	Promoter (<=1kb)	1	33647682	33663705	16024	1	ENSDARG00000079350	0	2199.31	-0.328998	0.323525	-1.01692	0.309193	0.625525
1	33667737	33667905	169	*	peak_1545	Promoter (<=1kb)	1	33668236	33694795	26560	1	ENSDARG00000012763	-331	129.321	-0.0529363	0.266548	-0.198599	0.842576	0.94236
1	33697056	33697240	185	*	peak_1548	Promoter (<=1kb)	1	33697170	33722780	25611	1	ENSDARG00000013023	0	86.6909	-0.378427	0.358512	-1.05555	0.291175	0.608896
1	34203773	34203980	208	*	peak_1556	Promoter (<=1kb)	1	34203817	34233938	30122	1	ENSDARG00000032056	0	270.639	-0.365541	0.256758	-1.42368	0.154538	0.451887
1	34242861	34243001	141	*	peak_1558	Promoter (<=1kb)	1	34243650	34261993	18344	1	ENSDARG00000074860	-649	NA	NA	NA	NA	NA	NA
1	34295156	34295371	216	*	peak_1560	Promoter (<=1kb)	1	34295925	34297403	1479	1	ENSDARG00000053542	-554	359.36	-0.523852	0.289912	-1.80693	0.0707725	0.303642
1	34295822	34295938	117	*	peak_1561	Promoter (<=1kb)	1	34295925	34297403	1479	1	ENSDARG00000053542	0	50.7364	-0.520521	0.42794	-1.21634	0.223855	0.544758
1	34297691	34297790	100	*	peak_1562	Promoter (1-2kb)	1	34295925	34297403	1479	1	ENSDARG00000053542	1766	NA	NA	NA	NA	NA	NA
1	34335697	34335796	100	*	peak_1564	Promoter (<=1kb)	1	34321574	34335752	14179	2	ENSDARG00000094556	0	NA	NA	NA	NA	NA	NA
1	34450591	34450824	234	*	peak_1567	Promoter (<=1kb)	1	34365845	34450784	84940	2	ENSDARG00000053535	0	114.393	-0.087206	0.32029	-0.272272	0.785413	0.918653
1	34669099	34669213	115	*	peak_1579	Promoter (<=1kb)	1	34668236	34668351	116	2	ENSDARG00000108956	-748	NA	NA	NA	NA	NA	NA
1	34685256	34685521	266	*	peak_1581	Promoter (<=1kb)	1	34616054	34685329	69276	2	ENSDARG00000013006	0	299.878	-0.542786	0.210781	-2.57512	0.0100205	0.0948602
1	34712986	34713121	136	*	peak_1583	Promoter (<=1kb)	1	34712513	34712583	71	2	ENSDARG00000082811	-403	53.8506	-0.0456291	0.423444	-0.107757	0.914188	0.96639
1	34713603	34713834	232	*	peak_1584	Promoter (<=1kb)	1	34707932	34713868	5937	2	ENSDARG00000092693	34	260.502	-0.300717	0.207158	-1.45163	0.146605	0.440006
1	35473280	35473463	184	*	peak_1589	Promoter (<=1kb)	1	35473219	35491005	17787	1	ENSDARG00000075798	61	65.4102	-0.608948	0.354237	-1.71904	0.0856071	0.333088
1	35494039	35494193	155	*	peak_1592	Promoter (<=1kb)	1	35494837	35609659	114823	1	ENSDARG00000037018	-644	66.9656	-0.14536	0.3674	-0.395646	0.692366	0.875458
1	35494647	35494868	222	*	peak_1593	Promoter (<=1kb)	1	35494837	35609659	114823	1	ENSDARG00000037018	0	155.31	-0.800379	0.375629	-2.13077	0.0331081	0.200177
1	35495143	35495301	159	*	peak_1594	Promoter (<=1kb)	1	35494837	35609659	114823	1	ENSDARG00000037018	306	44.2037	0.60073	0.472613	1.27108	0.203699	0.520198
1	35654388	35654612	225	*	peak_1612	Promoter (<=1kb)	1	35614089	35653560	39472	2	ENSDARG00000074677	-828	90.9946	-0.155027	0.402757	-0.384914	0.700301	0.879051
1	35695608	35695767	160	*	peak_1614	Promoter (<=1kb)	1	35662474	35695724	33251	2	ENSDARG00000094485	0	53.0743	-1.2506	0.53027	-2.35843	0.0183523	0.140164
1	35789970	35790123	154	*	peak_1620	Promoter (<=1kb)	1	35790082	35835863	45782	1	ENSDARG00000060397	0	NA	NA	NA	NA	NA	NA
1	35790670	35790769	100	*	peak_1621	Promoter (<=1kb)	1	35790082	35835863	45782	1	ENSDARG00000060397	588	NA	NA	NA	NA	NA	NA
1	35928868	35929168	301	*	peak_1628	Promoter (<=1kb)	1	35896488	35929143	32656	2	ENSDARG00000027199	0	590.996	-0.655991	0.211639	-3.09957	0.00193799	0.0318483
1	35930412	35930615	204	*	peak_1629	Promoter (1-2kb)	1	35896488	35929143	32656	2	ENSDARG00000027199	-1269	229.12	-0.833267	0.212689	-3.91776	8.93738e-05	0.0034727
1	35955754	35955953	200	*	peak_1634	Promoter (<=1kb)	1	35956435	35970259	13825	1	ENSDARG00000060383	-482	102.271	-0.439566	0.297543	-1.47732	0.13959	0.428127
1	36150099	36150307	209	*	peak_1644	Promoter (1-2kb)	1	36017867	36152131	134265	2	ENSDARG00000076171	1824	240.995	-0.444327	0.218085	-2.0374	0.04161	0.226402
1	36150916	36151019	104	*	peak_1645	Promoter (1-2kb)	1	36017867	36152131	134265	2	ENSDARG00000076171	1112	57.3924	0.00287045	0.372763	0.00770049	0.993856	0.998354
1	36194598	36194840	243	*	peak_1650	Promoter (<=1kb)	1	36194761	36204000	9240	1	ENSDARG00000036995	0	533.043	-0.343499	0.23578	-1.45687	0.145153	0.437559
1	36612516	36612724	209	*	peak_1662	Promoter (<=1kb)	1	36612660	36702355	89696	1	ENSDARG00000011876	0	69.1502	0.84181	0.416662	2.02037	0.0433455	0.230772
1	36722429	36722529	101	*	peak_1672	Promoter (<=1kb)	1	36722122	36746569	24448	1	ENSDARG00000078789	307	NA	NA	NA	NA	NA	NA
1	36771625	36772034	410	*	peak_1674	Promoter (<=1kb)	1	36771954	36913091	141138	1	ENSDARG00000078326	0	130.691	-0.000214681	0.270307	-0.000794211	0.999366	0.999833
1	36772923	36773072	150	*	peak_1675	Promoter (<=1kb)	1	36746078	36772147	26070	2	ENSDARG00000036755	-776	58.2749	-0.235311	0.486097	-0.484083	0.628327	0.842116
1	37086716	37086815	100	*	peak_1707	Promoter (1-2kb)	1	36935154	37087966	152813	2	ENSDARG00000102082	1151	NA	NA	NA	NA	NA	NA
1	37087753	37088148	396	*	peak_1708	Promoter (<=1kb)	1	36935154	37087966	152813	2	ENSDARG00000102082	0	323.113	0.0146641	0.202753	0.0723248	0.942343	0.976932
1	37192365	37192560	196	*	peak_1716	Promoter (2-3kb)	1	37195465	37310490	115026	1	ENSDARG00000034093	-2905	121.797	-0.545689	0.294063	-1.85569	0.063498	0.285222
1	37195747	37195993	247	*	peak_1717	Promoter (<=1kb)	1	37195465	37310490	115026	1	ENSDARG00000034093	282	101.797	-0.288631	0.381944	-0.755689	0.449836	0.737142
1	37312406	37312658	253	*	peak_1721	Promoter (<=1kb)	1	37312580	37362246	49667	1	ENSDARG00000102787	0	530.535	0.0889915	0.250328	0.3555	0.722215	0.888796
1	37312762	37312866	105	*	peak_1722	Promoter (<=1kb)	1	37312580	37362246	49667	1	ENSDARG00000102787	182	NA	NA	NA	NA	NA	NA
1	37313531	37313646	116	*	peak_1723	Promoter (<=1kb)	1	37312580	37362246	49667	1	ENSDARG00000102787	951	55.6364	-0.162677	0.466618	-0.348629	0.727368	0.89004
1	37364938	37365121	184	*	peak_1728	Promoter (<=1kb)	1	37363872	37363990	119	2	ENSDARG00000082897	-948	NA	NA	NA	NA	NA	NA
1	37377504	37377618	115	*	peak_1730	Promoter (<=1kb)	1	37372919	37377509	4591	2	ENSDARG00000074501	0	NA	NA	NA	NA	NA	NA
1	37377748	37377941	194	*	peak_1731	Promoter (<=1kb)	1	37372919	37377509	4591	2	ENSDARG00000074501	-239	119.847	-0.146816	0.40234	-0.364904	0.715183	0.886167
1	37378860	37379049	190	*	peak_1732	Promoter (1-2kb)	1	37372919	37377509	4591	2	ENSDARG00000074501	-1351	104.399	-0.63343	0.331105	-1.91308	0.0557381	0.26593
1	37380969	37381238	270	*	peak_1733	Promoter (2-3kb)	1	37379063	37383741	4679	2	ENSDARG00000090416	2503	62.5677	-0.216978	0.446881	-0.485539	0.627294	0.841663
1	37391567	37391849	283	*	peak_1734	Promoter (<=1kb)	1	37391141	37419873	28733	1	ENSDARG00000074989	426	147.571	-0.259599	0.302411	-0.858433	0.390653	0.692453
1	37391916	37392110	195	*	peak_1735	Promoter (<=1kb)	1	37391141	37419873	28733	1	ENSDARG00000074989	775	NA	NA	NA	NA	NA	NA
1	37750842	37750981	140	*	peak_1740	Promoter (1-2kb)	1	37752171	38132612	380442	1	ENSDARG00000040048	-1190	NA	NA	NA	NA	NA	NA
1	38142528	38142865	338	*	peak_1750	Promoter (<=1kb)	1	38142354	38170906	28553	1	ENSDARG00000057303	174	162.197	-1.28443	0.236439	-5.43241	5.55978e-08	1.09944e-05
1	38143245	38143351	107	*	peak_1751	Promoter (<=1kb)	1	38142354	38170906	28553	1	ENSDARG00000057303	891	NA	NA	NA	NA	NA	NA
1	38148647	38148816	170	*	peak_1752	Promoter (2-3kb)	1	38151262	38170575	19314	1	ENSDARG00000113575	-2446	74.4922	-1.02771	0.377592	-2.72175	0.0064937	0.0726776
1	38171583	38171931	349	*	peak_1753	Promoter (<=1kb)	1	38169512	38171787	2276	2	ENSDARG00000029722	0	1631.43	-0.260933	0.255775	-1.02016	0.307651	0.62434
1	38361080	38361627	548	*	peak_1787	Promoter (<=1kb)	1	38346043	38361496	15454	2	ENSDARG00000007477	0	1149.29	-0.244878	0.225165	-1.08755	0.276795	0.596757
1	38415097	38415245	149	*	peak_1792	Promoter (<=1kb)	1	38398696	38415158	16463	2	ENSDARG00000012016	0	NA	NA	NA	NA	NA	NA
1	38537870	38538052	183	*	peak_1794	Promoter (<=1kb)	1	38416106	38538284	122179	2	ENSDARG00000011066	232	51.2538	-0.593002	0.504315	-1.17586	0.239652	0.561391
1	38758325	38758475	151	*	peak_1802	Promoter (<=1kb)	1	38758261	38803495	45235	1	ENSDARG00000075098	64	NA	NA	NA	NA	NA	NA
1	38815371	38815717	347	*	peak_1805	Promoter (<=1kb)	1	38804961	38816685	11725	2	ENSDARG00000053222	968	762.459	-0.853554	0.685851	-1.24452	0.213309	0.530788
1	38818167	38818528	362	*	peak_1806	Promoter (<=1kb)	1	38818268	38822167	3900	1	ENSDARG00000089976	0	201.388	-0.480035	0.230908	-2.0789	0.0376266	0.214034
1	39859372	39859575	204	*	peak_1824	Promoter (<=1kb)	1	39813229	39859626	46398	2	ENSDARG00000036990	51	155.313	0.483914	0.253578	1.90835	0.0563465	0.267997
1	39895378	39895498	121	*	peak_1826	Promoter (<=1kb)	1	39878634	39895918	17285	2	ENSDARG00000024828	420	47.6506	-0.327847	0.383986	-0.853799	0.393216	0.694156
1	39895818	39896038	221	*	peak_1827	Promoter (<=1kb)	1	39878634	39895918	17285	2	ENSDARG00000024828	0	275.681	0.236289	0.211112	1.11926	0.263031	0.583113
1	39897180	39897350	171	*	peak_1828	Promoter (1-2kb)	1	39878634	39895918	17285	2	ENSDARG00000024828	-1262	87.6903	-0.647742	0.320605	-2.02037	0.0433448	0.230772
1	39977116	39977347	232	*	peak_1834	Promoter (<=1kb)	1	39898327	39977551	79225	2	ENSDARG00000070162	204	108.397	-0.0136323	0.306837	-0.0444286	0.964563	0.986729
1	39982744	39982920	177	*	peak_1835	Promoter (<=1kb)	1	39981451	39983730	2280	2	ENSDARG00000104907	810	165.627	0.231515	0.302858	0.764437	0.444607	0.73421
1	39983038	39983166	129	*	peak_1836	Promoter (<=1kb)	1	39981451	39983730	2280	2	ENSDARG00000104907	564	55.7043	0.494216	0.41958	1.17788	0.238843	0.560437
1	39983650	39983877	228	*	peak_1837	Promoter (<=1kb)	1	39981451	39983730	2280	2	ENSDARG00000104907	0	383.857	-0.32385	0.207713	-1.55912	0.118969	0.396226
1	39985873	39986198	326	*	peak_1838	Promoter (<=1kb)	1	39985905	39986160	256	2	ENSDARG00000080987	0	1258.91	-0.671092	0.278609	-2.40872	0.0160087	0.126905
1	39994930	39995145	216	*	peak_1839	Promoter (<=1kb)	1	39995008	40009814	14807	1	ENSDARG00000104437	0	420.671	0.00165703	0.217211	0.00762866	0.993913	0.998354
1	40014730	40015024	295	*	peak_1841	Promoter (1-2kb)	1	40010103	40016058	5956	2	ENSDARG00000103145	1034	119.265	-0.553256	0.327797	-1.6878	0.0914497	0.345059
1	40015704	40015911	208	*	peak_1842	Promoter (<=1kb)	1	40010103	40016058	5956	2	ENSDARG00000103145	147	274.895	-0.0678351	0.259953	-0.260952	0.79413	0.921435
1	40034000	40034101	102	*	peak_1843	Promoter (<=1kb)	1	40034061	40053012	18952	1	ENSDARG00000020857	0	NA	NA	NA	NA	NA	NA
1	40086913	40087095	183	*	peak_1850	Promoter (<=1kb)	1	40057412	40086978	29567	2	ENSDARG00000093120	0	191.861	0.305255	0.258954	1.1788	0.238479	0.559774
1	40102749	40102948	200	*	peak_1852	Promoter (<=1kb)	1	40095123	40102836	7714	2	ENSDARG00000074662	0	88.9931	-1.05462	0.320289	-3.2927	0.000992291	0.0196106
1	40107643	40107896	254	*	peak_1853	Promoter (<=1kb)	1	40107811	40115242	7432	1	ENSDARG00000076585	0	147.574	-0.0896638	0.300343	-0.298538	0.765293	0.908719
1	40140336	40140443	108	*	peak_1858	Promoter (<=1kb)	1	40116572	40140424	23853	2	ENSDARG00000079631	0	NA	NA	NA	NA	NA	NA
1	40158284	40158434	151	*	peak_1859	Promoter (1-2kb)	1	40156907	40177693	20787	1	ENSDARG00000095065	1377	NA	NA	NA	NA	NA	NA
1	40209419	40209569	151	*	peak_1862	Promoter (1-2kb)	1	40181404	40208237	26834	2	ENSDARG00000109438	-1182	NA	NA	NA	NA	NA	NA
1	40227028	40227245	218	*	peak_1864	Promoter (<=1kb)	1	40210840	40227166	16327	2	ENSDARG00000078251	0	286.548	0.278591	0.235935	1.18079	0.237685	0.558777
1	40227340	40227555	216	*	peak_1865	Promoter (<=1kb)	1	40210840	40227166	16327	2	ENSDARG00000078251	-174	328.082	0.302479	0.245698	1.2311	0.218285	0.537389
1	40229428	40229541	114	*	peak_1866	Promoter (2-3kb)	1	40210840	40227166	16327	2	ENSDARG00000078251	-2262	104.845	0.0656758	0.335189	0.195937	0.84466	0.943345
1	40237155	40237367	213	*	peak_1867	Promoter (<=1kb)	1	40237276	40258430	21155	1	ENSDARG00000008457	0	253.066	0.149413	0.214716	0.695863	0.486515	0.761061
1	40237756	40237952	197	*	peak_1868	Promoter (<=1kb)	1	40237276	40258430	21155	1	ENSDARG00000008457	480	103.125	0.593164	0.320627	1.85002	0.0643112	0.286929
1	40263573	40263804	232	*	peak_1870	Promoter (<=1kb)	1	40263671	40270561	6891	1	ENSDARG00000031435	0	156.398	-0.440949	0.274662	-1.60543	0.1084	0.379027
1	40264372	40264531	160	*	peak_1871	Promoter (<=1kb)	1	40263671	40270561	6891	1	ENSDARG00000031435	701	NA	NA	NA	NA	NA	NA
1	40291017	40291231	215	*	peak_1874	Promoter (<=1kb)	1	40291054	40307806	16753	1	ENSDARG00000077874	0	62.7137	-1.0649	0.434458	-2.45111	0.0142417	0.118796
1	40519774	40520121	348	*	peak_1905	Promoter (<=1kb)	1	40336160	40519340	183181	2	ENSDARG00000079552	-434	961.41	-0.312631	0.198122	-1.57797	0.114573	0.388176
1	40562666	40562785	120	*	peak_1908	Promoter (<=1kb)	1	40562540	40569613	7074	1	ENSDARG00000087333	126	NA	NA	NA	NA	NA	NA
1	40564876	40565017	142	*	peak_1909	Promoter (2-3kb)	1	40562540	40569613	7074	1	ENSDARG00000087333	2336	NA	NA	NA	NA	NA	NA
1	40608263	40608616	354	*	peak_1911	Promoter (<=1kb)	1	40572757	40608392	35636	2	ENSDARG00000009315	0	296.219	-0.424664	0.632537	-0.671367	0.501987	0.770969
1	40613127	40613554	428	*	peak_1912	Promoter (<=1kb)	1	40613292	40641467	28176	1	ENSDARG00000030368	0	216.929	-0.0333824	0.217011	-0.153828	0.877745	0.954644
1	40911302	40911451	150	*	peak_1923	Promoter (<=1kb)	1	40909750	40911332	1583	2	ENSDARG00000007941	0	NA	NA	NA	NA	NA	NA
1	41131297	41131612	316	*	peak_1925	Promoter (<=1kb)	1	41131481	41141446	9966	1	ENSDARG00000033604	0	1408	-0.652091	0.310067	-2.10306	0.0354601	0.207427
1	41192102	41192231	130	*	peak_1927	Promoter (<=1kb)	1	41142881	41192206	49326	2	ENSDARG00000060236	0	NA	NA	NA	NA	NA	NA
1	41289793	41290041	249	*	peak_1934	Promoter (1-2kb)	1	41201586	41287914	86329	2	ENSDARG00000036774	-1879	717.095	-0.136444	0.223221	-0.611249	0.541035	0.794198
1	41290524	41290657	134	*	peak_1935	Promoter (2-3kb)	1	41201586	41287914	86329	2	ENSDARG00000036774	-2610	94.8616	-0.524447	0.353958	-1.48166	0.13843	0.425972
1	41374203	41374559	357	*	peak_1937	Promoter (<=1kb)	1	41293964	41374117	80154	2	ENSDARG00000052866	-86	183.532	-0.420362	0.249967	-1.68167	0.0926324	0.347567
1	41465621	41465823	203	*	peak_1940	Promoter (<=1kb)	1	41465771	41472087	6317	1	ENSDARG00000008706	0	228.133	-0.393261	0.224177	-1.75425	0.0793884	0.321551
1	41466503	41466622	120	*	peak_1941	Promoter (<=1kb)	1	41465771	41472087	6317	1	ENSDARG00000008706	732	50.8598	-0.579902	0.454321	-1.27642	0.201809	0.518811
1	41466913	41467090	178	*	peak_1942	Promoter (1-2kb)	1	41465771	41472087	6317	1	ENSDARG00000008706	1142	59.9022	0.338305	0.446218	0.758161	0.448354	0.735904
1	41487256	41487446	191	*	peak_1945	Promoter (<=1kb)	1	41487339	41492776	5438	1	ENSDARG00000075639	0	146.085	-0.425444	0.274787	-1.54827	0.121558	0.400967
1	41498014	41498236	223	*	peak_1948	Promoter (<=1kb)	1	41498188	41530541	32354	1	ENSDARG00000078016	0	115.648	-0.56317	0.354584	-1.58826	0.112229	0.384811
1	41498712	41498962	251	*	peak_1949	Promoter (<=1kb)	1	41498188	41530541	32354	1	ENSDARG00000078016	524	85.4147	-0.0615919	0.305622	-0.201529	0.840285	0.941301
1	41609178	41609351	174	*	peak_1957	Promoter (<=1kb)	1	41609254	41620873	11620	1	ENSDARG00000060252	0	142.715	-1.13272	0.346347	-3.27048	0.00107367	0.0208592
1	41666423	41666674	252	*	peak_1961	Promoter (<=1kb)	1	41666611	41755499	88889	1	ENSDARG00000078908	0	164.648	-0.284457	0.849088	-0.335015	0.737614	0.895267
1	41815787	41816023	237	*	peak_1976	Promoter (1-2kb)	1	41770842	41817784	46943	2	ENSDARG00000036965	1761	393.94	0.0340658	0.218723	0.155748	0.876231	0.954076
1	41816291	41816490	200	*	peak_1977	Promoter (1-2kb)	1	41770842	41817784	46943	2	ENSDARG00000036965	1294	194.335	-0.42204	0.233207	-1.80972	0.0703387	0.30257
1	41849050	41849349	300	*	peak_1982	Promoter (<=1kb)	1	41849152	41865986	16835	1	ENSDARG00000036967	0	407.527	-0.157827	0.289023	-0.54607	0.585018	0.817444
1	41982611	41982744	134	*	peak_1989	Promoter (<=1kb)	1	41957210	41982582	25373	2	ENSDARG00000024101	-29	NA	NA	NA	NA	NA	NA
1	43684467	43684626	160	*	peak_2006	Promoter (<=1kb)	1	43652480	43684584	32105	2	ENSDARG00000052712	0	111.259	0.099309	0.313577	0.316697	0.751474	0.902223
1	43686130	43686383	254	*	peak_2007	Promoter (<=1kb)	1	43686251	43692141	5891	1	ENSDARG00000052703	0	353.645	-0.278521	0.261376	-1.0656	0.286606	0.604576
1	43725183	43725478	296	*	peak_2012	Promoter (2-3kb)	1	43714149	43727576	13428	2	ENSDARG00000052696	2098	121.918	-1.23875	0.378261	-3.27486	0.00105715	0.0205964
1	43727487	43727626	140	*	peak_2013	Promoter (<=1kb)	1	43714149	43727576	13428	2	ENSDARG00000052696	0	54.8381	-0.0374197	0.456678	-0.0819389	0.934695	0.973199
1	43889482	43889596	115	*	peak_2015	Promoter (2-3kb)	1	43801957	43892349	90393	2	ENSDARG00000075112	2753	NA	NA	NA	NA	NA	NA
1	43971072	43971175	104	*	peak_2020	Promoter (1-2kb)	1	43969797	43973068	3272	2	ENSDARG00000087178	1893	NA	NA	NA	NA	NA	NA
1	44000874	44001043	170	*	peak_2022	Promoter (<=1kb)	1	43988715	44001011	12297	2	ENSDARG00000075916	0	69.1411	0.0069494	0.385177	0.0180421	0.985605	0.994413
1	44024969	44025175	207	*	peak_2023	Promoter (<=1kb)	1	44011472	44025066	13595	2	ENSDARG00000052019	0	143.572	-0.517755	0.292151	-1.77222	0.0763585	0.315627
1	44036814	44037118	305	*	peak_2025	Promoter (<=1kb)	1	44027611	44037843	10233	2	ENSDARG00000101106	725	60.5086	0.565339	0.44695	1.26488	0.205913	0.523054
1	44037400	44037600	201	*	peak_2026	Promoter (<=1kb)	1	44027611	44037843	10233	2	ENSDARG00000101106	243	120.269	-0.0566142	0.321439	-0.176128	0.860194	0.947746
1	44040077	44040188	112	*	peak_2027	Promoter (2-3kb)	1	44027611	44037843	10233	2	ENSDARG00000101106	-2234	NA	NA	NA	NA	NA	NA
1	44048296	44048455	160	*	peak_2028	Promoter (<=1kb)	1	44040211	44048798	8588	2	ENSDARG00000103871	343	NA	NA	NA	NA	NA	NA
1	44048714	44048881	168	*	peak_2029	Promoter (<=1kb)	1	44040211	44048798	8588	2	ENSDARG00000103871	0	92.1702	0.190203	0.349147	0.544765	0.585915	0.817902
1	44053515	44053821	307	*	peak_2030	Promoter (<=1kb)	1	44053641	44062209	8569	1	ENSDARG00000089345	0	162.625	0.0373008	0.294932	0.126473	0.899358	0.961426
1	44127128	44127251	124	*	peak_2034	Promoter (<=1kb)	1	44127292	44141442	14151	1	ENSDARG00000052016	-41	NA	NA	NA	NA	NA	NA
1	44163518	44163746	229	*	peak_2038	Promoter (2-3kb)	1	44141758	44161417	19660	2	ENSDARG00000059682	-2101	220.642	0.16015	0.281966	0.567977	0.57005	0.809313
1	44173160	44173338	179	*	peak_2039	Promoter (<=1kb)	1	44173245	44229065	55821	1	ENSDARG00000078233	0	137.037	0.993426	0.262768	3.78062	0.000156439	0.00509911
1	44173451	44173579	129	*	peak_2040	Promoter (<=1kb)	1	44173245	44229065	55821	1	ENSDARG00000078233	206	49.626	1.04712	0.566099	1.84972	0.0643541	0.286935
1	44173665	44173764	100	*	peak_2041	Promoter (<=1kb)	1	44173245	44229065	55821	1	ENSDARG00000078233	420	NA	NA	NA	NA	NA	NA
1	44395846	44396049	204	*	peak_2049	Promoter (<=1kb)	1	44395976	44418225	22250	1	ENSDARG00000069114	0	126.743	1.46681	0.921712	1.59139	0.111521	0.384162
1	44396483	44396724	242	*	peak_2050	Promoter (<=1kb)	1	44395976	44418225	22250	1	ENSDARG00000069114	507	386.944	0.258152	0.223571	1.15467	0.248224	0.568761
1	44523361	44523618	258	*	peak_2058	Promoter (<=1kb)	1	44523516	44566433	42918	1	ENSDARG00000016263	0	637.874	0.205199	0.210072	0.976802	0.328667	0.640161
1	44534525	44534752	228	*	peak_2060	Promoter (1-2kb)	1	44534625	44536218	1594	2	ENSDARG00000095781	1466	69.9231	1.24212	0.397054	3.12834	0.00175798	0.0298531
1	44539197	44539417	221	*	peak_2061	Promoter (2-3kb)	1	44534625	44536218	1594	2	ENSDARG00000095781	-2979	NA	NA	NA	NA	NA	NA
1	44581883	44582170	288	*	peak_2067	Promoter (<=1kb)	1	44569282	44581937	12656	2	ENSDARG00000007786	0	481.429	-0.0641179	0.204313	-0.313823	0.753656	0.90311
1	44582291	44582420	130	*	peak_2068	Promoter (<=1kb)	1	44582369	44591489	9121	1	ENSDARG00000009472	0	73.6049	-0.0973224	0.351878	-0.27658	0.782103	0.91731
1	44637250	44637466	217	*	peak_2073	Promoter (<=1kb)	1	44591492	44638058	46567	2	ENSDARG00000037748	592	95.6351	0.611837	0.329248	1.85829	0.0631282	0.284878
1	44704016	44704581	566	*	peak_2077	Promoter (<=1kb)	1	44651727	44704261	52535	2	ENSDARG00000002840	0	2193.73	-0.0922754	0.24258	-0.380392	0.703655	0.880447
1	44707251	44707352	102	*	peak_2078	Promoter (2-3kb)	1	44651727	44704261	52535	2	ENSDARG00000002840	-2990	56.8534	-0.965199	0.383704	-2.51548	0.011887	0.106657
1	44710841	44711059	219	*	peak_2079	Promoter (<=1kb)	1	44707054	44710937	3884	2	ENSDARG00000079632	0	241.467	0.191006	0.261676	0.729934	0.465431	0.748277
1	44748183	44748341	159	*	peak_2081	Promoter (2-3kb)	1	44746154	44758388	12235	1	ENSDARG00000029718	2029	NA	NA	NA	NA	NA	NA
1	44800155	44800400	246	*	peak_2083	Promoter (<=1kb)	1	44800298	44801179	882	1	ENSDARG00000051989	0	572.948	-0.0294218	0.216687	-0.13578	0.891995	0.959542
1	44800629	44800787	159	*	peak_2084	Promoter (<=1kb)	1	44800298	44801179	882	1	ENSDARG00000051989	331	92.6434	0.269829	0.3377	0.799021	0.424278	0.71774
1	44814272	44814432	161	*	peak_2085	Promoter (<=1kb)	1	44814322	44823071	8750	1	ENSDARG00000051986	0	69.3897	-0.168369	0.3796	-0.443544	0.657372	0.857808
1	44814851	44815006	156	*	peak_2086	Promoter (<=1kb)	1	44814322	44823071	8750	1	ENSDARG00000051986	529	NA	NA	NA	NA	NA	NA
1	44838576	44838768	193	*	peak_2088	Promoter (<=1kb)	1	44838706	44869972	31267	1	ENSDARG00000059653	0	312.834	0.127274	0.192674	0.660569	0.508889	0.774825
1	44839041	44839360	320	*	peak_2089	Promoter (<=1kb)	1	44838706	44869972	31267	1	ENSDARG00000059653	335	1081.23	-0.0122041	0.207984	-0.0586781	0.953208	0.981921
1	44900662	44900779	118	*	peak_2091	Promoter (<=1kb)	1	44870880	44901163	30284	2	ENSDARG00000016835	384	NA	NA	NA	NA	NA	NA
1	44900970	44901132	163	*	peak_2092	Promoter (<=1kb)	1	44870880	44901163	30284	2	ENSDARG00000016835	31	NA	NA	NA	NA	NA	NA
1	44906464	44906607	144	*	peak_2093	Promoter (<=1kb)	1	44906517	44926013	19497	1	ENSDARG00000094133	0	NA	NA	NA	NA	NA	NA
1	44928893	44929059	167	*	peak_2095	Promoter (<=1kb)	1	44925422	44928987	3566	2	ENSDARG00000093997	0	78.0511	0.600687	0.344083	1.74576	0.0808527	0.324081
1	44949452	44949663	212	*	peak_2097	Promoter (<=1kb)	1	44949909	44963259	13351	1	ENSDARG00000031836	-246	147.6	-0.305827	0.255069	-1.199	0.230529	0.552963
1	45042146	45042330	185	*	peak_2105	Promoter (<=1kb)	1	45012391	45042210	29820	2	ENSDARG00000051970	0	NA	NA	NA	NA	NA	NA
1	45049486	45049689	204	*	peak_2106	Promoter (<=1kb)	1	45043767	45049603	5837	2	ENSDARG00000019778	0	304.563	0.505628	0.262099	1.92915	0.0537122	0.260695
1	45215211	45215481	271	*	peak_2110	Promoter (<=1kb)	1	45205920	45215343	9424	2	ENSDARG00000006225	0	1461.14	-0.196916	0.281123	-0.700463	0.483638	0.758978
1	45217209	45217416	208	*	peak_2111	Promoter (<=1kb)	1	45217425	45282774	65350	1	ENSDARG00000052766	-9	694.893	0.148615	0.262463	0.566231	0.571237	0.810121
1	45322874	45323049	176	*	peak_2118	Promoter (<=1kb)	1	45323142	45330451	7310	1	ENSDARG00000069632	-93	NA	NA	NA	NA	NA	NA
1	45341709	45341935	227	*	peak_2121	Promoter (<=1kb)	1	45332641	45341851	9211	2	ENSDARG00000025518	0	537.923	0.234476	0.268769	0.872408	0.382986	0.686293
1	45348277	45348502	226	*	peak_2122	Promoter (<=1kb)	1	45341934	45347393	5460	2	ENSDARG00000105481	-884	129.644	-0.00570823	0.268847	-0.0212323	0.98306	0.99425
1	45614361	45614631	271	*	peak_2143	Promoter (1-2kb)	1	45570059	45616470	46412	2	ENSDARG00000069619	1839	349.857	-0.0469048	0.219635	-0.213558	0.830892	0.937779
1	45615962	45616151	190	*	peak_2144	Promoter (<=1kb)	1	45570059	45616470	46412	2	ENSDARG00000069619	319	267.885	0.245779	0.232916	1.05523	0.291322	0.608896
1	45616404	45616558	155	*	peak_2145	Promoter (<=1kb)	1	45570059	45616470	46412	2	ENSDARG00000069619	0	183.867	0.264213	0.244308	1.08148	0.279486	0.599112
1	45662674	45662831	158	*	peak_2147	Promoter (<=1kb)	1	45650285	45662774	12490	2	ENSDARG00000032340	0	49.3334	0.147676	0.425314	0.347217	0.728428	0.890599
1	45663672	45663806	135	*	peak_2148	Promoter (<=1kb)	1	45663727	45669444	5718	1	ENSDARG00000026068	0	NA	NA	NA	NA	NA	NA
1	45664114	45664280	167	*	peak_2149	Promoter (<=1kb)	1	45663727	45669444	5718	1	ENSDARG00000026068	387	NA	NA	NA	NA	NA	NA
1	45671609	45671845	237	*	peak_2150	Promoter (<=1kb)	1	45671687	45700574	28888	1	ENSDARG00000002285	0	373.425	0.426647	0.215172	1.98282	0.0473877	0.242087
1	45672796	45672982	187	*	peak_2151	Promoter (1-2kb)	1	45671687	45700574	28888	1	ENSDARG00000002285	1109	100.133	0.51429	0.357243	1.43961	0.149979	0.445755
1	45708194	45708459	266	*	peak_2159	Promoter (<=1kb)	1	45707219	45744854	37636	1	ENSDARG00000069595	975	170.212	-0.736076	0.32755	-2.24722	0.0246261	0.167523
1	45754766	45755000	235	*	peak_2162	Promoter (<=1kb)	1	45754868	45836167	81300	1	ENSDARG00000060184	0	73.8355	-0.290852	0.347465	-0.837069	0.402554	0.699989
1	45839752	45840263	512	*	peak_2169	Promoter (<=1kb)	1	45839927	45856178	16252	1	ENSDARG00000008279	0	361.621	0.891413	0.609218	1.46321	0.143411	0.434688
1	45925274	45925650	377	*	peak_2174	Promoter (<=1kb)	1	45925150	45959721	34572	1	ENSDARG00000016548	124	207.594	-0.123816	0.229414	-0.539704	0.589402	0.820486
1	45958376	45958475	100	*	peak_2176	Promoter (<=1kb)	1	45958904	46020725	61822	1	ENSDARG00000073848	-429	NA	NA	NA	NA	NA	NA
1	45959580	45959742	163	*	peak_2177	Promoter (<=1kb)	1	45958904	46020725	61822	1	ENSDARG00000073848	676	NA	NA	NA	NA	NA	NA
1	46401038	46401333	296	*	peak_2186	Promoter (<=1kb)	1	46263473	46401385	137913	2	ENSDARG00000008413	52	357.292	0.0406005	0.253466	0.160181	0.872738	0.952974
1	46405207	46405429	223	*	peak_2187	Promoter (<=1kb)	1	46404968	46452686	47719	1	ENSDARG00000029133	239	155.147	-0.190445	0.26908	-0.707765	0.479091	0.75607
1	46495264	46495367	104	*	peak_2198	Promoter (1-2kb)	1	46493944	46594288	100345	1	ENSDARG00000075859	1320	NA	NA	NA	NA	NA	NA
1	46598471	46599047	577	*	peak_2206	Promoter (<=1kb)	1	46598502	46617283	18782	1	ENSDARG00000036658	0	466.811	0.564574	0.217385	2.59712	0.00940102	0.0911925
1	46599319	46599432	114	*	peak_2207	Promoter (<=1kb)	1	46598502	46617283	18782	1	ENSDARG00000036658	817	64.3178	0.0861101	0.366529	0.234934	0.81426	0.930013
1	46632650	46633035	386	*	peak_2211	Promoter (<=1kb)	1	46617006	46632966	15961	2	ENSDARG00000036650	0	271.17	0.732022	0.237596	3.08095	0.00206342	0.0332346
1	46649969	46650265	297	*	peak_2213	Promoter (<=1kb)	1	46635236	46650041	14806	2	ENSDARG00000036645	0	633.089	0.217727	0.238955	0.911163	0.36221	0.668751
1	46663956	46664195	240	*	peak_2214	Promoter (<=1kb)	1	46660213	46663997	3785	2	ENSDARG00000036636	0	456.323	0.113091	0.201483	0.561294	0.574597	0.812255
1	46706555	46706776	222	*	peak_2216	Promoter (<=1kb)	1	46666696	46706639	39944	2	ENSDARG00000052641	0	253.279	0.0924193	0.232881	0.396853	0.691476	0.874966
1	46719181	46719375	195	*	peak_2219	Promoter (<=1kb)	1	46710647	46718353	7707	2	ENSDARG00000052624	-828	167.986	0.259673	0.233559	1.11181	0.26622	0.586836
1	46720281	46720420	140	*	peak_2220	Promoter (1-2kb)	1	46710647	46718353	7707	2	ENSDARG00000052624	-1928	70.0068	0.439805	0.368178	1.19454	0.232266	0.55404
1	46722416	46722560	145	*	peak_2221	Promoter (<=1kb)	1	46722379	46722518	140	2	ENSDARG00000081252	0	60.4763	0.0558203	0.349022	0.159933	0.872934	0.952974
1	46725500	46725730	231	*	peak_2223	Promoter (2-3kb)	1	46722622	46722705	84	2	ENSDARG00000080168	-2795	81.8555	-1.22308	0.429477	-2.84784	0.00440177	0.0571584
1	46742360	46742647	288	*	peak_2229	Promoter (<=1kb)	1	46725808	46743552	17745	2	ENSDARG00000092950	905	352.59	0.612116	0.226789	2.69905	0.00695374	0.0757187
1	46743500	46743815	316	*	peak_2230	Promoter (<=1kb)	1	46725808	46743552	17745	2	ENSDARG00000092950	0	240.764	0.329722	0.231254	1.4258	0.153927	0.450658
1	46828788	46828970	183	*	peak_2235	Promoter (<=1kb)	1	46827891	46845676	17786	1	ENSDARG00000095507	897	90.3105	0.274016	0.328871	0.833201	0.404732	0.701763
1	46830629	46830751	123	*	peak_2236	Promoter (2-3kb)	1	46830809	46832880	2072	2	ENSDARG00000094160	2129	NA	NA	NA	NA	NA	NA
1	46874758	46874928	171	*	peak_2241	Promoter (<=1kb)	1	46837849	46875493	37645	2	ENSDARG00000036549	565	70.2193	-0.404732	0.338786	-1.19465	0.232223	0.55404
1	46924043	46924152	110	*	peak_2245	Promoter (<=1kb)	1	46888033	46924801	36769	2	ENSDARG00000036546	649	NA	NA	NA	NA	NA	NA
1	46926700	46926914	215	*	peak_2247	Promoter (1-2kb)	1	46888033	46924801	36769	2	ENSDARG00000036546	-1899	208.917	0.181846	0.296484	0.613343	0.53965	0.793579
1	46991478	46991643	166	*	peak_2250	Promoter (1-2kb)	1	46985884	46989650	3767	2	ENSDARG00000089853	-1828	47.543	0.429107	0.449977	0.95362	0.340276	0.650053
1	47089746	47089939	194	*	peak_2258	Promoter (<=1kb)	1	46999441	47089818	90378	2	ENSDARG00000000086	0	178.227	-0.229457	0.229239	-1.00095	0.316851	0.631727
1	47138050	47138289	240	*	peak_2265	Promoter (2-3kb)	1	47125610	47135341	9732	2	ENSDARG00000086877	-2709	382.215	0.318137	0.215056	1.47932	0.139055	0.427355
1	47161853	47162162	310	*	peak_2270	Promoter (<=1kb)	1	47155424	47161996	6573	2	ENSDARG00000036588	0	469.617	0.052503	0.239149	0.219541	0.826229	0.935449
1	47165996	47166128	133	*	peak_2271	Promoter (<=1kb)	1	47165842	47173403	7562	1	ENSDARG00000036587	154	NA	NA	NA	NA	NA	NA
1	47176019	47176179	161	*	peak_2273	Promoter (2-3kb)	1	47178529	47202163	23635	1	ENSDARG00000043271	-2350	NA	NA	NA	NA	NA	NA
1	47330863	47331082	220	*	peak_2281	Promoter (<=1kb)	1	47331644	47411186	79543	1	ENSDARG00000036687	-562	120.583	-0.0459044	0.273285	-0.167972	0.866605	0.950192
1	47331360	47331669	310	*	peak_2282	Promoter (<=1kb)	1	47331644	47411186	79543	1	ENSDARG00000036687	0	77.3215	0.22702	0.324338	0.699951	0.483958	0.759307
1	47485888	47486172	285	*	peak_2296	Promoter (<=1kb)	1	47486104	47492961	6858	1	ENSDARG00000076773	0	481.777	-0.183304	0.22073	-0.830444	0.406288	0.703043
1	47488567	47488827	261	*	peak_2297	Promoter (2-3kb)	1	47486104	47492961	6858	1	ENSDARG00000076773	2463	235.021	-0.0463801	0.242032	-0.191628	0.848033	0.944281
1	47499790	47500127	338	*	peak_2300	Promoter (<=1kb)	1	47499888	47513484	13597	1	ENSDARG00000007734	0	87.1414	0.189223	0.352751	0.536421	0.591668	0.821563
1	47831582	47831681	100	*	peak_2317	Promoter (<=1kb)	1	47831619	48012257	180639	1	ENSDARG00000069435	0	NA	NA	NA	NA	NA	NA
1	49352742	49352973	232	*	peak_2341	Promoter (<=1kb)	1	49352900	49355313	2414	1	ENSDARG00000008886	0	126.625	0.745247	0.795905	0.936351	0.349092	0.658227
1	49410150	49410332	183	*	peak_2347	Promoter (<=1kb)	1	49370549	49409549	39001	2	ENSDARG00000052468	-601	109.074	0.0436027	0.331314	0.131605	0.895297	0.959994
1	49434776	49435111	336	*	peak_2351	Promoter (<=1kb)	1	49432137	49434892	2756	2	ENSDARG00000096003	0	1531.45	-0.169745	0.259087	-0.655164	0.512362	0.777102
1	49520914	49521064	151	*	peak_2354	Promoter (<=1kb)	1	49514224	49521411	7188	2	ENSDARG00000092919	347	NA	NA	NA	NA	NA	NA
1	49649036	49649254	219	*	peak_2358	Promoter (<=1kb)	1	49606518	49649122	42605	2	ENSDARG00000012574	0	265.777	-0.447993	0.207092	-2.16325	0.0305218	0.19179
1	49650853	49651068	216	*	peak_2359	Promoter (<=1kb)	1	49651012	49674006	22995	1	ENSDARG00000052512	0	213.097	1.34171	0.8104	1.65562	0.0977992	0.359206
1	49931902	49932231	330	*	peak_2372	Promoter (<=1kb)	1	49923402	49932040	8639	2	ENSDARG00000026548	0	857.815	0.189511	0.223453	0.848103	0.396381	0.696462
1	50527882	50528211	330	*	peak_2391	Promoter (<=1kb)	1	50487586	50527964	40379	2	ENSDARG00000057099	0	1590.44	-0.104552	0.317346	-0.329458	0.74181	0.897889
1	50538422	50538591	170	*	peak_2392	Promoter (<=1kb)	1	50538839	50557030	18192	1	ENSDARG00000014098	-248	105.414	0.0468895	0.449199	0.104385	0.916864	0.967311
1	50539420	50539553	134	*	peak_2393	Promoter (<=1kb)	1	50538839	50557030	18192	1	ENSDARG00000014098	581	NA	NA	NA	NA	NA	NA
1	50610955	50611222	268	*	peak_2395	Promoter (<=1kb)	1	50594175	50611031	16857	2	ENSDARG00000010655	0	547.76	0.00159265	0.208768	0.0076288	0.993913	0.998354
1	50613816	50613998	183	*	peak_2396	Promoter (<=1kb)	1	50613868	50637221	23354	1	ENSDARG00000075785	0	61.2143	-0.751824	0.422812	-1.77815	0.0753789	0.313585
1	50639604	50639715	112	*	peak_2398	Promoter (<=1kb)	1	50639416	50691538	52123	1	ENSDARG00000075887	188	NA	NA	NA	NA	NA	NA
1	50708445	50708602	158	*	peak_2405	Promoter (1-2kb)	1	50694971	50710468	15498	2	ENSDARG00000075564	1866	146.28	0.368162	0.270511	1.36099	0.173517	0.479424
1	50710423	50710873	451	*	peak_2406	Promoter (<=1kb)	1	50694971	50710468	15498	2	ENSDARG00000075564	0	1546.59	-0.315515	0.228816	-1.3789	0.167924	0.470784
1	50791201	50791405	205	*	peak_2416	Promoter (<=1kb)	1	50773727	50791280	17554	2	ENSDARG00000116732	0	NA	NA	NA	NA	NA	NA
1	50836390	50836592	203	*	peak_2418	Promoter (1-2kb)	1	50794669	50838160	43492	2	ENSDARG00000100792	1568	NA	NA	NA	NA	NA	NA
1	50859002	50859250	249	*	peak_2419	Promoter (<=1kb)	1	50847783	50859054	11272	2	ENSDARG00000075043	0	109.994	-0.548433	0.313097	-1.75164	0.0798358	0.32213
1	50921060	50921262	203	*	peak_2421	Promoter (<=1kb)	1	50921266	50929957	8692	1	ENSDARG00000030703	-4	80.8974	-0.38011	0.360736	-1.05371	0.292018	0.609402
1	50965967	50966207	241	*	peak_2423	Promoter (2-3kb)	1	50968908	50990889	21982	1	ENSDARG00000017772	-2701	92.2937	-0.175619	0.354811	-0.494965	0.620625	0.837634
1	50971677	50971878	202	*	peak_2424	Promoter (2-3kb)	1	50968908	50990889	21982	1	ENSDARG00000017772	2769	101.401	0.0158799	0.300684	0.0528128	0.957881	0.983685
1	51000151	51000354	204	*	peak_2429	Promoter (2-3kb)	1	50997156	51015627	18472	1	ENSDARG00000005578	2995	57.2341	0.655866	0.383333	1.71096	0.087089	0.336019
1	51036147	51036264	118	*	peak_2434	Promoter (2-3kb)	1	51021279	51038885	17607	2	ENSDARG00000024933	2621	NA	NA	NA	NA	NA	NA
1	51036496	51036603	108	*	peak_2435	Promoter (2-3kb)	1	51021279	51038885	17607	2	ENSDARG00000024933	2282	NA	NA	NA	NA	NA	NA
1	51038734	51038907	174	*	peak_2436	Promoter (<=1kb)	1	51021279	51038885	17607	2	ENSDARG00000024933	0	69.4052	0.827377	0.372502	2.22113	0.026342	0.174367
1	51039482	51039684	203	*	peak_2437	Promoter (<=1kb)	1	51039558	51042328	2771	1	ENSDARG00000004427	0	135.809	0.158361	0.282045	0.561472	0.574476	0.812255
1	51062302	51062485	184	*	peak_2439	Promoter (<=1kb)	1	51048975	51062405	13431	2	ENSDARG00000015540	0	114.581	0.17776	0.278693	0.637834	0.523582	0.78409
1	51066556	51066984	429	*	peak_2440	Promoter (<=1kb)	1	51066671	51073128	6458	1	ENSDARG00000043587	0	341.359	-0.303361	0.190691	-1.59085	0.111643	0.384363
1	51067654	51067784	131	*	peak_2441	Promoter (<=1kb)	1	51066671	51073128	6458	1	ENSDARG00000043587	983	57.3356	0.511883	0.387393	1.32135	0.186383	0.499164
1	51156230	51156394	165	*	peak_2449	Promoter (1-2kb)	1	51104984	51157660	52677	2	ENSDARG00000030289	1266	57.8668	0.359416	0.392548	0.915599	0.359877	0.666992
1	51157396	51157828	433	*	peak_2450	Promoter (<=1kb)	1	51104984	51157660	52677	2	ENSDARG00000030289	0	184.84	1.44983	0.307648	4.71262	2.44553e-06	0.000199043
1	51188699	51188948	250	*	peak_2453	Promoter (2-3kb)	1	51191049	51197601	6553	1	ENSDARG00000005544	-2101	152.098	0.647523	0.262833	2.46363	0.0137539	0.116064
1	51221209	51221364	156	*	peak_2455	Promoter (<=1kb)	1	51221320	51229456	8137	1	ENSDARG00000061629	0	76.9697	-0.155795	0.366062	-0.425598	0.670401	0.864017
1	51385019	51385126	108	*	peak_2462	Promoter (1-2kb)	1	51386649	51406531	19883	1	ENSDARG00000043548	-1523	NA	NA	NA	NA	NA	NA
1	51386530	51386726	197	*	peak_2463	Promoter (<=1kb)	1	51386649	51406531	19883	1	ENSDARG00000043548	0	177.657	0.237316	0.246981	0.960866	0.33662	0.647661
1	51407378	51407581	204	*	peak_2465	Promoter (<=1kb)	1	51407520	51428106	20587	1	ENSDARG00000052438	0	161.695	0.354126	0.232304	1.52441	0.127407	0.41093
1	51474028	51474217	190	*	peak_2471	Promoter (<=1kb)	1	51444549	51474974	30426	2	ENSDARG00000052435	757	136.753	-0.0151975	0.25889	-0.0587026	0.953189	0.981921
1	51474328	51474459	132	*	peak_2472	Promoter (<=1kb)	1	51444549	51474974	30426	2	ENSDARG00000052435	515	NA	NA	NA	NA	NA	NA
1	51614985	51615162	178	*	peak_2482	Promoter (<=1kb)	1	51608742	51615475	6734	2	ENSDARG00000086184	313	87.9156	0.837233	0.343653	2.43627	0.0148395	0.121324
1	51615392	51615491	100	*	peak_2483	Promoter (<=1kb)	1	51608742	51615475	6734	2	ENSDARG00000086184	0	NA	NA	NA	NA	NA	NA
1	51617297	51617434	138	*	peak_2484	Promoter (1-2kb)	1	51615506	51627129	11624	1	ENSDARG00000096566	1791	NA	NA	NA	NA	NA	NA
1	51618224	51618380	157	*	peak_2485	Promoter (2-3kb)	1	51615506	51627129	11624	1	ENSDARG00000096566	2718	NA	NA	NA	NA	NA	NA
1	51713262	51713443	182	*	peak_2489	Promoter (2-3kb)	1	51702087	51710340	8254	2	ENSDARG00000039424	-2922	NA	NA	NA	NA	NA	NA
1	51721765	51721950	186	*	peak_2490	Promoter (<=1kb)	1	51721851	51729862	8012	1	ENSDARG00000025350	0	176.865	0.391396	0.245962	1.59128	0.111546	0.384162
1	51722396	51722593	198	*	peak_2491	Promoter (<=1kb)	1	51721851	51729862	8012	1	ENSDARG00000025350	545	138.179	0.0396847	0.306517	0.12947	0.896986	0.960553
1	51731340	51731696	357	*	peak_2493	Promoter (2-3kb)	1	51732979	51734535	1557	2	ENSDARG00000074378	2839	197.746	1.44759	0.268874	5.38389	7.28934e-08	1.39257e-05
1	51732712	51732906	195	*	peak_2494	Promoter (1-2kb)	1	51732979	51734535	1557	2	ENSDARG00000074378	1629	234.238	-0.727308	0.300145	-2.42319	0.0153848	0.123754
1	51734427	51734757	331	*	peak_2495	Promoter (<=1kb)	1	51732979	51734535	1557	2	ENSDARG00000074378	0	748.853	0.165558	0.224735	0.736681	0.461316	0.746425
1	51803605	51803773	169	*	peak_2499	Promoter (<=1kb)	1	51802535	51803604	1070	2	ENSDARG00000096044	-1	NA	NA	NA	NA	NA	NA
1	51825200	51825361	162	*	peak_2503	Promoter (1-2kb)	1	51827046	51829291	2246	1	ENSDARG00000036471	-1685	NA	NA	NA	NA	NA	NA
1	51825645	51825758	114	*	peak_2504	Promoter (1-2kb)	1	51827046	51829291	2246	1	ENSDARG00000036471	-1288	NA	NA	NA	NA	NA	NA
1	51876043	51876414	372	*	peak_2507	Promoter (<=1kb)	1	51869067	51876874	7808	2	ENSDARG00000092443	460	369.078	0.393188	0.190593	2.06297	0.0391155	0.218535
1	51878798	51878897	100	*	peak_2508	Promoter (1-2kb)	1	51869067	51876874	7808	2	ENSDARG00000092443	-1924	NA	NA	NA	NA	NA	NA
1	52130073	52130253	181	*	peak_2531	Promoter (<=1kb)	1	52130164	52137313	7150	1	ENSDARG00000010442	0	145.641	0.705618	0.243217	2.90119	0.00371753	0.0507673
1	52137444	52137722	279	*	peak_2532	Promoter (<=1kb)	1	52137528	52152993	15466	1	ENSDARG00000018190	0	525.036	-0.479368	0.194416	-2.46568	0.0136752	0.115898
1	52201269	52201610	342	*	peak_2535	Promoter (<=1kb)	1	52178916	52201279	22364	2	ENSDARG00000018107	0	546.487	-0.377777	0.252104	-1.4985	0.134004	0.419775
1	52220184	52220295	112	*	peak_2536	Promoter (2-3kb)	1	52214895	52222989	8095	2	ENSDARG00000017193	2694	NA	NA	NA	NA	NA	NA
1	52439243	52439467	225	*	peak_2541	Promoter (2-3kb)	1	52433847	52437056	3210	2	ENSDARG00000088234	-2187	NA	NA	NA	NA	NA	NA
1	52461201	52461430	230	*	peak_2542	Promoter (<=1kb)	1	52452010	52461322	9313	2	ENSDARG00000059908	0	234.107	-0.141983	0.234229	-0.606171	0.544401	0.795593
1	52461991	52462168	178	*	peak_2543	Promoter (<=1kb)	1	52462068	52478746	16679	1	ENSDARG00000036415	0	92.0112	-0.0558907	0.357134	-0.156498	0.875641	0.953788
1	52481199	52481405	207	*	peak_2545	Promoter (<=1kb)	1	52481332	52486995	5664	1	ENSDARG00000052386	0	133.584	-0.760755	0.250387	-3.03832	0.00237902	0.0368092
1	52494865	52495068	204	*	peak_2546	Promoter (<=1kb)	1	52495043	52510756	15714	1	ENSDARG00000095518	0	119.74	-0.228746	0.311652	-0.733978	0.462962	0.746951
1	52497581	52497821	241	*	peak_2547	Promoter (<=1kb)	1	52489962	52498146	8185	2	ENSDARG00000005525	325	364.355	0.292726	0.194757	1.50303	0.132831	0.418128
1	52560398	52560639	242	*	peak_2561	Promoter (<=1kb)	1	52560549	52628407	67859	1	ENSDARG00000074635	0	227.978	0.48841	0.227159	2.15008	0.0315489	0.195205
1	52562994	52563209	216	*	peak_2562	Promoter (2-3kb)	1	52560549	52628407	67859	1	ENSDARG00000074635	2445	85.7687	-0.489325	0.352893	-1.38661	0.165561	0.467576
1	52633030	52633232	203	*	peak_2572	Promoter (<=1kb)	1	52632856	52652163	19308	1	ENSDARG00000015946	174	57.5086	0.261482	0.478535	0.546421	0.584777	0.817369
1	52657554	52657726	173	*	peak_2573	Promoter (1-2kb)	1	52653626	52659711	6086	2	ENSDARG00000027143	1985	59.5708	0.498693	0.391483	1.27386	0.202714	0.518811
1	52659611	52659803	193	*	peak_2574	Promoter (<=1kb)	1	52653626	52659711	6086	2	ENSDARG00000027143	0	85.7649	0.758701	0.363346	2.08809	0.0367893	0.211908
1	52663558	52663725	168	*	peak_2575	Promoter (1-2kb)	1	52662203	52699063	36861	1	ENSDARG00000004634	1355	70.7831	-0.247381	0.372422	-0.664249	0.506531	0.773633
1	52792340	52792532	193	*	peak_2584	Promoter (<=1kb)	1	52792439	52820954	28516	1	ENSDARG00000052348	0	143.338	0.54203	0.259042	2.09244	0.0363995	0.21081
1	52792648	52792920	273	*	peak_2585	Promoter (<=1kb)	1	52792439	52820954	28516	1	ENSDARG00000052348	209	62.321	-0.0234372	0.437649	-0.0535525	0.957292	0.983387
1	53259647	53259819	173	*	peak_2600	Promoter (<=1kb)	1	53234693	53260082	25390	2	ENSDARG00000052361	263	51.0747	0.133522	0.420551	0.317492	0.75087	0.902014
1	53277561	53277724	164	*	peak_2603	Promoter (<=1kb)	1	53266504	53277660	11157	2	ENSDARG00000020494	0	115.874	-0.143785	0.327381	-0.439197	0.660519	0.858899
1	53279697	53279895	199	*	peak_2604	Promoter (<=1kb)	1	53279861	53299024	19164	1	ENSDARG00000024827	0	148.073	0.0611699	0.276394	0.221314	0.824848	0.934755
1	53321225	53321502	278	*	peak_2610	Promoter (<=1kb)	1	53321878	53361108	39231	1	ENSDARG00000059900	-376	309.899	0.466426	0.204833	2.2771	0.0227803	0.16012
1	53374241	53374597	357	*	peak_2616	Promoter (<=1kb)	1	53374454	53388914	14461	1	ENSDARG00000023151	0	1057.7	0.232753	0.26362	0.882909	0.377286	0.681896
1	53407361	53407557	197	*	peak_2624	Promoter (<=1kb)	1	53391345	53407463	16119	2	ENSDARG00000101669	0	147.923	-0.203398	0.238613	-0.85242	0.393981	0.694593
1	53465957	53466105	149	*	peak_2627	Promoter (2-3kb)	1	53454741	53468160	13420	2	ENSDARG00000052375	2055	NA	NA	NA	NA	NA	NA
1	53504512	53504690	179	*	peak_2631	Promoter (<=1kb)	1	53490669	53504603	13935	2	ENSDARG00000031203	0	57.2973	0.353472	0.359157	0.984171	0.325031	0.637334
1	53622937	53623108	172	*	peak_2635	Promoter (2-3kb)	1	53568296	53625142	56847	2	ENSDARG00000102252	2034	NA	NA	NA	NA	NA	NA
1	53685038	53685448	411	*	peak_2642	Promoter (<=1kb)	1	53657337	53685090	27754	2	ENSDARG00000078041	0	1841.19	-0.242511	0.245342	-0.988464	0.322925	0.635932
1	53714584	53714967	384	*	peak_2644	Promoter (<=1kb)	1	53714734	53730536	15803	1	ENSDARG00000079973	0	83.5928	-0.209808	0.364682	-0.575318	0.565076	0.806425
1	53756811	53756967	157	*	peak_2646	Promoter (<=1kb)	1	53735195	53756851	21657	2	ENSDARG00000087205	0	NA	NA	NA	NA	NA	NA
1	53759658	53759949	292	*	peak_2647	Promoter (2-3kb)	1	53735195	53756851	21657	2	ENSDARG00000087205	-2807	166.283	0.272774	0.315862	0.863585	0.387816	0.690549
1	53842286	53842385	100	*	peak_2650	Promoter (<=1kb)	1	53842344	53863308	20965	1	ENSDARG00000074771	0	NA	NA	NA	NA	NA	NA
1	53880804	53880915	112	*	peak_2652	Promoter (<=1kb)	1	53865677	53880639	14963	2	ENSDARG00000008490	-165	NA	NA	NA	NA	NA	NA
1	53918687	53918914	228	*	peak_2654	Promoter (<=1kb)	1	53911834	53918839	7006	2	ENSDARG00000025808	0	234.908	-0.061055	0.23366	-0.261299	0.793862	0.921414
1	53919005	53919201	197	*	peak_2655	Promoter (<=1kb)	1	53919110	53941906	22797	1	ENSDARG00000010078	0	90.8073	-0.627628	0.34686	-1.80946	0.0703799	0.30257
1	53945713	53945952	240	*	peak_2657	Promoter (<=1kb)	1	53945934	53953532	7599	1	ENSDARG00000036371	0	85.2155	1.36103	0.350533	3.88273	0.000103289	0.00390312
1	53985165	53985357	193	*	peak_2660	Promoter (2-3kb)	1	53980120	53988017	7898	2	ENSDARG00000005626	2660	NA	NA	NA	NA	NA	NA
1	54063114	54063324	211	*	peak_2665	Promoter (<=1kb)	1	54062510	54063520	1011	2	ENSDARG00000098852	196	406.323	-0.054782	0.185329	-0.295593	0.767541	0.909819
1	54063689	54063879	191	*	peak_2667	Promoter (<=1kb)	1	54062510	54063520	1011	2	ENSDARG00000098852	-169	154.112	-0.0254015	0.310169	-0.0818956	0.93473	0.973199
1	54069270	54069500	231	*	peak_2668	Promoter (<=1kb)	1	54069450	54084665	15216	1	ENSDARG00000077790	0	606.628	-0.092792	0.240666	-0.385564	0.69982	0.878735
1	54115857	54116023	167	*	peak_2673	Promoter (<=1kb)	1	54115839	54118052	2214	1	ENSDARG00000116898	18	128.943	-0.0024248	0.295286	-0.00821171	0.993448	0.998354
1	54159291	54159411	121	*	peak_2679	Promoter (<=1kb)	1	54154230	54158902	4673	2	ENSDARG00000113474	-389	NA	NA	NA	NA	NA	NA
1	54425540	54425670	131	*	peak_2684	Promoter (<=1kb)	1	54282042	54425791	143750	2	ENSDARG00000030417	121	NA	NA	NA	NA	NA	NA
1	54621682	54621936	255	*	peak_2689	Promoter (<=1kb)	1	54613757	54622227	8471	2	ENSDARG00000028899	291	NA	NA	NA	NA	NA	NA
1	54629007	54629227	221	*	peak_2690	Promoter (2-3kb)	1	54626491	54637378	10888	1	ENSDARG00000079980	2516	74.2616	-0.967192	0.354226	-2.73043	0.00632509	0.0717243
1	54637400	54637546	147	*	peak_2691	Promoter (<=1kb)	1	54638126	54648766	10641	1	ENSDARG00000078138	-580	NA	NA	NA	NA	NA	NA
1	54683537	54683775	239	*	peak_2695	Promoter (<=1kb)	1	54683655	54694012	10358	1	ENSDARG00000077721	0	163.435	-0.222428	0.261587	-0.850302	0.395157	0.695247
1	54705951	54706170	220	*	peak_2696	Promoter (<=1kb)	1	54700657	54706039	5383	2	ENSDARG00000059841	0	352.469	-0.17707	0.203209	-0.871369	0.383553	0.686773
1	54718630	54718976	347	*	peak_2697	Promoter (<=1kb)	1	54707667	54718863	11197	2	ENSDARG00000014068	0	188.024	-0.0320315	0.258943	-0.123701	0.901552	0.962278
1	54735388	54735507	120	*	peak_2699	Promoter (<=1kb)	1	54721240	54735441	14202	2	ENSDARG00000075599	0	NA	NA	NA	NA	NA	NA
1	54737137	54737460	324	*	peak_2700	Promoter (<=1kb)	1	54737353	54755556	18204	1	ENSDARG00000033666	0	541.597	-0.181908	0.198685	-0.915557	0.3599	0.666992
1	54737710	54737828	119	*	peak_2701	Promoter (<=1kb)	1	54737353	54755556	18204	1	ENSDARG00000033666	357	NA	NA	NA	NA	NA	NA
1	54740152	54740347	196	*	peak_2702	Promoter (2-3kb)	1	54737353	54755556	18204	1	ENSDARG00000033666	2799	85.2162	1.27881	0.413575	3.09208	0.0019876	0.0323544
1	54765210	54765552	343	*	peak_2706	Promoter (<=1kb)	1	54758575	54765262	6688	2	ENSDARG00000096214	0	1149.52	-0.157091	0.202955	-0.774019	0.438919	0.729815
1	54889670	54889864	195	*	peak_2710	Promoter (<=1kb)	1	54889733	54907823	18091	1	ENSDARG00000059835	0	107.126	-0.0785347	0.333688	-0.235353	0.813934	0.929975
1	54911478	54911577	100	*	peak_2713	Promoter (2-3kb)	1	54908895	54931913	23019	1	ENSDARG00000036295	2583	NA	NA	NA	NA	NA	NA
1	54947534	54947771	238	*	peak_2714	Promoter (<=1kb)	1	54934522	54947592	13071	2	ENSDARG00000059826	0	436.816	0.755862	0.252773	2.99028	0.00278721	0.0412682
1	54947982	54948162	181	*	peak_2715	Promoter (<=1kb)	1	54948059	54958463	10405	1	ENSDARG00000089243	0	145.404	0.329405	0.245877	1.33971	0.180339	0.489654
1	54972109	54972546	438	*	peak_2717	Promoter (<=1kb)	1	54960189	54972236	12048	2	ENSDARG00000026489	0	2008.98	-0.110832	0.238803	-0.464115	0.642565	0.850174
1	54996802	54997008	207	*	peak_2720	Promoter (<=1kb)	1	54974191	54997746	23556	2	ENSDARG00000005690	738	121.58	-0.794732	0.298118	-2.66583	0.00767983	0.0802097
1	55008201	55008335	135	*	peak_2722	Promoter (<=1kb)	1	55007272	55008882	1611	2	ENSDARG00000059816	547	NA	NA	NA	NA	NA	NA
1	55008785	55008940	156	*	peak_2723	Promoter (<=1kb)	1	55007272	55008882	1611	2	ENSDARG00000059816	0	NA	NA	NA	NA	NA	NA
1	55044201	55044404	204	*	peak_2726	Promoter (<=1kb)	1	55006945	55044371	37427	2	ENSDARG00000102960	0	174.052	0.185982	0.296214	0.627864	0.530093	0.787823
1	55068907	55069099	193	*	peak_2728	Promoter (<=1kb)	1	55044658	55068941	24284	2	ENSDARG00000091592	0	222.556	-0.236978	0.294926	-0.803517	0.421676	0.715273
1	55079053	55079153	101	*	peak_2730	Promoter (1-2kb)	1	55080797	55089987	9191	1	ENSDARG00000059060	-1644	NA	NA	NA	NA	NA	NA
1	55080669	55080955	287	*	peak_2731	Promoter (<=1kb)	1	55080797	55089987	9191	1	ENSDARG00000059060	0	198.497	0.421444	0.222107	1.89748	0.0577649	0.271365
1	55115869	55115968	100	*	peak_2735	Promoter (2-3kb)	1	55112801	55118745	5945	2	ENSDARG00000093412	2777	NA	NA	NA	NA	NA	NA
1	55116336	55116543	208	*	peak_2736	Promoter (2-3kb)	1	55112801	55118745	5945	2	ENSDARG00000093412	2202	152.827	-0.25766	0.306014	-0.841987	0.399795	0.697777
1	55129916	55130088	173	*	peak_2738	Promoter (1-2kb)	1	55124296	55131439	7144	2	ENSDARG00000052263	1351	62.4078	-1.37035	0.459602	-2.98161	0.00286733	0.0422724
1	55131330	55131502	173	*	peak_2739	Promoter (<=1kb)	1	55124296	55131439	7144	2	ENSDARG00000052263	0	61.4836	-0.103681	0.458169	-0.226294	0.820972	0.932877
1	55133662	55133907	246	*	peak_2740	Promoter (2-3kb)	1	55124296	55131439	7144	2	ENSDARG00000052263	-2223	66.412	0.675824	0.408338	1.65506	0.0979121	0.35934
1	55183033	55183254	222	*	peak_2743	Promoter (<=1kb)	1	55169130	55183088	13959	2	ENSDARG00000019765	0	499.107	0.0824751	0.209564	0.393555	0.69391	0.876569
1	55210589	55210827	239	*	peak_2746	Promoter (<=1kb)	1	55191150	55210619	19470	2	ENSDARG00000075754	0	299.217	0.219903	0.221706	0.991867	0.321262	0.634473
1	55239191	55239404	214	*	peak_2748	Promoter (<=1kb)	1	55239160	55247253	8094	1	ENSDARG00000096514	31	206.913	0.00613111	0.269522	0.0227481	0.981851	0.993845
1	55273830	55273929	100	*	peak_2753	Promoter (2-3kb)	1	55264025	55270966	6942	2	ENSDARG00000096661	-2864	NA	NA	NA	NA	NA	NA
1	55475854	55476083	230	*	peak_2760	Promoter (<=1kb)	1	55476002	55477135	1134	1	ENSDARG00000096579	0	203.135	-0.165386	1.2207	-0.135485	0.892229	0.959622
1	55749174	55749338	165	*	peak_2763	Promoter (<=1kb)	1	55745878	55750208	4331	2	ENSDARG00000041394	870	125.517	-0.397557	0.282866	-1.40546	0.159885	0.459704
1	55749931	55750353	423	*	peak_2764	Promoter (<=1kb)	1	55745878	55750208	4331	2	ENSDARG00000041394	0	418.644	0.264612	0.238434	1.10979	0.267089	0.587808
1	55752393	55752724	332	*	peak_2765	Promoter (<=1kb)	1	55752593	55777154	24562	1	ENSDARG00000025904	0	1085.6	-0.463678	0.238401	-1.94495	0.0517807	0.25501
1	55753435	55753592	158	*	peak_2766	Promoter (<=1kb)	1	55752593	55777154	24562	1	ENSDARG00000025904	842	148.12	-0.0921185	0.247945	-0.371528	0.710244	0.882671
1	55785608	55785795	188	*	peak_2770	Promoter (<=1kb)	1	55780128	55785722	5595	2	ENSDARG00000033789	0	63.3973	0.190995	0.362452	0.526953	0.598226	0.824699
1	55840058	55840313	256	*	peak_2771	Promoter (<=1kb)	1	55817653	55840105	22453	2	ENSDARG00000079062	0	345.803	-0.219965	0.229943	-0.956604	0.338767	0.648826
1	55888007	55888254	248	*	peak_2778	Promoter (<=1kb)	1	55878113	55888970	10858	2	ENSDARG00000043713	716	407.959	0.177596	0.212194	0.836953	0.402619	0.699989
1	55888892	55889060	169	*	peak_2779	Promoter (<=1kb)	1	55878113	55888970	10858	2	ENSDARG00000043713	0	154.473	-0.143559	0.336818	-0.42622	0.669947	0.863848
1	55897364	55897611	248	*	peak_2780	Promoter (1-2kb)	1	55891376	55896332	4957	2	ENSDARG00000077975	-1032	55.5202	-1.00912	0.549058	-1.83792	0.0660743	0.291063
1	55903386	55903557	172	*	peak_2781	Promoter (2-3kb)	1	55903811	55905967	2157	2	ENSDARG00000025547	2410	67.6077	0.150529	0.347875	0.432711	0.665224	0.860791
1	56077047	56077225	179	*	peak_2786	Promoter (2-3kb)	1	56036644	56080165	43522	2	ENSDARG00000043719	2940	NA	NA	NA	NA	NA	NA
1	56080597	56080837	241	*	peak_2788	Promoter (<=1kb)	1	56036644	56080165	43522	2	ENSDARG00000043719	-432	138.015	0.132871	0.268785	0.494339	0.621067	0.837773
1	56178436	56178637	202	*	peak_2798	Promoter (1-2kb)	1	56130222	56176976	46755	2	ENSDARG00000012694	-1460	146.3	0.271678	0.27234	0.997568	0.318489	0.632241
1	56180297	56180493	197	*	peak_2799	Promoter (<=1kb)	1	56180416	56184928	4513	1	ENSDARG00000068182	0	83.9481	1.52696	0.39793	3.83725	0.000124421	0.00439952
1	56214252	56214394	143	*	peak_2804	Promoter (<=1kb)	1	56188094	56213860	25767	2	ENSDARG00000078503	-392	NA	NA	NA	NA	NA	NA
1	56223799	56224006	208	*	peak_2806	Promoter (<=1kb)	1	56217388	56223913	6526	2	ENSDARG00000016301	0	89.1683	0.763127	0.34256	2.22772	0.0258994	0.172865
1	56226645	56226939	295	*	peak_2807	Promoter (2-3kb)	1	56217388	56223913	6526	2	ENSDARG00000016301	-2732	162.485	0.781538	0.345022	2.26518	0.0235017	0.162772
1	56227035	56227223	189	*	peak_2808	Promoter (2-3kb)	1	56229674	56266731	37058	1	ENSDARG00000087359	-2451	69.7793	0.874973	0.376295	2.32523	0.0200595	0.148861
1	56272645	56272922	278	*	peak_2814	Promoter (1-2kb)	1	56274613	56320569	45957	1	ENSDARG00000052207	-1691	247.62	0.365098	0.241744	1.51027	0.130976	0.415757
1	56435173	56435711	539	*	peak_2836	Promoter (<=1kb)	1	56421754	56435182	13429	2	ENSDARG00000025074	0	1279.73	-0.0222761	0.224585	-0.0991879	0.920989	0.968742
1	56518313	56518463	151	*	peak_2840	Promoter (<=1kb)	1	56519163	56519279	117	2	ENSDARG00000112604	816	NA	NA	NA	NA	NA	NA
1	56948592	56948791	200	*	peak_2844	Promoter (<=1kb)	1	56943492	56948694	5203	2	ENSDARG00000013203	0	99.6141	-0.617036	1.05206	-0.586503	0.557537	0.802693
1	56953603	56953724	122	*	peak_2845	Promoter (1-2kb)	1	56955349	56960001	4653	1	ENSDARG00000096619	-1625	NA	NA	NA	NA	NA	NA
1	57174143	57174250	108	*	peak_2847	Promoter (1-2kb)	1	57170145	57172294	2150	2	ENSDARG00000054649	-1849	NA	NA	NA	NA	NA	NA
1	57347715	57347975	261	*	peak_2851	Promoter (<=1kb)	1	57347888	57365052	17165	1	ENSDARG00000043431	0	1145.05	-0.455659	0.263443	-1.72963	0.0836966	0.329846
1	57348061	57348226	166	*	peak_2852	Promoter (<=1kb)	1	57347888	57365052	17165	1	ENSDARG00000043431	173	95.3869	-0.508471	0.357774	-1.42121	0.155256	0.452988
1	58036275	58036594	320	*	peak_2889	Promoter (<=1kb)	1	58013076	58036509	23434	2	ENSDARG00000058270	0	157.264	0.411659	0.238103	1.72892	0.0838241	0.329846
1	58077906	58078058	153	*	peak_2892	Promoter (<=1kb)	1	58079053	58088949	9897	1	ENSDARG00000094346	-995	NA	NA	NA	NA	NA	NA
1	58091596	58091738	143	*	peak_2893	Promoter (<=1kb)	1	58091659	58102982	11324	1	ENSDARG00000093323	0	NA	NA	NA	NA	NA	NA
1	58228377	58228516	140	*	peak_2897	Promoter (<=1kb)	1	58228542	58238120	9579	1	ENSDARG00000093975	-26	NA	NA	NA	NA	NA	NA
1	58310678	58310846	169	*	peak_2898	Promoter (1-2kb)	1	58312187	58466934	154748	1	ENSDARG00000094246	-1341	NA	NA	NA	NA	NA	NA
1	58369489	58369588	100	*	peak_2901	Promoter (<=1kb)	1	58370526	58371503	978	1	ENSDARG00000038352	-938	NA	NA	NA	NA	NA	NA
1	58441247	58441442	196	*	peak_2902	Promoter (1-2kb)	1	58442694	58451271	8578	1	ENSDARG00000095773	-1252	74.5226	-0.651849	1.78771	-0.364628	0.715389	0.886211
1	58561894	58562363	470	*	peak_2910	Promoter (<=1kb)	1	58544659	58562129	17471	2	ENSDARG00000104949	0	886.259	0.0564869	0.216765	0.260591	0.794408	0.92165
1	58590371	58590536	166	*	peak_2914	Promoter (2-3kb)	1	58580412	58592866	12455	2	ENSDARG00000104083	2330	NA	NA	NA	NA	NA	NA
1	58601573	58601756	184	*	peak_2915	Promoter (<=1kb)	1	58593247	58601636	8390	2	ENSDARG00000093157	0	131.301	-0.0920715	0.304106	-0.302761	0.762072	0.906852
1	58602028	58602182	155	*	peak_2916	Promoter (<=1kb)	1	58601680	58606490	4811	1	ENSDARG00000104904	348	56.8219	-0.114673	0.448048	-0.25594	0.797997	0.922874
1	58608868	58609098	231	*	peak_2917	Promoter (<=1kb)	1	58608978	58613487	4510	1	ENSDARG00000096528	0	77.7087	0.0181608	0.348129	0.0521669	0.958396	0.983685
1	58613914	58614096	183	*	peak_2918	Promoter (<=1kb)	1	58613972	58618868	4897	1	ENSDARG00000104807	0	68.7834	-0.430584	0.439225	-0.980327	0.326925	0.638615
1	58620841	58621074	234	*	peak_2919	Promoter (<=1kb)	1	58620953	58622498	1546	1	ENSDARG00000105176	0	176.003	0.295101	0.250111	1.17988	0.238048	0.558915
1	58627158	58627357	200	*	peak_2920	Promoter (<=1kb)	1	58628165	58632064	3900	1	ENSDARG00000104783	-808	71.5259	-0.0293863	0.355278	-0.0827133	0.93408	0.972985
1	58665084	58665284	201	*	peak_2923	Promoter (<=1kb)	1	58639497	58664854	25358	2	ENSDARG00000112943	-230	117.034	0.163044	0.27717	0.588247	0.556367	0.801762
1	58676651	58676949	299	*	peak_2927	Promoter (<=1kb)	1	58677434	58681545	4112	1	ENSDARG00000105295	-485	673.289	-0.614374	0.283702	-2.16556	0.0303447	0.191026
1	58840580	58840979	400	*	peak_2944	Promoter (<=1kb)	1	58840889	58850686	9798	1	ENSDARG00000017255	0	345.239	0.264038	0.238501	1.10707	0.268263	0.588991
1	58880297	58880593	297	*	peak_2947	Promoter (<=1kb)	1	58870054	58880613	10560	2	ENSDARG00000113332	20	1204.43	-0.25499	0.316162	-0.806519	0.419944	0.713511
1	58887032	58887136	105	*	peak_2949	Promoter (<=1kb)	1	58885602	58887610	2009	2	ENSDARG00000111491	474	NA	NA	NA	NA	NA	NA
1	58981873	58982097	225	*	peak_2955	Promoter (<=1kb)	1	58981985	58985885	3901	1	ENSDARG00000100264	0	171.53	-0.655757	0.262738	-2.49586	0.0125652	0.110041
1	59067713	59068048	336	*	peak_2968	Promoter (<=1kb)	1	59067978	59072128	4151	1	ENSDARG00000090557	0	147.302	-0.39201	0.9213	-0.425497	0.670475	0.864017
1	59069208	59069393	186	*	peak_2969	Promoter (1-2kb)	1	59067978	59072128	4151	1	ENSDARG00000090557	1230	106.645	0.0693116	0.323205	0.214451	0.830195	0.937471
1	59071692	59071882	191	*	peak_2970	Promoter (1-2kb)	1	59073203	59089598	16396	1	ENSDARG00000088745	-1321	164.361	-0.0242084	0.33557	-0.0721411	0.94249	0.976936
1	59106527	59106666	140	*	peak_2973	Promoter (2-3kb)	1	59101838	59104160	2323	2	ENSDARG00000095746	-2367	NA	NA	NA	NA	NA	NA
1	59142653	59142892	240	*	peak_2974	Promoter (<=1kb)	1	59142783	59151058	8276	1	ENSDARG00000096651	0	496.434	-0.172939	0.259911	-0.665379	0.505808	0.773387
1	59216094	59216300	207	*	peak_2978	Promoter (<=1kb)	1	59192197	59216197	24001	2	ENSDARG00000042561	0	63.9489	0.0404905	0.369663	0.109534	0.912779	0.965939
1	59236293	59236412	120	*	peak_2980	Promoter (<=1kb)	1	59218067	59237167	19101	2	ENSDARG00000099635	755	61.6069	0.316597	0.398475	0.794521	0.426892	0.719685
1	59236533	59236654	122	*	peak_2981	Promoter (<=1kb)	1	59218067	59237167	19101	2	ENSDARG00000099635	513	56.923	0.988571	0.368938	2.67951	0.00737309	0.0782538
1	59243488	59243662	175	*	peak_2984	Promoter (<=1kb)	1	59237328	59243542	6215	2	ENSDARG00000099741	0	55.1993	-0.388756	0.557842	-0.696893	0.48587	0.760625
1	59313376	59313610	235	*	peak_2991	Promoter (<=1kb)	1	59304096	59313486	9391	2	ENSDARG00000101291	0	348.109	-0.306697	0.263239	-1.16509	0.243982	0.565196
1	59313700	59313799	100	*	peak_2992	Promoter (<=1kb)	1	59304096	59313486	9391	2	ENSDARG00000101291	-214	48.3196	0.322183	0.382438	0.842444	0.399539	0.697682
1	59314604	59314793	190	*	peak_2993	Promoter (<=1kb)	1	59314675	59324539	9865	1	ENSDARG00000102634	0	224.06	-0.268945	0.22456	-1.19765	0.231052	0.553337
1	59346635	59346770	136	*	peak_2996	Promoter (1-2kb)	1	59338175	59348118	9944	2	ENSDARG00000103295	1348	102.527	-0.955026	0.39529	-2.41602	0.0156914	0.125049
1	59348071	59348353	283	*	peak_2997	Promoter (<=1kb)	1	59338175	59348118	9944	2	ENSDARG00000103295	0	450.665	-0.460364	0.274676	-1.67603	0.0937329	0.349972
1	59567635	59567765	131	*	peak_3005	Promoter (<=1kb)	1	59555936	59567685	11750	2	ENSDARG00000098899	0	NA	NA	NA	NA	NA	NA
1	59568270	59568396	127	*	peak_3006	Promoter (<=1kb)	1	59555936	59567685	11750	2	ENSDARG00000098899	-585	NA	NA	NA	NA	NA	NA
10	59067	59279	213	*	peak_3020	Promoter (1-2kb)	10	53587	57270	3684	2	ENSDARG00000039934	-1797	246.931	0.0565665	0.217952	0.259536	0.795222	0.921972
10	74383	74725	343	*	peak_3023	Promoter (1-2kb)	10	62369	76367	13999	2	ENSDARG00000063570	1642	840.898	0.260848	0.179326	1.4546	0.145779	0.438868
10	188373	188737	365	*	peak_3036	Promoter (<=1kb)	10	187760	196815	9056	1	ENSDARG00000103980	613	1138.84	-0.038726	0.255128	-0.15179	0.879352	0.955229
10	213663	213979	317	*	peak_3044	Promoter (<=1kb)	10	213878	223885	10008	1	ENSDARG00000059048	0	777.447	-0.100176	0.241646	-0.414556	0.678467	0.867674
10	244698	244859	162	*	peak_3046	Promoter (<=1kb)	10	236457	244745	8289	2	ENSDARG00000063577	0	51.8083	-0.283913	1.58283	-0.179371	0.857647	0.947088
10	247131	247289	159	*	peak_3047	Promoter (2-3kb)	10	236457	244745	8289	2	ENSDARG00000063577	-2386	52.3182	-0.108573	0.417995	-0.259747	0.795059	0.921861
10	302781	303177	397	*	peak_3049	Promoter (<=1kb)	10	284303	302827	18525	2	ENSDARG00000059059	0	180.16	0.182721	0.276381	0.661119	0.508536	0.774682
10	309658	309757	100	*	peak_3050	Promoter (<=1kb)	10	304596	309894	5299	2	ENSDARG00000102127	137	NA	NA	NA	NA	NA	NA
10	309842	310080	239	*	peak_3051	Promoter (<=1kb)	10	304596	309894	5299	2	ENSDARG00000102127	0	145.733	0.272251	0.284982	0.955328	0.339412	0.649258
10	339468	339647	180	*	peak_3054	Promoter (<=1kb)	10	339912	340027	116	2	ENSDARG00000107613	380	NA	NA	NA	NA	NA	NA
10	425736	425965	230	*	peak_3062	Promoter (2-3kb)	10	428269	454622	26354	1	ENSDARG00000042872	-2304	190.48	-0.426109	0.220435	-1.93304	0.0532313	0.259829
10	561348	561504	157	*	peak_3071	Promoter (1-2kb)	10	563252	566607	3356	1	ENSDARG00000109233	-1748	NA	NA	NA	NA	NA	NA
10	573568	573775	208	*	peak_3072	Promoter (<=1kb)	10	573667	590083	16417	1	ENSDARG00000075226	0	173.606	0.350219	0.26802	1.30669	0.191318	0.505199
10	574079	574178	100	*	peak_3073	Promoter (<=1kb)	10	573667	590083	16417	1	ENSDARG00000075226	412	NA	NA	NA	NA	NA	NA
10	641456	641801	346	*	peak_3078	Promoter (<=1kb)	10	600164	641609	41446	2	ENSDARG00000014550	0	721.432	-0.169594	0.230621	-0.735383	0.462107	0.746741
10	1277758	1277937	180	*	peak_3099	Promoter (1-2kb)	10	1187653	1276046	88394	2	ENSDARG00000027600	-1712	132.964	-0.292008	0.275223	-1.06099	0.288696	0.606632
10	1525268	1525452	185	*	peak_3107	Promoter (1-2kb)	10	1434956	1523289	88334	2	ENSDARG00000109022	-1979	69.783	0.302815	0.36864	0.82144	0.411396	0.70699
10	1681452	1681663	212	*	peak_3111	Promoter (<=1kb)	10	1681518	1684882	3365	1	ENSDARG00000014963	0	57.7979	-0.0988085	0.450974	-0.2191	0.826572	0.93553
10	1697810	1697989	180	*	peak_3113	Promoter (<=1kb)	10	1686975	1697074	10100	2	ENSDARG00000008097	-736	70.4603	-0.0612011	0.382936	-0.159821	0.873022	0.952974
10	1716422	1716726	305	*	peak_3114	Promoter (1-2kb)	10	1708117	1718395	10279	2	ENSDARG00000092467	1669	597.047	-0.106963	0.187189	-0.571419	0.567716	0.808293
10	1718241	1718539	299	*	peak_3115	Promoter (<=1kb)	10	1708117	1718395	10279	2	ENSDARG00000092467	0	556.84	-0.221663	0.180065	-1.23102	0.218316	0.537389
10	1829369	1829581	213	*	peak_3124	Promoter (2-3kb)	10	1745475	1827225	81751	2	ENSDARG00000040087	-2144	211.501	-0.499064	0.240552	-2.07466	0.0380181	0.215024
10	1897589	1897763	175	*	peak_3126	Promoter (1-2kb)	10	1899595	1900662	1068	1	ENSDARG00000031749	-1832	NA	NA	NA	NA	NA	NA
10	2525847	2525983	137	*	peak_3138	Promoter (1-2kb)	10	2499383	2527342	27960	2	ENSDARG00000010023	1359	NA	NA	NA	NA	NA	NA
10	2582114	2582360	247	*	peak_3142	Promoter (<=1kb)	10	2582254	2585625	3372	1	ENSDARG00000003934	0	274.333	0.0538143	0.210068	0.256176	0.797815	0.922874
10	2587269	2587448	180	*	peak_3143	Promoter (<=1kb)	10	2587234	2595731	8498	1	ENSDARG00000089361	35	NA	NA	NA	NA	NA	NA
10	2682136	2682502	367	*	peak_3154	Promoter (<=1kb)	10	2680079	2682198	2120	2	ENSDARG00000109823	0	1287.68	0.126803	0.216979	0.584402	0.55895	0.803801
10	2713175	2713445	271	*	peak_3155	Promoter (<=1kb)	10	2695464	2713240	17777	2	ENSDARG00000006253	0	785.963	-0.0294203	0.222118	-0.132453	0.894626	0.959838
10	2788604	2788848	245	*	peak_3157	Promoter (<=1kb)	10	2759226	2788792	29567	2	ENSDARG00000060392	0	364.886	0.0200644	0.19818	0.101244	0.919357	0.968303
10	2841082	2841280	199	*	peak_3158	Promoter (<=1kb)	10	2841205	2850936	9732	1	ENSDARG00000038308	0	72.8157	-0.351278	0.441222	-0.796147	0.425946	0.71902
10	2875664	2875848	185	*	peak_3161	Promoter (<=1kb)	10	2856377	2875735	19359	2	ENSDARG00000020913	0	98.3003	0.302287	0.302498	0.9993	0.317649	0.632118
10	2875934	2876068	135	*	peak_3162	Promoter (<=1kb)	10	2876020	2898402	22383	1	ENSDARG00000038302	0	NA	NA	NA	NA	NA	NA
10	2898725	2898969	245	*	peak_3163	Promoter (<=1kb)	10	2899108	2921297	22190	1	ENSDARG00000013024	-139	157.732	-0.55855	0.249381	-2.23975	0.025107	0.169288
10	2942864	2943097	234	*	peak_3165	Promoter (<=1kb)	10	2924775	2943474	18700	2	ENSDARG00000005108	377	NA	NA	NA	NA	NA	NA
10	2971368	2971512	145	*	peak_3166	Promoter (<=1kb)	10	2943676	2971407	27732	2	ENSDARG00000025076	0	NA	NA	NA	NA	NA	NA
10	3137498	3137646	149	*	peak_3176	Promoter (1-2kb)	10	3133098	3138859	5762	2	ENSDARG00000112087	1213	NA	NA	NA	NA	NA	NA
10	3138300	3138415	116	*	peak_3177	Promoter (<=1kb)	10	3133098	3138859	5762	2	ENSDARG00000112087	444	NA	NA	NA	NA	NA	NA
10	3145523	3145784	262	*	peak_3178	Promoter (<=1kb)	10	3145707	3155957	10251	1	ENSDARG00000100497	0	283.441	0.284156	0.214122	1.32707	0.184484	0.496202
10	3146988	3147118	131	*	peak_3179	Promoter (1-2kb)	10	3145707	3155957	10251	1	ENSDARG00000100497	1281	61.2125	0.121372	0.411313	0.295084	0.76793	0.91007
10	3292283	3292482	200	*	peak_3191	Promoter (2-3kb)	10	3268581	3295197	26617	2	ENSDARG00000076381	2715	67.1219	0.171813	0.392807	0.437398	0.661823	0.859033
10	3294699	3294878	180	*	peak_3192	Promoter (<=1kb)	10	3268581	3295197	26617	2	ENSDARG00000076381	319	89.4049	0.0442868	0.346729	0.127727	0.898365	0.961005
10	3295090	3295303	214	*	peak_3193	Promoter (<=1kb)	10	3268581	3295197	26617	2	ENSDARG00000076381	0	145.136	0.668818	0.251294	2.66149	0.00777949	0.0808703
10	3332299	3332516	218	*	peak_3194	Promoter (<=1kb)	10	3322663	3332362	9700	2	ENSDARG00000010145	0	215.432	0.208562	0.264007	0.789985	0.429536	0.72193
10	3394155	3394394	240	*	peak_3196	Promoter (<=1kb)	10	3364650	3394290	29641	2	ENSDARG00000075446	0	163.367	0.360795	0.282826	1.27568	0.20207	0.518811
10	3416139	3416304	166	*	peak_3198	Promoter (<=1kb)	10	3397871	3416258	18388	2	ENSDARG00000009864	0	53.9759	-0.208207	0.437213	-0.476213	0.633922	0.845086
10	3427509	3427704	196	*	peak_3199	Promoter (<=1kb)	10	3419832	3427630	7799	2	ENSDARG00000026908	0	116.983	-0.590452	0.329536	-1.79177	0.0731705	0.309233
10	3428070	3428248	179	*	peak_3200	Promoter (<=1kb)	10	3428194	3455639	27446	1	ENSDARG00000020334	0	100.023	0.292077	0.341836	0.854436	0.392863	0.694045
10	3518672	3518897	226	*	peak_3202	Promoter (1-2kb)	10	3520256	3532997	12742	1	ENSDARG00000008948	-1359	366.249	-0.0682683	0.195304	-0.349548	0.726678	0.889804
10	3520062	3520295	234	*	peak_3203	Promoter (<=1kb)	10	3520256	3532997	12742	1	ENSDARG00000008948	0	197.075	-0.410136	0.326278	-1.25701	0.208749	0.525823
10	3520621	3520828	208	*	peak_3204	Promoter (<=1kb)	10	3520256	3532997	12742	1	ENSDARG00000008948	365	190.893	-0.138801	0.264832	-0.524108	0.600203	0.825167
10	3771503	3771698	196	*	peak_3214	Promoter (2-3kb)	10	3768651	3768766	116	2	ENSDARG00000107965	-2737	NA	NA	NA	NA	NA	NA
10	4046312	4046793	482	*	peak_3222	Promoter (<=1kb)	10	4046448	4085216	38769	1	ENSDARG00000036005	0	626.937	-0.223482	0.181162	-1.2336	0.217352	0.536909
10	4093831	4093970	140	*	peak_3225	Promoter (1-2kb)	10	4095917	4112836	16920	1	ENSDARG00000076529	-1947	63.8568	-0.0960698	0.429835	-0.223504	0.823143	0.933839
10	4094758	4094970	213	*	peak_3226	Promoter (<=1kb)	10	4095917	4112836	16920	1	ENSDARG00000076529	-947	293.775	0.650355	0.227995	2.8525	0.0043377	0.056662
10	4874838	4875093	256	*	peak_3237	Promoter (<=1kb)	10	4874542	4911001	36460	1	ENSDARG00000069608	296	NA	NA	NA	NA	NA	NA
10	4924685	4924784	100	*	peak_3239	Promoter (<=1kb)	10	4924388	4934610	10223	1	ENSDARG00000075229	297	NA	NA	NA	NA	NA	NA
10	4961626	4962000	375	*	peak_3242	Promoter (<=1kb)	10	4940767	4961929	21163	2	ENSDARG00000069601	0	153.717	0.461735	0.315672	1.46271	0.143548	0.434912
10	4979962	4980159	198	*	peak_3244	Promoter (<=1kb)	10	4969634	4980150	10517	2	ENSDARG00000063665	0	101.379	0.273953	0.305886	0.895604	0.370464	0.677084
10	4981180	4981281	102	*	peak_3246	Promoter (1-2kb)	10	4969634	4980150	10517	2	ENSDARG00000063665	-1030	NA	NA	NA	NA	NA	NA
10	4987585	4987895	311	*	peak_3247	Promoter (<=1kb)	10	4987766	4996049	8284	1	ENSDARG00000086996	0	640.534	0.469003	0.218823	2.1433	0.0320887	0.196781
10	5024223	5024332	110	*	peak_3249	Promoter (<=1kb)	10	5017216	5024520	7305	2	ENSDARG00000003429	188	NA	NA	NA	NA	NA	NA
10	5024445	5024613	169	*	peak_3250	Promoter (<=1kb)	10	5017216	5024520	7305	2	ENSDARG00000003429	0	92.3706	0.155386	0.324981	0.47814	0.632551	0.84424
10	5025659	5025815	157	*	peak_3251	Promoter (<=1kb)	10	5025696	5037449	11754	1	ENSDARG00000026198	0	69.6267	0.463763	0.386588	1.19963	0.230282	0.552731
10	5058769	5058968	200	*	peak_3252	Promoter (<=1kb)	10	5041977	5058823	16847	2	ENSDARG00000069590	0	96.8915	0.0511968	0.38809	0.13192	0.895048	0.959952
10	5135695	5135954	260	*	peak_3255	Promoter (<=1kb)	10	5092511	5135788	43278	2	ENSDARG00000021082	0	514.492	0.083818	0.239436	0.350065	0.72629	0.889785
10	5159284	5159484	201	*	peak_3257	Promoter (<=1kb)	10	5159475	5221537	62063	1	ENSDARG00000094577	0	94.4258	-0.157043	0.298132	-0.526758	0.598362	0.824699
10	5234196	5234436	241	*	peak_3258	Promoter (<=1kb)	10	5234327	5265160	30834	1	ENSDARG00000042995	0	146.114	-0.0423	0.292652	-0.14454	0.885074	0.957026
10	5413305	5413517	213	*	peak_3263	Promoter (<=1kb)	10	5414224	5419256	5033	1	ENSDARG00000042977	-707	171.646	-0.548121	0.227314	-2.41129	0.0158961	0.126241
10	5414031	5414286	256	*	peak_3264	Promoter (<=1kb)	10	5414224	5419256	5033	1	ENSDARG00000042977	0	495.927	0.2495	0.191482	1.30299	0.192577	0.506409
10	5422468	5422667	200	*	peak_3265	Promoter (<=1kb)	10	5422575	5475690	53116	1	ENSDARG00000042975	0	101.565	0.1617	0.297654	0.543248	0.586959	0.818623
10	5581460	5581567	108	*	peak_3278	Promoter (<=1kb)	10	5533843	5581487	47645	2	ENSDARG00000008186	0	NA	NA	NA	NA	NA	NA
10	5688860	5689051	192	*	peak_3285	Promoter (<=1kb)	10	5689510	5787286	97777	1	ENSDARG00000100170	-459	88.4439	-0.338491	0.344987	-0.981169	0.326509	0.638133
10	5821541	5821914	374	*	peak_3300	Promoter (<=1kb)	10	5788620	5821584	32965	2	ENSDARG00000104693	0	1036.96	-0.292201	0.213272	-1.37008	0.170661	0.474999
10	5850017	5850244	228	*	peak_3303	Promoter (2-3kb)	10	5823759	5847904	24146	2	ENSDARG00000099182	-2113	170.395	0.671043	0.262484	2.55651	0.0105728	0.0988643
10	5954253	5954514	262	*	peak_3315	Promoter (<=1kb)	10	5954787	6004863	50077	1	ENSDARG00000098405	-273	60.5015	-1.93143	0.556462	-3.47091	0.000518699	0.0124082
10	6010233	6010665	433	*	peak_3321	Promoter (<=1kb)	10	6010570	6034397	23828	1	ENSDARG00000103025	0	1467.15	-0.085159	0.248916	-0.342119	0.732261	0.892588
10	6012906	6013129	224	*	peak_3322	Promoter (2-3kb)	10	6010570	6034397	23828	1	ENSDARG00000103025	2336	317.61	0.160878	0.691829	0.232541	0.816118	0.930898
10	6121403	6121605	203	*	peak_3327	Promoter (<=1kb)	10	6121558	6313905	192348	1	ENSDARG00000100729	0	111.577	0.487439	0.324103	1.50396	0.13259	0.418107
10	6122128	6122227	100	*	peak_3328	Promoter (<=1kb)	10	6121558	6313905	192348	1	ENSDARG00000100729	570	NA	NA	NA	NA	NA	NA
10	6493977	6494217	241	*	peak_3345	Promoter (<=1kb)	10	6473092	6494070	20979	2	ENSDARG00000104242	0	649.408	0.181152	0.227956	0.79468	0.4268	0.719617
10	6496122	6496284	163	*	peak_3346	Promoter (<=1kb)	10	6496185	6518065	21881	1	ENSDARG00000100742	0	147.118	0.31566	0.256285	1.23168	0.218069	0.537359
10	6587612	6587752	141	*	peak_3348	Promoter (1-2kb)	10	6521376	6588793	67418	2	ENSDARG00000103787	1041	56.9175	-0.164067	0.427199	-0.384052	0.70094	0.879393
10	6587890	6588053	164	*	peak_3349	Promoter (<=1kb)	10	6521376	6588793	67418	2	ENSDARG00000103787	740	84.6911	-0.0319388	0.316094	-0.101042	0.919517	0.968303
10	6588697	6588917	221	*	peak_3350	Promoter (<=1kb)	10	6521376	6588793	67418	2	ENSDARG00000103787	0	185.895	0.433795	0.243766	1.77956	0.0751487	0.313044
10	6775191	6775447	257	*	peak_3352	Promoter (<=1kb)	10	6765109	6775271	10163	2	ENSDARG00000093498	0	275.968	0.243832	0.308237	0.791052	0.428914	0.721576
10	6865208	6865413	206	*	peak_3355	Promoter (1-2kb)	10	6781123	6867282	86160	2	ENSDARG00000078441	1869	79.7855	-0.180935	0.410676	-0.440578	0.659519	0.858818
10	6885988	6886181	194	*	peak_3358	Promoter (1-2kb)	10	6884123	6905574	21452	1	ENSDARG00000014373	1865	109.41	0.0761801	0.334767	0.227561	0.819987	0.932496
10	6907506	6907769	264	*	peak_3360	Promoter (<=1kb)	10	6907715	6944407	36693	1	ENSDARG00000032769	0	710.966	0.0441219	0.236497	0.186564	0.852002	0.945115
10	6978639	6978762	124	*	peak_3365	Promoter (1-2kb)	10	6967293	6976645	9353	2	ENSDARG00000041378	-1994	NA	NA	NA	NA	NA	NA
10	6978882	6978993	112	*	peak_3366	Promoter (2-3kb)	10	6967293	6976645	9353	2	ENSDARG00000041378	-2237	NA	NA	NA	NA	NA	NA
10	6979277	6979427	151	*	peak_3367	Promoter (2-3kb)	10	6967293	6976645	9353	2	ENSDARG00000041378	-2632	NA	NA	NA	NA	NA	NA
10	7007654	7007896	243	*	peak_3370	Promoter (1-2kb)	10	7009374	7009490	117	2	ENSDARG00000110273	1594	115.827	-0.826704	0.337878	-2.44675	0.0144151	0.119452
10	7255485	7255699	215	*	peak_3381	Promoter (<=1kb)	10	7255695	7264766	9072	1	ENSDARG00000100322	0	179.567	0.186197	0.295314	0.630504	0.528365	0.786202
10	7472371	7472470	100	*	peak_3386	Promoter (<=1kb)	10	7284121	7472359	188239	2	ENSDARG00000104314	-12	NA	NA	NA	NA	NA	NA
10	7555597	7555801	205	*	peak_3387	Promoter (<=1kb)	10	7483545	7555660	72116	2	ENSDARG00000098211	0	126.074	0.453061	0.283715	1.59689	0.11029	0.382695
10	7563646	7563888	243	*	peak_3388	Promoter (<=1kb)	10	7563755	7565074	1320	1	ENSDARG00000099187	0	152.605	-0.183104	0.266141	-0.687997	0.491455	0.764442
10	7565079	7565280	202	*	peak_3389	Promoter (1-2kb)	10	7563755	7565074	1320	1	ENSDARG00000099187	1324	111.485	-0.250128	0.330998	-0.755679	0.449842	0.737142
10	7575565	7575776	212	*	peak_3391	Promoter (2-3kb)	10	7573316	7578051	4736	1	ENSDARG00000102985	2249	107.041	-0.393374	0.288017	-1.3658	0.172002	0.476949
10	7594109	7594228	120	*	peak_3393	Promoter (<=1kb)	10	7593185	7617748	24564	1	ENSDARG00000099241	924	NA	NA	NA	NA	NA	NA
10	7636290	7636389	100	*	peak_3398	Promoter (<=1kb)	10	7623698	7636340	12643	2	ENSDARG00000098902	0	NA	NA	NA	NA	NA	NA
10	7636657	7636922	266	*	peak_3399	Promoter (<=1kb)	10	7636811	7640797	3987	1	ENSDARG00000103824	0	384.458	-0.126207	0.22195	-0.568627	0.569609	0.809231
10	7671115	7671322	208	*	peak_3400	Promoter (<=1kb)	10	7653184	7671219	18036	2	ENSDARG00000103052	0	115.554	0.557824	0.294814	1.89212	0.0584752	0.273546
10	7700537	7700653	117	*	peak_3403	Promoter (1-2kb)	10	7673446	7702029	28584	2	ENSDARG00000020948	1376	NA	NA	NA	NA	NA	NA
10	7701990	7702135	146	*	peak_3404	Promoter (<=1kb)	10	7673446	7702029	28584	2	ENSDARG00000020948	0	91.7302	0.237087	0.33321	0.711526	0.476759	0.754668
10	7703058	7703344	287	*	peak_3405	Promoter (<=1kb)	10	7703251	7723457	20207	1	ENSDARG00000067805	0	543.283	0.189605	0.231602	0.818671	0.412974	0.708306
10	7734461	7734674	214	*	peak_3408	Promoter (<=1kb)	10	7727281	7734939	7659	2	ENSDARG00000053527	265	120.733	0.189223	0.332193	0.569617	0.568938	0.808945
10	7770830	7771017	188	*	peak_3410	Promoter (1-2kb)	10	7769814	7772434	2621	2	ENSDARG00000098338	1417	94.6757	0.242416	0.33121	0.73191	0.464223	0.747792
10	7772340	7772520	181	*	peak_3412	Promoter (<=1kb)	10	7769814	7772434	2621	2	ENSDARG00000098338	0	109.226	0.671722	0.281633	2.3851	0.0170747	0.132641
10	7800192	7800349	158	*	peak_3413	Promoter (2-3kb)	10	7798087	7805010	6924	1	ENSDARG00000094708	2105	NA	NA	NA	NA	NA	NA
10	7820431	7820548	118	*	peak_3416	Promoter (1-2kb)	10	7810455	7821686	11232	2	ENSDARG00000040334	1138	66.0191	0.924717	0.455364	2.03072	0.0422833	0.228509
10	7820791	7820916	126	*	peak_3417	Promoter (<=1kb)	10	7810455	7821686	11232	2	ENSDARG00000040334	770	59.2084	0.719778	0.440611	1.63359	0.102345	0.367777
10	7821535	7821705	171	*	peak_3418	Promoter (<=1kb)	10	7810455	7821686	11232	2	ENSDARG00000040334	0	101.942	0.0271706	0.349264	0.0777938	0.937992	0.974846
10	7892360	7892568	209	*	peak_3428	Promoter (<=1kb)	10	7870627	7892684	22058	2	ENSDARG00000092096	116	86.7262	0.169116	0.362601	0.466397	0.640931	0.848746
10	7912821	7912987	167	*	peak_3431	Promoter (<=1kb)	10	7901012	7913591	12580	2	ENSDARG00000009459	604	119.739	0.774291	0.300597	2.57584	0.00999962	0.094793
10	7913186	7913297	112	*	peak_3432	Promoter (<=1kb)	10	7901012	7913591	12580	2	ENSDARG00000009459	294	NA	NA	NA	NA	NA	NA
10	7913550	7913771	222	*	peak_3433	Promoter (<=1kb)	10	7901012	7913591	12580	2	ENSDARG00000009459	0	228.155	0.740969	0.233934	3.16743	0.00153791	0.0270857
10	7974533	7974700	168	*	peak_3435	Promoter (<=1kb)	10	7916720	7974155	57436	2	ENSDARG00000053487	-378	NA	NA	NA	NA	NA	NA
10	7988322	7988496	175	*	peak_3437	Promoter (<=1kb)	10	7975585	7988417	12833	2	ENSDARG00000020258	0	83.4095	0.253721	0.328756	0.771761	0.440256	0.730573
10	8033376	8033543	168	*	peak_3439	Promoter (<=1kb)	10	7988746	8033468	44723	2	ENSDARG00000035538	0	NA	NA	NA	NA	NA	NA
10	8091054	8091292	239	*	peak_3441	Promoter (<=1kb)	10	8091144	8098099	6956	1	ENSDARG00000053446	0	128.305	0.578772	0.30076	1.92436	0.0543092	0.262043
10	8101471	8101752	282	*	peak_3442	Promoter (<=1kb)	10	8101729	8142213	40485	1	ENSDARG00000089569	0	87.323	-1.18736	0.322871	-3.67749	0.000235537	0.00683505
10	8150119	8150281	163	*	peak_3444	Promoter (2-3kb)	10	8146348	8153043	6696	2	ENSDARG00000115315	2762	NA	NA	NA	NA	NA	NA
10	8150587	8150686	100	*	peak_3445	Promoter (2-3kb)	10	8146348	8153043	6696	2	ENSDARG00000115315	2357	NA	NA	NA	NA	NA	NA
10	8152681	8152843	163	*	peak_3446	Promoter (<=1kb)	10	8146348	8153043	6696	2	ENSDARG00000115315	200	NA	NA	NA	NA	NA	NA
10	8197135	8197247	113	*	peak_3450	Promoter (<=1kb)	10	8154874	8197049	42176	2	ENSDARG00000040326	-86	NA	NA	NA	NA	NA	NA
10	8197726	8197951	226	*	peak_3451	Promoter (<=1kb)	10	8197827	8266094	68268	1	ENSDARG00000013457	0	130.406	1.07029	0.272389	3.92926	8.52092e-05	0.00336797
10	8295252	8295484	233	*	peak_3461	Promoter (<=1kb)	10	8265972	8295342	29371	2	ENSDARG00000053381	0	340.722	-0.249543	0.192578	-1.2958	0.195043	0.510236
10	8401860	8402128	269	*	peak_3466	Promoter (<=1kb)	10	8401929	8412964	11036	1	ENSDARG00000040338	0	178.176	0.097168	0.321272	0.302448	0.762311	0.906979
10	8434718	8434862	145	*	peak_3469	Promoter (<=1kb)	10	8416117	8434816	18700	2	ENSDARG00000078447	0	58.2655	0.36608	0.374155	0.978418	0.327868	0.639418
10	8437513	8437734	222	*	peak_3470	Promoter (<=1kb)	10	8437930	8468949	31020	1	ENSDARG00000052658	-196	264.411	0.038404	0.199212	0.19278	0.847132	0.944117
10	8438748	8438877	130	*	peak_3471	Promoter (<=1kb)	10	8437930	8468949	31020	1	ENSDARG00000052658	818	55.3221	0.495948	0.386968	1.28163	0.199974	0.517331
10	8535011	8535117	107	*	peak_3476	Promoter (<=1kb)	10	8534750	8576218	41469	1	ENSDARG00000060096	261	NA	NA	NA	NA	NA	NA
10	8654067	8654340	274	*	peak_3487	Promoter (2-3kb)	10	8656417	8657684	1268	1	ENSDARG00000089307	-2077	73.9568	-1.77564	0.460544	-3.85552	0.000115484	0.00415834
10	8656262	8656483	222	*	peak_3488	Promoter (<=1kb)	10	8656417	8657684	1268	1	ENSDARG00000089307	0	122.022	-0.708738	0.29467	-2.40519	0.0161639	0.127778
10	8656580	8656681	102	*	peak_3489	Promoter (<=1kb)	10	8656417	8657684	1268	1	ENSDARG00000089307	163	NA	NA	NA	NA	NA	NA
10	8670069	8670281	213	*	peak_3490	Promoter (2-3kb)	10	8660654	8672820	12167	2	ENSDARG00000044225	2539	NA	NA	NA	NA	NA	NA
10	8672696	8672904	209	*	peak_3492	Promoter (<=1kb)	10	8660654	8672820	12167	2	ENSDARG00000044225	0	147.161	0.0119913	0.25355	0.0472936	0.962279	0.985566
10	8689074	8689185	112	*	peak_3496	Promoter (<=1kb)	10	8688678	8697787	9110	1	ENSDARG00000093621	396	NA	NA	NA	NA	NA	NA
10	8956948	8957140	193	*	peak_3502	Promoter (<=1kb)	10	8947228	8957480	10253	2	ENSDARG00000077202	340	194.112	-0.0566574	0.267775	-0.211586	0.83243	0.938548
10	8957234	8957362	129	*	peak_3503	Promoter (<=1kb)	10	8947228	8957480	10253	2	ENSDARG00000077202	118	NA	NA	NA	NA	NA	NA
10	8957488	8957753	266	*	peak_3504	Promoter (<=1kb)	10	8947228	8957480	10253	2	ENSDARG00000077202	-8	141.128	-0.169209	0.299111	-0.565707	0.571593	0.810123
10	8966039	8966191	153	*	peak_3505	Promoter (2-3kb)	10	8968203	8976823	8621	1	ENSDARG00000057992	-2012	NA	NA	NA	NA	NA	NA
10	9089562	9089765	204	*	peak_3511	Promoter (<=1kb)	10	9006574	9089636	83063	2	ENSDARG00000057995	0	370.068	0.149895	0.227193	0.659769	0.509402	0.775348
10	9089861	9090099	239	*	peak_3512	Promoter (<=1kb)	10	9006574	9089636	83063	2	ENSDARG00000057995	-225	347.777	-0.339239	0.225768	-1.5026	0.132942	0.418128
10	9159097	9159374	278	*	peak_3513	Promoter (<=1kb)	10	9159279	9184667	25389	1	ENSDARG00000044251	0	733.84	-0.284285	0.274409	-1.03599	0.300207	0.616688
10	9222390	9222571	182	*	peak_3517	Promoter (<=1kb)	10	9222476	9235446	12971	1	ENSDARG00000044253	0	56.6005	0.016549	0.467106	0.0354287	0.971738	0.989354
10	9346236	9346473	238	*	peak_3525	Promoter (<=1kb)	10	9305050	9346360	41311	2	ENSDARG00000034174	0	390.718	-0.535844	0.244955	-2.18752	0.0287049	0.183361
10	9374325	9374454	130	*	peak_3526	Promoter (1-2kb)	10	9372702	9395220	22519	1	ENSDARG00000006896	1623	NA	NA	NA	NA	NA	NA
10	9375150	9375366	217	*	peak_3527	Promoter (2-3kb)	10	9372702	9395220	22519	1	ENSDARG00000006896	2448	55.4995	-2.0074	0.462881	-4.33674	1.44609e-05	0.000842836
10	9409974	9410112	139	*	peak_3529	Promoter (<=1kb)	10	9397305	9410068	12764	2	ENSDARG00000033610	0	64.4958	-0.175216	0.449343	-0.389938	0.696582	0.877331
10	9410208	9410417	210	*	peak_3530	Promoter (<=1kb)	10	9410304	9419994	9691	1	ENSDARG00000058041	0	169.503	-0.489679	0.267677	-1.82936	0.067345	0.294167
10	9592662	9592839	178	*	peak_3534	Promoter (2-3kb)	10	9595575	9655820	60246	1	ENSDARG00000063050	-2736	53.1775	0.107004	0.422285	0.253392	0.799965	0.923579
10	9595438	9595656	219	*	peak_3535	Promoter (<=1kb)	10	9595575	9655820	60246	1	ENSDARG00000063050	0	76.0184	0.0465423	0.342607	0.135847	0.891942	0.959542
10	9597786	9597885	100	*	peak_3536	Promoter (2-3kb)	10	9595575	9655820	60246	1	ENSDARG00000063050	2211	NA	NA	NA	NA	NA	NA
10	10016318	10016480	163	*	peak_3546	Promoter (2-3kb)	10	9834896	10018794	183899	2	ENSDARG00000021455	2314	64.1114	-1.09074	0.383882	-2.84134	0.00449238	0.0578042
10	10312906	10313128	223	*	peak_3563	Promoter (<=1kb)	10	10313024	10326025	13002	1	ENSDARG00000091198	0	309.609	-0.160533	0.242189	-0.66284	0.507433	0.7742
10	10332215	10332468	254	*	peak_3564	Promoter (<=1kb)	10	10319308	10332427	13120	2	ENSDARG00000095365	0	239.659	-0.248261	0.225002	-1.10337	0.269865	0.59091
10	10333404	10333637	234	*	peak_3565	Promoter (<=1kb)	10	10319308	10332427	13120	2	ENSDARG00000095365	-977	166.566	-0.101146	0.362849	-0.278755	0.780433	0.916569
10	10383970	10384321	352	*	peak_3568	Promoter (2-3kb)	10	10386435	10564968	178534	1	ENSDARG00000058102	-2114	807.714	-0.217749	0.198663	-1.09607	0.273047	0.593139
10	10387225	10387418	194	*	peak_3569	Promoter (<=1kb)	10	10386435	10564968	178534	1	ENSDARG00000058102	790	174.41	0.0759057	0.236832	0.320505	0.748586	0.900779
10	10389151	10389272	122	*	peak_3570	Promoter (2-3kb)	10	10386435	10564968	178534	1	ENSDARG00000058102	2716	NA	NA	NA	NA	NA	NA
10	10637137	10637299	163	*	peak_3579	Promoter (<=1kb)	10	10636237	10700769	64533	1	ENSDARG00000073914	900	NA	NA	NA	NA	NA	NA
10	10738624	10738969	346	*	peak_3581	Promoter (<=1kb)	10	10738880	10782810	43931	1	ENSDARG00000017047	0	907.088	-0.261714	0.223155	-1.17279	0.24088	0.562245
10	10741192	10741365	174	*	peak_3582	Promoter (2-3kb)	10	10738880	10782810	43931	1	ENSDARG00000017047	2312	106.184	-0.764094	0.347525	-2.19868	0.027901	0.180772
10	10788661	10788896	236	*	peak_3586	Promoter (<=1kb)	10	10788811	10796936	8126	1	ENSDARG00000069439	0	426.358	0.320839	0.208577	1.53822	0.123994	0.404577
10	10789773	10789942	170	*	peak_3587	Promoter (<=1kb)	10	10788811	10796936	8126	1	ENSDARG00000069439	962	143.007	0.0400875	0.293757	0.136465	0.891454	0.959542
10	10801519	10801762	244	*	peak_3589	Promoter (<=1kb)	10	10801564	10824286	22723	1	ENSDARG00000004296	0	287.701	0.330935	0.225926	1.46479	0.142978	0.434237
10	10803084	10803298	215	*	peak_3590	Promoter (1-2kb)	10	10801564	10824286	22723	1	ENSDARG00000004296	1520	126.938	0.927236	0.350447	2.64586	0.00814829	0.0831852
10	10861864	10862031	168	*	peak_3594	Promoter (2-3kb)	10	10860759	10864331	3573	2	ENSDARG00000091419	2300	88.8171	0.18347	0.378782	0.484368	0.628125	0.842037
10	10864330	10864550	221	*	peak_3595	Promoter (<=1kb)	10	10860759	10864331	3573	2	ENSDARG00000091419	0	247.038	0.402747	0.236516	1.70283	0.0885996	0.338619
10	10865499	10865808	310	*	peak_3596	Promoter (1-2kb)	10	10860759	10864331	3573	2	ENSDARG00000091419	-1168	435.904	0.10189	0.208245	0.489277	0.624646	0.840318
10	10969573	10969715	143	*	peak_3601	Promoter (<=1kb)	10	10879537	10969596	90060	2	ENSDARG00000063140	0	NA	NA	NA	NA	NA	NA
10	10972611	10973127	517	*	peak_3602	Promoter (<=1kb)	10	10972795	10998499	25705	1	ENSDARG00000044265	0	314.978	0.342179	0.219363	1.55987	0.11879	0.396188
10	11011912	11012099	188	*	peak_3607	Promoter (<=1kb)	10	11000894	11012000	11107	2	ENSDARG00000058226	0	52.5845	-1.50835	0.405863	-3.71641	0.000202072	0.00613235
10	11260369	11260487	119	*	peak_3629	Promoter (<=1kb)	10	11260170	11283239	23070	1	ENSDARG00000002523	199	NA	NA	NA	NA	NA	NA
10	11262087	11262204	118	*	peak_3631	Promoter (<=1kb)	10	11146321	11261565	115245	2	ENSDARG00000043757	-522	NA	NA	NA	NA	NA	NA
10	11323049	11323312	264	*	peak_3635	Promoter (<=1kb)	10	11319971	11323134	3164	2	ENSDARG00000028523	0	326.578	-0.45386	0.211927	-2.14159	0.0322264	0.197449
10	11350930	11351045	116	*	peak_3637	Promoter (2-3kb)	10	11324515	11353469	28955	2	ENSDARG00000063194	2424	50.2103	-0.12797	0.42766	-0.299232	0.764763	0.908538
10	11352823	11353221	399	*	peak_3638	Promoter (<=1kb)	10	11324515	11353469	28955	2	ENSDARG00000063194	248	198.135	0.328154	0.281719	1.16483	0.244089	0.565196
10	11387620	11387769	150	*	peak_3641	Promoter (2-3kb)	10	11382365	11385155	2791	2	ENSDARG00000043729	-2465	NA	NA	NA	NA	NA	NA
10	11397498	11397665	168	*	peak_3642	Promoter (<=1kb)	10	11394528	11397590	3063	2	ENSDARG00000043728	0	73.279	-0.0105508	0.436069	-0.0241953	0.980697	0.993337
10	11397995	11398201	207	*	peak_3643	Promoter (<=1kb)	10	11398111	11501424	103314	1	ENSDARG00000043727	0	196.302	-0.512645	0.241315	-2.12438	0.0336383	0.202138
10	11764593	11764793	201	*	peak_3648	Promoter (<=1kb)	10	11761380	11764439	3060	2	ENSDARG00000093073	-154	107.845	-0.567076	0.329759	-1.71967	0.0854928	0.332943
10	11765235	11765426	192	*	peak_3649	Promoter (<=1kb)	10	11761380	11764439	3060	2	ENSDARG00000093073	-796	150.138	-0.736793	0.341688	-2.15633	0.0310578	0.193999
10	11840237	11840387	151	*	peak_3652	Promoter (<=1kb)	10	11790881	11840353	49473	2	ENSDARG00000069420	0	46.9117	0.39201	0.424197	0.924121	0.355423	0.662805
10	11840467	11840588	122	*	peak_3653	Promoter (<=1kb)	10	11790881	11840353	49473	2	ENSDARG00000069420	-114	NA	NA	NA	NA	NA	NA
10	12517159	12517319	161	*	peak_3661	Promoter (<=1kb)	10	12517059	12730451	213393	1	ENSDARG00000058284	100	NA	NA	NA	NA	NA	NA
10	13209555	13209820	266	*	peak_3677	Promoter (<=1kb)	10	13209580	13236012	26433	1	ENSDARG00000000804	0	108.397	-0.593785	0.339783	-1.74754	0.080543	0.323277
10	13239106	13239393	288	*	peak_3680	Promoter (<=1kb)	10	13236100	13239367	3268	2	ENSDARG00000074425	0	158.32	0.653391	0.366276	1.78388	0.0744437	0.311954
10	13278922	13279188	267	*	peak_3684	Promoter (<=1kb)	10	13279079	13287169	8091	1	ENSDARG00000000142	0	201.158	-0.374056	0.248817	-1.50333	0.132753	0.418128
10	13394156	13394337	182	*	peak_3694	Promoter (2-3kb)	10	13305610	13396720	91111	2	ENSDARG00000026736	2383	90.2766	-0.229377	0.367807	-0.623633	0.532869	0.788894
10	14487792	14487987	196	*	peak_3704	Promoter (<=1kb)	10	14263684	14488518	224835	2	ENSDARG00000069543	531	111.288	-1.0543	0.331159	-3.18366	0.00145427	0.0261724
10	14488459	14488699	241	*	peak_3705	Promoter (<=1kb)	10	14263684	14488518	224835	2	ENSDARG00000069543	0	524.591	-0.421811	0.215791	-1.95472	0.0506159	0.251889
10	14540352	14540517	166	*	peak_3710	Promoter (<=1kb)	10	14525184	14540443	15260	2	ENSDARG00000024728	0	66.2147	-0.0991737	0.365043	-0.271677	0.78587	0.918797
10	15064752	15064930	179	*	peak_3722	Promoter (<=1kb)	10	15064433	15076420	11988	1	ENSDARG00000114063	319	NA	NA	NA	NA	NA	NA
10	15254909	15255095	187	*	peak_3726	Promoter (<=1kb)	10	15255012	15305767	50756	1	ENSDARG00000006257	0	NA	NA	NA	NA	NA	NA
10	15340302	15340485	184	*	peak_3731	Promoter (<=1kb)	10	15321522	15340450	18929	2	ENSDARG00000087779	0	121.574	-0.639936	0.296979	-2.15482	0.0311759	0.194126
10	15340869	15341080	212	*	peak_3732	Promoter (<=1kb)	10	15340768	15382125	41358	1	ENSDARG00000033768	101	199.256	-0.427297	0.236776	-1.80464	0.0711304	0.304607
10	15405443	15405570	128	*	peak_3733	Promoter (<=1kb)	10	15381972	15405564	23593	2	ENSDARG00000016769	0	NA	NA	NA	NA	NA	NA
10	15408460	15408615	156	*	peak_3734	Promoter (<=1kb)	10	15408501	15451217	42717	1	ENSDARG00000019233	0	NA	NA	NA	NA	NA	NA
10	15452239	15452405	167	*	peak_3737	Promoter (2-3kb)	10	15454745	15599149	144405	1	ENSDARG00000044281	-2340	57.7338	-0.191379	0.418869	-0.456893	0.647748	0.852202
10	15454757	15454981	225	*	peak_3739	Promoter (<=1kb)	10	15454745	15599149	144405	1	ENSDARG00000044281	12	198.385	-0.522191	0.220294	-2.37043	0.0177674	0.137085
10	15456040	15456139	100	*	peak_3740	Promoter (1-2kb)	10	15454745	15599149	144405	1	ENSDARG00000044281	1295	NA	NA	NA	NA	NA	NA
10	15602886	15603168	283	*	peak_3751	Promoter (<=1kb)	10	15603082	15613302	10221	1	ENSDARG00000002271	0	608.385	0.0778812	0.235689	0.33044	0.741067	0.897566
10	15604483	15604765	283	*	peak_3752	Promoter (1-2kb)	10	15603082	15613302	10221	1	ENSDARG00000002271	1401	405.729	-0.61571	0.247144	-2.4913	0.0127277	0.1108
10	15777177	15777301	125	*	peak_3758	Promoter (<=1kb)	10	15777064	15813279	36216	1	ENSDARG00000074328	113	NA	NA	NA	NA	NA	NA
10	15879349	15879682	334	*	peak_3765	Promoter (<=1kb)	10	15815865	15879569	63705	2	ENSDARG00000063309	0	79.1846	0.45713	0.375043	1.21887	0.222892	0.543306
10	15919745	15919925	181	*	peak_3767	Promoter (<=1kb)	10	15881309	15919839	38531	2	ENSDARG00000044295	0	64.8301	0.372205	0.407843	0.912618	0.361443	0.668475
10	15963949	15964080	132	*	peak_3769	Promoter (<=1kb)	10	15937277	15963981	26705	2	ENSDARG00000095385	0	50.1976	-0.31425	0.422029	-0.744618	0.456503	0.742397
10	16027921	16028165	245	*	peak_3772	Promoter (<=1kb)	10	16006905	16028082	21178	2	ENSDARG00000018426	0	724.704	-0.356566	0.201367	-1.77073	0.076606	0.315942
10	16029152	16029379	228	*	peak_3773	Promoter (<=1kb)	10	16029260	16035413	6154	1	ENSDARG00000044298	0	482.579	-0.519149	0.192575	-2.69583	0.00702135	0.0762263
10	16036075	16036320	246	*	peak_3774	Promoter (<=1kb)	10	16036246	16056908	20663	1	ENSDARG00000044299	0	492.689	0.131213	0.193843	0.676904	0.498467	0.768976
10	16036590	16036742	153	*	peak_3775	Promoter (<=1kb)	10	16036246	16056908	20663	1	ENSDARG00000044299	344	59.3148	0.139677	0.400765	0.348525	0.727446	0.890057
10	16067668	16067842	175	*	peak_3779	Promoter (<=1kb)	10	16061655	16067194	5540	2	ENSDARG00000095594	-474	79.2551	0.0758763	0.320577	0.236687	0.8129	0.92954
10	16165451	16165610	160	*	peak_3785	Promoter (<=1kb)	10	16165533	16187800	22268	1	ENSDARG00000044304	0	94.7357	0.170606	0.380944	0.44785	0.654261	0.855047
10	16188741	16188938	198	*	peak_3786	Promoter (<=1kb)	10	16188761	16192613	3853	1	ENSDARG00000114472	0	NA	NA	NA	NA	NA	NA
10	16225339	16225572	234	*	peak_3788	Promoter (<=1kb)	10	16225117	16310179	85063	1	ENSDARG00000104573	222	118.787	-1.57595	0.339678	-4.63954	3.49179e-06	0.000266831
10	16495500	16495724	225	*	peak_3794	Promoter (<=1kb)	10	16473923	16495597	21675	2	ENSDARG00000046054	0	49.8938	-1.35174	0.506792	-2.66724	0.00764776	0.0799961
10	16501433	16501737	305	*	peak_3795	Promoter (<=1kb)	10	16501699	16540603	38905	1	ENSDARG00000046053	0	124.278	-0.25559	0.275171	-0.928842	0.352971	0.66164
10	16546757	16546919	163	*	peak_3798	Promoter (<=1kb)	10	16547259	16563953	16695	1	ENSDARG00000060069	-340	67.9381	-0.952025	0.387016	-2.45991	0.0138972	0.116987
10	16547142	16547348	207	*	peak_3799	Promoter (<=1kb)	10	16547259	16563953	16695	1	ENSDARG00000060069	0	117.709	-1.03788	0.261919	-3.9626	7.41392e-05	0.00298183
10	16592264	16592415	152	*	peak_3801	Promoter (<=1kb)	10	16592851	16748593	155743	1	ENSDARG00000069472	-436	52.9502	-0.00200124	0.408073	-0.00490412	0.996087	0.998941
10	16592872	16593206	335	*	peak_3802	Promoter (<=1kb)	10	16592851	16748593	155743	1	ENSDARG00000069472	21	56.7039	0.213903	0.38361	0.557605	0.577114	0.813404
10	16868234	16868423	190	*	peak_3841	Promoter (<=1kb)	10	16857529	16868211	10683	2	ENSDARG00000103135	-23	80.6195	-0.411811	0.358052	-1.15014	0.250085	0.57093
10	17026989	17027397	409	*	peak_3850	Promoter (<=1kb)	10	17026870	17062546	35677	1	ENSDARG00000104450	119	1343.86	0.0174869	0.251613	0.0694993	0.944592	0.977569
10	17027758	17027862	105	*	peak_3851	Promoter (<=1kb)	10	17026870	17062546	35677	1	ENSDARG00000104450	888	91.1568	-0.365456	0.338951	-1.07819	0.280947	0.600498
10	17083389	17083536	148	*	peak_3856	Promoter (<=1kb)	10	17077177	17083377	6201	2	ENSDARG00000100292	-12	NA	NA	NA	NA	NA	NA
10	17116830	17116929	100	*	peak_3857	Promoter (2-3kb)	10	17119917	17120049	133	1	ENSDARG00000115663	-2988	NA	NA	NA	NA	NA	NA
10	17134667	17134816	150	*	peak_3858	Promoter (1-2kb)	10	17104298	17132910	28613	2	ENSDARG00000095421	-1757	101.407	-0.0703548	0.327342	-0.214927	0.829824	0.937157
10	17135423	17135549	127	*	peak_3859	Promoter (2-3kb)	10	17104298	17132910	28613	2	ENSDARG00000095421	-2513	55.0965	-1.04587	0.371299	-2.81679	0.0048507	0.0604813
10	17168925	17169065	141	*	peak_3862	Promoter (1-2kb)	10	17166035	17170086	4052	2	ENSDARG00000005560	1021	90.5957	0.0884588	0.32283	0.27401	0.784077	0.917768
10	17169792	17169929	138	*	peak_3863	Promoter (<=1kb)	10	17166035	17170086	4052	2	ENSDARG00000005560	157	62.415	0.129732	0.488198	0.265736	0.790443	0.920172
10	17170032	17170301	270	*	peak_3864	Promoter (<=1kb)	10	17166035	17170086	4052	2	ENSDARG00000005560	0	223.272	-0.229417	0.241863	-0.948539	0.342855	0.652278
10	17222070	17222262	193	*	peak_3865	Promoter (<=1kb)	10	17171604	17222083	50480	2	ENSDARG00000078105	0	122.355	-0.239457	0.286118	-0.836915	0.40264	0.699989
10	17235254	17235444	191	*	peak_3866	Promoter (<=1kb)	10	17235370	17433878	198509	1	ENSDARG00000025220	0	113.23	-0.521033	0.274036	-1.90133	0.0572586	0.269908
10	17451487	17451779	293	*	peak_3885	Promoter (1-2kb)	10	17453363	17453503	141	1	ENSDARG00000082394	-1584	755.65	0.0400387	0.321751	0.12444	0.900967	0.962099
10	17453342	17453593	252	*	peak_3886	Promoter (<=1kb)	10	17453363	17453503	141	1	ENSDARG00000082394	0	267.445	0.496392	0.806641	0.615381	0.538303	0.793097
10	17550833	17550984	152	*	peak_3892	Promoter (<=1kb)	10	17543276	17550931	7656	2	ENSDARG00000039354	0	NA	NA	NA	NA	NA	NA
10	17587671	17587976	306	*	peak_3893	Promoter (<=1kb)	10	17552733	17587832	35100	2	ENSDARG00000073721	0	100.824	-0.442491	0.353032	-1.2534	0.21006	0.527725
10	17591672	17591925	254	*	peak_3894	Promoter (<=1kb)	10	17592273	17674345	82073	1	ENSDARG00000014939	-348	196.539	-0.602364	0.299278	-2.01272	0.0441438	0.232556
10	17681023	17681220	198	*	peak_3897	Promoter (<=1kb)	10	17681074	17691171	10098	1	ENSDARG00000039345	0	231.368	-0.0620355	0.29694	-0.208915	0.834514	0.939371
10	17711241	17711606	366	*	peak_3898	Promoter (<=1kb)	10	17700016	17710637	10622	2	ENSDARG00000074858	-604	1413.73	-0.182934	0.265164	-0.689891	0.490263	0.763502
10	17712151	17712264	114	*	peak_3899	Promoter (<=1kb)	10	17713022	17728165	15144	1	ENSDARG00000010641	-758	172.214	-0.068701	0.274276	-0.250481	0.802215	0.924736
10	17712984	17713227	244	*	peak_3900	Promoter (<=1kb)	10	17713022	17728165	15144	1	ENSDARG00000010641	0	821.625	-0.171439	0.249752	-0.686436	0.492438	0.764956
10	17714311	17714640	330	*	peak_3901	Promoter (1-2kb)	10	17713022	17728165	15144	1	ENSDARG00000010641	1289	268.517	-0.316166	0.290847	-1.08706	0.277012	0.596834
10	17747718	17748131	414	*	peak_3913	Promoter (<=1kb)	10	17747880	17759878	11999	1	ENSDARG00000011743	0	291.193	-0.208858	0.243425	-0.857996	0.390895	0.69268
10	17936299	17936558	260	*	peak_3916	Promoter (<=1kb)	10	17936441	17946163	9723	1	ENSDARG00000044183	0	446.373	-0.399255	0.302336	-1.32057	0.186645	0.499184
10	17988786	17988885	100	*	peak_3918	Promoter (<=1kb)	10	17987288	17988779	1492	2	ENSDARG00000069377	-7	NA	NA	NA	NA	NA	NA
10	18910901	18911257	357	*	peak_3928	Promoter (<=1kb)	10	18911152	18935945	24794	1	ENSDARG00000028067	0	1639.98	-0.39473	0.253946	-1.55438	0.120093	0.398197
10	18911393	18911612	220	*	peak_3929	Promoter (<=1kb)	10	18911152	18935945	24794	1	ENSDARG00000028067	241	878.948	-0.53084	0.248519	-2.13601	0.0326783	0.198977
10	18912274	18912530	257	*	peak_3930	Promoter (1-2kb)	10	18911152	18935945	24794	1	ENSDARG00000028067	1122	641.047	-0.445054	0.294016	-1.51371	0.130101	0.414628
10	18952087	18952191	105	*	peak_3935	Promoter (<=1kb)	10	18952271	18992471	40201	1	ENSDARG00000032083	-80	NA	NA	NA	NA	NA	NA
10	19523606	19523996	391	*	peak_3951	Promoter (<=1kb)	10	19427474	19523752	96279	2	ENSDARG00000092976	0	103.693	0.0441413	0.408295	0.108111	0.913907	0.96639
10	19554554	19554899	346	*	peak_3954	Promoter (<=1kb)	10	19554604	19566474	11871	1	ENSDARG00000043465	0	98.3776	-0.118166	0.313017	-0.377506	0.705798	0.881171
10	20065054	20065216	163	*	peak_3960	Promoter (<=1kb)	10	20033900	20065149	31250	2	ENSDARG00000116593	0	57.5769	-0.313311	0.395262	-0.792668	0.427972	0.720887
10	20069962	20070232	271	*	peak_3961	Promoter (<=1kb)	10	20070178	20128254	58077	1	ENSDARG00000005540	0	519.745	-0.56053	0.190437	-2.94339	0.00324641	0.0463566
10	20070721	20070863	143	*	peak_3962	Promoter (<=1kb)	10	20070178	20128254	58077	1	ENSDARG00000005540	543	74.5677	0.19124	0.369142	0.518066	0.604412	0.827131
10	20105449	20105616	168	*	peak_3963	Promoter (<=1kb)	10	20103067	20106012	2946	2	ENSDARG00000057299	396	81.2726	-0.512869	0.32116	-1.59693	0.110282	0.382695
10	20105924	20106070	147	*	peak_3964	Promoter (<=1kb)	10	20103067	20106012	2946	2	ENSDARG00000057299	0	85.0016	-0.0242582	0.308523	-0.078627	0.937329	0.974599
10	20106185	20106295	111	*	peak_3965	Promoter (<=1kb)	10	20103067	20106012	2946	2	ENSDARG00000057299	-173	NA	NA	NA	NA	NA	NA
10	20108396	20108550	155	*	peak_3967	Promoter (<=1kb)	10	20108557	20146544	37988	1	ENSDARG00000013110	-7	58.4935	0.366052	0.404691	0.904521	0.365719	0.671975
10	20149654	20149768	115	*	peak_3972	Promoter (1-2kb)	10	20143797	20151328	7532	2	ENSDARG00000095167	1560	NA	NA	NA	NA	NA	NA
10	20176450	20176618	169	*	peak_3974	Promoter (1-2kb)	10	20158838	20175118	16281	2	ENSDARG00000027587	-1332	125.221	-0.80917	0.292213	-2.76911	0.00562099	0.0663663
10	20178476	20178652	177	*	peak_3975	Promoter (1-2kb)	10	20180163	20234383	54221	1	ENSDARG00000057456	-1511	168.562	0.420294	0.246553	1.70468	0.0882538	0.338094
10	20178759	20178923	165	*	peak_3976	Promoter (1-2kb)	10	20180163	20234383	54221	1	ENSDARG00000057456	-1240	142.652	-0.474936	0.336347	-1.41204	0.157937	0.457157
10	20256217	20256487	271	*	peak_3984	Promoter (<=1kb)	10	20256454	20257175	722	1	ENSDARG00000076858	0	152.627	-0.788175	0.282347	-2.79151	0.00524628	0.0634675
10	20364269	20364481	213	*	peak_3989	Promoter (<=1kb)	10	20364009	20372269	8261	1	ENSDARG00000057676	260	149.55	-0.694355	0.258847	-2.68249	0.00730769	0.0780413
10	20447333	20447532	200	*	peak_3997	Promoter (1-2kb)	10	20407888	20445549	37662	2	ENSDARG00000044010	-1784	61.3789	0.346839	0.380474	0.911599	0.36198	0.668751
10	20479978	20480124	147	*	peak_4001	Promoter (1-2kb)	10	20460551	20481763	21213	2	ENSDARG00000073753	1639	NA	NA	NA	NA	NA	NA
10	20480317	20480493	177	*	peak_4002	Promoter (1-2kb)	10	20460551	20481763	21213	2	ENSDARG00000073753	1270	62.5319	0.490717	1.09326	0.448855	0.653536	0.854757
10	20481846	20482314	469	*	peak_4003	Promoter (<=1kb)	10	20460551	20481763	21213	2	ENSDARG00000073753	-83	314.447	-2.41773	0.557159	-4.33939	1.4288e-05	0.000836304
10	20523746	20523935	190	*	peak_4012	Promoter (<=1kb)	10	20503886	20524592	20707	2	ENSDARG00000076765	657	101.079	-0.349983	0.324381	-1.07893	0.28062	0.600487
10	20524312	20524482	171	*	peak_4013	Promoter (<=1kb)	10	20503886	20524592	20707	2	ENSDARG00000076765	110	103.873	-0.343149	0.328131	-1.04577	0.295669	0.613043
10	20527305	20527520	216	*	peak_4014	Promoter (2-3kb)	10	20503886	20524592	20707	2	ENSDARG00000076765	-2713	NA	NA	NA	NA	NA	NA
10	20536713	20537149	437	*	peak_4015	Promoter (<=1kb)	10	20527427	20537062	9636	2	ENSDARG00000057672	0	276.643	-0.447763	0.268936	-1.66494	0.0959241	0.354687
10	20589953	20590333	381	*	peak_4018	Promoter (<=1kb)	10	20589969	20609075	19107	1	ENSDARG00000077515	0	2169.32	-0.145906	0.293333	-0.497408	0.618901	0.836971
10	20591177	20591364	188	*	peak_4019	Promoter (1-2kb)	10	20589969	20609075	19107	1	ENSDARG00000077515	1208	389.831	-0.459084	0.233301	-1.96778	0.0490938	0.246815
10	20608158	20608312	155	*	peak_4022	Promoter (<=1kb)	10	20608676	20626795	18120	1	ENSDARG00000088831	-364	NA	NA	NA	NA	NA	NA
10	21434548	21434888	341	*	peak_4034	Promoter (<=1kb)	10	21434649	21444731	10083	1	ENSDARG00000043976	0	918.738	-0.412281	0.204464	-2.0164	0.0437586	0.231946
10	21437080	21437225	146	*	peak_4035	Promoter (2-3kb)	10	21434649	21444731	10083	1	ENSDARG00000043976	2431	80.4434	-0.394641	0.326279	-1.20952	0.226462	0.548413
10	21444314	21444749	436	*	peak_4036	Promoter (<=1kb)	10	21444654	21470593	25940	1	ENSDARG00000017230	0	1862.92	-0.256275	0.256177	-1.00038	0.317126	0.632
10	21444863	21445049	187	*	peak_4037	Promoter (<=1kb)	10	21444654	21470593	25940	1	ENSDARG00000017230	209	173.669	-0.541218	0.246695	-2.19388	0.0282443	0.182101
10	21484737	21484913	177	*	peak_4044	Promoter (<=1kb)	10	21471316	21484065	12750	2	ENSDARG00000043962	-672	47.646	-0.411273	0.378321	-1.0871	0.276992	0.596834
10	21731403	21731535	133	*	peak_4051	Promoter (<=1kb)	10	21730585	21820133	89549	1	ENSDARG00000103013	818	NA	NA	NA	NA	NA	NA
10	21800748	21800864	117	*	peak_4054	Promoter (<=1kb)	10	21801030	21820133	19104	1	ENSDARG00000101865	-166	NA	NA	NA	NA	NA	NA
10	21867165	21867374	210	*	peak_4060	Promoter (<=1kb)	10	21867307	21870457	3151	1	ENSDARG00000088911	0	124.23	0.259183	0.319723	0.810648	0.417568	0.711685
10	21907084	21907295	212	*	peak_4064	Promoter (<=1kb)	10	21863066	21907163	44098	2	ENSDARG00000105148	0	130.985	-0.225958	0.285356	-0.791845	0.428451	0.721075
10	21940374	21940519	146	*	peak_4067	Promoter (<=1kb)	10	21938762	21941443	2682	2	ENSDARG00000107280	924	NA	NA	NA	NA	NA	NA
10	21941399	21941590	192	*	peak_4068	Promoter (<=1kb)	10	21938762	21941443	2682	2	ENSDARG00000107280	0	71.6063	-0.262465	0.362586	-0.723868	0.469147	0.751148
10	21954541	21954713	173	*	peak_4070	Promoter (<=1kb)	10	21913105	21955231	42127	2	ENSDARG00000112454	518	54.2952	-0.187427	0.441532	-0.424491	0.671208	0.864509
10	22034405	22034669	265	*	peak_4076	Promoter (<=1kb)	10	22034477	22045119	10643	1	ENSDARG00000014329	0	1125.98	-0.19125	0.330447	-0.578761	0.562751	0.805247
10	22035052	22035188	137	*	peak_4077	Promoter (<=1kb)	10	22034477	22045119	10643	1	ENSDARG00000014329	575	84.8366	0.35593	0.308032	1.1555	0.247886	0.568636
10	22056943	22057169	227	*	peak_4079	Promoter (<=1kb)	10	22051054	22057001	5948	2	ENSDARG00000017615	0	143.519	-1.69485	0.331744	-5.10891	3.24015e-07	4.32702e-05
10	22116937	22117043	107	*	peak_4081	Promoter (<=1kb)	10	22110842	22117121	6280	2	ENSDARG00000008182	78	NA	NA	NA	NA	NA	NA
10	22126300	22126487	188	*	peak_4082	Promoter (1-2kb)	10	22123831	22127942	4112	2	ENSDARG00000088539	1455	106.626	-0.0346798	0.312721	-0.110897	0.911698	0.965092
10	22137436	22137627	192	*	peak_4083	Promoter (2-3kb)	10	22134606	22137400	2795	1	ENSDARG00000097477	2830	86.4768	-0.190922	0.479151	-0.398458	0.690292	0.874665
10	22507622	22507860	239	*	peak_4095	Promoter (1-2kb)	10	22501763	22506044	4282	2	ENSDARG00000069190	-1578	550.935	-0.184243	0.252434	-0.729866	0.465472	0.748277
10	22535227	22535326	100	*	peak_4098	Promoter (1-2kb)	10	22536693	22606468	69776	1	ENSDARG00000112993	-1367	NA	NA	NA	NA	NA	NA
10	22535709	22535874	166	*	peak_4099	Promoter (<=1kb)	10	22536693	22606468	69776	1	ENSDARG00000112993	-819	70.697	0.643477	0.392537	1.63928	0.101156	0.365388
10	22537563	22537763	201	*	peak_4100	Promoter (<=1kb)	10	22536693	22606468	69776	1	ENSDARG00000112993	870	78.8731	0.137686	0.374918	0.367243	0.713437	0.884904
10	22755120	22755267	148	*	peak_4117	Promoter (2-3kb)	10	22752232	22752348	117	2	ENSDARG00000106506	-2772	NA	NA	NA	NA	NA	NA
10	22768054	22768193	140	*	peak_4118	Promoter (2-3kb)	10	22771176	22780157	8982	1	ENSDARG00000056920	-2983	NA	NA	NA	NA	NA	NA
10	22803700	22803842	143	*	peak_4121	Promoter (<=1kb)	10	22789319	22803854	14536	2	ENSDARG00000056913	12	NA	NA	NA	NA	NA	NA
10	22831420	22831737	318	*	peak_4123	Promoter (<=1kb)	10	22828366	22831429	3064	2	ENSDARG00000094169	0	860.189	-0.436954	0.197887	-2.2081	0.0272372	0.177932
10	22831874	22832104	231	*	peak_4124	Promoter (<=1kb)	10	22809715	22831611	21897	2	ENSDARG00000056885	-263	562.364	-0.161615	0.195202	-0.827938	0.407706	0.704091
10	22843176	22843275	100	*	peak_4125	Promoter (2-3kb)	10	22838364	22845485	7122	2	ENSDARG00000056877	2210	53.3571	-0.295112	0.37568	-0.78554	0.432137	0.723878
10	22847249	22847426	178	*	peak_4127	Promoter (<=1kb)	10	22847272	22847404	133	1	ENSDARG00000082850	0	119.447	-0.600017	0.367577	-1.63236	0.102604	0.367777
10	22854666	22854889	224	*	peak_4131	Promoter (<=1kb)	10	22848556	22854758	6203	2	ENSDARG00000056873	0	381.596	-0.094225	0.241176	-0.390691	0.696026	0.877287
10	22912107	22912333	227	*	peak_4136	Promoter (<=1kb)	10	22912251	22916096	3846	1	ENSDARG00000086416	0	86.5844	-0.0269908	0.342565	-0.0787901	0.9372	0.974599
10	22918151	22918406	256	*	peak_4137	Promoter (<=1kb)	10	22916113	22918214	2102	2	ENSDARG00000104458	0	713.584	-0.208128	0.183399	-1.13483	0.256446	0.57694
10	22969871	22970055	185	*	peak_4143	Promoter (<=1kb)	10	22960380	22970723	10344	2	ENSDARG00000069333	668	103.894	0.196083	0.368273	0.532438	0.594423	0.822924
10	22970216	22970702	487	*	peak_4144	Promoter (<=1kb)	10	22960380	22970723	10344	2	ENSDARG00000069333	21	120.017	-0.11477	0.266383	-0.430847	0.66658	0.86173
10	23019217	23019529	313	*	peak_4148	Promoter (2-3kb)	10	23022263	23026529	4267	1	ENSDARG00000086665	-2734	72.3301	1.19411	0.413421	2.88837	0.00387241	0.0522719
10	23022071	23022327	257	*	peak_4149	Promoter (<=1kb)	10	23022263	23026529	4267	1	ENSDARG00000086665	0	94.27	0.184785	0.307284	0.601349	0.547608	0.797498
10	23060315	23060499	185	*	peak_4152	Promoter (<=1kb)	10	23060391	23069323	8933	1	ENSDARG00000057110	0	64.2721	2.14115	0.531967	4.02496	5.6985e-05	0.00246326
10	23060863	23061245	383	*	peak_4153	Promoter (<=1kb)	10	23060391	23069323	8933	1	ENSDARG00000057110	472	162.723	1.63886	0.36942	4.4363	9.15177e-06	0.000605205
10	23099768	23099964	197	*	peak_4156	Promoter (<=1kb)	10	23070741	23099869	29129	2	ENSDARG00000057105	0	243.157	-0.018486	0.209625	-0.0881859	0.929729	0.971575
10	23100179	23100325	147	*	peak_4157	Promoter (<=1kb)	10	23070741	23099869	29129	2	ENSDARG00000057105	-310	69.1539	-1.09011	0.43608	-2.49978	0.012427	0.109326
10	23553661	23553824	164	*	peak_4167	Promoter (<=1kb)	10	23553533	23559544	6012	1	ENSDARG00000102680	128	NA	NA	NA	NA	NA	NA
10	24370200	24370383	184	*	peak_4176	Promoter (<=1kb)	10	24323751	24371312	47562	2	ENSDARG00000044091	929	NA	NA	NA	NA	NA	NA
10	24371314	24371460	147	*	peak_4177	Promoter (<=1kb)	10	24323751	24371312	47562	2	ENSDARG00000044091	-2	NA	NA	NA	NA	NA	NA
10	24381851	24382014	164	*	peak_4179	Promoter (1-2kb)	10	24383266	24383381	116	2	ENSDARG00000106135	1367	NA	NA	NA	NA	NA	NA
10	24388878	24389083	206	*	peak_4180	Promoter (2-3kb)	10	24371921	24391716	19796	2	ENSDARG00000061120	2633	56.5161	-2.19569	0.425042	-5.16583	2.39369e-07	3.50269e-05
10	24391644	24391847	204	*	peak_4181	Promoter (<=1kb)	10	24371921	24391716	19796	2	ENSDARG00000061120	0	62.6198	-1.46288	0.453054	-3.22893	0.00124254	0.0233804
10	24393352	24393548	197	*	peak_4182	Promoter (1-2kb)	10	24371921	24391716	19796	2	ENSDARG00000061120	-1636	NA	NA	NA	NA	NA	NA
10	24397272	24397373	102	*	peak_4183	Promoter (<=1kb)	10	24397098	24398671	1574	1	ENSDARG00000092226	174	NA	NA	NA	NA	NA	NA
10	24445519	24446016	498	*	peak_4187	Promoter (<=1kb)	10	24445698	24493323	47626	1	ENSDARG00000016439	0	133.673	0.45133	0.283908	1.58971	0.111901	0.384601
10	24456628	24456801	174	*	peak_4188	Promoter (<=1kb)	10	24455616	24455732	117	2	ENSDARG00000113795	-896	NA	NA	NA	NA	NA	NA
10	24457197	24457296	100	*	peak_4189	Promoter (1-2kb)	10	24455616	24455732	117	2	ENSDARG00000113795	-1465	NA	NA	NA	NA	NA	NA
10	24640764	24640943	180	*	peak_4201	Promoter (2-3kb)	10	24643079	24680425	37347	1	ENSDARG00000057021	-2136	52.3448	-0.426602	0.471798	-0.904204	0.365887	0.672113
10	24643404	24643627	224	*	peak_4202	Promoter (<=1kb)	10	24643079	24680425	37347	1	ENSDARG00000057021	325	47.0571	1.79976	0.52707	3.41465	0.000638641	0.014468
10	24648196	24648319	124	*	peak_4203	Promoter (<=1kb)	10	24641229	24648231	7003	2	ENSDARG00000057035	0	NA	NA	NA	NA	NA	NA
10	24649201	24649399	199	*	peak_4204	Promoter (<=1kb)	10	24641229	24648231	7003	2	ENSDARG00000057035	-970	NA	NA	NA	NA	NA	NA
10	24659542	24659646	105	*	peak_4207	Promoter (<=1kb)	10	24648903	24659840	10938	2	ENSDARG00000086302	194	NA	NA	NA	NA	NA	NA
10	24659736	24659893	158	*	peak_4208	Promoter (<=1kb)	10	24648903	24659840	10938	2	ENSDARG00000086302	0	51.5956	0.266315	0.382388	0.696454	0.486145	0.760828
10	24677939	24678104	166	*	peak_4210	Promoter (<=1kb)	10	24678092	24683770	5679	1	ENSDARG00000075273	0	NA	NA	NA	NA	NA	NA
10	24683340	24683547	208	*	peak_4211	Promoter (1-2kb)	10	24684799	24686503	1705	1	ENSDARG00000112294	-1252	127.547	-0.906053	0.300676	-3.01338	0.00258354	0.0392568
10	24684826	24684996	171	*	peak_4212	Promoter (<=1kb)	10	24684799	24686503	1705	1	ENSDARG00000112294	27	96.3018	-0.149397	0.352955	-0.423274	0.672095	0.864788
10	24724112	24724488	377	*	peak_4215	Promoter (<=1kb)	10	24709967	24724388	14422	2	ENSDARG00000076121	0	233.346	-0.440177	0.211991	-2.07639	0.0378577	0.214708
10	24726858	24727045	188	*	peak_4216	Promoter (2-3kb)	10	24709967	24724388	14422	2	ENSDARG00000076121	-2470	NA	NA	NA	NA	NA	NA
10	24759505	24759763	259	*	peak_4228	Promoter (<=1kb)	10	24722580	24759616	37037	2	ENSDARG00000056964	0	404.768	-0.189834	0.192904	-0.984082	0.325075	0.637334
10	24765866	24766048	183	*	peak_4229	Promoter (<=1kb)	10	24762216	24765988	3773	2	ENSDARG00000043898	0	117.25	-0.241112	0.285257	-0.845244	0.397975	0.696988
10	24784173	24784414	242	*	peak_4231	Promoter (<=1kb)	10	24778289	24784446	6158	2	ENSDARG00000095640	32	268.974	-0.237358	0.19553	-1.21392	0.224777	0.545539
10	24868627	24868839	213	*	peak_4238	Promoter (<=1kb)	10	24865535	24868581	3047	2	ENSDARG00000112826	-46	51.3673	0.665115	0.409831	1.6229	0.104611	0.371766
10	24962061	24962206	146	*	peak_4240	Promoter (<=1kb)	10	24959246	24961310	2065	2	ENSDARG00000102034	-751	NA	NA	NA	NA	NA	NA
10	25204745	25204875	131	*	peak_4252	Promoter (<=1kb)	10	25204626	25213025	8400	1	ENSDARG00000017067	119	62.6027	-1.37755	0.564062	-2.44219	0.0145985	0.120309
10	25205128	25205380	253	*	peak_4253	Promoter (<=1kb)	10	25204626	25213025	8400	1	ENSDARG00000017067	502	712.604	-0.0629379	0.275844	-0.228165	0.819518	0.932348
10	25219217	25219395	179	*	peak_4254	Promoter (<=1kb)	10	25219728	25272236	52509	1	ENSDARG00000004445	-333	53.2541	0.769808	0.387752	1.98531	0.0471099	0.241634
10	25272247	25272346	100	*	peak_4255	Promoter (<=1kb)	10	25272355	25283609	11255	1	ENSDARG00000112889	-9	NA	NA	NA	NA	NA	NA
10	25274055	25274185	131	*	peak_4256	Promoter (1-2kb)	10	25272355	25283609	11255	1	ENSDARG00000112889	1700	NA	NA	NA	NA	NA	NA
10	25325992	25326408	417	*	peak_4260	Promoter (2-3kb)	10	25312337	25328814	16478	2	ENSDARG00000069157	2406	806.612	0.14669	0.276561	0.530407	0.59583	0.823389
10	25327887	25328081	195	*	peak_4261	Promoter (<=1kb)	10	25312337	25328814	16478	2	ENSDARG00000069157	733	259.389	-1.10946	0.27991	-3.96364	7.38146e-05	0.00297748
10	25328739	25328937	199	*	peak_4262	Promoter (<=1kb)	10	25312337	25328814	16478	2	ENSDARG00000069157	0	199.631	-0.522449	0.242705	-2.15261	0.0313493	0.194661
10	25342874	25343091	218	*	peak_4263	Promoter (<=1kb)	10	25325808	25343521	17714	2	ENSDARG00000008243	430	312.041	0.308156	0.197278	1.56204	0.118279	0.395078
10	25354950	25355079	130	*	peak_4264	Promoter (<=1kb)	10	25355308	25369173	13866	1	ENSDARG00000069143	-229	NA	NA	NA	NA	NA	NA
10	25355176	25355308	133	*	peak_4265	Promoter (<=1kb)	10	25355308	25369173	13866	1	ENSDARG00000069143	0	NA	NA	NA	NA	NA	NA
10	25355698	25355808	111	*	peak_4266	Promoter (<=1kb)	10	25355308	25369173	13866	1	ENSDARG00000069143	390	NA	NA	NA	NA	NA	NA
10	25369615	25369888	274	*	peak_4268	Promoter (<=1kb)	10	25369254	25385009	15756	1	ENSDARG00000002196	361	662.176	-0.180145	0.22795	-0.790284	0.429362	0.721901
10	25370388	25370695	308	*	peak_4269	Promoter (1-2kb)	10	25369254	25385009	15756	1	ENSDARG00000002196	1134	487.543	-0.82223	0.194048	-4.23725	2.26278e-05	0.0011701
10	25659329	25659580	252	*	peak_4282	Promoter (1-2kb)	10	25572372	25657506	85135	2	ENSDARG00000078430	-1823	110.799	-0.489207	0.322723	-1.51587	0.129552	0.413771
10	25698654	25699004	351	*	peak_4285	Promoter (<=1kb)	10	25694395	25699454	5060	2	ENSDARG00000043848	450	122.122	0.134265	0.32542	0.412591	0.679906	0.868177
10	25699306	25699573	268	*	peak_4286	Promoter (<=1kb)	10	25694395	25699454	5060	2	ENSDARG00000043848	0	639.851	-0.0310277	0.227193	-0.13657	0.891371	0.959542
10	25716749	25716976	228	*	peak_4287	Promoter (<=1kb)	10	25697636	25716953	19318	2	ENSDARG00000077093	0	249.517	0.178301	0.214089	0.832837	0.404937	0.701941
10	25727323	25727433	111	*	peak_4291	Promoter (<=1kb)	10	25726694	25728744	2051	1	ENSDARG00000002394	629	NA	NA	NA	NA	NA	NA
10	25817857	25817979	123	*	peak_4297	Promoter (<=1kb)	10	25762196	25817854	55659	2	ENSDARG00000043806	-3	NA	NA	NA	NA	NA	NA
10	25820651	25820944	294	*	peak_4298	Promoter (2-3kb)	10	25819996	25823258	3263	2	ENSDARG00000043850	2314	379.249	-0.659201	0.81955	-0.804345	0.421198	0.714815
10	25823237	25823395	159	*	peak_4299	Promoter (<=1kb)	10	25819996	25823258	3263	2	ENSDARG00000043850	0	62.991	0.158476	0.406578	0.389781	0.696698	0.877331
10	25825768	25826024	257	*	peak_4300	Promoter (2-3kb)	10	25819996	25823258	3263	2	ENSDARG00000043850	-2510	83.0426	-0.317995	0.438032	-0.725962	0.467862	0.750024
10	25947907	25948218	312	*	peak_4302	Promoter (<=1kb)	10	25947946	25962058	14113	1	ENSDARG00000043857	0	74.2403	0.189968	0.382014	0.497279	0.618992	0.836971
10	25950914	25951013	100	*	peak_4303	Promoter (2-3kb)	10	25947946	25962058	14113	1	ENSDARG00000043857	2968	NA	NA	NA	NA	NA	NA
10	26117966	26118230	265	*	peak_4310	Promoter (<=1kb)	10	26118122	26128179	10058	1	ENSDARG00000056678	0	948.594	-0.375771	0.257868	-1.45722	0.145055	0.437464
10	26118676	26118896	221	*	peak_4311	Promoter (<=1kb)	10	26118122	26128179	10058	1	ENSDARG00000056678	554	139.706	0.457181	0.255243	1.79116	0.0732668	0.309421
10	26179370	26179515	146	*	peak_4314	Promoter (<=1kb)	10	26129830	26179805	49976	2	ENSDARG00000005397	290	NA	NA	NA	NA	NA	NA
10	26512721	26512946	226	*	peak_4329	Promoter (<=1kb)	10	26502334	26512993	10660	2	ENSDARG00000079933	47	247.268	0.32644	0.20968	1.55685	0.119507	0.397152
10	26516171	26516286	116	*	peak_4332	Promoter (<=1kb)	10	26515946	26569350	53405	1	ENSDARG00000025011	225	NA	NA	NA	NA	NA	NA
10	26570974	26571403	430	*	peak_4335	Promoter (<=1kb)	10	26571174	26597800	26627	1	ENSDARG00000075382	0	148.469	0.855735	0.274348	3.11915	0.00181371	0.0304983
10	26597847	26598124	278	*	peak_4338	Promoter (<=1kb)	10	26597990	26621189	23200	1	ENSDARG00000056653	0	167.257	-0.588527	0.232796	-2.52808	0.0114688	0.104472
10	26652785	26652963	179	*	peak_4343	Promoter (<=1kb)	10	26652859	26667243	14385	1	ENSDARG00000056649	0	85.537	-0.650752	0.303289	-2.14565	0.0319008	0.196153
10	26669242	26669363	122	*	peak_4344	Promoter (1-2kb)	10	26667475	26677986	10512	1	ENSDARG00000095400	1767	NA	NA	NA	NA	NA	NA
10	26744038	26744312	275	*	peak_4348	Promoter (<=1kb)	10	26716362	26744166	27805	2	ENSDARG00000056633	0	292.838	0.736605	0.542754	1.35716	0.17473	0.481068
10	26747282	26747513	232	*	peak_4349	Promoter (<=1kb)	10	26747755	26757486	9732	1	ENSDARG00000029493	-242	147.332	0.591849	0.248073	2.38578	0.0170428	0.132533
10	26747636	26747846	211	*	peak_4350	Promoter (<=1kb)	10	26747755	26757486	9732	1	ENSDARG00000029493	0	175.767	0.632875	0.254722	2.48458	0.0129705	0.111926
10	26766148	26766379	232	*	peak_4351	Promoter (<=1kb)	10	26766385	26771677	5293	1	ENSDARG00000094211	-6	112.925	0.281162	0.321293	0.875094	0.381523	0.685097
10	26790582	26790786	205	*	peak_4352	Promoter (2-3kb)	10	26771047	26793448	22402	2	ENSDARG00000056603	2662	73.9441	0.0684409	0.351909	0.194485	0.845796	0.943739
10	26793498	26793631	134	*	peak_4353	Promoter (<=1kb)	10	26771047	26793448	22402	2	ENSDARG00000056603	-50	NA	NA	NA	NA	NA	NA
10	26834758	26834946	189	*	peak_4355	Promoter (<=1kb)	10	26834985	26837173	2189	1	ENSDARG00000069106	-39	141.001	0.149095	0.284232	0.524554	0.599893	0.825036
10	26871834	26871996	163	*	peak_4359	Promoter (<=1kb)	10	26871486	26925511	54026	1	ENSDARG00000079895	348	NA	NA	NA	NA	NA	NA
10	26892887	26893072	186	*	peak_4360	Promoter (2-3kb)	10	26892567	26895076	2510	2	ENSDARG00000097136	2004	NA	NA	NA	NA	NA	NA
10	26895059	26895195	137	*	peak_4361	Promoter (<=1kb)	10	26892567	26895076	2510	2	ENSDARG00000097136	0	NA	NA	NA	NA	NA	NA
10	26926533	26927049	517	*	peak_4365	Promoter (<=1kb)	10	26926654	26933708	7055	1	ENSDARG00000056479	0	520.865	1.03301	0.239496	4.31326	1.60861e-05	0.000906822
10	26944285	26944503	219	*	peak_4367	Promoter (<=1kb)	10	26944418	26961209	16792	1	ENSDARG00000073696	0	182.367	-0.120912	0.235917	-0.51252	0.608287	0.829811
10	26972584	26972889	306	*	peak_4371	Promoter (<=1kb)	10	26972755	26978376	5622	1	ENSDARG00000032816	0	1073.41	0.145282	0.238324	0.609602	0.542126	0.794764
10	26973785	26973904	120	*	peak_4372	Promoter (1-2kb)	10	26972755	26978376	5622	1	ENSDARG00000032816	1030	88.9952	0.464704	0.359596	1.2923	0.196254	0.512035
10	26989810	26989942	133	*	peak_4374	Promoter (<=1kb)	10	26987108	26989875	2768	2	ENSDARG00000075422	0	NA	NA	NA	NA	NA	NA
10	26990280	26990379	100	*	peak_4375	Promoter (<=1kb)	10	26990095	26992003	1909	1	ENSDARG00000043663	185	NA	NA	NA	NA	NA	NA
10	26999376	26999570	195	*	peak_4377	Promoter (<=1kb)	10	26998414	26999482	1069	2	ENSDARG00000092787	0	140.585	0.567061	0.275702	2.05679	0.0397063	0.220581
10	27009338	27009569	232	*	peak_4379	Promoter (<=1kb)	10	27006266	27009584	3319	2	ENSDARG00000093382	15	106.504	0.377001	0.300781	1.25341	0.210058	0.527725
10	27051303	27051443	141	*	peak_4382	Promoter (1-2kb)	10	27052642	27058986	6345	1	ENSDARG00000061993	-1199	NA	NA	NA	NA	NA	NA
10	27054522	27054717	196	*	peak_4383	Promoter (1-2kb)	10	27052642	27058986	6345	1	ENSDARG00000061993	1880	48.6021	0.738127	0.413082	1.78688	0.0739573	0.311255
10	27061552	27061826	275	*	peak_4384	Promoter (1-2kb)	10	27063174	27063257	84	1	ENSDARG00000080851	-1348	430.787	0.62846	0.225928	2.78168	0.00540791	0.0646271
10	27062827	27063016	190	*	peak_4385	Promoter (<=1kb)	10	27063174	27063257	84	1	ENSDARG00000080851	-158	190.416	0.427371	0.287531	1.48634	0.137188	0.424351
10	27063310	27063512	203	*	peak_4386	Promoter (<=1kb)	10	27063354	27063438	85	1	ENSDARG00000080041	0	224.493	0.363699	0.29703	1.22445	0.220781	0.541037
10	27068131	27068343	213	*	peak_4387	Promoter (<=1kb)	10	27068251	27093034	24784	1	ENSDARG00000014793	0	125.333	0.106147	0.287489	0.36922	0.711964	0.88409
10	27096999	27097186	188	*	peak_4391	Promoter (<=1kb)	10	27096043	27158240	62198	1	ENSDARG00000043658	956	71.4812	0.147147	0.369049	0.398719	0.6901	0.874665
10	27167964	27168171	208	*	peak_4403	Promoter (1-2kb)	10	27169956	27170072	117	2	ENSDARG00000106411	1901	77.0996	0.769694	0.4877	1.57821	0.114517	0.388176
10	27415763	27416037	275	*	peak_4414	Promoter (1-2kb)	10	27414246	27414362	117	2	ENSDARG00000113489	-1401	152.834	-0.0486276	0.274645	-0.177057	0.859464	0.947471
10	27416947	27417083	137	*	peak_4415	Promoter (2-3kb)	10	27414246	27414362	117	2	ENSDARG00000113489	-2585	NA	NA	NA	NA	NA	NA
10	27741730	27741900	171	*	peak_4431	Promoter (<=1kb)	10	27182704	27741793	559090	2	ENSDARG00000056427	0	59.5297	-0.66429	0.351398	-1.89042	0.0587022	0.274362
10	28028669	28028825	157	*	peak_4438	Promoter (<=1kb)	10	27977373	28028999	51627	2	ENSDARG00000069085	174	NA	NA	NA	NA	NA	NA
10	28028922	28029087	166	*	peak_4439	Promoter (<=1kb)	10	27977373	28028999	51627	2	ENSDARG00000069085	0	68.6442	0.455104	0.327396	1.39007	0.164507	0.466655
10	28116973	28117122	150	*	peak_4452	Promoter (<=1kb)	10	28029578	28118035	88458	2	ENSDARG00000053884	913	74.8153	0.520311	0.331687	1.56868	0.116723	0.39207
10	28117667	28117958	292	*	peak_4453	Promoter (<=1kb)	10	28029578	28118035	88458	2	ENSDARG00000053884	77	625.422	0.0809952	0.244202	0.331673	0.740137	0.897283
10	28160152	28160343	192	*	peak_4457	Promoter (<=1kb)	10	28160265	28169169	8905	1	ENSDARG00000015917	0	108.051	0.199361	0.335532	0.594166	0.552401	0.799903
10	28161736	28161872	137	*	peak_4458	Promoter (1-2kb)	10	28160265	28169169	8905	1	ENSDARG00000015917	1471	NA	NA	NA	NA	NA	NA
10	28191216	28191371	156	*	peak_4461	Promoter (2-3kb)	10	28172344	28193642	21299	2	ENSDARG00000018399	2271	52.7525	0.235988	0.383469	0.615402	0.538289	0.793097
10	28193297	28193516	220	*	peak_4462	Promoter (<=1kb)	10	28172344	28193642	21299	2	ENSDARG00000018399	126	52.6798	0.853055	0.466591	1.82827	0.0675089	0.2944
10	28193662	28193883	222	*	peak_4463	Promoter (<=1kb)	10	28172344	28193642	21299	2	ENSDARG00000018399	-20	112.338	0.15033	0.353316	0.425483	0.670484	0.864017
10	28194990	28195154	165	*	peak_4464	Promoter (1-2kb)	10	28172344	28193642	21299	2	ENSDARG00000018399	-1348	NA	NA	NA	NA	NA	NA
10	28196803	28197109	307	*	peak_4465	Promoter (1-2kb)	10	28198894	28199041	148	2	ENSDARG00000082187	1932	142.06	0.12579	0.330534	0.380567	0.703525	0.880447
10	28199280	28199450	171	*	peak_4466	Promoter (<=1kb)	10	28198894	28199041	148	2	ENSDARG00000082187	-239	119.069	-0.432984	0.278009	-1.55745	0.119364	0.397064
10	28200058	28200172	115	*	peak_4467	Promoter (1-2kb)	10	28198894	28199041	148	2	ENSDARG00000082187	-1017	77.3768	-0.0825356	0.332153	-0.248487	0.803758	0.925361
10	28251501	28251906	406	*	peak_4473	Promoter (<=1kb)	10	28252678	28252795	118	1	ENSDARG00000081078	-772	83.9918	-2.29463	0.474135	-4.83961	1.30091e-06	0.000125133
10	28290479	28290642	164	*	peak_4478	Promoter (2-3kb)	10	28292843	28292959	117	2	ENSDARG00000111666	2317	107.001	0.107764	0.298054	0.361559	0.717682	0.887038
10	28290942	28291119	178	*	peak_4479	Promoter (1-2kb)	10	28292843	28292959	117	2	ENSDARG00000111666	1840	116.791	0.784198	0.267527	2.93129	0.00337563	0.0475248
10	28306698	28306859	162	*	peak_4482	Promoter (<=1kb)	10	28306749	28309317	2569	1	ENSDARG00000077339	0	NA	NA	NA	NA	NA	NA
10	28368859	28369027	169	*	peak_4489	Promoter (<=1kb)	10	28311031	28368913	57883	2	ENSDARG00000043493	0	87.854	0.269524	0.326773	0.824805	0.409482	0.705641
10	28369137	28369344	208	*	peak_4490	Promoter (<=1kb)	10	28311031	28368913	57883	2	ENSDARG00000043493	-224	107.781	0.211202	0.362566	0.582519	0.560217	0.804249
10	28370427	28370548	122	*	peak_4491	Promoter (1-2kb)	10	28311031	28368913	57883	2	ENSDARG00000043493	-1514	NA	NA	NA	NA	NA	NA
10	28380095	28380208	114	*	peak_4492	Promoter (<=1kb)	10	28370816	28380928	10113	2	ENSDARG00000069065	720	NA	NA	NA	NA	NA	NA
10	28380816	28381085	270	*	peak_4493	Promoter (<=1kb)	10	28370816	28380928	10113	2	ENSDARG00000069065	0	293.632	-0.360582	0.22678	-1.59001	0.111833	0.384601
10	28381699	28381842	144	*	peak_4494	Promoter (<=1kb)	10	28370816	28380928	10113	2	ENSDARG00000069065	-771	73.9978	0.419114	0.353748	1.18478	0.236105	0.556721
10	28429463	28429596	134	*	peak_4499	Promoter (1-2kb)	10	28428222	28431809	3588	1	ENSDARG00000092578	1241	41.5284	2.24678	0.53124	4.22931	2.34414e-05	0.00120763
10	28430268	28430501	234	*	peak_4500	Promoter (2-3kb)	10	28428222	28431809	3588	1	ENSDARG00000092578	2046	151.314	1.13115	0.791656	1.42885	0.153049	0.449633
10	28454540	28454675	136	*	peak_4502	Promoter (<=1kb)	10	28454500	28455171	672	2	ENSDARG00000094958	496	NA	NA	NA	NA	NA	NA
10	28524728	28524941	214	*	peak_4508	Promoter (<=1kb)	10	28470307	28525611	55305	2	ENSDARG00000012699	670	267.788	0.158624	0.22321	0.710649	0.477302	0.754668
10	28587201	28587571	371	*	peak_4515	Promoter (<=1kb)	10	28587446	28733002	145557	1	ENSDARG00000015199	0	1234.34	-0.319654	0.206152	-1.55057	0.121005	0.399813
10	28588516	28588644	129	*	peak_4516	Promoter (1-2kb)	10	28587446	28733002	145557	1	ENSDARG00000015199	1070	82.669	-1.13126	0.334585	-3.38108	0.000722007	0.0157388
10	28835697	28835923	227	*	peak_4533	Promoter (<=1kb)	10	28731749	28835812	104064	2	ENSDARG00000026531	0	86.8244	0.271736	0.371243	0.731962	0.464191	0.747792
10	29271456	29271663	208	*	peak_4555	Promoter (1-2kb)	10	29269998	29272757	2760	2	ENSDARG00000014506	1094	121.743	0.0766441	0.309672	0.247501	0.80452	0.925531
10	29272674	29272960	287	*	peak_4556	Promoter (<=1kb)	10	29269998	29272757	2760	2	ENSDARG00000014506	0	739.678	-0.10409	0.233349	-0.446068	0.655548	0.856337
10	29432913	29433096	184	*	peak_4562	Promoter (1-2kb)	10	29431529	29705509	273981	1	ENSDARG00000099323	1384	93.8044	-0.693724	0.314594	-2.20514	0.0274443	0.178906
10	29736164	29736420	257	*	peak_4579	Promoter (2-3kb)	10	29731060	29733194	2135	2	ENSDARG00000095975	-2970	53.3069	-1.49344	0.539748	-2.76692	0.00565889	0.0666421
10	29744830	29744986	157	*	peak_4580	Promoter (<=1kb)	10	29735900	29744921	9022	2	ENSDARG00000011240	0	45.7946	0.0711006	0.402262	0.176752	0.859703	0.947471
10	29769917	29770254	338	*	peak_4582	Promoter (<=1kb)	10	29770120	29791466	21347	1	ENSDARG00000013670	0	1111.63	-0.0776892	0.203469	-0.381823	0.702592	0.880233
10	29770995	29771180	186	*	peak_4583	Promoter (<=1kb)	10	29770120	29791466	21347	1	ENSDARG00000013670	875	243.595	0.0436519	0.228831	0.19076	0.848713	0.944503
10	29816356	29816898	543	*	peak_4587	Promoter (<=1kb)	10	29815644	29816467	824	2	ENSDARG00000068996	0	1382.52	-0.263105	0.251296	-1.04699	0.295103	0.612238
10	29831858	29832050	193	*	peak_4589	Promoter (<=1kb)	10	29820172	29831944	11773	2	ENSDARG00000043542	0	86.2831	-0.338994	0.321227	-1.05531	0.291284	0.608896
10	29838797	29839075	279	*	peak_4591	Promoter (1-2kb)	10	29840725	29848513	7789	1	ENSDARG00000089327	-1650	81.9259	-2.3356	0.438438	-5.3271	9.97957e-08	1.75986e-05
10	29840636	29840766	131	*	peak_4592	Promoter (<=1kb)	10	29840725	29848513	7789	1	ENSDARG00000089327	0	NA	NA	NA	NA	NA	NA
10	29849226	29849606	381	*	peak_4594	Promoter (<=1kb)	10	29849497	29858018	8522	1	ENSDARG00000068992	0	640.476	-0.249354	0.215129	-1.15909	0.24642	0.56697
10	29853265	29853438	174	*	peak_4595	Promoter (1-2kb)	10	29852147	29852242	96	1	ENSDARG00000082008	1118	66.8702	0.889059	0.395565	2.24756	0.024604	0.167456
10	29855162	29855295	134	*	peak_4596	Promoter (<=1kb)	10	29855213	29887864	32652	1	ENSDARG00000068982	0	58.8834	0.704828	0.365255	1.92969	0.0536455	0.260695
10	29855602	29855811	210	*	peak_4597	Promoter (<=1kb)	10	29855213	29887864	32652	1	ENSDARG00000068982	389	64.521	1.34712	0.454536	2.96374	0.00303929	0.0441565
10	29892732	29892878	147	*	peak_4601	Promoter (<=1kb)	10	29890535	29892486	1952	2	ENSDARG00000068976	-246	NA	NA	NA	NA	NA	NA
10	31220736	31220847	112	*	peak_4618	Promoter (<=1kb)	10	31019607	31220558	200952	2	ENSDARG00000055349	-178	NA	NA	NA	NA	NA	NA
10	31294575	31294674	100	*	peak_4627	Promoter (<=1kb)	10	31263274	31294777	31504	2	ENSDARG00000092847	103	NA	NA	NA	NA	NA	NA
10	31294940	31295076	137	*	peak_4628	Promoter (<=1kb)	10	31263274	31294777	31504	2	ENSDARG00000092847	-163	NA	NA	NA	NA	NA	NA
10	31624195	31624761	567	*	peak_4642	Promoter (<=1kb)	10	31624143	31634427	10285	1	ENSDARG00000079474	52	360.895	0.165094	0.263702	0.626063	0.531274	0.788536
10	31644424	31644642	219	*	peak_4645	Promoter (1-2kb)	10	31646020	31726486	80467	1	ENSDARG00000077039	-1378	86.7794	-0.163006	0.391349	-0.416523	0.677028	0.867176
10	31645605	31645869	265	*	peak_4646	Promoter (<=1kb)	10	31646020	31726486	80467	1	ENSDARG00000077039	-151	274.078	0.067069	0.558451	0.120098	0.904405	0.963062
10	31805195	31805306	112	*	peak_4651	Promoter (<=1kb)	10	31800212	31805923	5712	2	ENSDARG00000055433	617	52.5762	-0.0695071	0.390852	-0.177835	0.858853	0.947355
10	31805883	31806059	177	*	peak_4652	Promoter (<=1kb)	10	31800212	31805923	5712	2	ENSDARG00000055433	0	101.518	-0.281719	0.312694	-0.900942	0.367619	0.673791
10	31808881	31809144	264	*	peak_4653	Promoter (<=1kb)	10	31809226	31861474	52249	1	ENSDARG00000061549	-82	989.929	-0.213077	0.272873	-0.780866	0.434882	0.727093
10	32050756	32051002	247	*	peak_4666	Promoter (<=1kb)	10	32050906	32058078	7173	1	ENSDARG00000086112	0	294.424	-0.255023	0.261591	-0.974892	0.329614	0.640916
10	32058552	32058784	233	*	peak_4667	Promoter (<=1kb)	10	32058692	32064405	5714	1	ENSDARG00000042489	0	533.744	-0.14447	0.233031	-0.61996	0.535284	0.790937
10	32066253	32066409	157	*	peak_4668	Promoter (<=1kb)	10	32066355	32072789	6435	1	ENSDARG00000042492	0	47.0055	0.171415	0.3947	0.434291	0.664077	0.86004
10	32066898	32067026	129	*	peak_4669	Promoter (<=1kb)	10	32066355	32072789	6435	1	ENSDARG00000042492	543	NA	NA	NA	NA	NA	NA
10	32494206	32494519	314	*	peak_4685	Promoter (<=1kb)	10	32264857	32494499	229643	2	ENSDARG00000023815	0	1005.95	0.0251715	0.20652	0.121884	0.902991	0.962542
10	32523956	32524376	421	*	peak_4692	Promoter (<=1kb)	10	32501961	32524771	22811	2	ENSDARG00000018846	395	313.826	0.280059	0.199453	1.40414	0.160278	0.460351
10	32524566	32524695	130	*	peak_4693	Promoter (<=1kb)	10	32501961	32524771	22811	2	ENSDARG00000018846	76	60.069	0.227588	0.46673	0.487623	0.625817	0.840965
10	32646199	32646482	284	*	peak_4701	Promoter (<=1kb)	10	32646402	32648803	2402	1	ENSDARG00000043285	0	738.962	-0.196473	0.288527	-0.680953	0.495901	0.766807
10	32660269	32660576	308	*	peak_4704	Promoter (2-3kb)	10	32662886	32672508	9623	1	ENSDARG00000068919	-2310	65.0804	0.730215	0.446839	1.63418	0.102222	0.367777
10	32660688	32660831	144	*	peak_4705	Promoter (2-3kb)	10	32662886	32672508	9623	1	ENSDARG00000068919	-2055	NA	NA	NA	NA	NA	NA
10	32663080	32663254	175	*	peak_4706	Promoter (<=1kb)	10	32662886	32672508	9623	1	ENSDARG00000068919	194	92.2362	-0.118692	0.326941	-0.363039	0.716576	0.886456
10	32682915	32683115	201	*	peak_4708	Promoter (<=1kb)	10	32683089	32788832	105744	1	ENSDARG00000026499	0	233.476	-0.080034	0.226869	-0.352776	0.724257	0.889081
10	32684431	32684670	240	*	peak_4709	Promoter (1-2kb)	10	32683089	32788832	105744	1	ENSDARG00000026499	1342	414.11	-0.353126	0.200863	-1.75804	0.0787399	0.320538
10	32851674	32851947	274	*	peak_4715	Promoter (<=1kb)	10	32809620	32851847	42228	2	ENSDARG00000076473	0	794.623	-0.0058807	0.254595	-0.0230983	0.981572	0.993709
10	32880188	32880382	195	*	peak_4718	Promoter (<=1kb)	10	32854901	32880298	25398	2	ENSDARG00000014430	0	146.989	0.244896	0.252324	0.970562	0.331766	0.642558
10	32881671	32881792	122	*	peak_4719	Promoter (1-2kb)	10	32854901	32880298	25398	2	ENSDARG00000014430	-1373	NA	NA	NA	NA	NA	NA
10	32889816	32890038	223	*	peak_4720	Promoter (<=1kb)	10	32881586	32890617	9032	2	ENSDARG00000061580	579	334.554	0.354686	0.212666	1.66781	0.0953536	0.353339
10	32890511	32890840	330	*	peak_4721	Promoter (<=1kb)	10	32881586	32890617	9032	2	ENSDARG00000061580	0	434.25	0.339754	0.197696	1.71857	0.0856931	0.333251
10	32893133	32893436	304	*	peak_4722	Promoter (2-3kb)	10	32881586	32890617	9032	2	ENSDARG00000061580	-2516	764.531	-0.0630133	0.214947	-0.293158	0.769402	0.910768
10	33157618	33157770	153	*	peak_4736	Promoter (<=1kb)	10	32898533	33156789	258257	2	ENSDARG00000078459	-829	86.1274	-0.0570492	0.342666	-0.166486	0.867774	0.950649
10	33251408	33251607	200	*	peak_4742	Promoter (<=1kb)	10	33240410	33251876	11467	2	ENSDARG00000111877	269	315.492	-0.12461	0.21924	-0.568371	0.569783	0.809311
10	33251696	33251908	213	*	peak_4743	Promoter (<=1kb)	10	33240410	33251876	11467	2	ENSDARG00000111877	0	299.419	0.0146334	0.204831	0.071441	0.943047	0.977293
10	33265233	33265387	155	*	peak_4744	Promoter (<=1kb)	10	33253952	33265566	11615	2	ENSDARG00000043357	179	52.8199	-0.32543	0.515558	-0.631218	0.527898	0.78611
10	33342310	33342418	109	*	peak_4752	Promoter (<=1kb)	10	33305978	33343244	37267	2	ENSDARG00000105000	826	NA	NA	NA	NA	NA	NA
10	33343016	33343235	220	*	peak_4753	Promoter (<=1kb)	10	33305978	33343244	37267	2	ENSDARG00000105000	9	150.485	0.226883	0.269213	0.842762	0.399362	0.69764
10	33379553	33379824	272	*	peak_4755	Promoter (<=1kb)	10	33367355	33379850	12496	2	ENSDARG00000114038	26	755.157	0.0406232	0.202255	0.200851	0.840815	0.941655
10	33382838	33383150	313	*	peak_4756	Promoter (<=1kb)	10	33382858	33394568	11711	1	ENSDARG00000043371	0	1024.89	-0.108331	0.228482	-0.474135	0.635404	0.845995
10	33406722	33406909	188	*	peak_4757	Promoter (<=1kb)	10	33406819	33540336	133518	1	ENSDARG00000011422	0	65.6878	-0.391489	0.475298	-0.82367	0.410127	0.706038
10	33407499	33407833	335	*	peak_4758	Promoter (<=1kb)	10	33406819	33540336	133518	1	ENSDARG00000011422	680	130.83	0.107711	0.334635	0.321875	0.747547	0.900336
10	33571636	33571907	272	*	peak_4761	Promoter (<=1kb)	10	33561567	33572441	10875	2	ENSDARG00000090814	534	923.488	-0.0744964	0.277906	-0.268063	0.788651	0.919668
10	33572371	33572587	217	*	peak_4762	Promoter (<=1kb)	10	33561567	33572441	10875	2	ENSDARG00000090814	0	413.356	0.729886	0.260043	2.80679	0.00500377	0.0616088
10	33588625	33588836	212	*	peak_4763	Promoter (<=1kb)	10	33588715	33594110	5396	1	ENSDARG00000035333	0	145.881	-0.289687	0.2602	-1.11333	0.265569	0.586058
10	33622068	33622339	272	*	peak_4766	Promoter (<=1kb)	10	33614377	33621739	7363	2	ENSDARG00000091317	-329	368.485	0.263479	0.550834	0.478328	0.632417	0.844143
10	33623050	33623281	232	*	peak_4767	Promoter (1-2kb)	10	33614377	33621739	7363	2	ENSDARG00000091317	-1311	170.024	-0.0864963	0.330498	-0.261715	0.793541	0.921363
10	33626211	33626423	213	*	peak_4768	Promoter (<=1kb)	10	33626344	33710227	83884	1	ENSDARG00000077740	0	166.948	-0.420376	0.280239	-1.50006	0.133598	0.419356
10	33879482	33879890	409	*	peak_4776	Promoter (<=1kb)	10	33876131	33880364	4234	2	ENSDARG00000097667	474	456.887	-0.107173	0.306223	-0.349985	0.72635	0.889785
10	34908245	34908375	131	*	peak_4802	Promoter (<=1kb)	10	34889328	34907477	18150	2	ENSDARG00000068782	-768	NA	NA	NA	NA	NA	NA
10	34909220	34909398	179	*	peak_4803	Promoter (1-2kb)	10	34889328	34907477	18150	2	ENSDARG00000068782	-1743	83.5524	0.510173	0.382122	1.3351	0.181843	0.492215
10	34958918	34959096	179	*	peak_4806	Promoter (<=1kb)	10	34951060	34959178	8119	2	ENSDARG00000098015	82	147.888	0.398293	0.297833	1.3373	0.181125	0.490717
10	34962058	34962217	160	*	peak_4807	Promoter (2-3kb)	10	34951060	34959178	8119	2	ENSDARG00000098015	-2880	90.7327	0.466475	0.356782	1.30745	0.19106	0.504821
10	35002591	35002854	264	*	peak_4810	Promoter (<=1kb)	10	34984617	35002731	18115	2	ENSDARG00000061235	0	562.159	-0.227941	0.206886	-1.10177	0.27056	0.591568
10	35052147	35052332	186	*	peak_4815	Promoter (<=1kb)	10	35012094	35052198	40105	2	ENSDARG00000078658	0	99.589	0.224045	0.311758	0.718652	0.472355	0.753169
10	35105695	35105860	166	*	peak_4822	Promoter (2-3kb)	10	35059856	35108683	48828	2	ENSDARG00000030803	2823	65.611	0.0542513	0.437726	0.123939	0.901364	0.962278
10	35108578	35108874	297	*	peak_4823	Promoter (<=1kb)	10	35059856	35108683	48828	2	ENSDARG00000030803	0	901.179	-0.252121	0.200823	-1.25544	0.209318	0.526854
10	35152802	35153029	228	*	peak_4829	Promoter (<=1kb)	10	35152928	35163612	10685	1	ENSDARG00000043209	0	155.306	-0.485497	0.275588	-1.76168	0.0781242	0.319061
10	35185422	35185638	217	*	peak_4831	Promoter (<=1kb)	10	35169644	35186310	16667	2	ENSDARG00000055113	672	241.644	-0.26256	0.216355	-1.21356	0.224915	0.545721
10	35186231	35186480	250	*	peak_4832	Promoter (<=1kb)	10	35169644	35186310	16667	2	ENSDARG00000055113	0	671.518	-0.421276	0.180565	-2.3331	0.0196429	0.147001
10	35188196	35188381	186	*	peak_4833	Promoter (1-2kb)	10	35169644	35186310	16667	2	ENSDARG00000055113	-1886	152.612	-0.312542	0.28581	-1.09353	0.27416	0.594432
10	35236854	35237108	255	*	peak_4836	Promoter (<=1kb)	10	35201850	35236949	35100	2	ENSDARG00000077224	0	623.76	-0.403907	0.260178	-1.55243	0.12056	0.398707
10	35238798	35238965	168	*	peak_4837	Promoter (1-2kb)	10	35201850	35236949	35100	2	ENSDARG00000077224	-1849	101.35	-0.325548	0.395597	-0.822927	0.41055	0.70633
10	35245873	35246026	154	*	peak_4838	Promoter (2-3kb)	10	35238488	35248502	10015	2	ENSDARG00000061378	2476	50.0623	0.0827888	0.464071	0.178397	0.858411	0.947236
10	35248424	35248618	195	*	peak_4839	Promoter (<=1kb)	10	35238488	35248502	10015	2	ENSDARG00000061378	0	147.489	0.0627639	0.246867	0.254242	0.799308	0.923481
10	35257428	35257752	325	*	peak_4840	Promoter (<=1kb)	10	35250205	35257561	7357	2	ENSDARG00000087393	0	838.269	-0.236518	0.202583	-1.16751	0.243004	0.56452
10	35264890	35265178	289	*	peak_4841	Promoter (<=1kb)	10	35265083	35275350	10268	1	ENSDARG00000030914	0	885.733	-0.179499	0.194734	-0.921765	0.356651	0.663476
10	35275882	35276067	186	*	peak_4842	Promoter (<=1kb)	10	35275965	35312885	36921	1	ENSDARG00000055092	0	102.868	0.343623	0.293608	1.17035	0.241861	0.563101
10	35276448	35276641	194	*	peak_4843	Promoter (<=1kb)	10	35275965	35312885	36921	1	ENSDARG00000055092	483	88.6285	-0.482429	0.319668	-1.50916	0.131258	0.416092
10	35321169	35321422	254	*	peak_4845	Promoter (<=1kb)	10	35314564	35321625	7062	2	ENSDARG00000092463	203	56.774	0.382828	0.391432	0.978018	0.328065	0.639623
10	35551285	35551452	168	*	peak_4858	Promoter (2-3kb)	10	35554219	35580086	25868	1	ENSDARG00000055066	-2767	59.8725	0.059034	0.464761	0.12702	0.898924	0.961198
10	35554109	35554344	236	*	peak_4859	Promoter (<=1kb)	10	35554219	35580086	25868	1	ENSDARG00000055066	0	218.567	0.00931093	0.236648	0.0393451	0.968615	0.988889
10	35613678	35613899	222	*	peak_4863	Promoter (<=1kb)	10	35584647	35613752	29106	2	ENSDARG00000100481	0	102.599	0.216448	0.292851	0.739108	0.459841	0.745184
10	35619015	35619187	173	*	peak_4864	Promoter (1-2kb)	10	35620333	35620449	117	2	ENSDARG00000106229	1262	41.6634	1.97271	0.666329	2.96056	0.0030708	0.0445088
10	35619299	35619446	148	*	peak_4865	Promoter (1-2kb)	10	35620333	35620449	117	2	ENSDARG00000106229	1003	54.646	0.233328	0.45942	0.507874	0.611541	0.831897
10	35656168	35656502	335	*	peak_4869	Promoter (1-2kb)	10	35654245	35654354	110	2	ENSDARG00000085822	-1814	685.962	-0.591674	0.218688	-2.70557	0.00681875	0.0749275
10	35668714	35668886	173	*	peak_4871	Promoter (<=1kb)	10	35664129	35668584	4456	2	ENSDARG00000103748	-130	51.5143	-0.11145	0.432154	-0.257895	0.796488	0.922496
10	36026335	36026676	342	*	peak_4878	Promoter (<=1kb)	10	36026576	36032038	5463	1	ENSDARG00000099175	0	1450.46	-0.186304	0.23114	-0.806023	0.42023	0.713877
10	36027425	36027606	182	*	peak_4879	Promoter (<=1kb)	10	36026576	36032038	5463	1	ENSDARG00000099175	849	246.379	-0.225474	0.238797	-0.944208	0.345063	0.654578
10	36037942	36038041	100	*	peak_4881	Promoter (<=1kb)	10	36037977	36063414	25438	1	ENSDARG00000099156	0	NA	NA	NA	NA	NA	NA
10	36038161	36038394	234	*	peak_4882	Promoter (<=1kb)	10	36037977	36063414	25438	1	ENSDARG00000099156	184	366.531	-0.138465	0.195765	-0.707304	0.479377	0.75626
10	36038508	36038611	104	*	peak_4883	Promoter (<=1kb)	10	36037977	36063414	25438	1	ENSDARG00000099156	531	NA	NA	NA	NA	NA	NA
10	36092519	36092676	158	*	peak_4884	Promoter (<=1kb)	10	36092564	36106146	13583	1	ENSDARG00000060983	0	NA	NA	NA	NA	NA	NA
10	36197785	36198047	263	*	peak_4888	Promoter (<=1kb)	10	36197968	36200051	2084	1	ENSDARG00000078974	0	183.292	-0.950653	0.267232	-3.55741	0.000374526	0.00979392
10	36214694	36214919	226	*	peak_4890	Promoter (<=1kb)	10	36212575	36214582	2008	2	ENSDARG00000105708	-112	136.658	0.170092	0.32626	0.521338	0.602131	0.826027
10	36225572	36225756	185	*	peak_4892	Promoter (<=1kb)	10	36224470	36225729	1260	2	ENSDARG00000102990	0	51.0384	0.296667	0.384629	0.771307	0.440525	0.730843
10	36323787	36323994	208	*	peak_4894	Promoter (<=1kb)	10	36322894	36325144	2251	1	ENSDARG00000103418	893	86.1154	-0.208715	0.370567	-0.56323	0.573278	0.811343
10	36352109	36352212	104	*	peak_4895	Promoter (2-3kb)	10	36354863	36356642	1780	1	ENSDARG00000101806	-2651	NA	NA	NA	NA	NA	NA
10	36355467	36355750	284	*	peak_4896	Promoter (<=1kb)	10	36354863	36356642	1780	1	ENSDARG00000101806	604	102.856	0.656987	0.419877	1.56472	0.11765	0.393773
10	36404474	36404707	234	*	peak_4903	Promoter (1-2kb)	10	36363318	36406562	43245	2	ENSDARG00000099532	1855	226.984	0.22469	0.313847	0.715923	0.474039	0.753369
10	36458382	36458586	205	*	peak_4907	Promoter (<=1kb)	10	36458563	36463715	5153	1	ENSDARG00000054755	0	NA	NA	NA	NA	NA	NA
10	36546393	36546578	186	*	peak_4910	Promoter (<=1kb)	10	36475860	36547128	71269	2	ENSDARG00000061052	550	104.686	-0.0863074	0.330288	-0.26131	0.793854	0.921414
10	36591389	36591535	147	*	peak_4914	Promoter (<=1kb)	10	36558804	36592486	33683	2	ENSDARG00000043148	951	NA	NA	NA	NA	NA	NA
10	36633688	36633787	100	*	peak_4916	Promoter (<=1kb)	10	36613004	36633882	20879	2	ENSDARG00000068640	95	NA	NA	NA	NA	NA	NA
10	36633861	36634082	222	*	peak_4917	Promoter (<=1kb)	10	36613004	36633882	20879	2	ENSDARG00000068640	0	218.594	-0.0221531	0.235453	-0.0940873	0.92504	0.969546
10	36647776	36647885	110	*	peak_4919	Promoter (2-3kb)	10	36650222	36656693	6472	1	ENSDARG00000091209	-2337	NA	NA	NA	NA	NA	NA
10	36662549	36662753	205	*	peak_4921	Promoter (<=1kb)	10	36654197	36662600	8404	2	ENSDARG00000097029	0	115.78	0.369663	0.283771	1.30268	0.192685	0.506475
10	36663147	36663358	212	*	peak_4922	Promoter (<=1kb)	10	36662640	36673388	10749	1	ENSDARG00000043154	507	99.0757	0.149518	0.295768	0.505525	0.61319	0.832794
10	36695111	36695346	236	*	peak_4926	Promoter (<=1kb)	10	36695597	36711701	16105	1	ENSDARG00000103714	-251	395.136	-0.356953	0.20053	-1.78005	0.0750683	0.312813
10	36695554	36695717	164	*	peak_4927	Promoter (<=1kb)	10	36695597	36711701	16105	1	ENSDARG00000103714	0	125.786	-0.225239	0.297063	-0.75822	0.44832	0.735904
10	36740770	36740930	161	*	peak_4928	Promoter (<=1kb)	10	36741502	36778514	37013	1	ENSDARG00000091428	-572	80.8333	0.262421	0.392027	0.669395	0.503243	0.771691
10	36741194	36741382	189	*	peak_4929	Promoter (<=1kb)	10	36741502	36778514	37013	1	ENSDARG00000091428	-120	71.8869	-0.0912338	0.378356	-0.241132	0.809453	0.927624
10	36807347	36807640	294	*	peak_4933	Promoter (<=1kb)	10	36795861	36808348	12488	2	ENSDARG00000026322	708	335.054	0.00748882	0.204524	0.0366159	0.970791	0.989273
10	36808021	36808128	108	*	peak_4934	Promoter (<=1kb)	10	36795861	36808348	12488	2	ENSDARG00000026322	220	NA	NA	NA	NA	NA	NA
10	36822923	36823111	189	*	peak_4936	Promoter (2-3kb)	10	36811372	36825984	14613	2	ENSDARG00000074303	2873	146.608	0.239432	0.252726	0.947396	0.343437	0.652663
10	36825909	36826120	212	*	peak_4937	Promoter (<=1kb)	10	36811372	36825984	14613	2	ENSDARG00000074303	0	153.279	-0.523663	0.301119	-1.73906	0.082025	0.326219
10	36827131	36827306	176	*	peak_4938	Promoter (1-2kb)	10	36811372	36825984	14613	2	ENSDARG00000074303	-1147	114.784	0.321252	0.292941	1.09664	0.272797	0.593065
10	36927321	36927473	153	*	peak_4941	Promoter (<=1kb)	10	36828069	36927594	99526	2	ENSDARG00000100876	121	NA	NA	NA	NA	NA	NA
10	37042390	37042581	192	*	peak_4942	Promoter (<=1kb)	10	37041078	37042232	1155	2	ENSDARG00000097288	-158	92.1669	-0.313498	0.435301	-0.720188	0.471409	0.752668
10	37074528	37074680	153	*	peak_4946	Promoter (<=1kb)	10	36950773	37075361	124589	2	ENSDARG00000075752	681	86.7048	0.119901	0.392812	0.305236	0.760186	0.906333
10	37075251	37075426	176	*	peak_4947	Promoter (<=1kb)	10	36950773	37075361	124589	2	ENSDARG00000075752	0	108.054	0.220292	0.33883	0.650156	0.515591	0.779679
10	37075704	37075933	230	*	peak_4948	Promoter (<=1kb)	10	36950773	37075361	124589	2	ENSDARG00000075752	-343	139.357	-0.433152	0.243339	-1.78003	0.0750705	0.312813
10	37083250	37083442	193	*	peak_4949	Promoter (<=1kb)	10	37083654	37126562	42909	1	ENSDARG00000008247	-212	276.814	0.0297053	0.205598	0.144482	0.88512	0.957026
10	37083539	37083716	178	*	peak_4950	Promoter (<=1kb)	10	37083654	37126562	42909	1	ENSDARG00000008247	0	166.538	-0.188749	0.264309	-0.714122	0.475152	0.754052
10	37137337	37137518	182	*	peak_4953	Promoter (<=1kb)	10	37137464	37167451	29988	1	ENSDARG00000068716	0	NA	NA	NA	NA	NA	NA
10	37172292	37172503	212	*	peak_4954	Promoter (<=1kb)	10	37173029	37256989	83961	1	ENSDARG00000068714	-526	NA	NA	NA	NA	NA	NA
10	37268526	37268756	231	*	peak_4956	Promoter (<=1kb)	10	37268854	37394957	126104	1	ENSDARG00000004184	-98	62.9423	-1.02226	0.447668	-2.28353	0.0223995	0.158981
10	37357308	37357480	173	*	peak_4959	Promoter (<=1kb)	10	37352480	37357303	4824	2	ENSDARG00000095693	-5	NA	NA	NA	NA	NA	NA
10	37499955	37500279	325	*	peak_4963	Promoter (<=1kb)	10	37500234	37784024	283791	1	ENSDARG00000033901	0	1091.97	-0.299498	0.28005	-1.06945	0.284869	0.60338
10	38243495	38243726	232	*	peak_4982	Promoter (<=1kb)	10	38168158	38243851	75694	2	ENSDARG00000012314	125	494.577	-0.404747	0.219774	-1.84165	0.0655266	0.29028
10	38526356	38526982	627	*	peak_4997	Promoter (<=1kb)	10	38526496	38544426	17931	1	ENSDARG00000093366	0	1259.27	-0.386177	0.232317	-1.66228	0.0964557	0.356078
10	38610991	38611160	170	*	peak_5002	Promoter (<=1kb)	10	38610741	38620514	9774	1	ENSDARG00000114451	250	NA	NA	NA	NA	NA	NA
10	38663861	38664059	199	*	peak_5004	Promoter (<=1kb)	10	38663917	38698966	35050	1	ENSDARG00000045888	0	247.052	0.0488258	0.218717	0.223237	0.823351	0.933839
10	39083920	39084352	433	*	peak_5030	Promoter (<=1kb)	10	39084354	39087854	3501	1	ENSDARG00000103919	-2	1722.81	-0.493163	0.228148	-2.16159	0.0306495	0.191978
10	39085227	39085469	243	*	peak_5031	Promoter (<=1kb)	10	39084354	39087854	3501	1	ENSDARG00000103919	873	458.241	0.00470355	0.19055	0.0246841	0.980307	0.993337
10	39091526	39091831	306	*	peak_5032	Promoter (<=1kb)	10	39028331	39091894	63564	2	ENSDARG00000087983	63	173.292	0.316827	0.314668	1.00686	0.314001	0.630432
10	39154254	39154395	142	*	peak_5034	Promoter (<=1kb)	10	39133410	39154778	21369	2	ENSDARG00000077180	383	48.8521	-0.553228	0.410811	-1.34667	0.178086	0.486702
10	39154516	39154723	208	*	peak_5035	Promoter (<=1kb)	10	39133410	39154778	21369	2	ENSDARG00000077180	55	283.936	0.138579	0.265624	0.521714	0.60187	0.825839
10	39212681	39212972	292	*	peak_5037	Promoter (<=1kb)	10	39212601	39234155	21555	1	ENSDARG00000104953	80	1302.32	-0.0265188	0.217029	-0.12219	0.902748	0.962432
10	39248841	39249080	240	*	peak_5040	Promoter (<=1kb)	10	39248911	39273031	24121	1	ENSDARG00000099705	0	483.277	-0.284959	0.233669	-1.2195	0.222654	0.543111
10	39249318	39249532	215	*	peak_5041	Promoter (<=1kb)	10	39248911	39273031	24121	1	ENSDARG00000099705	407	412.31	-0.196662	0.255042	-0.771097	0.44065	0.730962
10	39283761	39284055	295	*	peak_5044	Promoter (<=1kb)	10	39264802	39283883	19082	2	ENSDARG00000019498	0	1129.63	-0.163309	0.285925	-0.57116	0.567891	0.808293
10	39890818	39890975	158	*	peak_5053	Promoter (2-3kb)	10	39893439	39905253	11815	1	ENSDARG00000009806	-2464	NA	NA	NA	NA	NA	NA
10	39893370	39893717	348	*	peak_5054	Promoter (<=1kb)	10	39893439	39905253	11815	1	ENSDARG00000009806	0	631.403	-1.02585	0.243228	-4.21765	2.46857e-05	0.00126228
10	40162689	40162874	186	*	peak_5062	Promoter (2-3kb)	10	40160502	40275314	114813	1	ENSDARG00000075383	2187	NA	NA	NA	NA	NA	NA
10	40283751	40284232	482	*	peak_5070	Promoter (<=1kb)	10	40284003	40317479	33477	1	ENSDARG00000042791	0	1020.75	-0.222954	0.303971	-0.733472	0.463271	0.746957
10	40321377	40321566	190	*	peak_5071	Promoter (<=1kb)	10	40321067	40328989	7923	1	ENSDARG00000077962	310	75.2688	-0.320636	0.361901	-0.885977	0.37563	0.680719
10	40567139	40567335	197	*	peak_5073	Promoter (1-2kb)	10	40568735	40569778	1044	1	ENSDARG00000113451	-1400	NA	NA	NA	NA	NA	NA
10	40819988	40820121	134	*	peak_5077	Promoter (<=1kb)	10	40786196	40819136	32941	2	ENSDARG00000054160	-852	NA	NA	NA	NA	NA	NA
10	40821323	40821422	100	*	peak_5078	Promoter (2-3kb)	10	40786196	40819136	32941	2	ENSDARG00000054160	-2187	NA	NA	NA	NA	NA	NA
10	40825857	40825975	119	*	peak_5079	Promoter (<=1kb)	10	40821804	40826657	4854	2	ENSDARG00000054155	682	57.088	0.159262	0.444597	0.358217	0.720181	0.888044
10	40836258	40836466	209	*	peak_5081	Promoter (<=1kb)	10	40836378	40851677	15300	1	ENSDARG00000060688	0	NA	NA	NA	NA	NA	NA
10	41157042	41157240	199	*	peak_5086	Promoter (<=1kb)	10	41060739	41157135	96397	2	ENSDARG00000077686	0	116.303	-0.24607	0.298613	-0.824043	0.409915	0.706033
10	41159318	41159454	137	*	peak_5087	Promoter (<=1kb)	10	41159241	41192881	33641	1	ENSDARG00000036456	77	46.6824	0.1032	0.428932	0.240597	0.809867	0.927846
10	41159679	41159898	220	*	peak_5088	Promoter (<=1kb)	10	41159241	41192881	33641	1	ENSDARG00000036456	438	83.6358	0.719741	0.451226	1.59508	0.110695	0.383045
10	41252474	41252573	100	*	peak_5094	Promoter (<=1kb)	10	41252525	41260567	8043	1	ENSDARG00000036458	0	NA	NA	NA	NA	NA	NA
10	41349998	41350102	105	*	peak_5102	Promoter (2-3kb)	10	41318583	41352608	34026	2	ENSDARG00000036462	2506	NA	NA	NA	NA	NA	NA
10	41352136	41352307	172	*	peak_5103	Promoter (<=1kb)	10	41318583	41352608	34026	2	ENSDARG00000036462	301	78.2714	0.183278	0.381731	0.480124	0.631139	0.84326
10	41352554	41352828	275	*	peak_5104	Promoter (<=1kb)	10	41318583	41352608	34026	2	ENSDARG00000036462	0	532.92	0.255883	0.222744	1.14877	0.25065	0.571282
10	41668338	41668567	230	*	peak_5114	Promoter (<=1kb)	10	41668483	41735503	67021	1	ENSDARG00000091128	0	101.649	0.0727555	0.336272	0.216359	0.828708	0.936868
10	41765742	41765957	216	*	peak_5117	Promoter (<=1kb)	10	41765616	41817109	51494	1	ENSDARG00000054036	126	109.079	-0.785957	0.317048	-2.47898	0.0131758	0.113129
10	41906515	41906750	236	*	peak_5128	Promoter (<=1kb)	10	41826331	41907213	80883	2	ENSDARG00000046010	463	101.631	0.435176	0.318637	1.36574	0.172021	0.476949
10	41914041	41914348	308	*	peak_5129	Promoter (<=1kb)	10	41914084	41921417	7334	1	ENSDARG00000004154	0	62.3445	0.133659	0.416476	0.320929	0.748264	0.900707
10	41939746	41940036	291	*	peak_5131	Promoter (<=1kb)	10	41939963	41959934	19972	1	ENSDARG00000042929	0	544.728	-0.0572068	0.197946	-0.289002	0.77258	0.912532
10	41980687	41980965	279	*	peak_5135	Promoter (<=1kb)	10	41969428	41980797	11370	2	ENSDARG00000054389	0	176.284	-0.721271	0.288776	-2.49768	0.0125008	0.109764
10	41982501	41982725	225	*	peak_5136	Promoter (1-2kb)	10	41969428	41980797	11370	2	ENSDARG00000054389	-1704	326.052	-0.325036	0.203283	-1.59893	0.109836	0.381899
10	41984146	41984345	200	*	peak_5137	Promoter (1-2kb)	10	41982998	41986326	3329	2	ENSDARG00000093535	1981	191.139	-0.183009	0.248216	-0.737297	0.460942	0.746236
10	41986145	41986377	233	*	peak_5138	Promoter (<=1kb)	10	41982998	41986326	3329	2	ENSDARG00000093535	0	538.376	-0.125042	0.201503	-0.620548	0.534897	0.790895
10	42087150	42087386	237	*	peak_5145	Promoter (<=1kb)	10	42044220	42087230	43011	2	ENSDARG00000042962	0	319.005	-0.156258	0.204442	-0.764313	0.444681	0.73421
10	42169731	42169900	170	*	peak_5150	Promoter (<=1kb)	10	42169982	42179824	9843	1	ENSDARG00000112575	-82	NA	NA	NA	NA	NA	NA
10	42357431	42357594	164	*	peak_5159	Promoter (<=1kb)	10	42358426	42372811	14386	1	ENSDARG00000008170	-832	NA	NA	NA	NA	NA	NA
10	42521836	42522050	215	*	peak_5166	Promoter (<=1kb)	10	42521943	42540839	18897	1	ENSDARG00000011611	0	547.229	-0.121959	0.209157	-0.583095	0.559829	0.804244
10	42522138	42522237	100	*	peak_5167	Promoter (<=1kb)	10	42521943	42540839	18897	1	ENSDARG00000011611	195	NA	NA	NA	NA	NA	NA
10	42542390	42542586	197	*	peak_5168	Promoter (<=1kb)	10	42542517	42555822	13306	1	ENSDARG00000010603	0	116.003	-0.253223	0.281121	-0.90076	0.367716	0.673852
10	42732024	42732165	142	*	peak_5178	Promoter (1-2kb)	10	42733210	42740662	7453	1	ENSDARG00000116344	-1045	43.8257	1.52037	0.418138	3.63605	0.000276851	0.00770868
10	42733498	42733709	212	*	peak_5179	Promoter (<=1kb)	10	42733210	42740662	7453	1	ENSDARG00000116344	288	93.6839	-0.68794	0.353813	-1.94436	0.0518522	0.255271
10	42759491	42759590	100	*	peak_5181	Promoter (<=1kb)	10	42740862	42759918	19057	2	ENSDARG00000087243	328	NA	NA	NA	NA	NA	NA
10	42759859	42759964	106	*	peak_5182	Promoter (<=1kb)	10	42740862	42759918	19057	2	ENSDARG00000087243	0	NA	NA	NA	NA	NA	NA
10	42775607	42775728	122	*	peak_5184	Promoter (<=1kb)	10	42762454	42776344	13891	2	ENSDARG00000090219	616	NA	NA	NA	NA	NA	NA
10	42885128	42885286	159	*	peak_5187	Promoter (2-3kb)	10	42873163	42882215	9053	2	ENSDARG00000116988	-2913	NA	NA	NA	NA	NA	NA
10	42898840	42899045	206	*	peak_5188	Promoter (<=1kb)	10	42887204	42898220	11017	2	ENSDARG00000068593	-620	112.439	-0.581987	0.282774	-2.05814	0.0395768	0.220129
10	42920766	42921068	303	*	peak_5192	Promoter (2-3kb)	10	42903091	42923385	20295	2	ENSDARG00000054534	2317	336.966	-0.0186389	0.252177	-0.073912	0.94108	0.976406
10	42923477	42923577	101	*	peak_5193	Promoter (<=1kb)	10	42903091	42923385	20295	2	ENSDARG00000054534	-92	NA	NA	NA	NA	NA	NA
10	43028878	43029279	402	*	peak_5195	Promoter (<=1kb)	10	42930353	43029001	98649	2	ENSDARG00000099727	0	1046.11	-0.703002	0.297283	-2.36475	0.0180421	0.138255
10	43036959	43037234	276	*	peak_5196	Promoter (<=1kb)	10	43037064	43076207	39144	1	ENSDARG00000104846	0	471.625	-0.520378	0.201043	-2.5884	0.0096424	0.0926196
10	43117545	43117755	211	*	peak_5198	Promoter (<=1kb)	10	43110788	43117644	6857	2	ENSDARG00000035914	0	286.141	0.399435	0.234211	1.70545	0.0881109	0.337877
10	43188382	43188558	177	*	peak_5203	Promoter (<=1kb)	10	43188678	43263885	75208	1	ENSDARG00000009401	-120	NA	NA	NA	NA	NA	NA
10	43406817	43407015	199	*	peak_5209	Promoter (<=1kb)	10	43406796	43450588	43793	1	ENSDARG00000073665	21	178.799	0.0130689	0.249855	0.052306	0.958285	0.983685
10	43769707	43769980	274	*	peak_5227	Promoter (1-2kb)	10	43761480	43771447	9968	2	ENSDARG00000036028	1467	1142.07	-0.758937	0.217259	-3.49323	0.000477213	0.011844
10	43770268	43770484	217	*	peak_5228	Promoter (<=1kb)	10	43761480	43771447	9968	2	ENSDARG00000036028	963	877.456	-0.0909658	0.190025	-0.478706	0.632148	0.843944
10	43771433	43771616	184	*	peak_5229	Promoter (<=1kb)	10	43761480	43771447	9968	2	ENSDARG00000036028	0	190.156	-0.825441	0.27024	-3.05447	0.00225459	0.0356739
10	43850031	43850216	186	*	peak_5233	Promoter (<=1kb)	10	43838563	43850304	11742	2	ENSDARG00000073675	88	NA	NA	NA	NA	NA	NA
10	43966273	43966383	111	*	peak_5237	Promoter (2-3kb)	10	43936252	43964028	27777	2	ENSDARG00000036031	-2245	NA	NA	NA	NA	NA	NA
10	43994256	43994483	228	*	peak_5239	Promoter (<=1kb)	10	43994471	43996117	1647	1	ENSDARG00000014059	0	53.6136	-0.19025	0.378465	-0.50269	0.615183	0.834501
10	44055580	44055784	205	*	peak_5248	Promoter (1-2kb)	10	44057177	44198211	141035	1	ENSDARG00000104094	-1393	372.461	0.221222	0.192208	1.15095	0.249752	0.57056
10	44304627	44304881	255	*	peak_5267	Promoter (1-2kb)	10	44302220	44306636	4417	2	ENSDARG00000115248	1755	214.272	0.261709	0.244048	1.07236	0.283557	0.602374
10	44357849	44358324	476	*	peak_5274	Promoter (2-3kb)	10	44309997	44355534	45538	2	ENSDARG00000099080	-2315	227.46	-0.0346141	0.277995	-0.124513	0.900909	0.962099
10	44373207	44373408	202	*	peak_5277	Promoter (<=1kb)	10	44373349	44378081	4733	1	ENSDARG00000099913	0	135.39	0.517633	0.257577	2.00963	0.0444705	0.233292
10	44677563	44677662	100	*	peak_5291	Promoter (<=1kb)	10	44677632	44691944	14313	1	ENSDARG00000099155	0	NA	NA	NA	NA	NA	NA
10	44691700	44691810	111	*	peak_5292	Promoter (<=1kb)	10	44692272	44694732	2461	1	ENSDARG00000102632	-462	NA	NA	NA	NA	NA	NA
10	44692171	44692342	172	*	peak_5293	Promoter (<=1kb)	10	44692272	44694732	2461	1	ENSDARG00000102632	0	62.2003	-0.397313	0.387744	-1.02468	0.305515	0.62211
10	44695224	44695385	162	*	peak_5294	Promoter (2-3kb)	10	44692272	44694732	2461	1	ENSDARG00000102632	2952	65.6763	0.330893	0.43002	0.769482	0.441607	0.731769
10	44699631	44699894	264	*	peak_5295	Promoter (<=1kb)	10	44699734	44748270	48537	1	ENSDARG00000101557	0	420.695	-0.10322	0.233836	-0.441422	0.658908	0.858671
10	44808894	44809060	167	*	peak_5298	Promoter (2-3kb)	10	44811700	44901444	89745	1	ENSDARG00000104387	-2640	NA	NA	NA	NA	NA	NA
10	44925535	44925817	283	*	peak_5304	Promoter (<=1kb)	10	44924684	44939658	14975	1	ENSDARG00000099633	851	60.4284	-0.267104	0.402865	-0.66301	0.507324	0.7742
10	44953114	44953220	107	*	peak_5308	Promoter (1-2kb)	10	44955106	44964776	9671	1	ENSDARG00000098700	-1886	NA	NA	NA	NA	NA	NA
10	44956508	44956729	222	*	peak_5309	Promoter (1-2kb)	10	44955106	44964776	9671	1	ENSDARG00000098700	1402	NA	NA	NA	NA	NA	NA
10	44982630	44982801	172	*	peak_5315	Promoter (1-2kb)	10	44979533	44981295	1763	2	ENSDARG00000103546	-1335	195.333	0.197699	0.229946	0.859761	0.389921	0.692136
10	44984709	44984958	250	*	peak_5316	Promoter (<=1kb)	10	44984946	44998452	13507	1	ENSDARG00000116491	0	472.013	-0.562323	0.214572	-2.62067	0.00877577	0.0876621
10	45000087	45000319	233	*	peak_5317	Promoter (1-2kb)	10	44997062	45002196	5135	2	ENSDARG00000102389	1877	85.5067	-0.261317	0.403456	-0.647696	0.517182	0.781187
10	45031250	45031502	253	*	peak_5318	Promoter (<=1kb)	10	45031398	45047242	15845	1	ENSDARG00000098296	0	159.588	0.102541	0.235661	0.435119	0.663476	0.859954
10	45033696	45033799	104	*	peak_5319	Promoter (2-3kb)	10	45031398	45047242	15845	1	ENSDARG00000098296	2298	NA	NA	NA	NA	NA	NA
10	45058778	45058958	181	*	peak_5321	Promoter (<=1kb)	10	45053577	45058886	5310	2	ENSDARG00000100116	0	105.295	0.68691	0.319351	2.15096	0.0314797	0.195134
10	45144859	45145166	308	*	peak_5330	Promoter (2-3kb)	10	45148005	45205893	57889	1	ENSDARG00000103428	-2839	210.38	-1.2005	0.235705	-5.09323	3.52014e-07	4.65572e-05
10	45148524	45148635	112	*	peak_5332	Promoter (<=1kb)	10	45148005	45205893	57889	1	ENSDARG00000103428	519	NA	NA	NA	NA	NA	NA
10	45239094	45239263	170	*	peak_5339	Promoter (1-2kb)	10	45237956	45238042	87	1	ENSDARG00000099875	1138	NA	NA	NA	NA	NA	NA
10	45345414	45345740	327	*	peak_5357	Promoter (<=1kb)	10	45345574	45352279	6706	1	ENSDARG00000103994	0	981.018	-0.0764722	0.212668	-0.359585	0.719158	0.887494
10	45381409	45381695	287	*	peak_5361	Promoter (1-2kb)	10	45371044	45379831	8788	2	ENSDARG00000109770	-1578	246.556	-0.26206	0.220819	-1.18676	0.235322	0.556173
11	18185	18341	157	*	peak_5365	Promoter (<=1kb)	11	13179	18449	5271	2	ENSDARG00000086216	108	46.0866	0.613288	0.427968	1.43302	0.151851	0.447549
11	29670	29944	275	*	peak_5367	Promoter (<=1kb)	11	19668	28747	9080	2	ENSDARG00000088347	-923	197.185	0.272277	0.261332	1.04188	0.297467	0.614546
11	167390	167652	263	*	peak_5383	Promoter (2-3kb)	11	161196	165318	4123	2	ENSDARG00000077934	-2072	399.116	0.232051	0.246792	0.94027	0.347079	0.656492
11	236839	237111	273	*	peak_5394	Promoter (<=1kb)	11	220544	236984	16441	2	ENSDARG00000101413	0	305.423	0.369935	0.280747	1.31768	0.187611	0.500232
11	272281	272416	136	*	peak_5398	Promoter (2-3kb)	11	260763	270210	9448	2	ENSDARG00000021059	-2071	NA	NA	NA	NA	NA	NA
11	287253	287406	154	*	peak_5401	Promoter (<=1kb)	11	281833	287670	5838	2	ENSDARG00000024295	264	NA	NA	NA	NA	NA	NA
11	355185	355400	216	*	peak_5416	Promoter (<=1kb)	11	355305	360317	5013	1	ENSDARG00000045017	0	137.104	0.175215	0.274437	0.638452	0.523179	0.783573
11	426152	426374	223	*	peak_5420	Promoter (<=1kb)	11	410870	426525	15656	2	ENSDARG00000074906	151	NA	NA	NA	NA	NA	NA
11	438408	438651	244	*	peak_5421	Promoter (<=1kb)	11	429776	438518	8743	2	ENSDARG00000034624	0	203.769	-0.0875067	0.230348	-0.379889	0.704028	0.880447
11	440046	440153	108	*	peak_5422	Promoter (<=1kb)	11	440305	450099	9795	1	ENSDARG00000059404	-152	51.8624	1.30571	0.4032	3.23836	0.00120219	0.022814
11	440985	441218	234	*	peak_5424	Promoter (<=1kb)	11	440305	450099	9795	1	ENSDARG00000059404	680	130.544	0.306037	0.289367	1.05761	0.290233	0.608461
11	472222	472651	430	*	peak_5428	Promoter (<=1kb)	11	457423	472547	15125	2	ENSDARG00000004282	0	244.866	0.296352	0.273461	1.08371	0.278494	0.598172
11	486273	486425	153	*	peak_5429	Promoter (<=1kb)	11	474433	486532	12100	2	ENSDARG00000063466	107	NA	NA	NA	NA	NA	NA
11	486511	486641	131	*	peak_5430	Promoter (<=1kb)	11	474433	486532	12100	2	ENSDARG00000063466	0	NA	NA	NA	NA	NA	NA
11	496804	496972	169	*	peak_5431	Promoter (<=1kb)	11	491587	497854	6268	2	ENSDARG00000070922	882	123.166	0.208459	0.291246	0.715747	0.474148	0.753454
11	549857	550077	221	*	peak_5435	Promoter (1-2kb)	11	545461	548398	2938	2	ENSDARG00000105469	-1459	111.139	-1.16293	0.312606	-3.7201	0.00019914	0.00610061
11	574399	574550	152	*	peak_5436	Promoter (1-2kb)	11	575665	580833	5169	1	ENSDARG00000086655	-1115	73.0375	0.197324	0.375456	0.525558	0.599195	0.825036
11	670598	670811	214	*	peak_5451	Promoter (1-2kb)	11	609516	669558	60043	2	ENSDARG00000031848	-1040	152.073	-0.0494121	0.295012	-0.167492	0.866983	0.950295
11	671092	671296	205	*	peak_5452	Promoter (1-2kb)	11	609516	669558	60043	2	ENSDARG00000031848	-1534	94.8328	-1.01074	0.31793	-3.17912	0.00147721	0.026457
11	703213	703390	178	*	peak_5455	Promoter (2-3kb)	11	705727	711032	5306	1	ENSDARG00000102617	-2337	NA	NA	NA	NA	NA	NA
11	769413	769677	265	*	peak_5457	Promoter (<=1kb)	11	769623	815216	45594	1	ENSDARG00000103730	0	312.627	0.225914	0.212414	1.06355	0.287532	0.605187
11	782254	782416	163	*	peak_5461	Promoter (2-3kb)	11	779754	790304	10551	1	ENSDARG00000100157	2500	61.4254	0.0420192	0.378757	0.11094	0.911664	0.965092
11	891070	891252	183	*	peak_5465	Promoter (<=1kb)	11	816106	891674	75569	2	ENSDARG00000102893	422	54.5867	-0.247846	0.415505	-0.596494	0.550846	0.798991
11	1400546	1400730	185	*	peak_5482	Promoter (<=1kb)	11	1396170	1400634	4465	2	ENSDARG00000077717	0	102.52	-0.0301377	0.413854	-0.0728221	0.941948	0.976738
11	1409123	1409335	213	*	peak_5483	Promoter (<=1kb)	11	1403741	1409236	5496	2	ENSDARG00000091799	0	101.697	0.662022	0.293336	2.25687	0.0240163	0.164842
11	1511074	1511266	193	*	peak_5491	Promoter (1-2kb)	11	1422737	1509773	87037	2	ENSDARG00000019304	-1301	122.055	-0.459241	0.295908	-1.55197	0.120669	0.398894
11	1512530	1512661	132	*	peak_5493	Promoter (<=1kb)	11	1512571	1520946	8376	1	ENSDARG00000014138	0	51.1667	0.138694	0.542984	0.255429	0.798392	0.923158
11	1524238	1524463	226	*	peak_5495	Promoter (2-3kb)	11	1522127	1530865	8739	1	ENSDARG00000016783	2111	77.9019	-0.0358721	0.36979	-0.0970067	0.922721	0.969301
11	1533004	1533172	169	*	peak_5496	Promoter (<=1kb)	11	1533097	1546015	12919	1	ENSDARG00000045025	0	48.0033	0.240524	0.400712	0.600243	0.548344	0.797869
11	1551481	1551682	202	*	peak_5497	Promoter (<=1kb)	11	1551603	1574656	23054	1	ENSDARG00000032264	0	174.692	0.00662995	0.252094	0.0262995	0.979018	0.992585
11	1584748	1584857	110	*	peak_5499	Promoter (<=1kb)	11	1584747	1607337	22591	1	ENSDARG00000075504	1	NA	NA	NA	NA	NA	NA
11	1626881	1627112	232	*	peak_5501	Promoter (1-2kb)	11	1628538	1864288	235751	1	ENSDARG00000097827	-1426	82.3344	-0.214886	0.365098	-0.588569	0.556151	0.801636
11	1868610	1868767	158	*	peak_5504	Promoter (<=1kb)	11	1867613	1920517	52905	1	ENSDARG00000044179	997	49.0318	0.728721	0.429769	1.69561	0.0899595	0.341675
11	1968398	1968718	321	*	peak_5522	Promoter (<=1kb)	11	1944729	1967438	22710	2	ENSDARG00000059370	-960	413.799	-0.641372	0.227656	-2.81728	0.00484319	0.0604727
11	2169373	2169549	177	*	peak_5527	Promoter (2-3kb)	11	2172335	2175033	2699	1	ENSDARG00000103133	-2786	NA	NA	NA	NA	NA	NA
11	2195769	2195881	113	*	peak_5529	Promoter (2-3kb)	11	2198831	2204754	5924	1	ENSDARG00000101954	-2950	NA	NA	NA	NA	NA	NA
11	2198541	2198704	164	*	peak_5530	Promoter (<=1kb)	11	2198831	2204754	5924	1	ENSDARG00000101954	-127	55.551	0.459328	0.40064	1.14649	0.251594	0.571729
11	2199139	2199244	106	*	peak_5531	Promoter (<=1kb)	11	2198831	2204754	5924	1	ENSDARG00000101954	308	NA	NA	NA	NA	NA	NA
11	2250713	2250985	273	*	peak_5534	Promoter (<=1kb)	11	2240075	2250767	10693	2	ENSDARG00000011020	0	370.977	0.149395	0.187568	0.796487	0.425749	0.718902
11	2297716	2297935	220	*	peak_5535	Promoter (<=1kb)	11	2252983	2297832	44850	2	ENSDARG00000070939	0	49.5581	0.803879	0.424469	1.89385	0.0582452	0.273041
11	2414267	2414422	156	*	peak_5542	Promoter (1-2kb)	11	2416064	2429303	13240	1	ENSDARG00000041875	-1642	NA	NA	NA	NA	NA	NA
11	2416086	2416207	122	*	peak_5543	Promoter (<=1kb)	11	2416064	2429303	13240	1	ENSDARG00000041875	22	NA	NA	NA	NA	NA	NA
11	2416522	2416669	148	*	peak_5544	Promoter (<=1kb)	11	2416064	2429303	13240	1	ENSDARG00000041875	458	60.7466	-0.608131	0.357012	-1.70339	0.0884952	0.338458
11	2458400	2458519	120	*	peak_5546	Promoter (<=1kb)	11	2458264	2466879	8616	1	ENSDARG00000112667	136	49.8517	0.653229	0.403508	1.61887	0.105475	0.373437
11	2478307	2478566	260	*	peak_5548	Promoter (<=1kb)	11	2471382	2478374	6993	2	ENSDARG00000111669	0	194.705	-1.25485	0.301972	-4.15552	3.24553e-05	0.00157747
11	2506730	2506954	225	*	peak_5549	Promoter (<=1kb)	11	2506516	2513093	6578	1	ENSDARG00000090976	214	149.47	0.414044	0.249997	1.6562	0.0976817	0.358907
11	2548977	2549200	224	*	peak_5552	Promoter (<=1kb)	11	2540139	2549140	9002	2	ENSDARG00000007207	0	383.648	-0.065285	0.250148	-0.260986	0.794104	0.921435
11	2593695	2593886	192	*	peak_5554	Promoter (<=1kb)	11	2571486	2594045	22560	2	ENSDARG00000078076	159	92.1999	-0.384891	0.345127	-1.11521	0.264759	0.585397
11	2632559	2632951	393	*	peak_5558	Promoter (<=1kb)	11	2616816	2632747	15932	2	ENSDARG00000002897	0	373.819	0.110588	0.187899	0.588552	0.556162	0.801636
11	2649802	2650033	232	*	peak_5559	Promoter (<=1kb)	11	2649664	2684595	34932	1	ENSDARG00000077095	138	185.821	0.171602	0.224523	0.764298	0.44469	0.73421
11	2685023	2685228	206	*	peak_5561	Promoter (<=1kb)	11	2685112	2690933	5822	1	ENSDARG00000038414	0	152.437	0.461207	0.250179	1.84351	0.0652548	0.289542
11	2699902	2700101	200	*	peak_5562	Promoter (<=1kb)	11	2699951	2707028	7078	1	ENSDARG00000059400	0	70.2195	0.409079	0.351676	1.16323	0.244736	0.565196
11	2708324	2708510	187	*	peak_5563	Promoter (2-3kb)	11	2710530	2760373	49844	1	ENSDARG00000028721	-2020	94.8383	-0.990837	0.319209	-3.10404	0.00190896	0.0317122
11	2712731	2712831	101	*	peak_5565	Promoter (2-3kb)	11	2710530	2760373	49844	1	ENSDARG00000028721	2201	NA	NA	NA	NA	NA	NA
11	2840405	2840556	152	*	peak_5576	Promoter (1-2kb)	11	2829812	2838699	8888	2	ENSDARG00000045023	-1706	NA	NA	NA	NA	NA	NA
11	2855190	2855496	307	*	peak_5578	Promoter (<=1kb)	11	2855430	2974067	118638	1	ENSDARG00000009733	0	815.152	-0.673027	0.256054	-2.62846	0.0085772	0.0861164
11	3210085	3210243	159	*	peak_5585	Promoter (1-2kb)	11	3211826	3258701	46876	1	ENSDARG00000078497	-1583	NA	NA	NA	NA	NA	NA
11	3308409	3308724	316	*	peak_5589	Promoter (<=1kb)	11	3301277	3308569	7293	2	ENSDARG00000026577	0	759.404	-0.148105	0.183416	-0.807481	0.419389	0.713278
11	3309115	3309294	180	*	peak_5590	Promoter (<=1kb)	11	3308656	3318747	10092	1	ENSDARG00000059357	459	145.257	-0.216754	0.248764	-0.871323	0.383578	0.686773
11	3364593	3364788	196	*	peak_5595	Promoter (1-2kb)	11	3345405	3366782	21378	2	ENSDARG00000091574	1994	90.3182	0.175139	0.3258	0.537565	0.590877	0.821455
11	3367729	3367892	164	*	peak_5597	Promoter (<=1kb)	11	3345405	3366782	21378	2	ENSDARG00000091574	-947	52.8689	0.097559	0.36774	0.265294	0.790783	0.920172
11	3381265	3381393	129	*	peak_5599	Promoter (<=1kb)	11	3364193	3381343	17151	2	ENSDARG00000020840	0	NA	NA	NA	NA	NA	NA
11	3499055	3499218	164	*	peak_5605	Promoter (<=1kb)	11	3499111	3525259	26149	1	ENSDARG00000074565	0	53.9075	-0.436785	0.397542	-1.09871	0.271893	0.592385
11	3535479	3535636	158	*	peak_5607	Promoter (<=1kb)	11	3523358	3535581	12224	2	ENSDARG00000005699	0	61.3803	0.244326	0.40653	0.601004	0.547837	0.797586
11	3583600	3583788	189	*	peak_5611	Promoter (2-3kb)	11	3585934	3593118	7185	1	ENSDARG00000038199	-2146	143.905	0.140869	0.301265	0.467592	0.640076	0.848732
11	3585764	3586140	377	*	peak_5612	Promoter (<=1kb)	11	3585934	3593118	7185	1	ENSDARG00000038199	0	635.324	0.2274	0.218451	1.04097	0.297891	0.614546
11	3587853	3588150	298	*	peak_5614	Promoter (1-2kb)	11	3585934	3593118	7185	1	ENSDARG00000038199	1919	467.455	0.0304017	0.225175	0.135014	0.892601	0.959647
11	3612326	3612464	139	*	peak_5616	Promoter (1-2kb)	11	3593127	3613558	20432	2	ENSDARG00000060725	1094	NA	NA	NA	NA	NA	NA
11	3959215	3959602	388	*	peak_5628	Promoter (<=1kb)	11	3959495	3971035	11541	1	ENSDARG00000006219	0	144.544	0.28388	0.265445	1.06945	0.284868	0.60338
11	3988912	3989049	138	*	peak_5630	Promoter (<=1kb)	11	3989403	3993738	4336	1	ENSDARG00000059298	-354	88.203	0.229811	0.403736	0.569211	0.569213	0.809034
11	4025665	4025820	156	*	peak_5634	Promoter (<=1kb)	11	4026229	4132662	106434	1	ENSDARG00000029474	-409	94.0216	-0.790039	0.339075	-2.32998	0.019807	0.147667
11	4026110	4026324	215	*	peak_5635	Promoter (<=1kb)	11	4026229	4132662	106434	1	ENSDARG00000029474	0	448.421	-0.112695	0.235102	-0.479344	0.631694	0.84367
11	4139905	4140060	156	*	peak_5644	Promoter (2-3kb)	11	4038040	4137242	99203	2	ENSDARG00000116980	-2663	NA	NA	NA	NA	NA	NA
11	4233442	4233788	347	*	peak_5656	Promoter (2-3kb)	11	4205567	4235811	30245	2	ENSDARG00000086300	2023	638.506	-0.0783648	0.222532	-0.352151	0.724725	0.889325
11	5468562	5468823	262	*	peak_5686	Promoter (<=1kb)	11	5468629	5493191	24563	1	ENSDARG00000006963	0	386.638	-0.238348	0.20295	-1.17442	0.240229	0.561651
11	5500334	5500437	104	*	peak_5690	Promoter (<=1kb)	11	5499661	5515922	16262	1	ENSDARG00000011945	673	NA	NA	NA	NA	NA	NA
11	5681134	5681327	194	*	peak_5697	Promoter (<=1kb)	11	5681762	5810958	129197	1	ENSDARG00000070843	-435	101.268	0.247412	0.370832	0.667183	0.504655	0.772383
11	5684613	5684869	257	*	peak_5699	Promoter (2-3kb)	11	5681762	5810958	129197	1	ENSDARG00000070843	2851	83.1052	-0.343084	0.347964	-0.985975	0.324145	0.63681
11	5817116	5817305	190	*	peak_5710	Promoter (<=1kb)	11	5817202	5836286	19085	1	ENSDARG00000089646	0	255.939	0.26728	0.247902	1.07817	0.280958	0.600498
11	5817766	5817969	204	*	peak_5711	Promoter (<=1kb)	11	5817202	5836286	19085	1	ENSDARG00000089646	564	307.029	0.105109	0.229918	0.457157	0.647558	0.852192
11	5864556	5864682	127	*	peak_5713	Promoter (1-2kb)	11	5855923	5865744	9822	2	ENSDARG00000070844	1062	49.0823	-0.0936102	0.440068	-0.212718	0.831547	0.937997
11	5865463	5865757	295	*	peak_5714	Promoter (<=1kb)	11	5855923	5865744	9822	2	ENSDARG00000070844	0	225.828	-0.288204	0.265697	-1.08471	0.278051	0.59776
11	5867301	5867492	192	*	peak_5715	Promoter (1-2kb)	11	5855923	5865744	9822	2	ENSDARG00000070844	-1557	193.362	0.366452	0.249502	1.46873	0.141905	0.432316
11	5880416	5880661	246	*	peak_5718	Promoter (<=1kb)	11	5880562	5925517	44956	1	ENSDARG00000070846	0	291.992	0.489366	0.223709	2.18751	0.028705	0.183361
11	5926707	5926925	219	*	peak_5722	Promoter (<=1kb)	11	5926850	5931622	4773	1	ENSDARG00000070849	0	182.48	-0.0454482	0.292512	-0.155372	0.876528	0.954076
11	6001516	6001788	273	*	peak_5725	Promoter (<=1kb)	11	5965168	6001845	36678	2	ENSDARG00000077229	57	NA	NA	NA	NA	NA	NA
11	6008686	6008835	150	*	peak_5726	Promoter (1-2kb)	11	6009984	6037759	27776	1	ENSDARG00000018650	-1149	69.8272	0.586465	0.354999	1.65202	0.0985311	0.360629
11	6070253	6070391	139	*	peak_5730	Promoter (<=1kb)	11	6051287	6070192	18906	2	ENSDARG00000077526	-61	59.4751	1.0156	0.395288	2.56926	0.0101916	0.0960153
11	6072231	6072466	236	*	peak_5732	Promoter (<=1kb)	11	6071960	6072066	107	2	ENSDARG00000082005	-165	480.605	0.0281876	0.250633	0.112466	0.910454	0.964853
11	6077495	6077671	177	*	peak_5733	Promoter (<=1kb)	11	6076646	6101104	24459	1	ENSDARG00000089071	849	NA	NA	NA	NA	NA	NA
11	6135978	6136321	344	*	peak_5738	Promoter (<=1kb)	11	6136220	6145158	8939	1	ENSDARG00000059177	0	80.9083	0.054747	0.316472	0.172992	0.862658	0.948501
11	6136942	6137075	134	*	peak_5739	Promoter (<=1kb)	11	6136220	6145158	8939	1	ENSDARG00000059177	722	NA	NA	NA	NA	NA	NA
11	6150383	6150547	165	*	peak_5741	Promoter (2-3kb)	11	6152643	6175057	22415	1	ENSDARG00000010096	-2096	NA	NA	NA	NA	NA	NA
11	6206305	6206700	396	*	peak_5745	Promoter (<=1kb)	11	6197276	6206625	9350	2	ENSDARG00000013016	0	222.733	0.493143	0.242798	2.03108	0.0422466	0.22842
11	6281485	6281687	203	*	peak_5747	Promoter (<=1kb)	11	6281647	6293709	12063	1	ENSDARG00000008890	0	63.7837	-0.238392	0.389004	-0.612826	0.539992	0.7938
11	6284407	6284535	129	*	peak_5748	Promoter (2-3kb)	11	6281647	6293709	12063	1	ENSDARG00000008890	2760	NA	NA	NA	NA	NA	NA
11	6455915	6456270	356	*	peak_5754	Promoter (<=1kb)	11	6456146	6457748	1603	1	ENSDARG00000027744	0	618.509	0.122504	0.234023	0.52347	0.600647	0.825199
11	6458787	6458896	110	*	peak_5755	Promoter (1-2kb)	11	6460694	6512642	51949	1	ENSDARG00000103967	-1798	92.8949	0.604256	0.788135	0.766691	0.443265	0.733266
11	6460528	6460751	224	*	peak_5756	Promoter (<=1kb)	11	6460694	6512642	51949	1	ENSDARG00000103967	0	257.944	0.602171	0.261946	2.29883	0.0215144	0.155425
11	6460843	6461036	194	*	peak_5757	Promoter (<=1kb)	11	6460694	6512642	51949	1	ENSDARG00000103967	149	116.623	0.794971	0.326069	2.43805	0.0147669	0.121006
11	6656257	6656386	130	*	peak_5783	Promoter (2-3kb)	11	6658656	6678209	19554	1	ENSDARG00000098564	-2270	NA	NA	NA	NA	NA	NA
11	6658520	6658630	111	*	peak_5784	Promoter (<=1kb)	11	6658656	6678209	19554	1	ENSDARG00000098564	-26	NA	NA	NA	NA	NA	NA
11	6818971	6819098	128	*	peak_5802	Promoter (<=1kb)	11	6819050	6850593	31544	1	ENSDARG00000043835	0	NA	NA	NA	NA	NA	NA
11	6881938	6882225	288	*	peak_5805	Promoter (<=1kb)	11	6881001	6895981	14981	1	ENSDARG00000053876	937	413.259	-0.141232	0.222826	-0.633823	0.526196	0.785377
11	7158579	7158698	120	*	peak_5815	Promoter (<=1kb)	11	7158723	7179516	20794	1	ENSDARG00000024047	-25	NA	NA	NA	NA	NA	NA
11	7182968	7183165	198	*	peak_5817	Promoter (<=1kb)	11	7183025	7212097	29073	1	ENSDARG00000013776	0	202.108	0.348862	0.24021	1.45232	0.146413	0.440006
11	7214285	7214398	114	*	peak_5818	Promoter (<=1kb)	11	7214353	7246987	32635	1	ENSDARG00000076110	0	NA	NA	NA	NA	NA	NA
11	7261652	7261761	110	*	peak_5819	Promoter (<=1kb)	11	7253077	7261717	8641	2	ENSDARG00000090253	0	NA	NA	NA	NA	NA	NA
11	7261895	7261994	100	*	peak_5820	Promoter (<=1kb)	11	7261981	7274378	12398	1	ENSDARG00000087349	0	NA	NA	NA	NA	NA	NA
11	7276889	7277104	216	*	peak_5823	Promoter (<=1kb)	11	7276824	7280259	3436	1	ENSDARG00000103619	65	244.043	0.437191	0.221368	1.97495	0.0482739	0.24466
11	7358753	7358859	107	*	peak_5826	Promoter (2-3kb)	11	7350926	7355995	5070	2	ENSDARG00000075629	-2758	NA	NA	NA	NA	NA	NA
11	7380596	7381127	532	*	peak_5828	Promoter (<=1kb)	11	7359496	7380688	21193	2	ENSDARG00000016448	0	363.857	0.237533	0.232988	1.01951	0.307962	0.62469
11	7411418	7411638	221	*	peak_5830	Promoter (<=1kb)	11	7383177	7411436	28260	2	ENSDARG00000013653	0	170.546	0.272064	0.253094	1.07495	0.282396	0.601325
11	8126191	8126552	362	*	peak_5842	Promoter (<=1kb)	11	7981243	8126263	145021	2	ENSDARG00000062973	0	102.392	-0.411404	0.310189	-1.3263	0.18474	0.496599
11	8129627	8129840	214	*	peak_5843	Promoter (<=1kb)	11	8129536	8150894	21359	1	ENSDARG00000001782	91	NA	NA	NA	NA	NA	NA
11	8152772	8152965	194	*	peak_5844	Promoter (<=1kb)	11	8152872	8161149	8278	1	ENSDARG00000062977	0	176.575	-0.0134646	0.232558	-0.0578977	0.95383	0.981957
11	8167780	8168163	384	*	peak_5847	Promoter (<=1kb)	11	8160894	8168011	7118	2	ENSDARG00000007024	0	854.322	-0.223689	0.238706	-0.937091	0.348712	0.65787
11	8565689	8565888	200	*	peak_5867	Promoter (<=1kb)	11	8565323	8682447	117125	1	ENSDARG00000058696	366	189.772	-0.0502764	0.219518	-0.229031	0.818845	0.932154
11	8567000	8567145	146	*	peak_5868	Promoter (1-2kb)	11	8565323	8682447	117125	1	ENSDARG00000058696	1677	55.3151	0.401704	0.418309	0.960305	0.336902	0.647822
11	8567285	8567569	285	*	peak_5869	Promoter (1-2kb)	11	8565323	8682447	117125	1	ENSDARG00000058696	1962	88.5473	-1.19364	0.374677	-3.18578	0.00144366	0.0260544
11	8781144	8781308	165	*	peak_5885	Promoter (1-2kb)	11	8635785	8782871	147087	2	ENSDARG00000100658	1563	62.72	-0.261626	0.415087	-0.630292	0.528503	0.786324
11	9985086	9985262	177	*	peak_5894	Promoter (<=1kb)	11	9564154	9985415	421262	2	ENSDARG00000077710	153	73.6357	-0.611928	0.348442	-1.75618	0.0790571	0.320965
11	10456291	10456560	270	*	peak_5901	Promoter (<=1kb)	11	10388303	10456553	68251	2	ENSDARG00000007278	0	580.273	0.338562	0.614556	0.550905	0.581699	0.816107
11	10535407	10535609	203	*	peak_5905	Promoter (<=1kb)	11	10535456	10537403	1948	1	ENSDARG00000100816	0	NA	NA	NA	NA	NA	NA
11	10541077	10541392	316	*	peak_5906	Promoter (<=1kb)	11	10541258	10550377	9120	1	ENSDARG00000018971	0	130.934	-0.223817	0.406386	-0.550749	0.581806	0.816107
11	10542436	10542582	147	*	peak_5907	Promoter (1-2kb)	11	10541258	10550377	9120	1	ENSDARG00000018971	1178	NA	NA	NA	NA	NA	NA
11	10661148	10661414	267	*	peak_5911	Promoter (1-2kb)	11	10467299	10663122	195824	2	ENSDARG00000079742	1708	227.782	-0.742952	0.243623	-3.0496	0.0022915	0.0360636
11	10828086	10828418	333	*	peak_5914	Promoter (<=1kb)	11	10812949	10828539	15591	2	ENSDARG00000076259	121	NA	NA	NA	NA	NA	NA
11	10850826	10851040	215	*	peak_5915	Promoter (<=1kb)	11	10832560	10850936	18377	2	ENSDARG00000063100	0	214.991	0.00702124	0.261736	0.0268256	0.978599	0.9924
11	10853643	10853845	203	*	peak_5916	Promoter (2-3kb)	11	10832560	10850936	18377	2	ENSDARG00000063100	-2707	191.669	-0.242245	0.282068	-0.858816	0.390442	0.692453
11	10908780	10908979	200	*	peak_5924	Promoter (<=1kb)	11	10909183	10960394	51212	1	ENSDARG00000074023	-204	351.052	0.43321	0.298399	1.45178	0.146562	0.440006
11	10909059	10909285	227	*	peak_5925	Promoter (<=1kb)	11	10909183	10960394	51212	1	ENSDARG00000074023	0	341.052	-0.101516	0.199607	-0.508579	0.611047	0.831563
11	10909514	10909663	150	*	peak_5926	Promoter (<=1kb)	11	10909183	10960394	51212	1	ENSDARG00000074023	331	94.9707	-0.0583101	0.294604	-0.197927	0.843102	0.94236
11	11021705	11021836	132	*	peak_5936	Promoter (<=1kb)	11	11021396	11109963	88568	1	ENSDARG00000077474	309	NA	NA	NA	NA	NA	NA
11	11022372	11022625	254	*	peak_5937	Promoter (<=1kb)	11	11021396	11109963	88568	1	ENSDARG00000077474	976	86.3699	-0.480439	0.347412	-1.38291	0.166693	0.46908
11	11120491	11120832	342	*	peak_5943	Promoter (<=1kb)	11	11120532	11193205	72674	1	ENSDARG00000053113	0	137.739	0.567571	0.282118	2.01182	0.0442389	0.232876
11	11268794	11268999	206	*	peak_5950	Promoter (1-2kb)	11	11267493	11274919	7427	1	ENSDARG00000006242	1301	130.004	0.124738	0.283135	0.44056	0.659531	0.858818
11	11303382	11303551	170	*	peak_5951	Promoter (<=1kb)	11	11303458	11319853	16396	1	ENSDARG00000098623	0	121.218	-0.0416216	0.27868	-0.149353	0.881275	0.956065
11	11336160	11336370	211	*	peak_5954	Promoter (<=1kb)	11	11332652	11336986	4335	2	ENSDARG00000017337	616	132.759	-0.167559	0.373037	-0.449176	0.653305	0.854757
11	11336921	11337135	215	*	peak_5955	Promoter (<=1kb)	11	11332652	11336986	4335	2	ENSDARG00000017337	0	343.005	-0.0580821	0.219578	-0.264517	0.791382	0.920355
11	11381145	11381308	164	*	peak_5956	Promoter (<=1kb)	11	11380904	11381204	301	2	ENSDARG00000091697	0	NA	NA	NA	NA	NA	NA
11	11404906	11405037	132	*	peak_5957	Promoter (2-3kb)	11	11407892	11409744	1853	1	ENSDARG00000094335	-2855	NA	NA	NA	NA	NA	NA
11	11435746	11435871	126	*	peak_5958	Promoter (<=1kb)	11	11435447	11435743	297	2	ENSDARG00000113323	-3	NA	NA	NA	NA	NA	NA
11	11438115	11438258	144	*	peak_5959	Promoter (<=1kb)	11	11437891	11438187	297	2	ENSDARG00000116132	0	49.0238	-0.287386	0.424408	-0.677144	0.498314	0.768976
11	11447182	11447616	435	*	peak_5960	Promoter (<=1kb)	11	11447189	11447485	297	2	ENSDARG00000110849	0	125.64	0.0421354	0.399524	0.105464	0.916008	0.967198
11	11459321	11459444	124	*	peak_5961	Promoter (1-2kb)	11	11454545	11458208	3664	2	ENSDARG00000044976	-1113	NA	NA	NA	NA	NA	NA
11	11471561	11471660	100	*	peak_5962	Promoter (<=1kb)	11	11468566	11471857	3292	2	ENSDARG00000044975	197	NA	NA	NA	NA	NA	NA
11	11706019	11706220	202	*	peak_5975	Promoter (<=1kb)	11	11639483	11706093	66611	2	ENSDARG00000104692	0	127.511	-0.64398	0.264979	-2.43031	0.015086	0.122185
11	11719398	11719679	282	*	peak_5977	Promoter (<=1kb)	11	11719575	11781911	62337	1	ENSDARG00000070787	0	653.79	0.0523324	0.247357	0.211566	0.832445	0.938548
11	11792656	11792924	269	*	peak_5984	Promoter (<=1kb)	11	11781973	11792766	10794	2	ENSDARG00000009942	0	744.002	-0.208235	0.28789	-0.723313	0.469488	0.751257
11	11798576	11798730	155	*	peak_5985	Promoter (1-2kb)	11	11797026	11804720	7695	1	ENSDARG00000056838	1550	NA	NA	NA	NA	NA	NA
11	11841922	11842098	177	*	peak_5988	Promoter (<=1kb)	11	11842724	11849995	7272	1	ENSDARG00000058663	-626	161.327	-0.198486	0.283349	-0.700498	0.483617	0.758978
11	11889717	11889988	272	*	peak_5990	Promoter (<=1kb)	11	11844123	11890001	45879	2	ENSDARG00000045298	13	213.42	0.0973329	0.234422	0.415203	0.677993	0.867516
11	11965246	11965403	158	*	peak_5994	Promoter (<=1kb)	11	11911399	11965033	53635	2	ENSDARG00000077988	-213	49.6743	-0.350857	0.404182	-0.868068	0.385357	0.688746
11	11975100	11975299	200	*	peak_5995	Promoter (<=1kb)	11	11974708	11979854	5147	1	ENSDARG00000086998	392	78.9093	0.274841	0.403102	0.681815	0.495356	0.766796
11	12007782	12008192	411	*	peak_5997	Promoter (<=1kb)	11	11983465	12008001	24537	2	ENSDARG00000076763	0	2011.76	-0.406216	0.25372	-1.60104	0.109368	0.381038
11	12051504	12051744	241	*	peak_6003	Promoter (<=1kb)	11	12009735	12051805	42071	2	ENSDARG00000077018	61	109.3	-2.1146	0.406626	-5.20035	1.98917e-07	3.00671e-05
11	12052255	12052391	137	*	peak_6004	Promoter (<=1kb)	11	12052791	12092178	39388	1	ENSDARG00000102310	-400	58.8605	-0.766552	0.436358	-1.7567	0.0789684	0.320741
11	12158131	12158561	431	*	peak_6010	Promoter (<=1kb)	11	12108355	12158412	50058	2	ENSDARG00000044943	0	401.723	-0.213986	0.188175	-1.13717	0.255468	0.576007
11	12159920	12160187	268	*	peak_6011	Promoter (1-2kb)	11	12108355	12158412	50058	2	ENSDARG00000044943	-1508	496.788	-1.27635	0.222574	-5.73451	9.77967e-09	2.69039e-06
11	12161913	12162094	182	*	peak_6012	Promoter (<=1kb)	11	12161658	12161955	298	2	ENSDARG00000099163	0	131.428	-0.426346	0.378929	-1.12514	0.260531	0.580535
11	12162770	12163008	239	*	peak_6013	Promoter (<=1kb)	11	12162752	12163048	297	1	ENSDARG00000113506	18	82.6225	-2.04942	1.04954	-1.95268	0.0508572	0.252542
11	12167570	12167788	219	*	peak_6014	Promoter (<=1kb)	11	12168002	12168298	297	2	ENSDARG00000113172	510	139.734	-0.452223	0.345929	-1.30727	0.191121	0.504821
11	12169375	12169614	240	*	peak_6015	Promoter (<=1kb)	11	12169361	12169654	294	2	ENSDARG00000089201	40	90.0704	-1.17487	0.834945	-1.40713	0.15939	0.459209
11	12171147	12171343	197	*	peak_6016	Promoter (<=1kb)	11	12171295	12171591	297	1	ENSDARG00000114837	0	64.5323	1.20897	0.413591	2.92311	0.00346554	0.0482474
11	12184151	12184322	172	*	peak_6017	Promoter (1-2kb)	11	12185857	12186144	288	2	ENSDARG00000112313	1822	NA	NA	NA	NA	NA	NA
11	12187181	12187496	316	*	peak_6018	Promoter (<=1kb)	11	12187306	12187602	297	1	ENSDARG00000112225	0	56.2906	0.32454	0.492682	0.658722	0.510075	0.776029
11	12213405	12213520	116	*	peak_6019	Promoter (<=1kb)	11	12213153	12213431	279	2	ENSDARG00000086634	0	NA	NA	NA	NA	NA	NA
11	12438308	12438426	119	*	peak_6024	Promoter (<=1kb)	11	12438084	12438380	297	2	ENSDARG00000115479	0	NA	NA	NA	NA	NA	NA
11	12719809	12720038	230	*	peak_6025	Promoter (<=1kb)	11	12719944	12728353	8410	1	ENSDARG00000058504	0	321.065	-0.580299	0.189982	-3.0545	0.00225437	0.0356739
11	12744002	12744284	283	*	peak_6026	Promoter (<=1kb)	11	12732247	12744082	11836	2	ENSDARG00000058448	0	274.238	-1.33604	0.243506	-5.48669	4.09531e-08	8.94143e-06
11	12744551	12744713	163	*	peak_6027	Promoter (<=1kb)	11	12744575	12770546	25972	1	ENSDARG00000015208	0	86.2606	-0.275123	0.323488	-0.85049	0.395052	0.695247
11	12801055	12801197	143	*	peak_6029	Promoter (<=1kb)	11	12782296	12802123	19828	2	ENSDARG00000001969	926	NA	NA	NA	NA	NA	NA
11	12811724	12811945	222	*	peak_6030	Promoter (<=1kb)	11	12811906	12859263	47358	1	ENSDARG00000035074	0	281.273	-0.119193	0.23405	-0.509264	0.610567	0.831274
11	13149139	13149238	100	*	peak_6040	Promoter (2-3kb)	11	13151919	13152385	467	1	ENSDARG00000096993	-2681	NA	NA	NA	NA	NA	NA
11	13153282	13153381	100	*	peak_6041	Promoter (<=1kb)	11	13094179	13152524	58346	2	ENSDARG00000103735	-758	NA	NA	NA	NA	NA	NA
11	13176367	13176714	348	*	peak_6044	Promoter (<=1kb)	11	13176568	13189751	13184	1	ENSDARG00000018411	0	1002.94	-0.213633	0.212828	-1.00378	0.315483	0.630851
11	13191123	13191312	190	*	peak_6048	Promoter (2-3kb)	11	13193747	13194217	471	1	ENSDARG00000105475	-2435	99.6007	0.674893	0.353354	1.90996	0.0561378	0.267189
11	13193623	13193748	126	*	peak_6049	Promoter (<=1kb)	11	13193747	13194217	471	1	ENSDARG00000105475	0	NA	NA	NA	NA	NA	NA
11	13206372	13206542	171	*	peak_6051	Promoter (1-2kb)	11	13207898	13213059	5162	1	ENSDARG00000070083	-1356	52.5174	-0.511156	0.477242	-1.07106	0.284141	0.602866
11	13207784	13208043	260	*	peak_6052	Promoter (<=1kb)	11	13207898	13213059	5162	1	ENSDARG00000070083	0	190.497	-0.688367	0.234234	-2.9388	0.00329488	0.0467709
11	13223170	13223353	184	*	peak_6054	Promoter (<=1kb)	11	13223625	13272085	48461	1	ENSDARG00000070078	-272	96.3004	-0.12775	0.327349	-0.390254	0.696348	0.877331
11	13223463	13223724	262	*	peak_6055	Promoter (<=1kb)	11	13223625	13272085	48461	1	ENSDARG00000070078	0	193.935	0.243776	0.235377	1.03568	0.30035	0.616797
11	13340789	13340921	133	*	peak_6065	Promoter (<=1kb)	11	13280248	13341483	61236	2	ENSDARG00000086505	562	NA	NA	NA	NA	NA	NA
11	13341126	13341281	156	*	peak_6066	Promoter (<=1kb)	11	13280248	13341483	61236	2	ENSDARG00000086505	202	NA	NA	NA	NA	NA	NA
11	13341364	13341531	168	*	peak_6067	Promoter (<=1kb)	11	13280248	13341483	61236	2	ENSDARG00000086505	0	58.1034	-0.348187	0.368693	-0.944382	0.344975	0.654578
11	13421833	13421997	165	*	peak_6068	Promoter (1-2kb)	11	13423776	13505942	82167	1	ENSDARG00000010789	-1779	56.4114	-0.752837	0.404551	-1.86092	0.0627557	0.284085
11	13424714	13424960	247	*	peak_6070	Promoter (<=1kb)	11	13423776	13505942	82167	1	ENSDARG00000010789	938	70.3717	0.613539	0.351619	1.7449	0.0810027	0.324351
11	13524872	13525213	342	*	peak_6075	Promoter (<=1kb)	11	13524504	13533782	9279	1	ENSDARG00000020761	368	129.341	0.45224	0.33978	1.33098	0.183195	0.494185
11	13526177	13526336	160	*	peak_6076	Promoter (1-2kb)	11	13524504	13533782	9279	1	ENSDARG00000020761	1673	111.996	0.332411	0.370458	0.897298	0.36956	0.67597
11	13629597	13629737	141	*	peak_6094	Promoter (<=1kb)	11	13629528	13640471	10944	1	ENSDARG00000100968	69	NA	NA	NA	NA	NA	NA
11	13630055	13630316	262	*	peak_6095	Promoter (<=1kb)	11	13629528	13640471	10944	1	ENSDARG00000100968	527	NA	NA	NA	NA	NA	NA
11	13642001	13642278	278	*	peak_6096	Promoter (<=1kb)	11	13642157	13789451	147295	1	ENSDARG00000041113	0	277.736	-0.000115392	0.225133	-0.000512551	0.999591	0.999833
11	14102040	14102182	143	*	peak_6105	Promoter (<=1kb)	11	14071689	14102158	30470	2	ENSDARG00000060442	0	86.2104	-1.10698	0.328078	-3.37413	0.000740491	0.0159647
11	14102319	14102484	166	*	peak_6106	Promoter (<=1kb)	11	14071689	14102158	30470	2	ENSDARG00000060442	-161	152.124	-0.363474	0.278526	-1.30499	0.191896	0.505552
11	14104353	14104542	190	*	peak_6107	Promoter (<=1kb)	11	14104417	14143702	39286	1	ENSDARG00000040779	0	178.389	-0.418256	0.276378	-1.51335	0.130191	0.414636
11	14199506	14199655	150	*	peak_6109	Promoter (<=1kb)	11	14199802	14267855	68054	1	ENSDARG00000026882	-147	NA	NA	NA	NA	NA	NA
11	14292850	14292999	150	*	peak_6116	Promoter (2-3kb)	11	14295011	14300253	5243	1	ENSDARG00000018671	-2012	NA	NA	NA	NA	NA	NA
11	14320936	14321248	313	*	peak_6119	Promoter (<=1kb)	11	14321113	14342507	21395	1	ENSDARG00000031907	0	469.402	-0.879144	0.182499	-4.81727	1.45539e-06	0.000136183
11	14667315	14667497	183	*	peak_6127	Promoter (1-2kb)	11	14667066	14669026	1961	2	ENSDARG00000070056	1529	54.1334	-0.716258	0.370746	-1.93194	0.0533674	0.260123
11	15296696	15296845	150	*	peak_6148	Promoter (<=1kb)	11	15225534	15297210	71677	2	ENSDARG00000009724	365	80.5582	0.485445	0.347105	1.39855	0.161947	0.462536
11	15297122	15297343	222	*	peak_6149	Promoter (<=1kb)	11	15225534	15297210	71677	2	ENSDARG00000009724	0	323.958	-0.163872	0.20229	-0.810086	0.417891	0.711838
11	15845165	15845398	234	*	peak_6159	Promoter (1-2kb)	11	15845588	15846513	926	2	ENSDARG00000098971	1115	98.279	-0.70704	0.342689	-2.06322	0.0390922	0.218494
11	15874730	15875176	447	*	peak_6160	Promoter (<=1kb)	11	15833565	15875054	41490	2	ENSDARG00000087346	0	398.771	-0.581278	0.194308	-2.99153	0.0027758	0.0411434
11	16040452	16040655	204	*	peak_6165	Promoter (<=1kb)	11	16040517	16064291	23775	1	ENSDARG00000077082	0	72.2526	-1.35557	0.359263	-3.77318	0.00016118	0.00521654
11	16055969	16056160	192	*	peak_6166	Promoter (2-3kb)	11	16058191	16058307	117	2	ENSDARG00000112277	2147	NA	NA	NA	NA	NA	NA
11	16067959	16068344	386	*	peak_6167	Promoter (2-3kb)	11	16070438	16083608	13171	1	ENSDARG00000100002	-2094	169.014	-0.35325	0.277892	-1.27118	0.203665	0.520198
11	16070332	16070503	172	*	peak_6168	Promoter (<=1kb)	11	16070438	16083608	13171	1	ENSDARG00000100002	0	120.842	0.038725	0.313901	0.123367	0.901817	0.962293
11	16120224	16120417	194	*	peak_6171	Promoter (2-3kb)	11	16122786	16123082	297	1	ENSDARG00000114737	-2369	113.086	0.674369	0.341924	1.97227	0.0485783	0.245392
11	16122655	16122979	325	*	peak_6172	Promoter (<=1kb)	11	16122786	16123082	297	1	ENSDARG00000114737	0	219.034	-0.744174	0.2627	-2.83279	0.00461436	0.0589359
11	16123410	16123604	195	*	peak_6173	Promoter (<=1kb)	11	16122786	16123082	297	1	ENSDARG00000114737	624	109.796	-0.497744	0.348154	-1.42967	0.152813	0.449037
11	16151977	16152178	202	*	peak_6177	Promoter (<=1kb)	11	16152316	16166705	14390	1	ENSDARG00000058220	-138	118.19	0.215713	0.287157	0.751201	0.452531	0.739524
11	16166017	16166195	179	*	peak_6178	Promoter (<=1kb)	11	16166117	16179190	13074	1	ENSDARG00000077471	0	52.441	0.0126398	0.429315	0.0294419	0.976512	0.991843
11	16216838	16217080	243	*	peak_6184	Promoter (<=1kb)	11	16216909	16324575	107667	1	ENSDARG00000058208	0	216.501	-0.0900138	0.288813	-0.311668	0.755293	0.903553
11	16395832	16396133	302	*	peak_6191	Promoter (<=1kb)	11	16329776	16395956	66181	2	ENSDARG00000075625	0	929.83	-0.0873221	0.206264	-0.423352	0.672038	0.864788
11	16574511	16574792	282	*	peak_6197	Promoter (<=1kb)	11	16574625	16588044	13420	1	ENSDARG00000070698	0	884.727	-0.0455975	0.276461	-0.164933	0.868997	0.951307
11	16972865	16973050	186	*	peak_6214	Promoter (2-3kb)	11	16738179	16975190	237012	2	ENSDARG00000044914	2140	120.648	-0.624237	0.321805	-1.9398	0.0524039	0.256944
11	16973890	16974073	184	*	peak_6215	Promoter (1-2kb)	11	16738179	16975190	237012	2	ENSDARG00000044914	1117	216.761	-0.112414	0.243538	-0.461588	0.644377	0.851023
11	16974921	16975249	329	*	peak_6216	Promoter (<=1kb)	11	16738179	16975190	237012	2	ENSDARG00000044914	0	872.666	0.15503	0.21572	0.718661	0.47235	0.753169
11	17755393	17755492	100	*	peak_6234	Promoter (<=1kb)	11	17726649	17755444	28796	2	ENSDARG00000022853	0	NA	NA	NA	NA	NA	NA
11	17782621	17783011	391	*	peak_6235	Promoter (<=1kb)	11	17757342	17782930	25589	2	ENSDARG00000057997	0	176.483	0.0219995	0.230431	0.0954713	0.923941	0.969453
11	17802982	17803207	226	*	peak_6236	Promoter (<=1kb)	11	17785182	17803137	17956	2	ENSDARG00000057987	0	205.459	-0.287766	0.298471	-0.964132	0.33498	0.645509
11	17964361	17964871	511	*	peak_6240	Promoter (<=1kb)	11	17959507	17964525	5019	2	ENSDARG00000016773	0	921.047	-0.393845	0.288321	-1.36599	0.171941	0.476922
11	17984106	17984256	151	*	peak_6242	Promoter (2-3kb)	11	17965098	17981427	16330	2	ENSDARG00000009727	-2679	53.3029	-0.453772	0.378845	-1.19778	0.231004	0.553337
11	18109126	18109316	191	*	peak_6248	Promoter (1-2kb)	11	17997403	18107447	110045	2	ENSDARG00000019797	-1679	201.256	-0.144236	0.604925	-0.238436	0.811543	0.928777
11	18202311	18202785	475	*	peak_6249	Promoter (2-3kb)	11	18205766	18244561	38796	1	ENSDARG00000060954	-2981	546.49	-0.347065	0.180782	-1.91979	0.054884	0.263418
11	18203542	18203740	199	*	peak_6250	Promoter (2-3kb)	11	18205766	18244561	38796	1	ENSDARG00000060954	-2026	103.945	0.915184	0.345071	2.65216	0.00799777	0.0822808
11	18255685	18255955	271	*	peak_6256	Promoter (2-3kb)	11	18249809	18253111	3303	2	ENSDARG00000089086	-2574	195.535	0.182217	0.236796	0.769509	0.441591	0.731769
11	18283033	18283237	205	*	peak_6261	Promoter (<=1kb)	11	18270313	18283886	13574	2	ENSDARG00000013694	649	138.493	0.576777	0.279745	2.0618	0.0392271	0.218981
11	18283583	18283780	198	*	peak_6262	Promoter (<=1kb)	11	18270313	18283886	13574	2	ENSDARG00000013694	106	132.362	0.141072	0.25539	0.552379	0.580688	0.81562
11	18556150	18556294	145	*	peak_6279	Promoter (1-2kb)	11	18531984	18557929	25946	2	ENSDARG00000057940	1635	81.6327	0.342273	0.32739	1.04546	0.295811	0.613084
11	18601576	18601811	236	*	peak_6282	Promoter (2-3kb)	11	18560667	18604542	43876	2	ENSDARG00000007601	2731	373.628	0.141375	0.247055	0.572239	0.56716	0.808113
11	18604453	18604705	253	*	peak_6283	Promoter (<=1kb)	11	18560667	18604542	43876	2	ENSDARG00000007601	0	383.18	-0.423976	0.193204	-2.19445	0.0282032	0.182022
11	18606204	18606365	162	*	peak_6284	Promoter (1-2kb)	11	18560667	18604542	43876	2	ENSDARG00000007601	-1662	55.0724	-2.12501	0.442902	-4.79793	1.60317e-06	0.000146037
11	18612210	18612517	308	*	peak_6286	Promoter (<=1kb)	11	18612166	18699569	87404	1	ENSDARG00000077404	44	408.665	0.0177925	0.195985	0.0907852	0.927663	0.970564
11	18614377	18614524	148	*	peak_6287	Promoter (2-3kb)	11	18612166	18699569	87404	1	ENSDARG00000077404	2211	74.5153	0.414508	0.340674	1.21673	0.223708	0.544715
11	18705228	18705472	245	*	peak_6299	Promoter (<=1kb)	11	18704191	18705303	1113	2	ENSDARG00000040764	0	286.341	-1.04095	0.281591	-3.69667	0.000218442	0.0064478
11	18706797	18707049	253	*	peak_6300	Promoter (1-2kb)	11	18704191	18705303	1113	2	ENSDARG00000040764	-1494	381.447	-0.340139	0.236666	-1.43721	0.150657	0.446208
11	18800230	18800477	248	*	peak_6310	Promoter (<=1kb)	11	18784847	18800299	15453	2	ENSDARG00000002037	0	228.03	-0.802802	0.308491	-2.60235	0.00925874	0.0905997
11	18818675	18818830	156	*	peak_6311	Promoter (<=1kb)	11	18799186	18819178	19993	2	ENSDARG00000057708	348	53.4996	0.0479778	0.419306	0.114422	0.908903	0.964297
11	18872959	18873210	252	*	peak_6316	Promoter (<=1kb)	11	18873113	19091767	218655	1	ENSDARG00000003169	0	364.378	0.308633	0.214155	1.44117	0.149537	0.44511
11	19157814	19158024	211	*	peak_6338	Promoter (<=1kb)	11	19157879	19227802	69924	1	ENSDARG00000077778	0	NA	NA	NA	NA	NA	NA
11	19182910	19183066	157	*	peak_6340	Promoter (2-3kb)	11	19180452	19180555	104	2	ENSDARG00000082473	-2355	NA	NA	NA	NA	NA	NA
11	19598161	19598828	668	*	peak_6359	Promoter (<=1kb)	11	19511642	19598809	87168	2	ENSDARG00000074804	0	642.727	0.268657	0.202435	1.32713	0.184466	0.496202
11	19603146	19603333	188	*	peak_6360	Promoter (<=1kb)	11	19603251	19611356	8106	1	ENSDARG00000015394	0	171.636	0.154425	0.229701	0.672285	0.501402	0.770935
11	19694265	19694455	191	*	peak_6364	Promoter (<=1kb)	11	19622925	19694334	71410	2	ENSDARG00000037587	0	NA	NA	NA	NA	NA	NA
11	19774524	19774721	198	*	peak_6373	Promoter (<=1kb)	11	19729771	19775182	45412	2	ENSDARG00000027183	461	433.254	-0.200263	0.198446	-1.00916	0.312899	0.628964
11	19775081	19775373	293	*	peak_6374	Promoter (<=1kb)	11	19729771	19775182	45412	2	ENSDARG00000027183	0	918.797	-0.0132092	0.222317	-0.0594161	0.952621	0.981914
11	19780623	19780791	169	*	peak_6375	Promoter (<=1kb)	11	19780717	20040154	259438	1	ENSDARG00000043661	0	NA	NA	NA	NA	NA	NA
11	20071736	20071989	254	*	peak_6382	Promoter (<=1kb)	11	19991633	20071907	80275	2	ENSDARG00000086324	0	556.809	-0.47944	0.296209	-1.61859	0.105536	0.373462
11	20095880	20096040	161	*	peak_6383	Promoter (<=1kb)	11	20091255	20096018	4764	2	ENSDARG00000024815	0	83.8062	-1.1982	0.32257	-3.71453	0.00020358	0.00613235
11	20097994	20098133	140	*	peak_6384	Promoter (1-2kb)	11	20091255	20096018	4764	2	ENSDARG00000024815	-1976	59.0613	0.0129972	0.461272	0.0281768	0.977521	0.992042
11	20098252	20098351	100	*	peak_6385	Promoter (2-3kb)	11	20091255	20096018	4764	2	ENSDARG00000024815	-2234	NA	NA	NA	NA	NA	NA
11	20987824	20988369	546	*	peak_6395	Promoter (<=1kb)	11	20887446	20988238	100793	2	ENSDARG00000068192	0	1041.22	-0.26953	0.227248	-1.18606	0.235599	0.556207
11	21048129	21048320	192	*	peak_6397	Promoter (2-3kb)	11	21050326	21061566	11241	1	ENSDARG00000044894	-2006	63.9353	-0.845201	0.447248	-1.88978	0.0587871	0.274573
11	21053435	21053683	249	*	peak_6398	Promoter (1-2kb)	11	21052228	21052344	117	1	ENSDARG00000106000	1207	78.0271	-0.421133	0.916247	-0.459628	0.645783	0.851832
11	21183417	21183948	532	*	peak_6406	Promoter (1-2kb)	11	21185469	21186684	1216	1	ENSDARG00000101371	-1521	345.464	0.463605	0.257309	1.80175	0.0715851	0.305276
11	21216906	21217258	353	*	peak_6409	Promoter (<=1kb)	11	21154678	21218172	63495	2	ENSDARG00000002552	914	189.78	-0.141826	0.270054	-0.525177	0.59946	0.825036
11	21218067	21218250	184	*	peak_6410	Promoter (<=1kb)	11	21154678	21218172	63495	2	ENSDARG00000002552	0	193.976	-0.508492	0.219206	-2.3197	0.0203571	0.150388
11	21267300	21267729	430	*	peak_6416	Promoter (<=1kb)	11	21259356	21267486	8131	2	ENSDARG00000070600	0	440.061	-0.264231	0.193543	-1.36523	0.17218	0.477159
11	21363737	21363836	100	*	peak_6426	Promoter (<=1kb)	11	21278687	21363834	85148	2	ENSDARG00000070601	0	NA	NA	NA	NA	NA	NA
11	21403932	21404077	146	*	peak_6429	Promoter (<=1kb)	11	21364551	21404358	39808	2	ENSDARG00000070606	281	NA	NA	NA	NA	NA	NA
11	21404177	21404353	177	*	peak_6430	Promoter (<=1kb)	11	21364551	21404358	39808	2	ENSDARG00000070606	5	NA	NA	NA	NA	NA	NA
11	21585142	21585274	133	*	peak_6442	Promoter (<=1kb)	11	21405697	21586157	180461	2	ENSDARG00000032161	883	111.479	0.102879	0.350532	0.293495	0.769144	0.910568
11	21586128	21586406	279	*	peak_6443	Promoter (<=1kb)	11	21405697	21586157	180461	2	ENSDARG00000032161	0	1035.84	-0.18398	0.238337	-0.771934	0.440154	0.730492
11	21613251	21613367	117	*	peak_6445	Promoter (<=1kb)	11	21612739	21672361	59623	1	ENSDARG00000100608	512	NA	NA	NA	NA	NA	NA
11	21613795	21613981	187	*	peak_6446	Promoter (1-2kb)	11	21612739	21672361	59623	1	ENSDARG00000100608	1056	NA	NA	NA	NA	NA	NA
11	21910073	21910381	309	*	peak_6454	Promoter (<=1kb)	11	21910343	22094392	184050	1	ENSDARG00000076120	0	669.135	-0.338666	0.235618	-1.43735	0.150618	0.446208
11	22361015	22361348	334	*	peak_6472	Promoter (<=1kb)	11	22287954	22361306	73353	2	ENSDARG00000010794	0	450.886	-0.765889	0.310292	-2.46828	0.0135763	0.115202
11	22363300	22363430	131	*	peak_6473	Promoter (1-2kb)	11	22287954	22361306	73353	2	ENSDARG00000010794	-1994	75.6103	-0.0300873	0.340293	-0.088416	0.929546	0.9715
11	22371981	22372231	251	*	peak_6475	Promoter (<=1kb)	11	22363572	22372072	8501	2	ENSDARG00000044899	0	670.141	-0.405208	0.279208	-1.45128	0.146702	0.440203
11	22374379	22374522	144	*	peak_6476	Promoter (<=1kb)	11	22374419	22584452	210034	1	ENSDARG00000053205	0	103.94	-0.425122	0.3035	-1.40073	0.161295	0.461441
11	22623151	22623375	225	*	peak_6478	Promoter (<=1kb)	11	22623284	22630389	7106	1	ENSDARG00000074098	0	188.904	0.199667	0.262892	0.7595	0.447553	0.735286
11	22916518	22916735	218	*	peak_6488	Promoter (<=1kb)	11	22890997	22916641	25645	2	ENSDARG00000057513	0	114.752	0.264245	0.302106	0.874675	0.381751	0.685252
11	23079771	23079944	174	*	peak_6506	Promoter (1-2kb)	11	22920587	23080970	160384	2	ENSDARG00000044902	1026	91.9906	-0.158852	0.357049	-0.444904	0.656389	0.856932
11	23080900	23081122	223	*	peak_6507	Promoter (<=1kb)	11	22920587	23080970	160384	2	ENSDARG00000044902	0	137.024	-0.160678	0.277759	-0.578479	0.562941	0.805247
11	23157910	23158220	311	*	peak_6513	Promoter (1-2kb)	11	23159189	23159307	119	2	ENSDARG00000082746	1087	372.889	-0.202869	0.229163	-0.885261	0.376016	0.680719
11	23332167	23332295	129	*	peak_6523	Promoter (<=1kb)	11	23327784	23332592	4809	2	ENSDARG00000088933	297	NA	NA	NA	NA	NA	NA
11	23498783	23498980	198	*	peak_6544	Promoter (2-3kb)	11	23342996	23501467	158472	2	ENSDARG00000020328	2487	NA	NA	NA	NA	NA	NA
11	23696422	23696910	489	*	peak_6561	Promoter (<=1kb)	11	23593837	23697217	103381	2	ENSDARG00000086927	307	416.06	0.0863924	0.208659	0.414036	0.678847	0.867802
11	23704534	23704793	260	*	peak_6562	Promoter (<=1kb)	11	23704410	23884805	180396	1	ENSDARG00000061099	124	144.551	0.322001	0.261298	1.23231	0.217832	0.537065
11	24034246	24034492	247	*	peak_6577	Promoter (<=1kb)	11	24034345	24044586	10242	1	ENSDARG00000009754	0	399.053	-0.0761523	0.253132	-0.30084	0.763536	0.90773
11	24045693	24045911	219	*	peak_6578	Promoter (<=1kb)	11	24046179	24056609	10431	1	ENSDARG00000013122	-268	194.265	0.142493	0.238139	0.598359	0.549601	0.798453
11	24063837	24064130	294	*	peak_6581	Promoter (<=1kb)	11	24064163	24066022	1860	1	ENSDARG00000097411	-33	1036.5	-0.205062	0.234186	-0.87564	0.381226	0.684832
11	24065327	24065447	121	*	peak_6582	Promoter (1-2kb)	11	24064163	24066022	1860	1	ENSDARG00000097411	1164	81.6524	-1.11089	0.332297	-3.34306	0.000828606	0.0172951
11	24339214	24339469	256	*	peak_6603	Promoter (<=1kb)	11	24339362	24348715	9354	1	ENSDARG00000011613	0	166.415	0.0229506	0.240351	0.0954881	0.923927	0.969453
11	24348194	24348506	313	*	peak_6604	Promoter (<=1kb)	11	24348425	24356093	7669	1	ENSDARG00000062237	0	1339.23	-0.192879	0.283437	-0.680503	0.496186	0.767031
11	24428469	24428654	186	*	peak_6611	Promoter (<=1kb)	11	24360744	24428319	67576	2	ENSDARG00000055552	-150	91.9727	0.132543	0.300112	0.441645	0.658746	0.858671
11	24460916	24461020	105	*	peak_6612	Promoter (2-3kb)	11	24429923	24458786	28864	2	ENSDARG00000062222	-2130	NA	NA	NA	NA	NA	NA
11	24683335	24683448	114	*	peak_6616	Promoter (2-3kb)	11	24671676	24681292	9617	2	ENSDARG00000062171	-2043	NA	NA	NA	NA	NA	NA
11	24716406	24716573	168	*	peak_6617	Promoter (<=1kb)	11	24716837	24756816	39980	1	ENSDARG00000070571	-264	NA	NA	NA	NA	NA	NA
11	24758791	24759150	360	*	peak_6620	Promoter (<=1kb)	11	24758967	24783118	24152	1	ENSDARG00000012506	0	1089.36	-0.188879	0.238039	-0.793478	0.427499	0.720354
11	24786200	24786513	314	*	peak_6621	Promoter (<=1kb)	11	24786378	24799675	13298	1	ENSDARG00000018966	0	648.396	-0.405829	0.210424	-1.92863	0.0537767	0.26071
11	24800014	24800248	235	*	peak_6622	Promoter (<=1kb)	11	24800156	24815193	15038	1	ENSDARG00000002912	0	228.601	-0.0352213	0.226352	-0.155604	0.876345	0.954076
11	24816204	24816362	159	*	peak_6623	Promoter (<=1kb)	11	24815667	24817637	1971	1	ENSDARG00000002690	537	77.9857	0.0654871	0.348523	0.187899	0.850956	0.945115
11	24819505	24819703	199	*	peak_6624	Promoter (<=1kb)	11	24819324	24851464	32141	1	ENSDARG00000057093	181	158.143	0.476138	0.296038	1.60837	0.107754	0.37782
11	24819989	24820088	100	*	peak_6625	Promoter (<=1kb)	11	24819265	24820001	737	2	ENSDARG00000097736	0	NA	NA	NA	NA	NA	NA
11	24820512	24820670	159	*	peak_6626	Promoter (<=1kb)	11	24819265	24820001	737	2	ENSDARG00000097736	-511	63.3427	0.390709	0.473457	0.825225	0.409244	0.705399
11	24820999	24821143	145	*	peak_6627	Promoter (<=1kb)	11	24819265	24820001	737	2	ENSDARG00000097736	-998	65.3555	0.566753	0.411532	1.37718	0.168457	0.471824
11	24851450	24851965	516	*	peak_6629	Promoter (<=1kb)	11	24851671	24876621	24951	1	ENSDARG00000016753	0	726.626	-0.221187	0.178614	-1.23835	0.215586	0.534496
11	24900067	24900340	274	*	peak_6630	Promoter (<=1kb)	11	24900123	24906264	6142	1	ENSDARG00000029510	0	475.021	-0.132859	0.179311	-0.740943	0.458728	0.744431
11	25043993	25044169	177	*	peak_6642	Promoter (<=1kb)	11	25044082	25063586	19505	1	ENSDARG00000002750	0	69.3924	-0.445663	0.388423	-1.14737	0.25123	0.571729
11	25062106	25062279	174	*	peak_6643	Promoter (2-3kb)	11	25064519	25140425	75907	1	ENSDARG00000013087	-2240	64.2264	0.328768	0.414571	0.793033	0.427759	0.720703
11	25064451	25064575	125	*	peak_6644	Promoter (<=1kb)	11	25064519	25140425	75907	1	ENSDARG00000013087	0	NA	NA	NA	NA	NA	NA
11	25065365	25065582	218	*	peak_6645	Promoter (<=1kb)	11	25064519	25140425	75907	1	ENSDARG00000013087	846	53.9919	0.896311	0.428213	2.09314	0.0363365	0.210671
11	25158494	25158683	190	*	peak_6653	Promoter (1-2kb)	11	25157374	25180330	22957	1	ENSDARG00000018840	1120	61.5476	-0.663405	0.353086	-1.87888	0.0602611	0.278346
11	25212421	25212601	181	*	peak_6656	Promoter (<=1kb)	11	25212540	25226926	14387	1	ENSDARG00000104755	0	71.2054	-0.378175	0.363502	-1.04037	0.29817	0.614662
11	25213191	25213294	104	*	peak_6657	Promoter (<=1kb)	11	25181886	25213689	31804	2	ENSDARG00000076075	395	NA	NA	NA	NA	NA	NA
11	25257499	25257644	146	*	peak_6661	Promoter (<=1kb)	11	25251495	25257595	6101	2	ENSDARG00000056995	0	NA	NA	NA	NA	NA	NA
11	25259895	25260122	228	*	peak_6662	Promoter (2-3kb)	11	25251495	25257595	6101	2	ENSDARG00000056995	-2300	80.2271	0.688495	0.492416	1.3982	0.162053	0.462735
11	25296184	25296455	272	*	peak_6664	Promoter (<=1kb)	11	25296366	25311677	15312	1	ENSDARG00000070545	0	580.121	-0.00534965	0.210331	-0.0254344	0.979708	0.993188
11	25324300	25324655	356	*	peak_6667	Promoter (<=1kb)	11	25313810	25324534	10725	2	ENSDARG00000087186	0	402.955	0.112645	0.198794	0.566642	0.570957	0.809975
11	25325815	25326031	217	*	peak_6668	Promoter (1-2kb)	11	25313810	25324534	10725	2	ENSDARG00000087186	-1281	422.866	0.273271	0.198907	1.37387	0.169483	0.473617
11	25327992	25328280	289	*	peak_6669	Promoter (<=1kb)	11	25328199	25336921	8723	1	ENSDARG00000077883	0	650.318	0.0159251	0.192464	0.0827434	0.934056	0.972985
11	25384091	25384308	218	*	peak_6679	Promoter (<=1kb)	11	25382602	25384213	1612	2	ENSDARG00000070542	0	NA	NA	NA	NA	NA	NA
11	25388368	25388539	172	*	peak_6680	Promoter (<=1kb)	11	25388747	25397129	8383	1	ENSDARG00000070541	-208	52.8476	0.145445	0.462051	0.314782	0.752927	0.902819
11	25403423	25403639	217	*	peak_6681	Promoter (<=1kb)	11	25403561	25408636	5076	1	ENSDARG00000062002	0	129.094	0.0813928	0.253884	0.320591	0.748521	0.900779
11	25408924	25409094	171	*	peak_6682	Promoter (<=1kb)	11	25368296	25408896	40601	2	ENSDARG00000097733	-28	54.1559	0.29195	0.39455	0.739957	0.459326	0.744803
11	25430712	25430898	187	*	peak_6684	Promoter (<=1kb)	11	25430851	25435922	5072	1	ENSDARG00000026098	0	68.0496	0.799279	0.342693	2.33235	0.0196824	0.147217
11	25432531	25432733	203	*	peak_6685	Promoter (1-2kb)	11	25430851	25435922	5072	1	ENSDARG00000026098	1680	148.51	0.15955	0.26204	0.608878	0.542605	0.795093
11	25459577	25459720	144	*	peak_6687	Promoter (<=1kb)	11	25459697	25475403	15707	1	ENSDARG00000017274	0	NA	NA	NA	NA	NA	NA
11	25461314	25461468	155	*	peak_6688	Promoter (<=1kb)	11	25436440	25461336	24897	2	ENSDARG00000015990	0	88.4239	0.817189	0.324409	2.51901	0.0117684	0.105939
11	25474578	25474794	217	*	peak_6689	Promoter (1-2kb)	11	25476099	25476185	87	2	ENSDARG00000082495	1391	123.527	0.17265	0.286313	0.603011	0.546501	0.797065
11	25485698	25485913	216	*	peak_6690	Promoter (<=1kb)	11	25485774	25502491	16718	1	ENSDARG00000020595	0	141.872	0.0136433	0.261931	0.0520873	0.958459	0.983685
11	25504190	25504452	263	*	peak_6691	Promoter (<=1kb)	11	25504215	25519837	15623	1	ENSDARG00000019457	0	NA	NA	NA	NA	NA	NA
11	25504812	25504941	130	*	peak_6692	Promoter (<=1kb)	11	25504215	25519837	15623	1	ENSDARG00000019457	597	NA	NA	NA	NA	NA	NA
11	25559980	25560156	177	*	peak_6697	Promoter (<=1kb)	11	25560072	25576199	16128	1	ENSDARG00000025699	0	73.8414	-0.18382	0.31786	-0.578305	0.563058	0.805247
11	25583600	25583754	155	*	peak_6698	Promoter (<=1kb)	11	25583950	25618583	34634	1	ENSDARG00000032856	-196	NA	NA	NA	NA	NA	NA
11	25619066	25619178	113	*	peak_6699	Promoter (<=1kb)	11	25619892	25631442	11551	1	ENSDARG00000025679	-714	NA	NA	NA	NA	NA	NA
11	25681185	25681416	232	*	peak_6701	Promoter (<=1kb)	11	25681335	25689873	8539	1	ENSDARG00000056840	0	353.977	0.0257894	0.202271	0.127499	0.898545	0.961005
11	25681686	25681793	108	*	peak_6702	Promoter (<=1kb)	11	25681335	25689873	8539	1	ENSDARG00000056840	351	NA	NA	NA	NA	NA	NA
11	25693285	25693516	232	*	peak_6704	Promoter (<=1kb)	11	25693395	25709311	15917	1	ENSDARG00000077434	0	252.961	-0.167819	0.276584	-0.606756	0.544013	0.795376
11	25732810	25733085	276	*	peak_6706	Promoter (1-2kb)	11	25712772	25734417	21646	2	ENSDARG00000070513	1332	810.38	-0.251696	0.196768	-1.27915	0.200844	0.517731
11	25733634	25733860	227	*	peak_6707	Promoter (<=1kb)	11	25712772	25734417	21646	2	ENSDARG00000070513	557	393.115	-0.438546	0.216459	-2.02601	0.0427642	0.229539
11	25852935	25853036	102	*	peak_6714	Promoter (<=1kb)	11	25833219	25853212	19994	2	ENSDARG00000061916	176	NA	NA	NA	NA	NA	NA
11	25853119	25853360	242	*	peak_6715	Promoter (<=1kb)	11	25833219	25853212	19994	2	ENSDARG00000061916	0	231	0.0708884	0.223535	0.317124	0.75115	0.902049
11	26182630	26182774	145	*	peak_6726	Promoter (1-2kb)	11	25857941	26180714	322774	2	ENSDARG00000006601	-1916	NA	NA	NA	NA	NA	NA
11	26361769	26361908	140	*	peak_6741	Promoter (<=1kb)	11	26228918	26362334	133417	2	ENSDARG00000075774	426	66.6578	0.413396	0.354151	1.16729	0.243094	0.564633
11	26362207	26362418	212	*	peak_6742	Promoter (<=1kb)	11	26228918	26362334	133417	2	ENSDARG00000075774	0	324.22	0.0471799	0.201554	0.234081	0.814922	0.930151
11	26363058	26363228	171	*	peak_6743	Promoter (<=1kb)	11	26363435	26369549	6115	1	ENSDARG00000061889	-207	173.026	0.232841	0.245745	0.94749	0.343389	0.652662
11	26363341	26363525	185	*	peak_6744	Promoter (<=1kb)	11	26363435	26369549	6115	1	ENSDARG00000061889	0	235.138	-0.28075	0.204463	-1.37311	0.169718	0.473676
11	26375439	26375576	138	*	peak_6745	Promoter (<=1kb)	11	26370381	26375575	5195	2	ENSDARG00000056720	0	61.4418	0.0510959	0.387949	0.131708	0.895216	0.959994
11	26376359	26376462	104	*	peak_6747	Promoter (<=1kb)	11	26376000	26383407	7408	1	ENSDARG00000100636	359	NA	NA	NA	NA	NA	NA
11	26400479	26400616	138	*	peak_6749	Promoter (2-3kb)	11	26403334	26467054	63721	1	ENSDARG00000076952	-2718	NA	NA	NA	NA	NA	NA
11	26476075	26476285	211	*	peak_6751	Promoter (<=1kb)	11	26476153	26562346	86194	1	ENSDARG00000002607	0	50.9085	-0.81368	0.434566	-1.8724	0.0611517	0.280381
11	26590662	26590761	100	*	peak_6761	Promoter (<=1kb)	11	26568492	26590429	21938	2	ENSDARG00000007494	-233	NA	NA	NA	NA	NA	NA
11	26592422	26592608	187	*	peak_6762	Promoter (1-2kb)	11	26568492	26590429	21938	2	ENSDARG00000007494	-1993	172.082	0.168122	0.320086	0.52524	0.599416	0.825036
11	26701509	26701723	215	*	peak_6772	Promoter (<=1kb)	11	26685982	26701611	15630	2	ENSDARG00000055620	0	73.1301	-0.963107	0.393316	-2.44869	0.0143378	0.119176
11	26701793	26701999	207	*	peak_6773	Promoter (<=1kb)	11	26685982	26701611	15630	2	ENSDARG00000055620	-182	141.442	0.364719	0.35821	1.01817	0.308597	0.625055
11	27133407	27133593	187	*	peak_6784	Promoter (<=1kb)	11	27133560	27197452	63893	1	ENSDARG00000087573	0	147.976	0.101894	0.352984	0.288665	0.772838	0.912558
11	27133851	27134015	165	*	peak_6785	Promoter (<=1kb)	11	27133560	27197452	63893	1	ENSDARG00000087573	291	88.4915	-0.340207	0.363982	-0.934681	0.349953	0.658965
11	27403877	27404054	178	*	peak_6795	Promoter (<=1kb)	11	27403975	27414559	10585	1	ENSDARG00000105381	0	NA	NA	NA	NA	NA	NA
11	27502160	27502334	175	*	peak_6797	Promoter (<=1kb)	11	27503017	27503132	116	2	ENSDARG00000082942	798	47.6746	0.369152	0.403066	0.915862	0.359739	0.666952
11	27503609	27503753	145	*	peak_6798	Promoter (<=1kb)	11	27502509	27503132	624	2	ENSDARG00000105448	-477	55.9881	-1.54997	0.379677	-4.08233	4.4586e-05	0.00204427
11	27509085	27509231	147	*	peak_6801	Promoter (1-2kb)	11	27503232	27507980	4749	2	ENSDARG00000105504	-1105	129.369	-0.775029	0.321049	-2.41406	0.0157761	0.125578
11	27537512	27537837	326	*	peak_6804	Promoter (<=1kb)	11	27511277	27537661	26385	2	ENSDARG00000061656	0	599.369	-0.34603	0.240836	-1.43679	0.150778	0.446299
11	27541267	27541421	155	*	peak_6805	Promoter (1-2kb)	11	27543093	27545719	2627	1	ENSDARG00000007407	-1672	78.1925	-0.00553499	0.358001	-0.0154608	0.987665	0.995335
11	27625067	27625494	428	*	peak_6807	Promoter (<=1kb)	11	27625076	27649659	24584	1	ENSDARG00000105338	0	185.37	-0.080553	0.247424	-0.325566	0.744753	0.899733
11	27702359	27702646	288	*	peak_6812	Promoter (<=1kb)	11	27644524	27702835	58312	2	ENSDARG00000018691	189	91.4982	-0.334824	0.329172	-1.01717	0.309073	0.625525
11	27704571	27704751	181	*	peak_6813	Promoter (1-2kb)	11	27644524	27702835	58312	2	ENSDARG00000018691	-1736	85.727	-0.354679	0.310912	-1.14077	0.253967	0.574464
11	27738060	27738217	158	*	peak_6817	Promoter (<=1kb)	11	27738489	27744282	5794	1	ENSDARG00000105437	-272	60.8852	0.54164	0.424741	1.27523	0.202229	0.518811
11	27738683	27738954	272	*	peak_6818	Promoter (<=1kb)	11	27705030	27739049	34020	2	ENSDARG00000075021	95	729.501	0.0212445	0.21647	0.0981404	0.921821	0.968947
11	27775769	27775999	231	*	peak_6824	Promoter (2-3kb)	11	27745618	27778831	33214	2	ENSDARG00000006775	2832	51.4303	-2.5084	0.447126	-5.61005	2.02266e-08	4.88099e-06
11	27827441	27827639	199	*	peak_6827	Promoter (<=1kb)	11	27817301	27827533	10233	2	ENSDARG00000044820	0	124.044	-0.355329	0.276275	-1.28614	0.198394	0.515863
11	27916990	27917138	149	*	peak_6836	Promoter (<=1kb)	11	27828212	27917730	89519	2	ENSDARG00000077215	592	96.4505	0.409038	0.351594	1.16338	0.244674	0.565196
11	27917549	27917732	184	*	peak_6837	Promoter (<=1kb)	11	27828212	27917730	89519	2	ENSDARG00000077215	0	202.097	0.110194	0.242604	0.454214	0.649675	0.853245
11	27918168	27918363	196	*	peak_6838	Promoter (<=1kb)	11	27828212	27917730	89519	2	ENSDARG00000077215	-438	126.777	-0.502829	0.279105	-1.80158	0.0716119	0.305276
11	27968647	27968897	251	*	peak_6849	Promoter (<=1kb)	11	27968834	28010171	41338	1	ENSDARG00000015546	0	50.8124	0.819283	0.437599	1.87222	0.061176	0.280398
11	28050453	28050653	201	*	peak_6850	Promoter (<=1kb)	11	27919702	28050559	130858	2	ENSDARG00000061737	0	102.159	-0.0146509	0.292952	-0.0500113	0.960113	0.984227
11	28166783	28167000	218	*	peak_6852	Promoter (<=1kb)	11	28166165	28424186	258022	1	ENSDARG00000021539	618	253.933	-0.463777	0.252917	-1.83372	0.0666963	0.292821
11	28614411	28614842	432	*	peak_6869	Promoter (<=1kb)	11	28590733	28614608	23876	2	ENSDARG00000044803	0	1470.52	-0.474438	0.27034	-1.75497	0.0792645	0.321333
11	29563287	29563580	294	*	peak_6884	Promoter (<=1kb)	11	29331142	29563437	232296	2	ENSDARG00000088630	0	53.3762	-0.446978	0.405451	-1.10242	0.270278	0.591421
11	29657797	29658008	212	*	peak_6887	Promoter (<=1kb)	11	29650011	29658396	8386	2	ENSDARG00000070437	388	170.778	-0.455949	0.260515	-1.75018	0.0800867	0.322669
11	29685744	29686018	275	*	peak_6890	Promoter (<=1kb)	11	29682909	29685853	2945	2	ENSDARG00000056541	0	505.772	0.0734328	0.210945	0.348113	0.727756	0.890119
11	29770765	29770986	222	*	peak_6900	Promoter (<=1kb)	11	29770966	29790222	19257	1	ENSDARG00000057074	0	272.293	-0.453885	0.291105	-1.55918	0.118953	0.396226
11	29790482	29790699	218	*	peak_6902	Promoter (<=1kb)	11	29790626	29794308	3683	1	ENSDARG00000046132	0	180.417	0.201133	0.232867	0.863722	0.387741	0.690549
11	29792837	29792954	118	*	peak_6903	Promoter (2-3kb)	11	29790626	29794308	3683	1	ENSDARG00000046132	2211	50.7281	-0.340767	0.423514	-0.804619	0.42104	0.714749
11	29816380	29816584	205	*	peak_6907	Promoter (2-3kb)	11	29795155	29818866	23712	2	ENSDARG00000056615	2282	56.0523	-1.68372	0.448487	-3.75422	0.000173881	0.00555208
11	29817201	29817356	156	*	peak_6908	Promoter (1-2kb)	11	29795155	29818866	23712	2	ENSDARG00000056615	1510	NA	NA	NA	NA	NA	NA
11	29833681	29833874	194	*	peak_6909	Promoter (<=1kb)	11	29818389	29833698	15310	2	ENSDARG00000056618	0	141.123	0.0704766	0.254582	0.276833	0.781908	0.917283
11	29835182	29835359	178	*	peak_6910	Promoter (1-2kb)	11	29818389	29833698	15310	2	ENSDARG00000056618	-1484	78.2167	0.0997148	0.327099	0.304846	0.760484	0.906373
11	29916899	29917060	162	*	peak_6912	Promoter (<=1kb)	11	29889828	29916607	26780	2	ENSDARG00000056624	-292	NA	NA	NA	NA	NA	NA
11	29935618	29935765	148	*	peak_6914	Promoter (<=1kb)	11	29917613	29936755	19143	2	ENSDARG00000056638	990	NA	NA	NA	NA	NA	NA
11	29936545	29936740	196	*	peak_6915	Promoter (<=1kb)	11	29917613	29936755	19143	2	ENSDARG00000056638	15	73.8502	-0.546227	0.339317	-1.60978	0.107445	0.377643
11	29965719	29965957	239	*	peak_6919	Promoter (<=1kb)	11	29965822	29972154	6333	1	ENSDARG00000089383	0	51.7143	-2.11143	0.586163	-3.60212	0.000315638	0.00854646
11	29999389	29999616	228	*	peak_6921	Promoter (<=1kb)	11	29999414	30090019	90606	1	ENSDARG00000079977	0	328.132	-0.45926	0.202544	-2.26746	0.0233623	0.162422
11	30158092	30158301	210	*	peak_6927	Promoter (<=1kb)	11	30106182	30158609	52428	2	ENSDARG00000012949	308	115.805	0.0331116	0.267419	0.123819	0.901459	0.962278
11	30160898	30161159	262	*	peak_6928	Promoter (<=1kb)	11	30161168	30232133	70966	1	ENSDARG00000015240	-9	124.287	-0.156678	0.32597	-0.480651	0.630765	0.843083
11	30293727	30293843	117	*	peak_6933	Promoter (1-2kb)	11	30295582	30329055	33474	1	ENSDARG00000101176	-1739	NA	NA	NA	NA	NA	NA
11	30296002	30296141	140	*	peak_6935	Promoter (<=1kb)	11	30295582	30329055	33474	1	ENSDARG00000101176	420	61.4862	-0.0395806	0.373446	-0.105987	0.915592	0.96713
11	30303586	30303850	265	*	peak_6936	Promoter (<=1kb)	11	30303785	30330015	26231	1	ENSDARG00000089507	0	185.931	-0.38109	0.218003	-1.7481	0.0804471	0.322986
11	30306190	30306322	133	*	peak_6937	Promoter (<=1kb)	11	30306606	30329055	22450	1	ENSDARG00000097024	-284	47.4833	0.19993	0.407554	0.49056	0.623738	0.839647
11	30306439	30306621	183	*	peak_6938	Promoter (<=1kb)	11	30306606	30329055	22450	1	ENSDARG00000097024	0	93.7077	-0.337324	0.367452	-0.918007	0.358615	0.665779
11	30309809	30309913	105	*	peak_6939	Promoter (<=1kb)	11	30310170	30329055	18886	1	ENSDARG00000097979	-257	NA	NA	NA	NA	NA	NA
11	30310020	30310234	215	*	peak_6940	Promoter (<=1kb)	11	30310170	30329055	18886	1	ENSDARG00000097979	0	126.148	-0.222257	0.265008	-0.838681	0.401648	0.699326
11	30318167	30318334	168	*	peak_6941	Promoter (2-3kb)	11	30321116	30329055	7940	1	ENSDARG00000097491	-2782	50.2674	-0.120476	0.396719	-0.30368	0.761372	0.906614
11	30318908	30319085	178	*	peak_6942	Promoter (2-3kb)	11	30321116	30329055	7940	1	ENSDARG00000097491	-2031	92.2967	0.00764481	0.315566	0.0242257	0.980673	0.993337
11	30352234	30352429	196	*	peak_6945	Promoter (<=1kb)	11	30348273	30352333	4061	2	ENSDARG00000027131	0	54.9725	0.412731	0.450194	0.916786	0.359255	0.666337
11	30362659	30362811	153	*	peak_6946	Promoter (2-3kb)	11	30355442	30364847	9406	2	ENSDARG00000055976	2036	59.3871	0.378899	0.419888	0.902381	0.366854	0.67308
11	30364574	30364902	329	*	peak_6947	Promoter (<=1kb)	11	30355442	30364847	9406	2	ENSDARG00000055976	0	83.9238	0.147558	0.322356	0.457751	0.647132	0.851974
11	30508722	30508947	226	*	peak_6959	Promoter (<=1kb)	11	30365668	30508851	143184	2	ENSDARG00000087742	0	141.737	-0.0726889	0.270173	-0.269046	0.787894	0.919444
11	30636145	30636354	210	*	peak_6964	Promoter (<=1kb)	11	30626768	30636163	9396	2	ENSDARG00000043442	0	135.532	-1.02636	0.306365	-3.35014	0.000807708	0.016936
11	30636488	30636587	100	*	peak_6965	Promoter (<=1kb)	11	30636351	30642646	6296	1	ENSDARG00000061553	137	NA	NA	NA	NA	NA	NA
11	30636656	30636834	179	*	peak_6966	Promoter (<=1kb)	11	30636351	30642646	6296	1	ENSDARG00000061553	305	51.3462	0.449141	0.394566	1.13832	0.254988	0.575588
11	30647249	30647576	328	*	peak_6968	Promoter (<=1kb)	11	30647545	30661754	14210	1	ENSDARG00000078959	0	1034.64	-0.649259	0.21418	-3.03137	0.0024345	0.0376253
11	30663265	30663364	100	*	peak_6969	Promoter (<=1kb)	11	30663300	30728241	64942	1	ENSDARG00000056019	0	65.8318	-0.801476	0.379862	-2.10991	0.0348657	0.205557
11	30663897	30664227	331	*	peak_6970	Promoter (<=1kb)	11	30663300	30728241	64942	1	ENSDARG00000056019	597	892.971	-0.332636	0.268767	-1.23764	0.21585	0.534959
11	30744231	30744452	222	*	peak_6971	Promoter (<=1kb)	11	30744266	30747836	3571	1	ENSDARG00000025554	0	358.653	-0.21758	0.294161	-0.739665	0.459503	0.744899
11	31037252	31037558	307	*	peak_6981	Promoter (1-2kb)	11	31038409	31039533	1125	2	ENSDARG00000086881	1975	172.743	1.25057	0.328538	3.80646	0.000140968	0.00476417
11	31039259	31039744	486	*	peak_6982	Promoter (<=1kb)	11	31038409	31039533	1125	2	ENSDARG00000086881	0	1535.64	-0.214437	0.287716	-0.745308	0.456086	0.74207
11	31041815	31042225	411	*	peak_6983	Promoter (2-3kb)	11	31038409	31039533	1125	2	ENSDARG00000086881	-2282	1757.38	-0.538427	0.265823	-2.02551	0.0428153	0.2296
11	31234202	31234531	330	*	peak_6990	Promoter (<=1kb)	11	31218956	31234584	15629	2	ENSDARG00000078238	53	141.428	-0.0276742	0.254936	-0.108554	0.913556	0.966387
11	31235904	31236090	187	*	peak_6991	Promoter (<=1kb)	11	31236001	31258356	22356	1	ENSDARG00000010978	0	116.111	-0.918467	0.316271	-2.90405	0.00368367	0.0504671
11	31284900	31285150	251	*	peak_6994	Promoter (<=1kb)	11	31285127	31320617	35491	1	ENSDARG00000101613	0	88.0188	-2.40396	0.366724	-6.55522	5.55587e-11	4.77631e-08
11	31324184	31324458	275	*	peak_6997	Promoter (<=1kb)	11	31323746	31473982	150237	1	ENSDARG00000061640	438	872.006	-0.0516209	0.253926	-0.203291	0.838907	0.940869
11	31555565	31555892	328	*	peak_7012	Promoter (2-3kb)	11	31558006	31603692	45687	1	ENSDARG00000004632	-2114	198.321	1.03669	0.311478	3.32828	0.000873849	0.0179668
11	31558043	31558258	216	*	peak_7013	Promoter (<=1kb)	11	31558207	31559070	864	1	ENSDARG00000105156	0	123.149	0.159456	0.295651	0.53934	0.589652	0.820586
11	31559295	31559436	142	*	peak_7014	Promoter (1-2kb)	11	31558207	31559070	864	1	ENSDARG00000105156	1088	52.6731	0.192153	0.400404	0.479898	0.6313	0.843389
11	31609444	31609640	197	*	peak_7023	Promoter (<=1kb)	11	31609481	31621674	12194	1	ENSDARG00000070416	0	94.7019	-0.459904	0.298163	-1.54246	0.122962	0.402987
11	31609847	31610027	181	*	peak_7024	Promoter (<=1kb)	11	31609481	31621674	12194	1	ENSDARG00000070416	366	93.2923	-0.208971	0.399949	-0.522494	0.601326	0.825638
11	31624923	31625256	334	*	peak_7027	Promoter (<=1kb)	11	31625171	31671413	46243	1	ENSDARG00000100400	0	947.485	-0.41055	0.217572	-1.88696	0.0591661	0.275837
11	32723958	32724108	151	*	peak_7045	Promoter (<=1kb)	11	32576300	32723851	147552	2	ENSDARG00000027041	-107	NA	NA	NA	NA	NA	NA
11	33284774	33284921	148	*	peak_7058	Promoter (<=1kb)	11	33284837	33291898	7062	1	ENSDARG00000075698	0	NA	NA	NA	NA	NA	NA
11	33618474	33618719	246	*	peak_7062	Promoter (<=1kb)	11	33598213	33618612	20400	2	ENSDARG00000026985	0	428.079	-0.525357	0.24841	-2.11488	0.0344398	0.204896
11	33619563	33619766	204	*	peak_7063	Promoter (<=1kb)	11	33598213	33618612	20400	2	ENSDARG00000026985	-951	399.275	-0.550522	0.221307	-2.4876	0.0128609	0.11161
11	33818099	33818309	211	*	peak_7068	Promoter (<=1kb)	11	33818179	33842715	24537	1	ENSDARG00000003974	0	170.949	-0.43039	0.250203	-1.72016	0.0854025	0.332685
11	33919256	33919414	159	*	peak_7073	Promoter (<=1kb)	11	33870357	33919309	48953	2	ENSDARG00000030687	0	63.5802	0.0255608	0.360251	0.0709526	0.943435	0.977423
11	33919502	33919704	203	*	peak_7074	Promoter (<=1kb)	11	33870357	33919309	48953	2	ENSDARG00000030687	-193	206.069	-0.459909	0.229461	-2.0043	0.0450376	0.235012
11	33960279	33960488	210	*	peak_7076	Promoter (<=1kb)	11	33921358	33960318	38961	2	ENSDARG00000061436	0	147.62	0.095753	0.266569	0.359205	0.719442	0.887686
11	34065626	34065795	170	*	peak_7079	Promoter (<=1kb)	11	33996526	34065718	69193	2	ENSDARG00000074908	0	NA	NA	NA	NA	NA	NA
11	34096412	34096511	100	*	peak_7087	Promoter (<=1kb)	11	34084532	34097437	12906	2	ENSDARG00000023176	926	NA	NA	NA	NA	NA	NA
11	34097340	34097568	229	*	peak_7088	Promoter (<=1kb)	11	34084532	34097437	12906	2	ENSDARG00000023176	0	103.106	0.506633	0.910491	0.556439	0.577911	0.813578
11	34185956	34186090	135	*	peak_7103	Promoter (2-3kb)	11	34116734	34188346	71613	2	ENSDARG00000076622	2256	57.3634	-1.66323	0.416592	-3.99246	6.5392e-05	0.00273394
11	34218565	34218672	108	*	peak_7107	Promoter (<=1kb)	11	34201183	34219211	18029	2	ENSDARG00000068193	539	NA	NA	NA	NA	NA	NA
11	34232652	34232751	100	*	peak_7108	Promoter (<=1kb)	11	34219991	34232906	12916	2	ENSDARG00000015352	155	NA	NA	NA	NA	NA	NA
11	34232868	34233074	207	*	peak_7109	Promoter (<=1kb)	11	34219991	34232906	12916	2	ENSDARG00000015352	0	179.783	-0.54876	0.221083	-2.48214	0.0130595	0.112426
11	34235225	34235414	190	*	peak_7110	Promoter (<=1kb)	11	34235356	34237802	2447	1	ENSDARG00000043009	0	83.7605	-1.30651	0.378205	-3.4545	0.000551311	0.0129667
11	34480557	34480850	294	*	peak_7120	Promoter (<=1kb)	11	34401460	34480822	79363	2	ENSDARG00000088799	0	NA	NA	NA	NA	NA	NA
11	34521016	34521181	166	*	peak_7125	Promoter (1-2kb)	11	34488869	34522249	33381	2	ENSDARG00000075456	1068	69.7279	-1.03093	0.40069	-2.57288	0.0100857	0.0954122
11	34576594	34576870	277	*	peak_7134	Promoter (<=1kb)	11	34555036	34577106	22071	2	ENSDARG00000055540	236	251.161	0.632266	0.205816	3.07199	0.00212637	0.0340888
11	34576961	34577221	261	*	peak_7135	Promoter (<=1kb)	11	34555036	34577106	22071	2	ENSDARG00000055540	0	718.777	-0.443646	0.21589	-2.05497	0.0398821	0.221201
11	34578934	34579118	185	*	peak_7136	Promoter (1-2kb)	11	34555036	34577106	22071	2	ENSDARG00000055540	-1828	183.54	0.462506	0.226824	2.03905	0.0414446	0.226219
11	34628651	34628774	124	*	peak_7145	Promoter (<=1kb)	11	34580085	34628789	48705	2	ENSDARG00000111612	15	NA	NA	NA	NA	NA	NA
11	34720929	34721107	179	*	peak_7150	Promoter (<=1kb)	11	34633392	34720630	87239	2	ENSDARG00000100115	-299	NA	NA	NA	NA	NA	NA
11	34760467	34760671	205	*	peak_7152	Promoter (<=1kb)	11	34760628	34779622	18995	1	ENSDARG00000061260	0	80.148	-0.0337291	0.324776	-0.103854	0.917286	0.967433
11	34823966	34824292	327	*	peak_7160	Promoter (<=1kb)	11	34824099	34914857	90759	1	ENSDARG00000027065	0	187.409	1.62356	0.334666	4.8513	1.22656e-06	0.000120509
11	34919150	34919265	116	*	peak_7166	Promoter (2-3kb)	11	34921492	35042194	120703	1	ENSDARG00000018174	-2227	70.4158	-0.719303	0.403517	-1.78259	0.0746539	0.312023
11	34921197	34921416	220	*	peak_7167	Promoter (<=1kb)	11	34921492	35042194	120703	1	ENSDARG00000018174	-76	493.758	0.166818	0.237621	0.702035	0.482658	0.758978
11	35045835	35045994	160	*	peak_7187	Promoter (2-3kb)	11	35048642	35056607	7966	1	ENSDARG00000070360	-2648	NA	NA	NA	NA	NA	NA
11	35050097	35050296	200	*	peak_7188	Promoter (1-2kb)	11	35048642	35056607	7966	1	ENSDARG00000070360	1455	76.1644	-0.0718071	0.367774	-0.195248	0.845199	0.943645
11	35171083	35171510	428	*	peak_7197	Promoter (<=1kb)	11	35171406	35185057	13652	1	ENSDARG00000078585	0	333.502	-0.050881	0.223869	-0.22728	0.820206	0.932496
11	35173506	35173610	105	*	peak_7198	Promoter (1-2kb)	11	35162684	35171768	9085	2	ENSDARG00000011262	-1738	NA	NA	NA	NA	NA	NA
11	35365770	35365943	174	*	peak_7201	Promoter (1-2kb)	11	35364445	35441348	76904	1	ENSDARG00000005141	1325	NA	NA	NA	NA	NA	NA
11	35575754	35575941	188	*	peak_7207	Promoter (<=1kb)	11	35447417	35575830	128414	2	ENSDARG00000055373	0	NA	NA	NA	NA	NA	NA
11	35756124	35756278	155	*	peak_7213	Promoter (<=1kb)	11	35744918	35756468	11551	2	ENSDARG00000070318	190	90.3616	-0.565872	0.334042	-1.69401	0.0902626	0.342216
11	35758616	35758717	102	*	peak_7215	Promoter (2-3kb)	11	35744918	35756468	11551	2	ENSDARG00000070318	-2148	87.8857	-0.00179432	0.303771	-0.00590681	0.995287	0.9987
11	35759097	35759544	448	*	peak_7216	Promoter (2-3kb)	11	35744918	35756468	11551	2	ENSDARG00000070318	-2629	371.004	-0.335353	0.195094	-1.71893	0.085627	0.333088
11	35760664	35760779	116	*	peak_7217	Promoter (2-3kb)	11	35759652	35763323	3672	2	ENSDARG00000004060	2544	81.6264	0.339348	0.313708	1.08173	0.279371	0.599112
11	35764565	35764813	249	*	peak_7219	Promoter (1-2kb)	11	35759652	35763323	3672	2	ENSDARG00000004060	-1242	329.627	0.216957	0.241545	0.898208	0.369075	0.675442
11	36019597	36020069	473	*	peak_7246	Promoter (<=1kb)	11	35777329	36020005	242677	2	ENSDARG00000074149	0	367.989	0.0140057	0.241431	0.0580114	0.95374	0.981957
11	36050631	36050756	126	*	peak_7252	Promoter (1-2kb)	11	36052731	36146847	94117	1	ENSDARG00000087939	-1975	50.9217	0.377323	0.46112	0.818275	0.4132	0.708306
11	36050839	36051120	282	*	peak_7253	Promoter (1-2kb)	11	36052731	36146847	94117	1	ENSDARG00000087939	-1611	302.85	0.0801971	0.193139	0.415231	0.677973	0.867516
11	36055203	36055378	176	*	peak_7254	Promoter (2-3kb)	11	36052731	36146847	94117	1	ENSDARG00000087939	2472	72.2717	0.594947	0.381288	1.56036	0.118674	0.395916
11	36230073	36230292	220	*	peak_7259	Promoter (<=1kb)	11	36215698	36230163	14466	2	ENSDARG00000041991	0	397.384	0.342488	0.298493	1.14739	0.25122	0.571729
11	36279333	36279743	411	*	peak_7262	Promoter (<=1kb)	11	36254284	36279664	25381	2	ENSDARG00000042004	0	1572.59	-0.220226	0.252817	-0.871092	0.383704	0.686773
11	36340979	36341299	321	*	peak_7263	Promoter (<=1kb)	11	36280523	36341189	60667	2	ENSDARG00000029402	0	197.338	-0.597072	0.342601	-1.74276	0.0813748	0.325201
11	36350358	36350588	231	*	peak_7264	Promoter (<=1kb)	11	36342997	36350993	7997	2	ENSDARG00000003526	405	473.77	-0.291302	0.20097	-1.44948	0.147204	0.441195
11	36350858	36351051	194	*	peak_7265	Promoter (<=1kb)	11	36342997	36350993	7997	2	ENSDARG00000003526	0	229.993	-0.358504	0.21692	-1.6527	0.0983914	0.360323
11	36355231	36355413	183	*	peak_7266	Promoter (<=1kb)	11	36355348	36376073	20726	1	ENSDARG00000055307	0	119.922	-0.585368	0.305474	-1.91626	0.0553316	0.26495
11	36379193	36379393	201	*	peak_7269	Promoter (<=1kb)	11	36379293	36407866	28574	1	ENSDARG00000055300	0	218.718	-0.421727	0.218536	-1.92978	0.0536336	0.260695
11	36379480	36379658	179	*	peak_7270	Promoter (<=1kb)	11	36379293	36407866	28574	1	ENSDARG00000055300	187	123.442	0.271182	0.312962	0.866501	0.386216	0.689549
11	36409152	36409513	362	*	peak_7273	Promoter (<=1kb)	11	36408636	36415700	7065	1	ENSDARG00000055295	516	1008.12	-0.593651	0.217555	-2.72874	0.00635759	0.0720334
11	36409656	36409760	105	*	peak_7274	Promoter (1-2kb)	11	36408636	36415700	7065	1	ENSDARG00000055295	1020	58.6635	0.103692	0.415818	0.249368	0.803076	0.925224
11	36450441	36450776	336	*	peak_7275	Promoter (<=1kb)	11	36422233	36450770	28538	2	ENSDARG00000091762	0	394.565	-1.0985	0.202184	-5.43315	5.53686e-08	1.09944e-05
11	36474997	36475193	197	*	peak_7277	Promoter (<=1kb)	11	36449698	36475124	25427	2	ENSDARG00000090301	0	196.248	-0.394603	0.261998	-1.50613	0.132034	0.417213
11	36539412	36539548	137	*	peak_7278	Promoter (2-3kb)	11	36541551	36547269	5719	1	ENSDARG00000103773	-2003	NA	NA	NA	NA	NA	NA
11	36675545	36675658	114	*	peak_7279	Promoter (<=1kb)	11	36675599	36683726	8128	1	ENSDARG00000099636	0	NA	NA	NA	NA	NA	NA
11	37049094	37049456	363	*	peak_7290	Promoter (<=1kb)	11	37049105	37088934	39830	1	ENSDARG00000075571	0	1026.74	-0.452586	0.220259	-2.05479	0.0398995	0.221208
11	37095029	37095264	236	*	peak_7292	Promoter (<=1kb)	11	37095165	37101987	6823	1	ENSDARG00000091304	0	130.795	0.204344	0.263827	0.774539	0.438612	0.729694
11	37095489	37095596	108	*	peak_7293	Promoter (<=1kb)	11	37095165	37101987	6823	1	ENSDARG00000091304	324	NA	NA	NA	NA	NA	NA
11	37118089	37118247	159	*	peak_7297	Promoter (2-3kb)	11	37105640	37120954	15315	2	ENSDARG00000103663	2707	NA	NA	NA	NA	NA	NA
11	37120865	37121074	210	*	peak_7298	Promoter (<=1kb)	11	37105640	37120954	15315	2	ENSDARG00000103663	0	99.8464	-0.631635	0.304499	-2.07434	0.0380478	0.215104
11	37123663	37123859	197	*	peak_7299	Promoter (2-3kb)	11	37105640	37120954	15315	2	ENSDARG00000103663	-2709	126.758	-0.536807	0.305818	-1.75531	0.0792059	0.321285
11	37175666	37175796	131	*	peak_7304	Promoter (2-3kb)	11	37178271	37200200	21930	1	ENSDARG00000102722	-2475	NA	NA	NA	NA	NA	NA
11	37178151	37178325	175	*	peak_7305	Promoter (<=1kb)	11	37178271	37200200	21930	1	ENSDARG00000102722	0	67.2322	1.07829	0.386582	2.78929	0.00528232	0.0635681
11	37178554	37178797	244	*	peak_7306	Promoter (<=1kb)	11	37178271	37200200	21930	1	ENSDARG00000102722	283	167.817	0.445815	0.239174	1.86398	0.0623248	0.283055
11	37201324	37201588	265	*	peak_7308	Promoter (<=1kb)	11	37201483	37229533	28051	1	ENSDARG00000100406	0	366.385	0.545323	0.228475	2.3868	0.0169959	0.132505
11	37202938	37203173	236	*	peak_7309	Promoter (1-2kb)	11	37201483	37229533	28051	1	ENSDARG00000100406	1455	207.663	-0.0425422	0.235906	-0.180336	0.856889	0.946555
11	37251757	37251881	125	*	peak_7316	Promoter (<=1kb)	11	37250839	37275790	24952	1	ENSDARG00000099902	918	NA	NA	NA	NA	NA	NA
11	37252172	37252345	174	*	peak_7317	Promoter (1-2kb)	11	37250839	37275790	24952	1	ENSDARG00000099902	1333	61.3879	0.349492	0.365445	0.956348	0.338896	0.648875
11	37275231	37275528	298	*	peak_7320	Promoter (<=1kb)	11	37275448	37298938	23491	1	ENSDARG00000099989	0	231.01	-0.00365546	0.284555	-0.0128462	0.98975	0.996273
11	37589087	37589558	472	*	peak_7327	Promoter (<=1kb)	11	37431693	37589293	157601	2	ENSDARG00000079161	0	126.353	-0.00642299	0.289395	-0.0221945	0.982293	0.994073
11	37603510	37603638	129	*	peak_7328	Promoter (<=1kb)	11	37601325	37603981	2657	2	ENSDARG00000096876	343	NA	NA	NA	NA	NA	NA
11	37603936	37604070	135	*	peak_7329	Promoter (<=1kb)	11	37601325	37603981	2657	2	ENSDARG00000096876	0	NA	NA	NA	NA	NA	NA
11	37612204	37612407	204	*	peak_7330	Promoter (<=1kb)	11	37612214	37631714	19501	1	ENSDARG00000044669	0	154.815	0.62339	0.233484	2.66994	0.00758641	0.0796134
11	37631601	37631796	196	*	peak_7331	Promoter (<=1kb)	11	37631714	37634030	2317	1	ENSDARG00000104562	0	50.7527	-0.647507	0.541035	-1.19679	0.231387	0.553518
11	37638902	37639080	179	*	peak_7332	Promoter (<=1kb)	11	37638873	37651879	13007	1	ENSDARG00000014324	29	NA	NA	NA	NA	NA	NA
11	37692619	37692854	236	*	peak_7335	Promoter (<=1kb)	11	37683278	37693019	9742	2	ENSDARG00000070229	165	288.129	-0.0129452	0.234737	-0.0551478	0.956021	0.982908
11	37719915	37720098	184	*	peak_7336	Promoter (<=1kb)	11	37708384	37720266	11883	2	ENSDARG00000008542	168	322.89	-0.0648714	0.246552	-0.263114	0.792463	0.921024
11	37720446	37720648	203	*	peak_7337	Promoter (<=1kb)	11	37720552	37726201	5650	1	ENSDARG00000033175	0	267.94	-0.402539	0.228601	-1.76088	0.0782589	0.319232
11	37768344	37768500	157	*	peak_7342	Promoter (<=1kb)	11	37768298	37831776	63479	1	ENSDARG00000030297	46	NA	NA	NA	NA	NA	NA
11	37768502	37768601	100	*	peak_7343	Promoter (<=1kb)	11	37768298	37831776	63479	1	ENSDARG00000030297	204	NA	NA	NA	NA	NA	NA
11	37880429	37880712	284	*	peak_7348	Promoter (<=1kb)	11	37848705	37880492	31788	2	ENSDARG00000070213	0	464.802	-0.457109	0.2067	-2.21146	0.0270037	0.176898
11	37880915	37881067	153	*	peak_7349	Promoter (<=1kb)	11	37848705	37880492	31788	2	ENSDARG00000070213	-423	104.274	0.416669	0.384334	1.08413	0.278306	0.598047
11	37997227	37997719	493	*	peak_7365	Promoter (<=1kb)	11	37948839	37997419	48581	2	ENSDARG00000070214	0	1459.91	0.0431287	0.246503	0.174962	0.861109	0.948015
11	38429227	38429412	186	*	peak_7384	Promoter (<=1kb)	11	38429319	38458406	29088	1	ENSDARG00000023768	0	NA	NA	NA	NA	NA	NA
11	38513878	38514136	259	*	peak_7390	Promoter (<=1kb)	11	38505157	38513978	8822	2	ENSDARG00000090914	0	697.776	-0.280696	0.214932	-1.30598	0.191561	0.505254
11	38533409	38533640	232	*	peak_7392	Promoter (<=1kb)	11	38517255	38533505	16251	2	ENSDARG00000075975	0	83.4163	-3.08624	0.388545	-7.94309	1.97212e-15	1.10652e-11
11	38536355	38536548	194	*	peak_7393	Promoter (2-3kb)	11	38517255	38533505	16251	2	ENSDARG00000075975	-2850	70.4871	0.248348	0.338312	0.734079	0.462901	0.746951
11	38553714	38554029	316	*	peak_7395	Promoter (<=1kb)	11	38540138	38554394	14257	2	ENSDARG00000078473	365	1231.39	-0.253749	0.222181	-1.14208	0.253419	0.573508
11	39104961	39105331	371	*	peak_7404	Promoter (<=1kb)	11	39105019	39112255	7237	1	ENSDARG00000071211	0	138.543	0.260474	0.30668	0.849335	0.395695	0.695919
11	39106995	39107175	181	*	peak_7405	Promoter (1-2kb)	11	39075613	39105253	29641	2	ENSDARG00000071212	-1742	175.858	0.3237	0.259582	1.247	0.212397	0.529741
11	39118795	39118933	139	*	peak_7408	Promoter (<=1kb)	11	39112341	39118929	6589	2	ENSDARG00000078805	0	63.9013	-0.0662724	0.396749	-0.167039	0.86734	0.950391
11	39119036	39119180	145	*	peak_7409	Promoter (<=1kb)	11	39112341	39118929	6589	2	ENSDARG00000078805	-107	93.4313	-0.106965	0.32664	-0.327471	0.743312	0.898519
11	39120240	39120428	189	*	peak_7410	Promoter (<=1kb)	11	39120306	39148199	27894	1	ENSDARG00000044573	0	180.531	0.0729602	0.232635	0.313625	0.753806	0.90311
11	39203601	39203772	172	*	peak_7418	Promoter (<=1kb)	11	39167846	39202915	35070	2	ENSDARG00000071208	-686	NA	NA	NA	NA	NA	NA
11	39928780	39928949	170	*	peak_7444	Promoter (<=1kb)	11	39928828	39956925	28098	1	ENSDARG00000070161	0	67.5636	0.199013	0.46274	0.430076	0.66714	0.862087
11	39958838	39959144	307	*	peak_7449	Promoter (<=1kb)	11	39959039	40021080	62042	1	ENSDARG00000010519	0	981.154	-0.127096	0.201532	-0.630649	0.52827	0.786147
11	40032714	40032860	147	*	peak_7455	Promoter (<=1kb)	11	40032790	40072301	39512	1	ENSDARG00000090973	0	NA	NA	NA	NA	NA	NA
11	40101049	40101406	358	*	peak_7458	Promoter (<=1kb)	11	40088141	40101246	13106	2	ENSDARG00000090728	0	NA	NA	NA	NA	NA	NA
11	40103986	40104134	149	*	peak_7459	Promoter (2-3kb)	11	40088141	40101246	13106	2	ENSDARG00000090728	-2740	NA	NA	NA	NA	NA	NA
11	40126460	40126567	108	*	peak_7461	Promoter (2-3kb)	11	40103720	40128722	25003	2	ENSDARG00000089489	2155	NA	NA	NA	NA	NA	NA
11	40418886	40419338	453	*	peak_7469	Promoter (<=1kb)	11	40331791	40418975	87185	2	ENSDARG00000060901	0	379.854	0.393846	0.196158	2.00781	0.0446638	0.233949
11	40457028	40457251	224	*	peak_7472	Promoter (<=1kb)	11	40431629	40457325	25697	2	ENSDARG00000070165	74	185.691	-0.0797708	0.264524	-0.301564	0.762984	0.907388
11	40502504	40503146	643	*	peak_7474	Promoter (1-2kb)	11	40467618	40504170	36553	2	ENSDARG00000102160	1024	242.107	0.511785	0.273581	1.87069	0.0613885	0.281091
11	40504047	40504168	122	*	peak_7475	Promoter (<=1kb)	11	40467618	40504170	36553	2	ENSDARG00000102160	2	NA	NA	NA	NA	NA	NA
11	40614819	40615045	227	*	peak_7478	Promoter (2-3kb)	11	40617896	40641787	23892	1	ENSDARG00000114408	-2851	NA	NA	NA	NA	NA	NA
11	40647150	40647388	239	*	peak_7480	Promoter (<=1kb)	11	40622310	40647237	24928	2	ENSDARG00000029795	0	353.901	0.0814818	0.275656	0.295592	0.767542	0.909819
11	40728338	40728492	155	*	peak_7487	Promoter (<=1kb)	11	40713723	40728380	14658	2	ENSDARG00000015010	0	NA	NA	NA	NA	NA	NA
11	40744992	40745155	164	*	peak_7488	Promoter (2-3kb)	11	40731602	40742507	10906	2	ENSDARG00000006341	-2485	NA	NA	NA	NA	NA	NA
11	40810183	40810349	167	*	peak_7501	Promoter (2-3kb)	11	40812590	40847615	35026	1	ENSDARG00000104039	-2241	NA	NA	NA	NA	NA	NA
11	41063711	41063873	163	*	peak_7514	Promoter (<=1kb)	11	41064822	41067789	2968	1	ENSDARG00000102305	-949	NA	NA	NA	NA	NA	NA
11	41064731	41064887	157	*	peak_7515	Promoter (<=1kb)	11	41064822	41067789	2968	1	ENSDARG00000102305	0	NA	NA	NA	NA	NA	NA
11	41084306	41084594	289	*	peak_7516	Promoter (<=1kb)	11	41078191	41084363	6173	2	ENSDARG00000099306	0	329.332	0.241208	0.248961	0.968856	0.332617	0.6433
11	41091147	41091291	145	*	peak_7517	Promoter (1-2kb)	11	41089574	41105632	16059	1	ENSDARG00000102023	1573	NA	NA	NA	NA	NA	NA
11	41132221	41132659	439	*	peak_7519	Promoter (<=1kb)	11	41110397	41132296	21900	2	ENSDARG00000102696	0	874.442	0.0943278	0.199457	0.472922	0.636269	0.84669
11	41242970	41243103	134	*	peak_7526	Promoter (<=1kb)	11	41242644	41372948	130305	1	ENSDARG00000100398	326	NA	NA	NA	NA	NA	NA
11	41458797	41458896	100	*	peak_7533	Promoter (<=1kb)	11	41459408	41475995	16588	1	ENSDARG00000116835	-512	NA	NA	NA	NA	NA	NA
11	41459713	41459955	243	*	peak_7534	Promoter (<=1kb)	11	41459408	41475995	16588	1	ENSDARG00000116835	305	168.74	-0.255442	0.289106	-0.883559	0.376934	0.681669
11	41462965	41463124	160	*	peak_7535	Promoter (1-2kb)	11	41465107	41465236	130	1	ENSDARG00000098473	-1983	NA	NA	NA	NA	NA	NA
11	41543635	41543845	211	*	peak_7543	Promoter (2-3kb)	11	41540862	41699904	159043	1	ENSDARG00000087247	2773	74.0566	-0.375302	0.385136	-0.974466	0.329825	0.641037
11	41786313	41786558	246	*	peak_7552	Promoter (<=1kb)	11	41782683	41786522	3840	2	ENSDARG00000112739	0	60.7317	0.0742362	0.416245	0.178347	0.85845	0.947236
11	41788292	41788438	147	*	peak_7553	Promoter (1-2kb)	11	41782683	41786522	3840	2	ENSDARG00000112739	-1770	NA	NA	NA	NA	NA	NA
11	41838617	41839039	423	*	peak_7557	Promoter (<=1kb)	11	41838036	41850086	12051	1	ENSDARG00000016649	581	478	0.0343091	0.220624	0.155509	0.87642	0.954076
11	41839132	41839288	157	*	peak_7558	Promoter (1-2kb)	11	41838036	41850086	12051	1	ENSDARG00000016649	1096	82.7708	-0.589597	0.468299	-1.25902	0.208024	0.525407
11	41853790	41854097	308	*	peak_7559	Promoter (<=1kb)	11	41846059	41853874	7816	2	ENSDARG00000007130	0	765.178	-0.440152	0.227868	-1.93161	0.0534078	0.260136
11	41936074	41936258	185	*	peak_7561	Promoter (<=1kb)	11	41936435	41960276	23842	1	ENSDARG00000038207	-177	92.2265	0.718198	0.387729	1.85232	0.0639796	0.285913
11	41936342	41936457	116	*	peak_7562	Promoter (<=1kb)	11	41936435	41960276	23842	1	ENSDARG00000038207	0	NA	NA	NA	NA	NA	NA
11	41966303	41966691	389	*	peak_7565	Promoter (<=1kb)	11	41966117	41966854	738	2	ENSDARG00000038205	163	59.3061	0.30406	1.00142	0.303628	0.761411	0.906614
11	42099203	42099522	320	*	peak_7573	Promoter (<=1kb)	11	42062067	42099645	37579	2	ENSDARG00000060756	123	505.992	0.0827991	0.265594	0.311751	0.75523	0.903553
11	42108062	42108177	116	*	peak_7575	Promoter (1-2kb)	11	42101661	42106310	4650	2	ENSDARG00000099903	-1752	NA	NA	NA	NA	NA	NA
11	42418276	42418498	223	*	peak_7598	Promoter (<=1kb)	11	42304585	42418374	113790	2	ENSDARG00000054458	0	272.771	0.246868	0.259361	0.951832	0.341182	0.65064
11	42474527	42474707	181	*	peak_7605	Promoter (<=1kb)	11	42474694	42477772	3079	1	ENSDARG00000073876	0	86.0707	0.360835	0.344175	1.04841	0.294452	0.611256
11	42478000	42478217	218	*	peak_7606	Promoter (<=1kb)	11	42478184	42481817	3634	1	ENSDARG00000074210	0	82.1991	0.317712	0.323565	0.98191	0.326144	0.638133
11	42494329	42494515	187	*	peak_7608	Promoter (<=1kb)	11	42494531	42502940	8410	1	ENSDARG00000045989	-16	131.648	0.438878	0.266531	1.64663	0.0996345	0.362271
11	42525137	42525497	361	*	peak_7610	Promoter (<=1kb)	11	42506052	42525450	19399	2	ENSDARG00000030964	0	83.537	-0.287492	0.329975	-0.871253	0.383616	0.686773
11	42554274	42554439	166	*	peak_7611	Promoter (<=1kb)	11	42532464	42554290	21827	2	ENSDARG00000091509	0	NA	NA	NA	NA	NA	NA
11	42556362	42556543	182	*	peak_7612	Promoter (<=1kb)	11	42556395	42561215	4821	1	ENSDARG00000021838	0	112.87	-0.107489	0.322163	-0.333647	0.738646	0.896123
11	42571256	42571438	183	*	peak_7613	Promoter (<=1kb)	11	42572242	42572982	741	1	ENSDARG00000100154	-804	NA	NA	NA	NA	NA	NA
11	42600676	42600849	174	*	peak_7614	Promoter (<=1kb)	11	42600731	42635440	34710	1	ENSDARG00000060734	0	82.3073	0.534234	0.371705	1.43725	0.150646	0.446208
11	42641386	42641619	234	*	peak_7615	Promoter (<=1kb)	11	42641404	42722658	81255	1	ENSDARG00000098359	0	162.043	0.403499	0.272592	1.48023	0.138812	0.426768
11	42730383	42730593	211	*	peak_7619	Promoter (<=1kb)	11	42730639	42732440	1802	1	ENSDARG00000104758	-46	167.734	0.00939212	0.283213	0.0331627	0.973545	0.990393
11	42750668	42750813	146	*	peak_7622	Promoter (2-3kb)	11	42746369	42752884	6516	2	ENSDARG00000087099	2071	NA	NA	NA	NA	NA	NA
[truncated: 16,368 more rows]

## Sheet: hep
seqnames	start	end	width	strand	name	annotation	geneChr	geneStart	geneEnd	geneLength	geneStrand	geneId	distanceToTSS	baseMean	log2FoldChange	lfcSE	stat	pvalue	padj
1	18832	18941	110	*	peak_2	Promoter (<=1kb)	1	18716	23389	4674	1	ENSDARG00000102097	116	70.5895	-0.444014	0.356853	-1.24425	0.213407	0.484887
1	27575	27872	298	*	peak_6	Promoter (<=1kb)	1	27690	34330	6641	1	ENSDARG00000099640	0	257.416	0.372126	0.185682	2.00411	0.0450587	0.198135
1	44506	44684	179	*	peak_8	Promoter (<=1kb)	1	39313	44565	5253	2	ENSDARG00000102746	0	72.6081	0.0619938	0.375836	0.164949	0.868984	0.95021
1	119762	120055	294	*	peak_11	Promoter (<=1kb)	1	119960	125246	5287	1	ENSDARG00000034862	0	210.327	-0.168841	0.197515	-0.854829	0.392646	0.662106
1	120207	120344	138	*	peak_12	Promoter (<=1kb)	1	119960	125246	5287	1	ENSDARG00000034862	247	84.2426	-0.338266	0.300196	-1.12682	0.25982	0.536321
1	144156	144345	190	*	peak_18	Promoter (<=1kb)	1	144284	151998	7715	1	ENSDARG00000076900	0	88.1981	0.536591	0.28754	1.86615	0.062021	0.238268
1	157484	157600	117	*	peak_19	Promoter (<=1kb)	1	152007	157563	5557	2	ENSDARG00000013802	0	NA	NA	NA	NA	NA	NA
1	174782	175048	267	*	peak_23	Promoter (1-2kb)	1	176583	182258	5676	1	ENSDARG00000100181	-1535	106.512	-0.192843	0.275328	-0.700411	0.483671	0.730883
1	191969	192213	245	*	peak_24	Promoter (<=1kb)	1	184915	192033	7119	2	ENSDARG00000029936	0	129.245	-0.738506	0.254465	-2.90219	0.00370562	0.0417963
1	214115	214406	292	*	peak_26	Promoter (<=1kb)	1	208181	214911	6731	2	ENSDARG00000041592	505	521.783	0.280215	0.160465	1.74627	0.080764	0.277223
1	353855	354202	348	*	peak_34	Promoter (<=1kb)	1	343292	354166	10875	2	ENSDARG00000068261	0	70.3216	-0.0169836	0.418837	-0.0405494	0.967655	0.98891
1	411245	411514	270	*	peak_39	Promoter (<=1kb)	1	357518	411331	53814	2	ENSDARG00000063371	0	334.368	0.631242	0.163261	3.86646	0.000110428	0.00354824
1	494208	494386	179	*	peak_42	Promoter (<=1kb)	1	474085	494280	20196	2	ENSDARG00000023678	0	64.7424	0.256514	0.35248	0.727739	0.466773	0.718319
1	494509	494649	141	*	peak_43	Promoter (<=1kb)	1	494297	505620	11324	1	ENSDARG00000011299	212	NA	NA	NA	NA	NA	NA
1	513681	513823	143	*	peak_44	Promoter (<=1kb)	1	508885	513786	4902	2	ENSDARG00000041575	0	NA	NA	NA	NA	NA	NA
1	516503	516658	156	*	peak_45	Promoter (2-3kb)	1	513986	518076	4091	1	ENSDARG00000058962	2517	NA	NA	NA	NA	NA	NA
1	524658	524758	101	*	peak_46	Promoter (<=1kb)	1	518853	524433	5581	2	ENSDARG00000089799	-225	NA	NA	NA	NA	NA	NA
1	614511	614700	190	*	peak_52	Promoter (<=1kb)	1	610082	614638	4557	2	ENSDARG00000014313	0	113.586	0.198492	0.280111	0.70862	0.47856	0.72637
1	617400	617561	162	*	peak_53	Promoter (2-3kb)	1	610082	614638	4557	2	ENSDARG00000014313	-2762	40.7961	0.415091	0.453031	0.916254	0.359534	0.633634
1	655874	656129	256	*	peak_54	Promoter (<=1kb)	1	617620	656693	39074	2	ENSDARG00000104279	564	88.0179	0.18342	0.297353	0.616842	0.537339	0.769524
1	960235	960381	147	*	peak_63	Promoter (1-2kb)	1	961607	970951	9345	1	ENSDARG00000115421	-1226	44.4187	1.0417	0.470007	2.21636	0.0266671	0.146447
1	961521	961688	168	*	peak_64	Promoter (<=1kb)	1	961607	970951	9345	1	ENSDARG00000115421	0	76.2327	-0.695387	0.380576	-1.8272	0.0676699	0.249786
1	1711844	1712212	369	*	peak_92	Promoter (<=1kb)	1	1712140	1793371	81232	1	ENSDARG00000002791	0	556.234	0.159542	0.139544	1.14331	0.252909	0.529382
1	1714834	1715070	237	*	peak_93	Promoter (2-3kb)	1	1712140	1793371	81232	1	ENSDARG00000002791	2694	351.635	0.127025	0.199519	0.636656	0.524349	0.759583
1	1902513	1902660	148	*	peak_98	Promoter (1-2kb)	1	1904419	1911381	6963	1	ENSDARG00000095102	-1759	NA	NA	NA	NA	NA	NA
1	1914927	1915026	100	*	peak_99	Promoter (<=1kb)	1	1915967	1923253	7287	1	ENSDARG00000040250	-941	NA	NA	NA	NA	NA	NA
1	1941079	1941228	150	*	peak_100	Promoter (<=1kb)	1	1941031	2000357	59327	1	ENSDARG00000075505	48	NA	NA	NA	NA	NA	NA
1	2026802	2026901	100	*	peak_102	Promoter (1-2kb)	1	2025085	2027100	2016	1	ENSDARG00000010376	1717	NA	NA	NA	NA	NA	NA
1	2075677	2075855	179	*	peak_105	Promoter (<=1kb)	1	2074513	2075529	1017	2	ENSDARG00000078743	-148	47.2729	0.38956	0.467404	0.833454	0.404589	0.67027
1	2101190	2101373	184	*	peak_106	Promoter (<=1kb)	1	2101541	2217861	116321	1	ENSDARG00000018460	-168	99.2901	0.219631	0.270878	0.810811	0.417474	0.680755
1	2260120	2260479	360	*	peak_115	Promoter (<=1kb)	1	2260407	2299553	39147	1	ENSDARG00000040245	0	834.86	0.32805	0.12192	2.6907	0.00713032	0.0622314
1	2400330	2400482	153	*	peak_124	Promoter (2-3kb)	1	2403103	2403224	122	1	ENSDARG00000084484	-2621	NA	NA	NA	NA	NA	NA
1	2453113	2453213	101	*	peak_127	Promoter (<=1kb)	1	2450140	2453174	3035	2	ENSDARG00000038248	0	NA	NA	NA	NA	NA	NA
1	3298557	3298690	134	*	peak_137	Promoter (<=1kb)	1	3298112	3298249	138	2	ENSDARG00000104155	-308	45.5796	0.266265	0.388484	0.685395	0.493095	0.737905
1	3299174	3299273	100	*	peak_138	Promoter (<=1kb)	1	3298112	3298249	138	2	ENSDARG00000104155	-925	43.4896	0.0857871	0.429299	0.199831	0.841613	0.937745
1	3299803	3300024	222	*	peak_139	Promoter (1-2kb)	1	3298112	3298249	138	2	ENSDARG00000104155	-1554	203.993	-0.575241	0.252801	-2.27547	0.0228778	0.133204
1	5396611	5396762	152	*	peak_173	Promoter (1-2kb)	1	5354489	5394791	40303	2	ENSDARG00000033928	-1820	53.336	0.263097	0.360122	0.730577	0.465038	0.717545
1	5422376	5422547	172	*	peak_178	Promoter (<=1kb)	1	5422439	5434261	11823	1	ENSDARG00000037777	0	51.0782	0.202029	0.366252	0.551612	0.581214	0.799428
1	5437311	5437421	111	*	peak_180	Promoter (<=1kb)	1	5437390	5504130	66741	1	ENSDARG00000016706	0	NA	NA	NA	NA	NA	NA
1	5540582	5540729	148	*	peak_188	Promoter (2-3kb)	1	5504128	5543065	38938	2	ENSDARG00000006526	2336	60.2472	0.235716	0.368469	0.639719	0.522356	0.75783
1	6134567	6134808	242	*	peak_201	Promoter (<=1kb)	1	6135176	6158609	23434	1	ENSDARG00000063297	-368	335.77	0.0326171	0.172541	0.18904	0.850062	0.941491
1	6135015	6135224	210	*	peak_202	Promoter (<=1kb)	1	6135176	6158609	23434	1	ENSDARG00000063297	0	149.95	0.971492	0.234327	4.14588	3.38511e-05	0.00154941
1	6161418	6161564	147	*	peak_205	Promoter (<=1kb)	1	6161930	6172328	10399	1	ENSDARG00000027078	-366	57.125	0.503976	0.367688	1.37066	0.170481	0.429515
1	6161891	6162071	181	*	peak_206	Promoter (<=1kb)	1	6161930	6172328	10399	1	ENSDARG00000027078	0	80.6399	0.772121	0.308769	2.50064	0.0123969	0.0898842
1	6171735	6171933	199	*	peak_207	Promoter (<=1kb)	1	6171585	6185532	13948	1	ENSDARG00000017537	150	65.2737	-0.060396	0.359074	-0.168199	0.866427	0.948885
1	6225444	6225598	155	*	peak_210	Promoter (<=1kb)	1	6225493	6243978	18486	1	ENSDARG00000074031	0	56.8382	-0.266211	0.368563	-0.722295	0.470113	0.721031
1	6243800	6243980	181	*	peak_211	Promoter (<=1kb)	1	6243906	6272146	28241	1	ENSDARG00000043247	0	50.4977	0.655506	0.368318	1.77973	0.0751205	0.266161
1	6494426	6494651	226	*	peak_213	Promoter (<=1kb)	1	6403551	6494384	90834	2	ENSDARG00000073857	-42	39.8857	1.08234	0.426784	2.53603	0.0112117	0.0840987
1	6639294	6639457	164	*	peak_215	Promoter (<=1kb)	1	6640437	6646356	5920	1	ENSDARG00000070558	-980	NA	NA	NA	NA	NA	NA
1	6646441	6646649	209	*	peak_216	Promoter (<=1kb)	1	6646529	6664123	17595	1	ENSDARG00000025754	0	121.745	-0.351661	0.262073	-1.34185	0.179646	0.441691
1	7188582	7188721	140	*	peak_219	Promoter (1-2kb)	1	7189856	7448795	258940	1	ENSDARG00000090408	-1135	NA	NA	NA	NA	NA	NA
1	7556808	7557068	261	*	peak_223	Promoter (<=1kb)	1	7556965	7561222	4258	1	ENSDARG00000037713	0	300.207	0.386384	0.193567	1.99613	0.0459203	0.199981
1	7659941	7660078	138	*	peak_225	Promoter (<=1kb)	1	7632119	7659870	27752	2	ENSDARG00000074050	-71	NA	NA	NA	NA	NA	NA
1	7673315	7673539	225	*	peak_226	Promoter (<=1kb)	1	7662091	7673376	11286	2	ENSDARG00000018319	0	270.209	0.284466	0.223205	1.27446	0.202501	0.470153
1	7674791	7674962	172	*	peak_227	Promoter (1-2kb)	1	7662091	7673376	11286	2	ENSDARG00000018319	-1415	96.7748	0.452827	0.286667	1.57963	0.114192	0.339068
1	7914931	7915129	199	*	peak_231	Promoter (1-2kb)	1	7908282	7917062	8781	2	ENSDARG00000089090	1933	59.489	-0.916673	0.388848	-2.35741	0.018403	0.115939
1	7917184	7917283	100	*	peak_232	Promoter (<=1kb)	1	7908282	7917062	8781	2	ENSDARG00000089090	-122	NA	NA	NA	NA	NA	NA
1	7954289	7954488	200	*	peak_236	Promoter (1-2kb)	1	7956030	7961696	5667	1	ENSDARG00000099359	-1542	54.2597	-0.104928	0.375142	-0.279701	0.779707	0.909433
1	8010712	8010815	104	*	peak_238	Promoter (1-2kb)	1	8001435	8012476	11042	2	ENSDARG00000107486	1661	NA	NA	NA	NA	NA	NA
1	8021225	8021544	320	*	peak_239	Promoter (<=1kb)	1	8017069	8020589	3521	2	ENSDARG00000029720	-636	91.1453	-0.990157	0.322213	-3.07299	0.00211927	0.0284096
1	8113491	8113668	178	*	peak_243	Promoter (2-3kb)	1	8110562	8163167	52606	1	ENSDARG00000074212	2929	NA	NA	NA	NA	NA	NA
1	8141119	8141311	193	*	peak_245	Promoter (<=1kb)	1	8127675	8141135	13461	2	ENSDARG00000062929	0	140.992	-0.143234	0.256588	-0.558227	0.57669	0.795938
1	8141439	8141702	264	*	peak_246	Promoter (<=1kb)	1	8127675	8141135	13461	2	ENSDARG00000062929	-304	371.017	-0.145696	0.159553	-0.913154	0.361162	0.635006
1	8508478	8508667	190	*	peak_254	Promoter (<=1kb)	1	8508753	8516595	7843	1	ENSDARG00000063003	-86	242.751	-0.220997	0.178405	-1.23874	0.215443	0.487093
1	8509443	8509689	247	*	peak_255	Promoter (<=1kb)	1	8507004	8510066	3063	2	ENSDARG00000096583	377	218.422	-0.682784	0.256206	-2.66498	0.0076993	0.0656079
1	8524145	8524284	140	*	peak_259	Promoter (2-3kb)	1	8521323	8532009	10687	1	ENSDARG00000002377	2822	NA	NA	NA	NA	NA	NA
1	8533500	8533605	106	*	peak_260	Promoter (1-2kb)	1	8534698	8540050	5353	1	ENSDARG00000015803	-1093	NA	NA	NA	NA	NA	NA
1	8534032	8534207	176	*	peak_261	Promoter (<=1kb)	1	8534698	8540050	5353	1	ENSDARG00000015803	-491	101.835	0.0679687	0.26961	0.2521	0.800964	0.91858
1	8566727	8566849	123	*	peak_263	Promoter (<=1kb)	1	8555323	8566567	11245	2	ENSDARG00000076176	-160	NA	NA	NA	NA	NA	NA
1	8646869	8647017	149	*	peak_266	Promoter (<=1kb)	1	8638162	8646941	8780	2	ENSDARG00000007443	0	79.4294	0.0882827	0.392655	0.224835	0.822108	0.92785
1	8651677	8651914	238	*	peak_267	Promoter (1-2kb)	1	8649099	8653385	4287	2	ENSDARG00000037746	1471	317.546	0.0910444	0.17604	0.51718	0.60503	0.815208
1	8652545	8652803	259	*	peak_268	Promoter (<=1kb)	1	8649099	8653385	4287	2	ENSDARG00000037746	582	537.257	-0.503677	0.160822	-3.1319	0.00173681	0.0250047
1	8661304	8661481	178	*	peak_269	Promoter (1-2kb)	1	8662530	8670486	7957	1	ENSDARG00000037747	-1049	50.6489	0.371033	0.387107	0.958476	0.337823	0.614543
1	8693753	8694262	510	*	peak_272	Promoter (<=1kb)	1	8694196	8702684	8489	1	ENSDARG00000012458	0	1320.22	-0.169121	0.13286	-1.27292	0.203045	0.470736
1	8953298	8953451	154	*	peak_275	Promoter (2-3kb)	1	8950874	8963796	12923	1	ENSDARG00000094298	2424	NA	NA	NA	NA	NA	NA
1	8966414	8966564	151	*	peak_276	Promoter (<=1kb)	1	8962624	8966046	3423	2	ENSDARG00000089873	-368	NA	NA	NA	NA	NA	NA
1	8977855	8978132	278	*	peak_278	Promoter (<=1kb)	1	8974500	8977963	3464	2	ENSDARG00000093438	0	528.213	-0.362275	0.174158	-2.08015	0.0375115	0.17923
1	8983906	8984119	214	*	peak_279	Promoter (<=1kb)	1	8984068	8988504	4437	1	ENSDARG00000037758	0	52.7986	-0.336085	0.408628	-0.822471	0.410809	0.675084
1	9004659	9004796	138	*	peak_282	Promoter (<=1kb)	1	9004719	9064912	60194	1	ENSDARG00000008723	0	NA	NA	NA	NA	NA	NA
1	9123335	9123484	150	*	peak_286	Promoter (<=1kb)	1	9118100	9123465	5366	2	ENSDARG00000058463	0	46.0235	-0.0143209	0.390805	-0.0366447	0.970768	0.990348
1	9134192	9134442	251	*	peak_288	Promoter (<=1kb)	1	9125023	9134045	9023	2	ENSDARG00000076716	-147	289.459	-0.399067	0.180338	-2.21289	0.0269054	0.147036
1	9152998	9153238	241	*	peak_291	Promoter (<=1kb)	1	9153141	9161843	8703	1	ENSDARG00000058471	0	249.655	0.0265921	0.198491	0.133971	0.893425	0.959555
1	9195851	9196142	292	*	peak_294	Promoter (<=1kb)	1	9169807	9195760	25954	2	ENSDARG00000058475	-91	545.103	-0.293498	0.133078	-2.20545	0.0274224	0.148846
1	9234630	9234819	190	*	peak_295	Promoter (2-3kb)	1	9230244	9231952	1709	2	ENSDARG00000101597	-2678	64.4933	-0.188713	0.329194	-0.573257	0.566471	0.790198
1	9249836	9250096	261	*	peak_296	Promoter (<=1kb)	1	9234928	9249943	15016	2	ENSDARG00000058445	0	215.085	-0.220549	0.198166	-1.11295	0.265729	0.542503
1	9485774	9485919	146	*	peak_305	Promoter (<=1kb)	1	9459760	9486214	26455	2	ENSDARG00000017834	295	NA	NA	NA	NA	NA	NA
1	9486044	9486214	171	*	peak_306	Promoter (<=1kb)	1	9459760	9486214	26455	2	ENSDARG00000017834	0	49.2791	-0.351398	0.450635	-0.779784	0.435518	0.694235
1	9525981	9526080	100	*	peak_308	Promoter (1-2kb)	1	9499645	9527200	27556	2	ENSDARG00000074282	1120	NA	NA	NA	NA	NA	NA
1	9527036	9527245	210	*	peak_309	Promoter (<=1kb)	1	9499645	9527200	27556	2	ENSDARG00000074282	0	130.259	0.403125	0.247411	1.62937	0.103234	0.318678
1	9628032	9628346	315	*	peak_312	Promoter (1-2kb)	1	9626277	9629724	3448	2	ENSDARG00000104203	1378	284.562	-0.731533	0.184356	-3.96805	7.24617e-05	0.00260653
1	9629683	9629821	139	*	peak_313	Promoter (<=1kb)	1	9626277	9629724	3448	2	ENSDARG00000104203	0	46.9051	0.515427	0.458655	1.12378	0.261107	0.537375
1	9651903	9652211	309	*	peak_315	Promoter (<=1kb)	1	9629161	9652547	23387	2	ENSDARG00000101495	336	155.728	-0.0748178	0.300532	-0.248952	0.803398	0.919974
1	9652661	9652820	160	*	peak_316	Promoter (<=1kb)	1	9630996	9652696	21701	2	ENSDARG00000091916	0	59.7629	0.659885	0.354975	1.85896	0.0630325	0.240834
1	9858418	9858661	244	*	peak_324	Promoter (<=1kb)	1	9739370	9858508	119139	2	ENSDARG00000033852	0	290.178	0.0585467	0.167584	0.349356	0.726822	0.881646
1	9860482	9860636	155	*	peak_325	Promoter (<=1kb)	1	9860381	9866856	6476	1	ENSDARG00000037654	101	95.7053	-0.787862	0.305925	-2.57535	0.010014	0.0779838
1	9886822	9886960	139	*	peak_327	Promoter (<=1kb)	1	9886991	9914630	27640	1	ENSDARG00000037646	-31	50.7987	-0.0492575	0.383557	-0.128423	0.897814	0.961613
1	9940921	9941246	326	*	peak_329	Promoter (<=1kb)	1	9919909	9940494	20586	2	ENSDARG00000032795	-427	268.719	-0.377226	0.205703	-1.83384	0.066678	0.248167
1	10003234	10003533	300	*	peak_331	Promoter (<=1kb)	1	10003193	10033113	29921	1	ENSDARG00000076174	41	475.511	-0.202498	0.180367	-1.1227	0.261565	0.53751
1	10048456	10048646	191	*	peak_335	Promoter (<=1kb)	1	10037444	10048514	11071	2	ENSDARG00000037647	0	73.4003	0.469518	0.353047	1.3299	0.18355	0.446687
1	10048954	10049065	112	*	peak_336	Promoter (<=1kb)	1	10037444	10048514	11071	2	ENSDARG00000037647	-440	45.8724	0.5132	0.415601	1.23484	0.216891	0.488697
1	10051120	10051326	207	*	peak_337	Promoter (<=1kb)	1	10051763	10059496	7734	1	ENSDARG00000008969	-437	147.263	-0.394717	0.224211	-1.76047	0.0783285	0.271523
1	10051610	10051920	311	*	peak_338	Promoter (<=1kb)	1	10051763	10059496	7734	1	ENSDARG00000008969	0	260.007	-0.187191	0.181744	-1.02997	0.303022	0.578103
1	10072665	10072967	303	*	peak_344	Promoter (1-2kb)	1	10063501	10071539	8039	2	ENSDARG00000020741	-1126	367.969	-0.283935	0.213543	-1.32964	0.183637	0.446801
1	10270143	10270362	220	*	peak_350	Promoter (2-3kb)	1	10270247	10272725	2479	2	ENSDARG00000096536	2363	78.1721	0.410088	0.402886	1.01788	0.308737	0.583349
1	10305522	10305712	191	*	peak_353	Promoter (<=1kb)	1	10305611	10315206	9596	1	ENSDARG00000030563	0	156.545	-1.05982	0.291363	-3.63747	0.000275332	0.00684605
1	10305910	10306019	110	*	peak_354	Promoter (<=1kb)	1	10305611	10315206	9596	1	ENSDARG00000030563	299	NA	NA	NA	NA	NA	NA
1	10317951	10318363	413	*	peak_355	Promoter (<=1kb)	1	10318077	10325025	6949	1	ENSDARG00000026387	0	160.013	-0.734164	0.243152	-3.01937	0.00253302	0.0320602
1	10378592	10378705	114	*	peak_357	Promoter (<=1kb)	1	10378706	10496809	118104	1	ENSDARG00000034785	-1	NA	NA	NA	NA	NA	NA
1	10472784	10472955	172	*	peak_359	Promoter (<=1kb)	1	10462692	10473630	10939	2	ENSDARG00000070512	675	93.6282	-0.653769	0.344557	-1.89742	0.0577724	0.228976
1	10473547	10473774	228	*	peak_360	Promoter (<=1kb)	1	10462692	10473630	10939	2	ENSDARG00000070512	0	453.634	-0.529759	0.139202	-3.8057	0.000141406	0.00424495
1	10683667	10684064	398	*	peak_365	Promoter (<=1kb)	1	10683843	10696603	12761	1	ENSDARG00000037679	0	368.975	0.124754	0.173884	0.717455	0.473094	0.722968
1	10720393	10720534	142	*	peak_374	Promoter (<=1kb)	1	10720294	10739221	18928	1	ENSDARG00000076833	99	NA	NA	NA	NA	NA	NA
1	10819161	10819285	125	*	peak_376	Promoter (2-3kb)	1	10809604	10821584	11981	2	ENSDARG00000099342	2299	NA	NA	NA	NA	NA	NA
1	11107379	11107519	141	*	peak_379	Promoter (<=1kb)	1	11107688	11117930	10243	1	ENSDARG00000074379	-169	52.5873	-0.298687	0.360162	-0.829313	0.406927	0.671528
1	11107628	11107749	122	*	peak_380	Promoter (<=1kb)	1	11107688	11117930	10243	1	ENSDARG00000074379	0	NA	NA	NA	NA	NA	NA
1	11849300	11849482	183	*	peak_400	Promoter (<=1kb)	1	11781544	11850353	68810	2	ENSDARG00000007678	871	90.5203	0.0967616	0.283715	0.341053	0.733064	0.885652
1	11850069	11850168	100	*	peak_401	Promoter (<=1kb)	1	11781544	11850353	68810	2	ENSDARG00000007678	185	NA	NA	NA	NA	NA	NA
1	11850302	11850492	191	*	peak_402	Promoter (<=1kb)	1	11781544	11850353	68810	2	ENSDARG00000007678	0	69.3557	0.05975	0.340885	0.175279	0.86086	0.946336
1	11878723	11878935	213	*	peak_404	Promoter (<=1kb)	1	11854710	11878845	24136	2	ENSDARG00000089930	0	62.0622	-0.258928	0.344967	-0.750587	0.452901	0.706965
1	11973265	11973430	166	*	peak_409	Promoter (<=1kb)	1	11902579	11973341	70763	2	ENSDARG00000070448	0	53.2463	-0.275578	0.526292	-0.523621	0.600542	0.812591
1	11977309	11977473	165	*	peak_410	Promoter (<=1kb)	1	11977426	11994710	17285	1	ENSDARG00000070449	0	45.7589	-0.342436	0.378203	-0.905429	0.365238	0.638868
1	12049163	12049328	166	*	peak_412	Promoter (<=1kb)	1	12049229	12058439	9211	1	ENSDARG00000070452	0	44.8193	0.0536944	0.44996	0.119331	0.905013	0.964404
1	12068610	12068809	200	*	peak_415	Promoter (<=1kb)	1	12068800	12097818	29019	1	ENSDARG00000038114	0	94.485	0.102986	0.283464	0.363313	0.716371	0.87586
1	12126422	12126737	316	*	peak_417	Promoter (<=1kb)	1	12105901	12126625	20725	2	ENSDARG00000008637	0	467.13	0.304616	0.161902	1.88148	0.059906	0.234001
1	12134271	12134436	166	*	peak_418	Promoter (<=1kb)	1	12135129	12138612	3484	1	ENSDARG00000091609	-693	64.7225	0.113442	0.353122	0.321254	0.748018	0.893986
1	12161130	12161235	106	*	peak_420	Promoter (<=1kb)	1	12141876	12161148	19273	2	ENSDARG00000002634	0	NA	NA	NA	NA	NA	NA
1	12172104	12172388	285	*	peak_422	Promoter (<=1kb)	1	12172322	12193239	20918	1	ENSDARG00000062467	0	395.308	0.398381	0.20187	1.97345	0.0484444	0.206639
1	12278241	12278438	198	*	peak_430	Promoter (<=1kb)	1	12262980	12278581	15602	2	ENSDARG00000018997	143	64.8512	-0.0153014	0.343246	-0.0445785	0.964443	0.98718
1	12295086	12295430	345	*	peak_431	Promoter (<=1kb)	1	12295142	12334540	39399	1	ENSDARG00000099771	0	256.06	0.504575	0.17576	2.87081	0.0040942	0.0442692
1	12338620	12338817	198	*	peak_438	Promoter (2-3kb)	1	12335816	12344792	8977	1	ENSDARG00000045620	2804	157.844	0.430522	0.240925	1.78696	0.0739447	0.26345
1	12348010	12348310	301	*	peak_439	Promoter (<=1kb)	1	12348213	12361930	13718	1	ENSDARG00000045618	0	636.955	0.0652143	0.137562	0.474071	0.635449	0.832371
1	12399832	12400045	214	*	peak_443	Promoter (2-3kb)	1	12364456	12397258	32803	2	ENSDARG00000057248	-2574	137.107	0.338035	0.272701	1.23958	0.215131	0.486779
1	13930574	13930828	255	*	peak_461	Promoter (<=1kb)	1	13930625	13952084	21460	1	ENSDARG00000078525	0	250.621	0.683472	0.216006	3.16414	0.00155541	0.0232876
1	13989236	13989451	216	*	peak_470	Promoter (<=1kb)	1	13957235	13989643	32409	2	ENSDARG00000079626	192	133.044	-0.774769	0.273637	-2.83138	0.00463483	0.0478456
1	14020329	14020520	192	*	peak_473	Promoter (<=1kb)	1	14020445	14026780	6336	1	ENSDARG00000057114	0	88.5707	0.00791285	0.312371	0.0253316	0.97979	0.993254
1	14236635	14236828	194	*	peak_481	Promoter (2-3kb)	1	14163506	14234076	70571	2	ENSDARG00000014273	-2559	115.916	0.512828	0.276974	1.85154	0.0640918	0.242649
1	14253004	14253189	186	*	peak_482	Promoter (<=1kb)	1	14253118	14254166	1049	1	ENSDARG00000104795	0	NA	NA	NA	NA	NA	NA
1	14261211	14261353	143	*	peak_483	Promoter (2-3kb)	1	14257158	14258409	1252	2	ENSDARG00000056806	-2802	NA	NA	NA	NA	NA	NA
1	14339592	14339779	188	*	peak_487	Promoter (2-3kb)	1	14337211	14337313	103	1	ENSDARG00000107022	2381	93.0782	-1.0743	0.33037	-3.25181	0.00114674	0.0191079
1	14339896	14340058	163	*	peak_488	Promoter (2-3kb)	1	14337211	14337313	103	1	ENSDARG00000107022	2685	51.8376	-0.725911	0.421107	-1.72382	0.0847409	0.284083
1	14382706	14382895	190	*	peak_491	Promoter (<=1kb)	1	14382584	14404555	21972	1	ENSDARG00000070431	122	96.8265	-0.0270014	0.289125	-0.0933899	0.925594	0.973241
1	14454400	14454741	342	*	peak_495	Promoter (<=1kb)	1	14454663	14464020	9358	1	ENSDARG00000003398	0	905.806	0.328295	0.125602	2.61377	0.00895485	0.0724094
1	14465425	14465550	126	*	peak_496	Promoter (1-2kb)	1	14466860	14488074	21215	1	ENSDARG00000074867	-1310	NA	NA	NA	NA	NA	NA
1	14533497	14533707	211	*	peak_497	Promoter (<=1kb)	1	14522913	14533611	10699	2	ENSDARG00000110922	0	106.279	-0.59226	0.29385	-2.01551	0.0438508	0.195635
1	15226238	15226396	159	*	peak_505	Promoter (<=1kb)	1	15226268	15257315	31048	1	ENSDARG00000077804	0	51.8373	-0.231289	0.385205	-0.60043	0.54822	0.777309
1	15226910	15227074	165	*	peak_506	Promoter (<=1kb)	1	15226268	15257315	31048	1	ENSDARG00000077804	642	55.3294	-0.118206	0.424072	-0.27874	0.780444	0.909623
1	15258610	15258806	197	*	peak_510	Promoter (<=1kb)	1	15258641	15285455	26815	1	ENSDARG00000013881	0	116.426	-0.378292	0.310559	-1.2181	0.223185	0.496686
1	15329173	15329411	239	*	peak_515	Promoter (<=1kb)	1	15293531	15329277	35747	2	ENSDARG00000079317	0	144.153	1.00652	0.263224	3.82382	0.000131402	0.00403709
1	16073767	16073949	183	*	peak_521	Promoter (<=1kb)	1	16073887	16220235	146349	1	ENSDARG00000078854	0	100.981	-0.744915	0.311552	-2.39098	0.0168036	0.109646
1	16462990	16463185	196	*	peak_529	Promoter (<=1kb)	1	16463079	16480213	17135	1	ENSDARG00000017119	0	222.074	-0.710799	0.20045	-3.54602	0.000391099	0.00904285
1	16507721	16508109	389	*	peak_531	Promoter (<=1kb)	1	16484211	16507812	23602	2	ENSDARG00000070412	0	835.879	-0.0722697	0.127863	-0.565214	0.571928	0.79338
1	16664918	16665118	201	*	peak_546	Promoter (<=1kb)	1	16654254	16665044	10791	2	ENSDARG00000034817	0	98.8932	-0.221112	0.305129	-0.724649	0.468668	0.720221
1	16688906	16689106	201	*	peak_547	Promoter (<=1kb)	1	16673841	16689023	15183	2	ENSDARG00000056504	0	91.2343	0.374769	0.310204	1.20814	0.226995	0.501181
1	16691534	16691798	265	*	peak_548	Promoter (2-3kb)	1	16673841	16689023	15183	2	ENSDARG00000056504	-2511	146.414	-0.90542	0.232647	-3.89182	9.9497e-05	0.00330106
1	17375242	17375398	157	*	peak_555	Promoter (1-2kb)	1	17376922	17524922	148001	1	ENSDARG00000017591	-1524	64.4491	0.874599	0.406983	2.14898	0.031636	0.162583
1	17376750	17376977	228	*	peak_556	Promoter (<=1kb)	1	17376922	17524922	148001	1	ENSDARG00000017591	0	172.701	0.290301	0.216167	1.34294	0.17929	0.441202
1	17527194	17527420	227	*	peak_571	Promoter (<=1kb)	1	17527342	17536307	8966	1	ENSDARG00000017905	0	182.661	-0.0963019	0.239992	-0.401271	0.688221	0.861345
1	17587517	17587682	166	*	peak_575	Promoter (<=1kb)	1	17537451	17587552	50102	2	ENSDARG00000030514	0	74.0214	-0.278016	0.397953	-0.698616	0.484792	0.731608
1	17693181	17693354	174	*	peak_576	Promoter (<=1kb)	1	17681044	17693273	12230	2	ENSDARG00000056381	0	104.37	-0.546016	0.269304	-2.0275	0.0426109	0.192677
1	17695263	17695516	254	*	peak_577	Promoter (<=1kb)	1	17695426	17698773	3348	1	ENSDARG00000056376	0	269.554	-0.332746	0.190863	-1.74338	0.0812677	0.278355
1	17803458	17803582	125	*	peak_583	Promoter (<=1kb)	1	17747656	17803614	55959	2	ENSDARG00000003046	32	NA	NA	NA	NA	NA	NA
1	17892903	17893011	109	*	peak_587	Promoter (<=1kb)	1	17892944	17898227	5284	1	ENSDARG00000016065	0	NA	NA	NA	NA	NA	NA
1	17895198	17895423	226	*	peak_588	Promoter (2-3kb)	1	17892944	17898227	5284	1	ENSDARG00000016065	2254	96.9111	-0.22318	0.337274	-0.661715	0.508154	0.747891
1	17898899	17899070	172	*	peak_589	Promoter (1-2kb)	1	17900306	17912645	12340	1	ENSDARG00000062132	-1236	45.8221	0.418719	0.388677	1.07729	0.281349	0.557838
1	17900252	17900387	136	*	peak_590	Promoter (<=1kb)	1	17900306	17912645	12340	1	ENSDARG00000062132	0	47.5851	-0.392396	0.383095	-1.02428	0.305703	0.581043
1	18336826	18337037	212	*	peak_596	Promoter (<=1kb)	1	18251335	18336878	85544	2	ENSDARG00000037545	0	53.627	-0.174387	0.377714	-0.46169	0.644304	0.838612
1	18445798	18445948	151	*	peak_600	Promoter (<=1kb)	1	18363833	18446161	82329	2	ENSDARG00000062122	213	NA	NA	NA	NA	NA	NA
1	18591245	18591449	205	*	peak_604	Promoter (<=1kb)	1	18575747	18592068	16322	2	ENSDARG00000008287	619	160.958	-0.018238	0.233611	-0.07807	0.937772	0.976693
1	18591842	18591997	156	*	peak_605	Promoter (<=1kb)	1	18575747	18592068	16322	2	ENSDARG00000008287	71	94.6214	-0.223769	0.287091	-0.779437	0.435722	0.694277
1	18592280	18592486	207	*	peak_606	Promoter (<=1kb)	1	18575747	18592068	16322	2	ENSDARG00000008287	-212	105.177	-0.420638	0.290926	-1.44585	0.148218	0.393121
1	18803905	18804126	222	*	peak_620	Promoter (<=1kb)	1	18779168	18803919	24752	2	ENSDARG00000018178	0	425.76	-0.681621	0.162055	-4.20612	2.59793e-05	0.0012834
1	18860676	18860836	161	*	peak_625	Promoter (2-3kb)	1	18863060	18933671	70612	1	ENSDARG00000062055	-2224	122.633	-0.355759	0.247439	-1.43776	0.150502	0.396621
1	18862955	18863173	219	*	peak_626	Promoter (<=1kb)	1	18863060	18933671	70612	1	ENSDARG00000062055	0	265.94	-0.260428	0.183843	-1.41658	0.156606	0.406631
1	19094405	19094633	229	*	peak_635	Promoter (<=1kb)	1	19094548	19112934	18387	1	ENSDARG00000073902	0	254.27	0.288314	0.204749	1.40814	0.159091	0.41022
1	19432914	19433032	119	*	peak_651	Promoter (<=1kb)	1	19433004	19466453	33450	1	ENSDARG00000003631	0	NA	NA	NA	NA	NA	NA
1	19433131	19433339	209	*	peak_652	Promoter (<=1kb)	1	19433004	19466453	33450	1	ENSDARG00000003631	127	84.5303	-0.179645	0.336769	-0.533438	0.593731	0.808423
1	19537962	19538123	162	*	peak_655	Promoter (2-3kb)	1	19535144	19537359	2216	1	ENSDARG00000070320	2818	81.772	-0.517205	0.32201	-1.60618	0.108235	0.327419
1	19647582	19647681	100	*	peak_662	Promoter (<=1kb)	1	19637312	19648227	10916	2	ENSDARG00000006434	546	NA	NA	NA	NA	NA	NA
1	19648152	19648305	154	*	peak_663	Promoter (<=1kb)	1	19637312	19648227	10916	2	ENSDARG00000006434	0	41.7915	0.717079	0.411001	1.74471	0.0810345	0.277811
1	19649427	19649573	147	*	peak_664	Promoter (<=1kb)	1	19649545	19665774	16230	1	ENSDARG00000037484	0	46.946	-0.892925	0.402874	-2.21639	0.0266648	0.146447
1	19764780	19765022	243	*	peak_667	Promoter (<=1kb)	1	19764995	19802602	37608	1	ENSDARG00000077648	0	208.253	0.10194	0.21602	0.4719	0.636998	0.832843
1	19765111	19765249	139	*	peak_668	Promoter (<=1kb)	1	19764995	19802602	37608	1	ENSDARG00000077648	116	60.5712	0.333099	0.380618	0.875152	0.381491	0.652266
1	19765365	19765477	113	*	peak_669	Promoter (<=1kb)	1	19764995	19802602	37608	1	ENSDARG00000077648	370	56.2091	-0.259951	0.366795	-0.70871	0.478504	0.72637
1	19766324	19766428	105	*	peak_670	Promoter (1-2kb)	1	19764995	19802602	37608	1	ENSDARG00000077648	1329	43.3813	-0.908437	0.431881	-2.10344	0.0354273	0.173637
1	19788201	19788331	131	*	peak_673	Promoter (<=1kb)	1	19787281	19788211	931	2	ENSDARG00000096580	0	NA	NA	NA	NA	NA	NA
1	19806009	19806217	209	*	peak_676	Promoter (2-3kb)	1	19808408	19819096	10689	1	ENSDARG00000079250	-2191	66.2448	-2.66379	0.462232	-5.76289	8.26861e-09	2.3181e-06
1	19849104	19849240	137	*	peak_681	Promoter (<=1kb)	1	19849168	19886389	37222	1	ENSDARG00000080019	0	62.1074	-0.323834	0.34873	-0.928607	0.353093	0.62731
1	20068079	20068229	151	*	peak_694	Promoter (<=1kb)	1	20063502	20068155	4654	2	ENSDARG00000070278	0	46.0182	-0.49151	0.451155	-1.08945	0.275956	0.552423
1	20552785	20552962	178	*	peak_698	Promoter (<=1kb)	1	20481109	20553129	72021	2	ENSDARG00000095632	167	64.2539	-0.085024	0.393733	-0.215943	0.829032	0.931343
1	20593759	20594002	244	*	peak_703	Promoter (<=1kb)	1	20556067	20593778	37712	2	ENSDARG00000037455	0	62.5298	-0.461916	0.417124	-1.10738	0.268129	0.544316
1	20911243	20911382	140	*	peak_715	Promoter (<=1kb)	1	20839482	20911297	71816	2	ENSDARG00000055874	0	NA	NA	NA	NA	NA	NA
1	20928710	20929008	299	*	peak_716	Promoter (<=1kb)	1	20916551	20928772	12222	2	ENSDARG00000055876	0	779.783	-0.0753145	0.121257	-0.621115	0.534524	0.767399
1	20933060	20933189	130	*	peak_717	Promoter (2-3kb)	1	20929437	20930443	1007	2	ENSDARG00000092321	-2617	39.2614	0.233931	0.405928	0.576288	0.564421	0.789026
1	21204566	21204821	256	*	peak_725	Promoter (<=1kb)	1	21135012	21204114	69103	2	ENSDARG00000061459	-452	383.891	0.0583907	0.150926	0.386883	0.698843	0.866446
1	21205817	21205954	138	*	peak_726	Promoter (1-2kb)	1	21135012	21204114	69103	2	ENSDARG00000061459	-1703	88.6125	0.0555052	0.288465	0.192416	0.847417	0.940139
1	21309262	21309535	274	*	peak_728	Promoter (<=1kb)	1	21309386	21312596	3211	1	ENSDARG00000037410	0	240.339	-0.27368	0.184452	-1.48374	0.137877	0.378217
1	21321411	21321611	201	*	peak_729	Promoter (<=1kb)	1	21313165	21321482	8318	2	ENSDARG00000037409	0	82.9517	-0.598732	0.299723	-1.99761	0.0457585	0.199586
1	21538604	21538796	193	*	peak_732	Promoter (<=1kb)	1	21495850	21538673	42824	2	ENSDARG00000037406	0	95.7087	-0.989002	0.343824	-2.87648	0.00402143	0.0439743
1	21539601	21539732	132	*	peak_733	Promoter (<=1kb)	1	21495850	21538673	42824	2	ENSDARG00000037406	-928	NA	NA	NA	NA	NA	NA
1	21562963	21563131	169	*	peak_734	Promoter (<=1kb)	1	21540453	21563040	22588	2	ENSDARG00000034773	0	108.506	-0.227089	0.310847	-0.73055	0.465054	0.717545
1	21713753	21713862	110	*	peak_740	Promoter (<=1kb)	1	21610471	21714025	103555	2	ENSDARG00000055443	163	NA	NA	NA	NA	NA	NA
1	21713945	21714097	153	*	peak_741	Promoter (<=1kb)	1	21610471	21714025	103555	2	ENSDARG00000055443	0	NA	NA	NA	NA	NA	NA
1	21881765	21881901	137	*	peak_747	Promoter (<=1kb)	1	21861387	21881818	20432	2	ENSDARG00000030759	0	48.0013	-0.93439	0.415409	-2.24933	0.0244918	0.138668
1	21937895	21938035	141	*	peak_749	Promoter (<=1kb)	1	21937201	21971913	34713	1	ENSDARG00000061504	694	51.3842	0.388948	0.374116	1.03965	0.298505	0.573485
1	22000993	22001140	148	*	peak_750	Promoter (1-2kb)	1	22002649	22235421	232773	1	ENSDARG00000000606	-1509	NA	NA	NA	NA	NA	NA
1	22651951	22652105	155	*	peak_753	Promoter (<=1kb)	1	22647756	22652424	4669	2	ENSDARG00000026871	319	NA	NA	NA	NA	NA	NA
1	22802830	22802943	114	*	peak_763	Promoter (<=1kb)	1	22770255	22803147	32893	2	ENSDARG00000061143	204	NA	NA	NA	NA	NA	NA
1	22803053	22803231	179	*	peak_764	Promoter (<=1kb)	1	22770255	22803147	32893	2	ENSDARG00000061143	0	160.069	0.00358658	0.22534	0.0159163	0.987301	0.995916
1	22836028	22836201	174	*	peak_765	Promoter (1-2kb)	1	22805398	22834824	29427	2	ENSDARG00000034896	-1204	NA	NA	NA	NA	NA	NA
1	22845135	22845234	100	*	peak_766	Promoter (2-3kb)	1	22842935	22873915	30981	1	ENSDARG00000116099	2200	NA	NA	NA	NA	NA	NA
1	22851048	22851219	172	*	peak_767	Promoter (<=1kb)	1	22851261	22876174	24914	1	ENSDARG00000012672	-42	42.9689	-0.485441	0.405868	-1.19606	0.231675	0.505841
1	22851355	22851498	144	*	peak_768	Promoter (<=1kb)	1	22845225	22851481	6257	2	ENSDARG00000037378	0	43.2176	0.120902	0.396471	0.304946	0.760407	0.899289
1	22851636	22851799	164	*	peak_769	Promoter (<=1kb)	1	22845225	22851481	6257	2	ENSDARG00000037378	-155	84.8098	-0.528253	0.307585	-1.71742	0.0859021	0.286499
1	23157617	23157797	181	*	peak_781	Promoter (<=1kb)	1	22943551	23157583	214033	2	ENSDARG00000061121	-34	77.0008	0.32103	0.338381	0.948724	0.342761	0.61844
1	23274384	23274568	185	*	peak_787	Promoter (<=1kb)	1	23269503	23274504	5002	2	ENSDARG00000037350	0	93.0169	-0.387443	0.291071	-1.3311	0.183158	0.446331
1	23274667	23274813	147	*	peak_788	Promoter (<=1kb)	1	23274710	23283468	8759	1	ENSDARG00000022845	0	53.3212	-0.579615	0.394261	-1.47013	0.141526	0.382814
1	23294340	23294565	226	*	peak_790	Promoter (<=1kb)	1	23283532	23294753	11222	2	ENSDARG00000019838	188	397.453	-0.134288	0.162633	-0.825711	0.408968	0.673347
1	23305474	23305593	120	*	peak_792	Promoter (2-3kb)	1	23297623	23308308	10686	2	ENSDARG00000005799	2715	48.8082	1.07979	0.381857	2.82775	0.00468765	0.0480506
1	23308159	23308601	443	*	peak_793	Promoter (<=1kb)	1	23297623	23308308	10686	2	ENSDARG00000005799	0	768.591	0.114464	0.130226	0.87897	0.379418	0.650242
1	23311646	23311779	134	*	peak_794	Promoter (<=1kb)	1	23311617	23322969	11353	1	ENSDARG00000013505	29	65.361	-0.840851	0.392189	-2.14399	0.0320334	0.163879
1	23369558	23369718	161	*	peak_800	Promoter (<=1kb)	1	23323002	23370618	47617	2	ENSDARG00000055022	900	107.066	0.0787844	0.267713	0.294287	0.768539	0.902857
1	23370451	23370686	236	*	peak_801	Promoter (<=1kb)	1	23323002	23370618	47617	2	ENSDARG00000055022	0	209.805	0.581947	0.20835	2.79313	0.00522014	0.0509918
1	23372413	23372593	181	*	peak_802	Promoter (<=1kb)	1	23372470	23396454	23985	1	ENSDARG00000061451	0	122.41	0.0340058	0.244689	0.138975	0.88947	0.958432
1	23404608	23404805	198	*	peak_804	Promoter (1-2kb)	1	23406403	23417937	11535	1	ENSDARG00000054680	-1598	NA	NA	NA	NA	NA	NA
1	23557877	23558113	237	*	peak_811	Promoter (<=1kb)	1	23506525	23557877	51353	2	ENSDARG00000055099	0	213.406	0.353638	0.221955	1.59329	0.111096	0.334091
1	23559280	23559512	233	*	peak_812	Promoter (<=1kb)	1	23559478	23573230	13753	1	ENSDARG00000070109	0	404.068	-0.226544	0.164283	-1.37899	0.167899	0.425593
1	23595590	23596060	471	*	peak_815	Promoter (<=1kb)	1	23573224	23596391	23168	2	ENSDARG00000070098	331	547.856	-0.243864	0.128168	-1.90269	0.0570809	0.227471
1	24350341	24350618	278	*	peak_829	Promoter (<=1kb)	1	23919418	24349789	430372	2	ENSDARG00000031108	-552	275.712	-0.450643	0.188059	-2.39629	0.016562	0.108295
1	24355365	24355590	226	*	peak_830	Promoter (<=1kb)	1	24355515	24359653	4139	1	ENSDARG00000035692	0	330.31	0.0813756	0.165944	0.490381	0.623864	0.826547
1	24468343	24468563	221	*	peak_833	Promoter (<=1kb)	1	24469313	24514673	45361	1	ENSDARG00000061021	-750	165.678	-0.0713785	0.22302	-0.320054	0.748928	0.894406
1	24469249	24469439	191	*	peak_834	Promoter (<=1kb)	1	24469313	24514673	45361	1	ENSDARG00000061021	0	165.704	-0.698543	0.304807	-2.29176	0.0219197	0.129884
1	24557188	24557492	305	*	peak_838	Promoter (<=1kb)	1	24557414	24558749	1336	1	ENSDARG00000054334	0	746.897	-0.440954	0.126322	-3.49072	0.000481712	0.0105506
1	25142359	25142507	149	*	peak_856	Promoter (1-2kb)	1	24870661	25144439	273779	2	ENSDARG00000060994	1932	52.5177	-1.07243	0.393118	-2.72801	0.00637178	0.0577166
1	25144276	25144495	220	*	peak_857	Promoter (<=1kb)	1	24870661	25144439	273779	2	ENSDARG00000060994	0	209.274	0.180821	0.200924	0.899946	0.368149	0.641558
1	25176937	25177246	310	*	peak_860	Promoter (<=1kb)	1	25154076	25177225	23150	2	ENSDARG00000074776	0	54.5923	0.659873	0.378206	1.74474	0.0810297	0.277811
1	25438663	25438833	171	*	peak_877	Promoter (<=1kb)	1	25399514	25438934	39421	2	ENSDARG00000074812	101	52.2366	0.00939278	0.411886	0.0228043	0.981806	0.994413
1	25439334	25439433	100	*	peak_878	Promoter (<=1kb)	1	25399514	25438934	39421	2	ENSDARG00000074812	-400	NA	NA	NA	NA	NA	NA
1	25485581	25485800	220	*	peak_880	Promoter (<=1kb)	1	25442699	25486571	43873	2	ENSDARG00000070055	771	215.764	-0.196084	0.221873	-0.883767	0.376822	0.648082
1	25486432	25486623	192	*	peak_881	Promoter (<=1kb)	1	25442699	25486571	43873	2	ENSDARG00000070055	0	187.41	0.00385816	0.275675	0.0139953	0.988834	0.996194
1	25650870	25651026	157	*	peak_885	Promoter (<=1kb)	1	25650917	25666604	15688	1	ENSDARG00000037283	0	66.6118	-0.240499	0.381005	-0.631224	0.527894	0.76237
1	25679262	25679542	281	*	peak_889	Promoter (<=1kb)	1	25669799	25679383	9585	2	ENSDARG00000037281	0	330.685	-0.37874	0.20524	-1.84535	0.0649869	0.24453
1	25679867	25680026	160	*	peak_890	Promoter (<=1kb)	1	25669799	25679383	9585	2	ENSDARG00000037281	-484	77.7676	-0.503062	0.327473	-1.53619	0.124491	0.356436
1	25721008	25721156	149	*	peak_893	Promoter (1-2kb)	1	25719891	25721702	1812	1	ENSDARG00000091184	1117	NA	NA	NA	NA	NA	NA
1	25749769	25749992	224	*	peak_894	Promoter (<=1kb)	1	25737767	25749888	12122	2	ENSDARG00000037276	0	180.618	-0.224486	0.244416	-0.918456	0.35838	0.631998
1	25801459	25801725	267	*	peak_897	Promoter (<=1kb)	1	25801648	25841659	40012	1	ENSDARG00000086790	0	67.1804	-0.705812	0.342933	-2.05816	0.0395747	0.18499
1	25845461	25845839	379	*	peak_900	Promoter (2-3kb)	1	25848231	25851575	3345	1	ENSDARG00000006427	-2392	654.136	0.0271701	0.151273	0.179609	0.857459	0.944924
1	25848484	25848635	152	*	peak_901	Promoter (<=1kb)	1	25848231	25851575	3345	1	ENSDARG00000006427	253	NA	NA	NA	NA	NA	NA
1	26071489	26071873	385	*	peak_906	Promoter (<=1kb)	1	26046148	26071535	25388	2	ENSDARG00000021702	0	1202.53	-0.047713	0.1289	-0.370156	0.711266	0.873264
1	26099041	26099318	278	*	peak_908	Promoter (<=1kb)	1	26099250	26103232	3983	1	ENSDARG00000037259	0	356.651	0.735356	0.40476	1.81677	0.0692524	0.253541
1	26105013	26105212	200	*	peak_909	Promoter (<=1kb)	1	26105141	26109961	4821	1	ENSDARG00000037260	0	95.8957	0.154281	0.302385	0.510212	0.609903	0.8189
1	26110885	26111039	155	*	peak_910	Promoter (<=1kb)	1	26110985	26127944	16960	1	ENSDARG00000037261	0	NA	NA	NA	NA	NA	NA
1	26131252	26131450	199	*	peak_911	Promoter (<=1kb)	1	26127818	26131088	3271	2	ENSDARG00000037262	-164	152.976	-0.746119	0.227038	-3.28632	0.00101504	0.0176202
1	26133757	26133903	147	*	peak_912	Promoter (2-3kb)	1	26127818	26131088	3271	2	ENSDARG00000037262	-2669	NA	NA	NA	NA	NA	NA
1	26355572	26355713	142	*	peak_918	Promoter (<=1kb)	1	26356205	26402046	45842	1	ENSDARG00000076928	-492	103.503	-0.219197	0.279048	-0.785516	0.432151	0.692207
1	26356190	26356711	522	*	peak_919	Promoter (<=1kb)	1	26356205	26402046	45842	1	ENSDARG00000076928	0	595.14	-0.224711	0.125878	-1.78515	0.0742374	0.264285
1	26359005	26359106	102	*	peak_920	Promoter (2-3kb)	1	26356205	26402046	45842	1	ENSDARG00000076928	2800	44.7579	-0.49213	0.382221	-1.28755	0.197902	0.463797
1	26398242	26398419	178	*	peak_927	Promoter (<=1kb)	1	26389153	26398361	9209	2	ENSDARG00000009685	0	66.5219	0.260704	0.338289	0.770655	0.440911	0.698482
1	26410577	26410803	227	*	peak_929	Promoter (<=1kb)	1	26411496	26437820	26325	1	ENSDARG00000079377	-693	138.461	0.00176527	0.254632	0.00693261	0.994469	0.997151
1	26443956	26444135	180	*	peak_931	Promoter (<=1kb)	1	26438597	26444075	5479	2	ENSDARG00000091678	0	128.612	0.246773	0.23911	1.03205	0.302048	0.577326
1	26444427	26444553	127	*	peak_932	Promoter (<=1kb)	1	26438597	26444075	5479	2	ENSDARG00000091678	-352	49.2799	0.954353	0.388302	2.45776	0.0139806	0.0972119
1	26444856	26445051	196	*	peak_933	Promoter (<=1kb)	1	26444986	26466002	21017	1	ENSDARG00000014790	0	148.334	-0.144844	0.236084	-0.613529	0.539527	0.771379
1	26466909	26467145	237	*	peak_934	Promoter (<=1kb)	1	26467071	26509316	42246	1	ENSDARG00000019581	0	341.941	-0.424022	0.18038	-2.35072	0.0187373	0.117253
1	26604473	26604636	164	*	peak_936	Promoter (<=1kb)	1	26605065	26654311	49247	1	ENSDARG00000005210	-429	70.4315	0.320791	0.337218	0.951286	0.341459	0.617164
1	26604983	26605181	199	*	peak_937	Promoter (<=1kb)	1	26605065	26654311	49247	1	ENSDARG00000005210	0	136.372	0.116127	0.273381	0.424782	0.670996	0.85235
1	26664744	26664982	239	*	peak_942	Promoter (<=1kb)	1	26660369	26664840	4472	2	ENSDARG00000023330	0	193.964	0.0774437	0.200201	0.38683	0.698882	0.866446
1	26667820	26668036	217	*	peak_943	Promoter (<=1kb)	1	26667872	26671210	3339	1	ENSDARG00000096667	0	91.9235	0.236938	0.346667	0.683472	0.494308	0.738609
1	26676297	26676486	190	*	peak_944	Promoter (<=1kb)	1	26670828	26676391	5564	2	ENSDARG00000037245	0	117.398	0.346528	0.259887	1.33338	0.182407	0.445548
1	26676626	26676811	186	*	peak_945	Promoter (<=1kb)	1	26676758	26700439	23682	1	ENSDARG00000096554	0	215.554	0.343699	0.223802	1.53573	0.124605	0.35655
1	27014813	27014986	174	*	peak_948	Promoter (<=1kb)	1	26821963	27014935	192973	2	ENSDARG00000033345	0	65.5512	0.67215	0.332689	2.02036	0.0433463	0.194434
1	28950272	28950468	197	*	peak_983	Promoter (<=1kb)	1	28898945	28950366	51422	2	ENSDARG00000037109	0	107.836	-0.3506	0.295006	-1.18845	0.234655	0.508586
1	29058937	29059129	193	*	peak_986	Promoter (2-3kb)	1	29058268	29061327	3060	2	ENSDARG00000053496	2198	219.415	-0.382207	0.214179	-1.78452	0.0743387	0.264478
1	29061221	29061423	203	*	peak_987	Promoter (<=1kb)	1	29058268	29061327	3060	2	ENSDARG00000053496	0	151.112	-0.387113	0.233192	-1.66007	0.0969011	0.306963
1	29068489	29068723	235	*	peak_988	Promoter (<=1kb)	1	29068649	29093562	24914	1	ENSDARG00000053500	0	177.141	0.176526	0.204313	0.863996	0.38759	0.656958
1	29093966	29094149	184	*	peak_990	Promoter (2-3kb)	1	29096881	29100923	4043	1	ENSDARG00000053502	-2732	42.1875	-0.0384439	0.415133	-0.0926061	0.926216	0.97353
1	29096656	29096853	198	*	peak_991	Promoter (<=1kb)	1	29096881	29100923	4043	1	ENSDARG00000053502	-28	49.6099	-1.33923	0.445548	-3.00581	0.00264871	0.0330005
1	29140884	29141083	200	*	peak_992	Promoter (<=1kb)	1	29140884	29164911	24028	1	ENSDARG00000037100	0	204.271	0.22501	0.208917	1.07703	0.281468	0.557862
1	29210518	29210617	100	*	peak_998	Promoter (<=1kb)	1	29211540	29228393	16854	1	ENSDARG00000037099	-923	71.7466	0.268588	0.85559	0.313922	0.75358	0.89642
1	29210865	29211008	144	*	peak_999	Promoter (<=1kb)	1	29211540	29228393	16854	1	ENSDARG00000037099	-532	113.437	-0.176079	0.283902	-0.620211	0.535119	0.76786
1	29211231	29211594	364	*	peak_1000	Promoter (<=1kb)	1	29211540	29228393	16854	1	ENSDARG00000037099	0	643.802	0.115472	0.154617	0.746831	0.455166	0.708527
1	29269298	29269458	161	*	peak_1007	Promoter (1-2kb)	1	29267841	29271473	3633	1	ENSDARG00000060620	1457	57.5999	-0.342349	0.363984	-0.94056	0.34693	0.621979
1	29283839	29283997	159	*	peak_1008	Promoter (2-3kb)	1	29281764	29391034	109271	1	ENSDARG00000075858	2075	NA	NA	NA	NA	NA	NA
1	29653391	29653707	317	*	peak_1010	Promoter (<=1kb)	1	29608128	29653472	45345	2	ENSDARG00000074117	0	171.148	-0.122746	0.21905	-0.560353	0.575239	0.794718
1	29664168	29664375	208	*	peak_1012	Promoter (<=1kb)	1	29664336	29743640	79305	1	ENSDARG00000061732	0	234.277	-0.047347	0.197279	-0.240001	0.81033	0.922765
1	29747631	29747804	174	*	peak_1023	Promoter (<=1kb)	1	29743442	29747702	4261	2	ENSDARG00000095590	0	NA	NA	NA	NA	NA	NA
1	29749543	29749710	168	*	peak_1024	Promoter (1-2kb)	1	29743442	29747702	4261	2	ENSDARG00000095590	-1841	47.7375	0.0607125	0.498159	0.121874	0.902999	0.963422
1	29759555	29759732	178	*	peak_1027	Promoter (<=1kb)	1	29759678	29764060	4383	1	ENSDARG00000037144	0	130.173	-0.72099	0.281966	-2.55701	0.0105577	0.0805951
1	29766615	29766815	201	*	peak_1028	Promoter (<=1kb)	1	29766725	29797907	31183	1	ENSDARG00000037177	0	NA	NA	NA	NA	NA	NA
1	29798016	29798222	207	*	peak_1029	Promoter (<=1kb)	1	29798140	29824375	26236	1	ENSDARG00000003866	0	158.522	0.170605	0.224941	0.758441	0.448187	0.704056
1	29861915	29862158	244	*	peak_1030	Promoter (<=1kb)	1	29862074	29953746	91673	1	ENSDARG00000028982	0	462.2	-0.111681	0.164105	-0.680548	0.496158	0.738997
1	30040415	30040533	119	*	peak_1032	Promoter (1-2kb)	1	29954690	30039332	84643	2	ENSDARG00000055839	-1083	NA	NA	NA	NA	NA	NA
1	30443347	30443460	114	*	peak_1043	Promoter (2-3kb)	1	30439422	30441060	1639	2	ENSDARG00000096632	-2287	NA	NA	NA	NA	NA	NA
1	30510828	30511026	199	*	peak_1049	Promoter (<=1kb)	1	30443193	30510957	67765	2	ENSDARG00000099758	0	207.309	-0.164814	0.233073	-0.707135	0.479483	0.726905
1	30723204	30723434	231	*	peak_1056	Promoter (<=1kb)	1	30718246	30723258	5013	2	ENSDARG00000096668	0	365.407	-0.532713	0.162031	-3.28772	0.00101001	0.01756
1	30762197	30762373	177	*	peak_1057	Promoter (<=1kb)	1	30736449	30762264	25816	2	ENSDARG00000060559	0	58.9403	0.48284	0.357986	1.34877	0.177412	0.438871
1	30946137	30946319	183	*	peak_1060	Promoter (<=1kb)	1	30946231	30974165	27935	1	ENSDARG00000019715	0	105.721	-1.12703	0.279758	-4.02858	5.61138e-05	0.00220793
1	31112326	31112514	189	*	peak_1064	Promoter (1-2kb)	1	31110817	31130222	19406	1	ENSDARG00000069951	1509	47.857	0.254781	0.437542	0.5823	0.560364	0.786474
1	31507426	31507562	137	*	peak_1072	Promoter (2-3kb)	1	31374751	31505144	130394	2	ENSDARG00000078902	-2282	42.7129	-0.211394	0.431159	-0.490292	0.623928	0.826547
1	31516019	31516213	195	*	peak_1073	Promoter (<=1kb)	1	31508739	31516112	7374	2	ENSDARG00000039616	0	81.2773	-0.296073	0.372696	-0.794409	0.426957	0.688609
1	31516445	31516573	129	*	peak_1074	Promoter (<=1kb)	1	31508739	31516112	7374	2	ENSDARG00000039616	-333	NA	NA	NA	NA	NA	NA
1	31654921	31655054	134	*	peak_1075	Promoter (2-3kb)	1	31657842	31672343	14502	1	ENSDARG00000039613	-2788	NA	NA	NA	NA	NA	NA
1	31660019	31660236	218	*	peak_1076	Promoter (2-3kb)	1	31654203	31657854	3652	2	ENSDARG00000060501	-2165	74.0611	-0.0765152	0.311192	-0.245878	0.805777	0.920865
1	31674097	31674419	323	*	peak_1077	Promoter (<=1kb)	1	31674297	31699955	25659	1	ENSDARG00000029751	0	627.139	-0.324448	0.162805	-1.99287	0.0462761	0.200944
1	31674772	31674983	212	*	peak_1078	Promoter (<=1kb)	1	31674297	31699955	25659	1	ENSDARG00000029751	475	168.135	-0.530842	0.554396	-0.957514	0.338308	0.614776
1	31722595	31722744	150	*	peak_1082	Promoter (2-3kb)	1	31725154	31799359	74206	1	ENSDARG00000078733	-2410	58.1246	-0.287011	0.388805	-0.738187	0.460401	0.713626
1	31724980	31725210	231	*	peak_1083	Promoter (<=1kb)	1	31725154	31799359	74206	1	ENSDARG00000078733	0	186.9	-0.808685	0.232722	-3.4749	0.000511048	0.0109998
1	31856572	31856833	262	*	peak_1090	Promoter (<=1kb)	1	31809173	31856676	47504	2	ENSDARG00000058231	0	304.42	-0.529672	0.16448	-3.22029	0.00128061	0.0204569
1	31942824	31942945	122	*	peak_1094	Promoter (<=1kb)	1	31942961	31979510	36550	1	ENSDARG00000012896	-16	NA	NA	NA	NA	NA	NA
1	32051262	32051397	136	*	peak_1097	Promoter (<=1kb)	1	32051581	32077473	25893	1	ENSDARG00000053241	-184	NA	NA	NA	NA	NA	NA
1	32051488	32051682	195	*	peak_1098	Promoter (<=1kb)	1	32051581	32077473	25893	1	ENSDARG00000053241	0	130.872	-0.104906	0.232563	-0.451088	0.651926	0.842732
1	32111818	32112032	215	*	peak_1100	Promoter (<=1kb)	1	32097179	32111924	14746	2	ENSDARG00000069834	0	154.193	-0.169405	0.236263	-0.717019	0.473362	0.723002
1	32341413	32341539	127	*	peak_1101	Promoter (<=1kb)	1	32341484	32385665	44182	1	ENSDARG00000027826	0	NA	NA	NA	NA	NA	NA
1	32511562	32511767	206	*	peak_1106	Promoter (2-3kb)	1	32513989	32514104	116	1	ENSDARG00000107292	-2222	NA	NA	NA	NA	NA	NA
1	32522736	32522900	165	*	peak_1107	Promoter (1-2kb)	1	32521469	32693950	172482	1	ENSDARG00000079455	1267	50.4825	-0.283397	0.54801	-0.517138	0.60506	0.815208
1	33217688	33217987	300	*	peak_1116	Promoter (<=1kb)	1	33217911	33283689	65779	1	ENSDARG00000060716	0	815.216	-0.159098	0.119394	-1.33255	0.18268	0.445827
1	33322061	33322175	115	*	peak_1125	Promoter (<=1kb)	1	33322174	33334732	12559	1	ENSDARG00000074815	0	NA	NA	NA	NA	NA	NA
1	33353195	33353376	182	*	peak_1127	Promoter (<=1kb)	1	33336923	33353778	16856	2	ENSDARG00000033380	402	62.8156	-0.364407	0.403233	-0.903713	0.366148	0.639632
1	33353712	33353889	178	*	peak_1128	Promoter (<=1kb)	1	33336923	33353778	16856	2	ENSDARG00000033380	0	86.9939	-0.563515	0.353807	-1.59272	0.111224	0.334386
1	33383075	33383240	166	*	peak_1131	Promoter (<=1kb)	1	33383644	33487375	103732	1	ENSDARG00000079280	-404	45.8387	-0.354453	0.409328	-0.865939	0.386524	0.65613
1	33557650	33558045	396	*	peak_1139	Promoter (<=1kb)	1	33547532	33557915	10384	2	ENSDARG00000053586	0	1215.75	0.142133	0.128795	1.10356	0.269785	0.546391
1	33558422	33558619	198	*	peak_1140	Promoter (<=1kb)	1	33558555	33569245	10691	1	ENSDARG00000002190	0	394.583	-0.463807	0.151739	-3.05661	0.00223855	0.0293947
1	33647414	33647734	321	*	peak_1141	Promoter (<=1kb)	1	33647682	33663705	16024	1	ENSDARG00000079350	0	1272.59	-0.083265	0.117783	-0.706935	0.479607	0.726956
1	33667740	33667897	158	*	peak_1143	Promoter (<=1kb)	1	33668236	33694795	26560	1	ENSDARG00000012763	-339	82.4692	-0.193034	0.298044	-0.647669	0.517199	0.754383
1	33697068	33697239	172	*	peak_1146	Promoter (<=1kb)	1	33697170	33722780	25611	1	ENSDARG00000013023	0	36.9131	1.1543	0.416236	2.77318	0.0055512	0.0528897
1	34203780	34203968	189	*	peak_1152	Promoter (<=1kb)	1	34203817	34233938	30122	1	ENSDARG00000032056	0	141.142	0.306048	0.225311	1.35833	0.174358	0.435097
1	34242879	34242978	100	*	peak_1154	Promoter (<=1kb)	1	34243650	34261993	18344	1	ENSDARG00000074860	-672	NA	NA	NA	NA	NA	NA
1	34295155	34295372	218	*	peak_1156	Promoter (<=1kb)	1	34295925	34297403	1479	1	ENSDARG00000053542	-553	247.94	-0.228427	0.208504	-1.09555	0.273275	0.549854
1	34295792	34295986	195	*	peak_1157	Promoter (<=1kb)	1	34295925	34297403	1479	1	ENSDARG00000053542	0	89.4716	0.532678	0.345358	1.5424	0.122977	0.354334
1	34450608	34450816	209	*	peak_1161	Promoter (<=1kb)	1	34365845	34450784	84940	2	ENSDARG00000053535	0	53.5619	0.510083	0.362646	1.40656	0.159558	0.411096
1	34685265	34685519	255	*	peak_1171	Promoter (<=1kb)	1	34616054	34685329	69276	2	ENSDARG00000013006	0	176.034	0.63725	0.22714	2.80554	0.00502326	0.0498503
1	34712994	34713103	110	*	peak_1173	Promoter (<=1kb)	1	34712513	34712583	71	2	ENSDARG00000082811	-411	NA	NA	NA	NA	NA	NA
1	34713609	34713815	207	*	peak_1174	Promoter (<=1kb)	1	34707932	34713868	5937	2	ENSDARG00000092693	53	171.395	0.0898094	0.209831	0.428008	0.668645	0.851071
1	35473288	35473446	159	*	peak_1178	Promoter (<=1kb)	1	35473219	35491005	17787	1	ENSDARG00000075798	69	45.7958	-0.0192588	0.393562	-0.0489344	0.960972	0.98549
1	35494042	35494191	150	*	peak_1181	Promoter (<=1kb)	1	35494837	35609659	114823	1	ENSDARG00000037018	-646	46.7814	-0.000214156	0.4494	-0.000476539	0.99962	0.999798
1	35494663	35494868	206	*	peak_1182	Promoter (<=1kb)	1	35494837	35609659	114823	1	ENSDARG00000037018	0	107.64	-0.665911	0.283907	-2.34552	0.0190004	0.118373
1	35654404	35654580	177	*	peak_1194	Promoter (<=1kb)	1	35614089	35653560	39472	2	ENSDARG00000074677	-844	55.5641	-0.151237	0.467052	-0.323813	0.74608	0.893174
1	35695608	35695763	156	*	peak_1197	Promoter (<=1kb)	1	35662474	35695724	33251	2	ENSDARG00000094485	0	NA	NA	NA	NA	NA	NA
1	35696674	35696803	130	*	peak_1198	Promoter (<=1kb)	1	35662474	35695724	33251	2	ENSDARG00000094485	-950	NA	NA	NA	NA	NA	NA
1	35928870	35929164	295	*	peak_1205	Promoter (<=1kb)	1	35896488	35929143	32656	2	ENSDARG00000027199	0	396.64	0.0137829	0.147634	0.0933589	0.925618	0.973241
1	35930438	35930609	172	*	peak_1206	Promoter (1-2kb)	1	35896488	35929143	32656	2	ENSDARG00000027199	-1295	136.856	0.52699	0.258739	2.03677	0.0416735	0.19059
1	35955791	35955943	153	*	peak_1210	Promoter (<=1kb)	1	35956435	35970259	13825	1	ENSDARG00000060383	-492	44.0789	0.581673	0.393943	1.47654	0.139799	0.38088
1	35956409	35956546	138	*	peak_1211	Promoter (<=1kb)	1	35956435	35970259	13825	1	ENSDARG00000060383	0	48.7696	-0.0367277	0.402408	-0.0912698	0.927278	0.973824
1	36150122	36150307	186	*	peak_1217	Promoter (1-2kb)	1	36017867	36152131	134265	2	ENSDARG00000076171	1824	137.809	0.213235	0.250355	0.851728	0.394365	0.663376
1	36194584	36194830	247	*	peak_1220	Promoter (<=1kb)	1	36194761	36204000	9240	1	ENSDARG00000036995	0	416.843	-0.229716	0.156034	-1.47222	0.140963	0.382043
1	36612568	36612678	111	*	peak_1231	Promoter (<=1kb)	1	36612660	36702355	89696	1	ENSDARG00000011876	0	NA	NA	NA	NA	NA	NA
1	36771639	36772015	377	*	peak_1240	Promoter (<=1kb)	1	36771954	36913091	141138	1	ENSDARG00000078326	0	82.9393	0.684724	0.335252	2.04242	0.0411101	0.189026
1	37087753	37088148	396	*	peak_1263	Promoter (<=1kb)	1	36935154	37087966	152813	2	ENSDARG00000102082	0	198.927	0.255547	0.206131	1.23973	0.215074	0.486779
1	37192369	37192540	172	*	peak_1269	Promoter (2-3kb)	1	37195465	37310490	115026	1	ENSDARG00000034093	-2925	71.793	-0.135334	0.382069	-0.354215	0.723178	0.879842
1	37195779	37195982	204	*	peak_1270	Promoter (<=1kb)	1	37195465	37310490	115026	1	ENSDARG00000034093	314	54.0605	0.252832	0.380905	0.663766	0.50684	0.747377
1	37312412	37312653	242	*	peak_1272	Promoter (<=1kb)	1	37312580	37362246	49667	1	ENSDARG00000102787	0	277.153	0.159298	0.181155	0.879347	0.379213	0.65013
1	37313550	37313664	115	*	peak_1273	Promoter (<=1kb)	1	37312580	37362246	49667	1	ENSDARG00000102787	970	NA	NA	NA	NA	NA	NA
1	37377768	37377932	165	*	peak_1277	Promoter (<=1kb)	1	37372919	37377509	4591	2	ENSDARG00000074501	-259	73.2287	0.179729	0.335698	0.53539	0.59238	0.807679
1	37378875	37379023	149	*	peak_1278	Promoter (1-2kb)	1	37372919	37377509	4591	2	ENSDARG00000074501	-1366	59.2516	0.0259236	0.356108	0.0727971	0.941968	0.978456
1	37391558	37391818	261	*	peak_1279	Promoter (<=1kb)	1	37391141	37419873	28733	1	ENSDARG00000074989	417	107.797	-0.170885	0.350209	-0.48795	0.625585	0.82718
1	37391975	37392080	106	*	peak_1280	Promoter (<=1kb)	1	37391141	37419873	28733	1	ENSDARG00000074989	834	NA	NA	NA	NA	NA	NA
1	37750882	37750981	100	*	peak_1282	Promoter (1-2kb)	1	37752171	38132612	380442	1	ENSDARG00000040048	-1190	NA	NA	NA	NA	NA	NA
1	38142564	38142891	328	*	peak_1289	Promoter (<=1kb)	1	38142354	38170906	28553	1	ENSDARG00000057303	210	72.9911	-0.303003	0.398715	-0.759949	0.447285	0.703387
1	38148650	38148796	147	*	peak_1290	Promoter (2-3kb)	1	38151262	38170575	19314	1	ENSDARG00000113575	-2466	48.434	0.0380209	0.43964	0.0864819	0.931083	0.975259
1	38171587	38171939	353	*	peak_1291	Promoter (<=1kb)	1	38169512	38171787	2276	2	ENSDARG00000029722	0	1005.22	-0.0574756	0.119196	-0.482193	0.629669	0.829041
1	38361102	38361621	520	*	peak_1300	Promoter (<=1kb)	1	38346043	38361496	15454	2	ENSDARG00000007477	0	751.446	0.0116479	0.140055	0.0831668	0.933719	0.976253
1	38537870	38538049	180	*	peak_1305	Promoter (<=1kb)	1	38416106	38538284	122179	2	ENSDARG00000011066	235	71.2844	-0.465614	0.37852	-1.23009	0.218664	0.491106
1	38815389	38815707	319	*	peak_1311	Promoter (<=1kb)	1	38804961	38816685	11725	2	ENSDARG00000053222	978	346.961	-0.0633002	0.588859	-0.107496	0.914395	0.967635
1	39859383	39859575	193	*	peak_1324	Promoter (<=1kb)	1	39813229	39859626	46398	2	ENSDARG00000036990	51	92.8337	0.600409	0.301392	1.99212	0.0463579	0.201106
1	39895820	39896032	213	*	peak_1326	Promoter (<=1kb)	1	39878634	39895918	17285	2	ENSDARG00000024828	0	168.751	0.318815	0.216155	1.47494	0.140229	0.38123
1	39897189	39897346	158	*	peak_1327	Promoter (1-2kb)	1	39878634	39895918	17285	2	ENSDARG00000024828	-1271	61.6447	0.780576	0.340507	2.29239	0.021883	0.129771
1	39977116	39977347	232	*	peak_1332	Promoter (<=1kb)	1	39898327	39977551	79225	2	ENSDARG00000070162	204	69.278	0.92257	0.45304	2.0364	0.0417105	0.190682
1	39982750	39982905	156	*	peak_1333	Promoter (<=1kb)	1	39981451	39983730	2280	2	ENSDARG00000104907	825	95.6284	-0.0790597	0.298912	-0.264492	0.791401	0.914676
1	39983638	39983865	228	*	peak_1334	Promoter (<=1kb)	1	39981451	39983730	2280	2	ENSDARG00000104907	0	241.765	0.343181	0.188216	1.82334	0.0682517	0.25152
1	39985875	39986190	316	*	peak_1335	Promoter (<=1kb)	1	39985905	39986160	256	2	ENSDARG00000080987	0	925.467	0.03647	0.130905	0.278599	0.780553	0.909623
1	39994937	39995145	209	*	peak_1336	Promoter (<=1kb)	1	39995008	40009814	14807	1	ENSDARG00000104437	0	284.395	0.0867995	0.179865	0.48258	0.629394	0.829041
1	40014728	40014980	253	*	peak_1337	Promoter (1-2kb)	1	40010103	40016058	5956	2	ENSDARG00000103145	1078	70.2545	-0.110663	0.335753	-0.329597	0.741705	0.890591
1	40015705	40015908	204	*	peak_1338	Promoter (<=1kb)	1	40010103	40016058	5956	2	ENSDARG00000103145	150	182.709	-0.235451	0.214036	-1.10006	0.271307	0.548368
1	40086925	40087065	141	*	peak_1345	Promoter (<=1kb)	1	40057412	40086978	29567	2	ENSDARG00000093120	0	88.8954	-0.295254	0.306908	-0.962028	0.336035	0.61343
1	40102763	40102934	172	*	peak_1347	Promoter (<=1kb)	1	40095123	40102836	7714	2	ENSDARG00000074662	0	55.6211	-0.231149	0.406895	-0.56808	0.569981	0.792136
1	40107672	40107851	180	*	peak_1348	Promoter (<=1kb)	1	40107811	40115242	7432	1	ENSDARG00000076585	0	84.3189	0.161543	0.325852	0.495756	0.620066	0.824354
1	40158318	40158417	100	*	peak_1351	Promoter (1-2kb)	1	40156907	40177693	20787	1	ENSDARG00000095065	1411	NA	NA	NA	NA	NA	NA
1	40209433	40209532	100	*	peak_1354	Promoter (1-2kb)	1	40181404	40208237	26834	2	ENSDARG00000109438	-1196	NA	NA	NA	NA	NA	NA
1	40227038	40227237	200	*	peak_1356	Promoter (<=1kb)	1	40210840	40227166	16327	2	ENSDARG00000078251	0	178.857	-0.142862	0.219004	-0.652327	0.514191	0.751581
1	40227352	40227560	209	*	peak_1357	Promoter (<=1kb)	1	40210840	40227166	16327	2	ENSDARG00000078251	-186	217.467	-0.162076	0.199274	-0.813335	0.416026	0.679481
1	40229462	40229569	108	*	peak_1358	Promoter (2-3kb)	1	40210840	40227166	16327	2	ENSDARG00000078251	-2296	59.2788	0.219728	0.430012	0.510981	0.609365	0.818373
1	40237155	40237363	209	*	peak_1359	Promoter (<=1kb)	1	40237276	40258430	21155	1	ENSDARG00000008457	0	141.243	-0.136869	0.245065	-0.558501	0.576502	0.795878
1	40237776	40237947	172	*	peak_1360	Promoter (<=1kb)	1	40237276	40258430	21155	1	ENSDARG00000008457	500	52.1196	-0.179315	0.388951	-0.461021	0.644783	0.838612
1	40263590	40263790	201	*	peak_1362	Promoter (<=1kb)	1	40263671	40270561	6891	1	ENSDARG00000031435	0	101.261	-0.854976	0.316262	-2.70338	0.0068638	0.0608464
1	40264403	40264532	130	*	peak_1363	Promoter (<=1kb)	1	40263671	40270561	6891	1	ENSDARG00000031435	732	NA	NA	NA	NA	NA	NA
1	40291034	40291259	226	*	peak_1366	Promoter (<=1kb)	1	40291054	40307806	16753	1	ENSDARG00000077874	0	51.1787	-0.0746583	0.490411	-0.152236	0.879001	0.954186
1	40519789	40520115	327	*	peak_1389	Promoter (<=1kb)	1	40336160	40519340	183181	2	ENSDARG00000079552	-449	651.229	0.581208	0.123382	4.71064	2.46942e-06	0.000215979
1	40564918	40565017	100	*	peak_1392	Promoter (2-3kb)	1	40562540	40569613	7074	1	ENSDARG00000087333	2378	NA	NA	NA	NA	NA	NA
1	40608287	40608612	326	*	peak_1394	Promoter (<=1kb)	1	40572757	40608392	35636	2	ENSDARG00000009315	0	337.507	-0.351091	0.203779	-1.7229	0.084906	0.284381
1	40613171	40613377	207	*	peak_1395	Promoter (<=1kb)	1	40613292	40641467	28176	1	ENSDARG00000030368	0	89.4895	0.406085	0.335724	1.20958	0.22644	0.50065
1	41131310	41131607	298	*	peak_1404	Promoter (<=1kb)	1	41131481	41141446	9966	1	ENSDARG00000033604	0	824.909	0.0619578	0.131265	0.472005	0.636923	0.832843
1	41289795	41290035	241	*	peak_1409	Promoter (1-2kb)	1	41201586	41287914	86329	2	ENSDARG00000036774	-1881	419.59	-0.00872854	0.158698	-0.055001	0.956138	0.983968
1	41374340	41374556	217	*	peak_1411	Promoter (<=1kb)	1	41293964	41374117	80154	2	ENSDARG00000052866	-223	128.432	-0.503139	0.253119	-1.98775	0.046839	0.202332
1	41465636	41465810	175	*	peak_1413	Promoter (<=1kb)	1	41465771	41472087	6317	1	ENSDARG00000008706	0	124.241	0.212127	0.251035	0.845009	0.398106	0.665528
1	41466497	41466637	141	*	peak_1414	Promoter (<=1kb)	1	41465771	41472087	6317	1	ENSDARG00000008706	726	47.2224	-0.792641	0.400467	-1.97929	0.0477835	0.20499
1	41466917	41467069	153	*	peak_1415	Promoter (1-2kb)	1	41465771	41472087	6317	1	ENSDARG00000008706	1146	NA	NA	NA	NA	NA	NA
1	41487248	41487446	199	*	peak_1417	Promoter (<=1kb)	1	41487339	41492776	5438	1	ENSDARG00000075639	0	90.4467	-0.231684	0.286131	-0.809711	0.418106	0.681404
1	41498014	41498224	211	*	peak_1420	Promoter (<=1kb)	1	41498188	41530541	32354	1	ENSDARG00000078016	0	78.2614	0.480332	0.307266	1.56325	0.117994	0.345181
1	41498710	41498908	199	*	peak_1421	Promoter (<=1kb)	1	41498188	41530541	32354	1	ENSDARG00000078016	522	55.6004	-0.175033	0.416686	-0.420058	0.674443	0.85431
1	41609177	41609341	165	*	peak_1429	Promoter (<=1kb)	1	41609254	41620873	11620	1	ENSDARG00000060252	0	63.8604	0.00290984	0.368658	0.00789304	0.993702	0.997151
1	41666426	41666666	241	*	peak_1432	Promoter (<=1kb)	1	41666611	41755499	88889	1	ENSDARG00000078908	0	79.7973	-1.55386	0.403127	-3.85452	0.000115959	0.00364247
1	41815787	41816013	227	*	peak_1445	Promoter (1-2kb)	1	41770842	41817784	46943	2	ENSDARG00000036965	1771	235.859	-0.142858	0.195379	-0.731182	0.464668	0.717227
1	41816288	41816488	201	*	peak_1446	Promoter (1-2kb)	1	41770842	41817784	46943	2	ENSDARG00000036965	1296	123.708	1.00353	0.2795	3.59046	0.000330095	0.00794352
1	41849059	41849351	293	*	peak_1450	Promoter (<=1kb)	1	41849152	41865986	16835	1	ENSDARG00000036967	0	277.585	-0.460336	0.201075	-2.28937	0.0220577	0.129982
1	43684471	43684636	166	*	peak_1471	Promoter (<=1kb)	1	43652480	43684584	32105	2	ENSDARG00000052712	0	80.5707	0.351786	0.386504	0.910175	0.36273	0.636068
1	43686148	43686383	236	*	peak_1472	Promoter (<=1kb)	1	43686251	43692141	5891	1	ENSDARG00000052703	0	197.077	-0.0232458	0.236875	-0.0981355	0.921825	0.971829
1	43727489	43727621	133	*	peak_1477	Promoter (<=1kb)	1	43714149	43727576	13428	2	ENSDARG00000052696	0	NA	NA	NA	NA	NA	NA
1	44000891	44001038	148	*	peak_1481	Promoter (<=1kb)	1	43988715	44001011	12297	2	ENSDARG00000075916	0	NA	NA	NA	NA	NA	NA
1	44024984	44025166	183	*	peak_1482	Promoter (<=1kb)	1	44011472	44025066	13595	2	ENSDARG00000052019	0	81.089	0.242508	0.381826	0.635128	0.525345	0.760452
1	44037405	44037573	169	*	peak_1484	Promoter (<=1kb)	1	44027611	44037843	10233	2	ENSDARG00000101106	270	70.6861	0.15435	0.318079	0.485256	0.627495	0.828267
1	44048717	44048863	147	*	peak_1485	Promoter (<=1kb)	1	44040211	44048798	8588	2	ENSDARG00000103871	0	47.3291	-0.0680781	0.381734	-0.178339	0.858457	0.945373
1	44053506	44053709	204	*	peak_1486	Promoter (<=1kb)	1	44053641	44062209	8569	1	ENSDARG00000089345	0	91.5713	-0.298464	0.336966	-0.885739	0.375758	0.647572
1	44082056	44082240	185	*	peak_1488	Promoter (1-2kb)	1	44074445	44084071	9627	2	ENSDARG00000098805	1831	NA	NA	NA	NA	NA	NA
1	44163521	44163734	214	*	peak_1491	Promoter (2-3kb)	1	44141758	44161417	19660	2	ENSDARG00000059682	-2104	119.025	-0.0776792	0.286197	-0.271419	0.786069	0.911869
1	44173186	44173314	129	*	peak_1492	Promoter (<=1kb)	1	44173245	44229065	55821	1	ENSDARG00000078233	0	56.8138	-0.327093	0.415837	-0.786588	0.431523	0.691625
1	44395891	44396032	142	*	peak_1498	Promoter (<=1kb)	1	44395976	44418225	22250	1	ENSDARG00000069114	0	54.2219	1.06666	0.470321	2.26795	0.0233325	0.134367
1	44396486	44396723	238	*	peak_1499	Promoter (<=1kb)	1	44395976	44418225	22250	1	ENSDARG00000069114	510	223.629	0.53139	0.508891	1.04421	0.296387	0.572516
1	44490869	44491074	206	*	peak_1504	Promoter (<=1kb)	1	44491077	44495902	4826	1	ENSDARG00000052012	-3	NA	NA	NA	NA	NA	NA
1	44523371	44523615	245	*	peak_1506	Promoter (<=1kb)	1	44523516	44566433	42918	1	ENSDARG00000016263	0	421.015	-0.113459	0.144616	-0.784557	0.432713	0.692385
1	44534552	44534736	185	*	peak_1508	Promoter (1-2kb)	1	44534625	44536218	1594	2	ENSDARG00000095781	1482	45.9346	-0.324258	0.390151	-0.83111	0.405911	0.670648
1	44581883	44582167	285	*	peak_1512	Promoter (<=1kb)	1	44569282	44581937	12656	2	ENSDARG00000007786	0	331.817	0.666442	0.161818	4.11847	3.81394e-05	0.00168384
1	44582267	44582396	130	*	peak_1513	Promoter (<=1kb)	1	44582369	44591489	9121	1	ENSDARG00000009472	0	57.4742	0.994483	0.444794	2.23583	0.025363	0.141998
1	44704058	44704532	475	*	peak_1520	Promoter (<=1kb)	1	44651727	44704261	52535	2	ENSDARG00000002840	0	1313.71	0.373957	0.14707	2.54272	0.0109994	0.0828948
1	44710861	44711050	190	*	peak_1521	Promoter (<=1kb)	1	44707054	44710937	3884	2	ENSDARG00000079632	0	170.346	-0.154032	0.210116	-0.73308	0.463509	0.716542
1	44748237	44748337	101	*	peak_1523	Promoter (2-3kb)	1	44746154	44758388	12235	1	ENSDARG00000029718	2083	NA	NA	NA	NA	NA	NA
1	44800155	44800387	233	*	peak_1525	Promoter (<=1kb)	1	44800298	44801179	882	1	ENSDARG00000051989	0	355.679	-0.0917295	0.161502	-0.567978	0.57005	0.792136
1	44800635	44800776	142	*	peak_1526	Promoter (<=1kb)	1	44800298	44801179	882	1	ENSDARG00000051989	337	66.4848	0.0501094	0.326954	0.153261	0.878192	0.954143
1	44814280	44814411	132	*	peak_1527	Promoter (<=1kb)	1	44814322	44823071	8750	1	ENSDARG00000051986	0	NA	NA	NA	NA	NA	NA
1	44838581	44838741	161	*	peak_1528	Promoter (<=1kb)	1	44838706	44869972	31267	1	ENSDARG00000059653	0	192.344	-0.0544789	0.213757	-0.254863	0.798829	0.917822
1	44839051	44839342	292	*	peak_1529	Promoter (<=1kb)	1	44838706	44869972	31267	1	ENSDARG00000059653	345	659.057	0.283167	0.141032	2.00783	0.0446618	0.197239
1	44906497	44906596	100	*	peak_1531	Promoter (<=1kb)	1	44906517	44926013	19497	1	ENSDARG00000094133	0	NA	NA	NA	NA	NA	NA
1	44928899	44929045	147	*	peak_1533	Promoter (<=1kb)	1	44925422	44928987	3566	2	ENSDARG00000093997	0	42.4775	0.388112	0.49346	0.786512	0.431568	0.691625
1	44949484	44949653	170	*	peak_1534	Promoter (<=1kb)	1	44949909	44963259	13351	1	ENSDARG00000031836	-256	79.4655	0.421953	0.369734	1.14123	0.253773	0.530031
1	45042182	45042295	114	*	peak_1541	Promoter (<=1kb)	1	45012391	45042210	29820	2	ENSDARG00000051970	0	NA	NA	NA	NA	NA	NA
1	45049507	45049684	178	*	peak_1542	Promoter (<=1kb)	1	45043767	45049603	5837	2	ENSDARG00000019778	0	159.782	-0.301731	0.222982	-1.35317	0.176003	0.436851
1	45215213	45215478	266	*	peak_1544	Promoter (<=1kb)	1	45205920	45215343	9424	2	ENSDARG00000006225	0	887.64	0.284937	0.136466	2.08797	0.0368003	0.177039
1	45217209	45217410	202	*	peak_1545	Promoter (<=1kb)	1	45217425	45282774	65350	1	ENSDARG00000052766	-15	412.206	-0.377978	0.150213	-2.51628	0.0118601	0.0870414
1	45322916	45323025	110	*	peak_1550	Promoter (<=1kb)	1	45323142	45330451	7310	1	ENSDARG00000069632	-117	NA	NA	NA	NA	NA	NA
1	45341719	45341936	218	*	peak_1552	Promoter (<=1kb)	1	45332641	45341851	9211	2	ENSDARG00000025518	0	297.704	-0.292117	0.22094	-1.32216	0.186115	0.449612
1	45348288	45348476	189	*	peak_1553	Promoter (<=1kb)	1	45341934	45347393	5460	2	ENSDARG00000105481	-895	50.7923	0.300694	0.366756	0.819874	0.412288	0.676507
1	45614371	45614599	229	*	peak_1568	Promoter (1-2kb)	1	45570059	45616470	46412	2	ENSDARG00000069619	1871	193.221	0.697855	0.226647	3.07904	0.00207671	0.028194
1	45615977	45616156	180	*	peak_1569	Promoter (<=1kb)	1	45570059	45616470	46412	2	ENSDARG00000069619	314	171.278	-0.0143504	0.217142	-0.0660875	0.947308	0.980029
1	45616405	45616568	164	*	peak_1570	Promoter (<=1kb)	1	45570059	45616470	46412	2	ENSDARG00000069619	0	111.722	0.236004	0.258432	0.913216	0.361129	0.635006
1	45662723	45662829	107	*	peak_1572	Promoter (<=1kb)	1	45650285	45662774	12490	2	ENSDARG00000032340	0	NA	NA	NA	NA	NA	NA
1	45663642	45663806	165	*	peak_1573	Promoter (<=1kb)	1	45663727	45669444	5718	1	ENSDARG00000026068	0	NA	NA	NA	NA	NA	NA
1	45671614	45671843	230	*	peak_1574	Promoter (<=1kb)	1	45671687	45700574	28888	1	ENSDARG00000002285	0	219.155	-0.229994	0.191125	-1.20337	0.228832	0.502463
1	45672826	45672993	168	*	peak_1575	Promoter (1-2kb)	1	45671687	45700574	28888	1	ENSDARG00000002285	1139	75.8604	-0.322449	0.330912	-0.974425	0.329846	0.606077
1	45708201	45708449	249	*	peak_1580	Promoter (<=1kb)	1	45707219	45744854	37636	1	ENSDARG00000069595	982	155.65	-0.247702	0.2689	-0.921168	0.356963	0.631087
1	45754769	45755002	234	*	peak_1583	Promoter (<=1kb)	1	45754868	45836167	81300	1	ENSDARG00000060184	0	43.4892	-0.204726	0.397215	-0.515404	0.606271	0.816173
1	45839775	45839978	204	*	peak_1587	Promoter (<=1kb)	1	45839927	45856178	16252	1	ENSDARG00000008279	0	87.3968	0.18379	0.977549	0.188011	0.850868	0.942056
1	45840059	45840382	324	*	peak_1588	Promoter (<=1kb)	1	45839927	45856178	16252	1	ENSDARG00000008279	132	91.4134	0.134523	0.285424	0.47131	0.63742	0.8332
1	45920539	45920785	247	*	peak_1592	Promoter (<=1kb)	1	45866692	45920632	53941	2	ENSDARG00000010773	0	368.678	0.0306597	0.156425	0.196002	0.844609	0.938867
1	45925071	45925170	100	*	peak_1593	Promoter (<=1kb)	1	45925150	45959721	34572	1	ENSDARG00000016548	0	NA	NA	NA	NA	NA	NA
1	45925280	45925456	177	*	peak_1594	Promoter (<=1kb)	1	45925150	45959721	34572	1	ENSDARG00000016548	130	112.149	0.646677	0.25734	2.51293	0.0119733	0.0876426
1	45959585	45959705	121	*	peak_1597	Promoter (<=1kb)	1	45958904	46020725	61822	1	ENSDARG00000073848	681	NA	NA	NA	NA	NA	NA
1	46401040	46401328	289	*	peak_1605	Promoter (<=1kb)	1	46263473	46401385	137913	2	ENSDARG00000008413	57	234.085	0.394904	0.180279	2.19051	0.028487	0.152702
1	46405211	46405405	195	*	peak_1606	Promoter (<=1kb)	1	46404968	46452686	47719	1	ENSDARG00000029133	243	99.686	0.152746	0.287101	0.532028	0.594707	0.808663
1	46598501	46599016	516	*	peak_1620	Promoter (<=1kb)	1	46598502	46617283	18782	1	ENSDARG00000036658	0	261.408	0.355508	0.206871	1.7185	0.0857054	0.285984
1	46632663	46633024	362	*	peak_1623	Promoter (<=1kb)	1	46617006	46632966	15961	2	ENSDARG00000036650	0	174.085	-0.570922	0.219606	-2.59975	0.00932915	0.0744606
1	46649977	46650261	285	*	peak_1625	Promoter (<=1kb)	1	46635236	46650041	14806	2	ENSDARG00000036645	0	426.894	-0.463602	0.170654	-2.71662	0.00659524	0.0592204
1	46663963	46664181	219	*	peak_1626	Promoter (<=1kb)	1	46660213	46663997	3785	2	ENSDARG00000036636	0	243.456	-0.189627	0.177979	-1.06544	0.286675	0.562711
1	46706557	46706746	190	*	peak_1628	Promoter (<=1kb)	1	46666696	46706639	39944	2	ENSDARG00000052641	0	154.866	0.879096	0.29965	2.93375	0.00334899	0.038757
1	46718295	46718400	106	*	peak_1630	Promoter (<=1kb)	1	46710647	46718353	7707	2	ENSDARG00000052624	0	NA	NA	NA	NA	NA	NA
1	46719199	46719369	171	*	peak_1631	Promoter (<=1kb)	1	46710647	46718353	7707	2	ENSDARG00000052624	-846	94.5062	0.370207	0.299491	1.23612	0.216415	0.488559
1	46720310	46720412	103	*	peak_1632	Promoter (1-2kb)	1	46710647	46718353	7707	2	ENSDARG00000052624	-1957	49.4071	-1.11013	0.462797	-2.39875	0.0164512	0.107872
1	46725537	46725737	201	*	peak_1634	Promoter (2-3kb)	1	46722622	46722705	84	2	ENSDARG00000080168	-2832	67.3313	0.582044	0.374621	1.55369	0.12026	0.349014
1	46742387	46742637	251	*	peak_1637	Promoter (<=1kb)	1	46725808	46743552	17745	2	ENSDARG00000092950	915	253.173	0.375526	0.176565	2.12684	0.0334331	0.167974
1	46743502	46743805	304	*	peak_1638	Promoter (<=1kb)	1	46725808	46743552	17745	2	ENSDARG00000092950	0	207.533	0.10298	0.204988	0.50237	0.615407	0.822482
1	46828790	46828972	183	*	peak_1641	Promoter (<=1kb)	1	46827891	46845676	17786	1	ENSDARG00000095507	899	56.2584	0.597226	0.35972	1.66025	0.0968635	0.306963
1	46832540	46832639	100	*	peak_1642	Promoter (<=1kb)	1	46830809	46832880	2072	2	ENSDARG00000094160	241	NA	NA	NA	NA	NA	NA
1	46874763	46874911	149	*	peak_1646	Promoter (<=1kb)	1	46837849	46875493	37645	2	ENSDARG00000036549	582	45.3737	0.577512	0.39812	1.4506	0.146892	0.391456
1	46924775	46924932	158	*	peak_1650	Promoter (<=1kb)	1	46888033	46924801	36769	2	ENSDARG00000036546	0	66.2439	-0.965763	0.353574	-2.73143	0.00630605	0.0572136
1	46926700	46926901	202	*	peak_1651	Promoter (1-2kb)	1	46888033	46924801	36769	2	ENSDARG00000036546	-1899	116.531	-0.349771	0.324629	-1.07745	0.281279	0.557838
1	46983944	46984285	342	*	peak_1654	Promoter (<=1kb)	1	46963993	46984142	20150	2	ENSDARG00000036542	0	650.235	0.0661076	0.138082	0.478758	0.632111	0.83017
1	46991467	46991624	158	*	peak_1655	Promoter (1-2kb)	1	46985884	46989650	3767	2	ENSDARG00000089853	-1817	NA	NA	NA	NA	NA	NA
1	47089748	47089941	194	*	peak_1664	Promoter (<=1kb)	1	46999441	47089818	90378	2	ENSDARG00000000086	0	113.776	0.695209	0.273323	2.54354	0.0109735	0.082811
1	47138044	47138265	222	*	peak_1670	Promoter (2-3kb)	1	47125610	47135341	9732	2	ENSDARG00000086877	-2703	237.26	-0.289343	0.196326	-1.47379	0.140539	0.38123
1	47161903	47162145	243	*	peak_1675	Promoter (<=1kb)	1	47155424	47161996	6573	2	ENSDARG00000036588	0	293.451	0.117844	0.182802	0.644653	0.519152	0.75578
1	47330890	47331082	193	*	peak_1679	Promoter (<=1kb)	1	47331644	47411186	79543	1	ENSDARG00000036687	-562	60.6501	-0.11105	0.382162	-0.290585	0.771369	0.904826
1	47331504	47331651	148	*	peak_1680	Promoter (<=1kb)	1	47331644	47411186	79543	1	ENSDARG00000036687	0	NA	NA	NA	NA	NA	NA
1	47485928	47486182	255	*	peak_1686	Promoter (<=1kb)	1	47486104	47492961	6858	1	ENSDARG00000076773	0	300.777	0.243035	0.224456	1.08277	0.278909	0.555638
1	47488580	47488822	243	*	peak_1687	Promoter (2-3kb)	1	47486104	47492961	6858	1	ENSDARG00000076773	2476	196.387	0.180165	0.201594	0.893703	0.371481	0.644244
1	47499798	47499945	148	*	peak_1691	Promoter (<=1kb)	1	47499888	47513484	13597	1	ENSDARG00000007734	0	46.6493	-0.654537	0.409627	-1.59789	0.110068	0.331713
1	47831559	47831662	104	*	peak_1703	Promoter (<=1kb)	1	47831619	48012257	180639	1	ENSDARG00000069435	0	NA	NA	NA	NA	NA	NA
1	49352747	49352955	209	*	peak_1719	Promoter (<=1kb)	1	49352900	49355313	2414	1	ENSDARG00000008886	0	68.6463	-1.06996	0.342599	-3.12307	0.00178975	0.0254698
1	49410153	49410303	151	*	peak_1724	Promoter (<=1kb)	1	49370549	49409549	39001	2	ENSDARG00000052468	-604	51.5918	0.405748	0.364197	1.11409	0.265242	0.542184
1	49434791	49435101	311	*	peak_1727	Promoter (<=1kb)	1	49432137	49434892	2756	2	ENSDARG00000096003	0	1029.73	0.0691239	0.119823	0.576885	0.564017	0.788935
1	49649049	49649254	206	*	peak_1731	Promoter (<=1kb)	1	49606518	49649122	42605	2	ENSDARG00000012574	0	132.118	0.30096	0.240504	1.25137	0.210799	0.481544
1	49650873	49651067	195	*	peak_1732	Promoter (<=1kb)	1	49651012	49674006	22995	1	ENSDARG00000052512	0	132.598	-0.489136	0.262766	-1.86149	0.0626754	0.239714
1	49931926	49932222	297	*	peak_1743	Promoter (<=1kb)	1	49923402	49932040	8639	2	ENSDARG00000026548	0	560.208	-0.152699	0.12997	-1.17488	0.240043	0.514615
1	50293877	50294090	214	*	peak_1750	Promoter (<=1kb)	1	50293938	50319654	25717	1	ENSDARG00000060036	0	217.94	0.172601	0.208672	0.82714	0.408158	0.672506
1	50527885	50528207	323	*	peak_1753	Promoter (<=1kb)	1	50487586	50527964	40379	2	ENSDARG00000057099	0	975.379	-0.408255	0.142085	-2.8733	0.00406203	0.0441939
1	50538432	50538570	139	*	peak_1754	Promoter (<=1kb)	1	50538839	50557030	18192	1	ENSDARG00000014098	-269	NA	NA	NA	NA	NA	NA
1	50539369	50539468	100	*	peak_1755	Promoter (<=1kb)	1	50538839	50557030	18192	1	ENSDARG00000014098	530	NA	NA	NA	NA	NA	NA
1	50610962	50611214	253	*	peak_1757	Promoter (<=1kb)	1	50594175	50611031	16857	2	ENSDARG00000010655	0	290.331	-0.0406976	0.221099	-0.18407	0.853959	0.944061
1	50613830	50613929	100	*	peak_1758	Promoter (<=1kb)	1	50613868	50637221	23354	1	ENSDARG00000075785	0	NA	NA	NA	NA	NA	NA
1	50708450	50708599	150	*	peak_1764	Promoter (1-2kb)	1	50694971	50710468	15498	2	ENSDARG00000075564	1869	107.357	-0.179468	0.289014	-0.620966	0.534622	0.767441
1	50710430	50710841	412	*	peak_1765	Promoter (<=1kb)	1	50694971	50710468	15498	2	ENSDARG00000075564	0	1107.4	0.153721	0.123173	1.24801	0.212027	0.48307
1	50791226	50791370	145	*	peak_1773	Promoter (<=1kb)	1	50773727	50791280	17554	2	ENSDARG00000116732	0	NA	NA	NA	NA	NA	NA
1	50836418	50836581	164	*	peak_1775	Promoter (1-2kb)	1	50794669	50838160	43492	2	ENSDARG00000100792	1579	NA	NA	NA	NA	NA	NA
1	50859016	50859239	224	*	peak_1776	Promoter (<=1kb)	1	50847783	50859054	11272	2	ENSDARG00000075043	0	78.7748	0.150972	0.360765	0.418477	0.675598	0.854904
1	50921096	50921257	162	*	peak_1778	Promoter (<=1kb)	1	50921266	50929957	8692	1	ENSDARG00000030703	-9	NA	NA	NA	NA	NA	NA
1	50965969	50966195	227	*	peak_1780	Promoter (2-3kb)	1	50968908	50990889	21982	1	ENSDARG00000017772	-2713	65.2884	0.756897	0.35223	2.14887	0.0316446	0.162583
1	50971677	50971877	201	*	peak_1781	Promoter (2-3kb)	1	50968908	50990889	21982	1	ENSDARG00000017772	2769	110.076	0.819987	0.301935	2.71578	0.00661205	0.0592706
1	51038763	51038912	150	*	peak_1791	Promoter (<=1kb)	1	51021279	51038885	17607	2	ENSDARG00000024933	0	59.8895	0.0039893	0.410594	0.00971593	0.992248	0.99696
1	51039484	51039667	184	*	peak_1792	Promoter (<=1kb)	1	51039558	51042328	2771	1	ENSDARG00000004427	0	72.5253	0.120056	0.352021	0.341047	0.733068	0.885652
1	51062322	51062483	162	*	peak_1793	Promoter (<=1kb)	1	51048975	51062405	13431	2	ENSDARG00000015540	0	69.2755	-0.789793	0.354867	-2.2256	0.0260408	0.144637
1	51066513	51066924	412	*	peak_1794	Promoter (<=1kb)	1	51066671	51073128	6458	1	ENSDARG00000043587	0	239.041	-0.194641	0.194737	-0.999507	0.317549	0.592611
1	51157612	51157802	191	*	peak_1799	Promoter (<=1kb)	1	51104984	51157660	52677	2	ENSDARG00000030289	0	59.9013	-0.521703	0.408768	-1.27628	0.201856	0.469634
1	51188704	51188932	229	*	peak_1802	Promoter (2-3kb)	1	51191049	51197601	6553	1	ENSDARG00000005544	-2117	79.2989	0.853961	0.32532	2.62499	0.00866514	0.0707088
1	51221223	51221345	123	*	peak_1804	Promoter (<=1kb)	1	51221320	51229456	8137	1	ENSDARG00000061629	0	54.4432	-0.0164798	0.367328	-0.044864	0.964216	0.98718
1	51386538	51386733	196	*	peak_1811	Promoter (<=1kb)	1	51386649	51406531	19883	1	ENSDARG00000043548	0	96.1743	-0.206487	0.295662	-0.69839	0.484933	0.731608
1	51407398	51407574	177	*	peak_1812	Promoter (<=1kb)	1	51407520	51428106	20587	1	ENSDARG00000052438	0	98.1895	0.183195	0.279655	0.655073	0.512421	0.75073
1	51474032	51474184	153	*	peak_1818	Promoter (<=1kb)	1	51444549	51474974	30426	2	ENSDARG00000052435	790	91.3838	-0.107664	0.322253	-0.334097	0.738306	0.888439
1	51591310	51591542	233	*	peak_1824	Promoter (<=1kb)	1	51557789	51591436	33648	2	ENSDARG00000069360	0	133.361	0.427571	0.256468	1.66715	0.095484	0.304646
1	51614995	51615154	160	*	peak_1825	Promoter (<=1kb)	1	51608742	51615475	6734	2	ENSDARG00000086184	321	54.6826	0.244116	0.371463	0.657175	0.511068	0.749566
1	51617327	51617426	100	*	peak_1826	Promoter (1-2kb)	1	51615506	51627129	11624	1	ENSDARG00000096566	1821	NA	NA	NA	NA	NA	NA
1	51713264	51713424	161	*	peak_1829	Promoter (2-3kb)	1	51702087	51710340	8254	2	ENSDARG00000039424	-2924	NA	NA	NA	NA	NA	NA
1	51721781	51721957	177	*	peak_1830	Promoter (<=1kb)	1	51721851	51729862	8012	1	ENSDARG00000025350	0	112.741	0.176125	0.280215	0.628536	0.529653	0.763901
1	51722400	51722578	179	*	peak_1831	Promoter (<=1kb)	1	51721851	51729862	8012	1	ENSDARG00000025350	549	79.4504	0.0944002	0.322794	0.292447	0.769945	0.903911
1	51731412	51731600	189	*	peak_1833	Promoter (2-3kb)	1	51732979	51734535	1557	2	ENSDARG00000074378	2935	103.582	-0.435903	0.285181	-1.52851	0.126386	0.359842
1	51732728	51732900	173	*	peak_1834	Promoter (1-2kb)	1	51732979	51734535	1557	2	ENSDARG00000074378	1635	169.038	0.30114	0.24716	1.2184	0.223072	0.496532
1	51734450	51734753	304	*	peak_1835	Promoter (<=1kb)	1	51732979	51734535	1557	2	ENSDARG00000074378	0	512.85	-0.15749	0.13806	-1.14073	0.253981	0.530084
1	51737460	51737775	316	*	peak_1836	Promoter (2-3kb)	1	51732979	51734535	1557	2	ENSDARG00000074378	-2925	725.463	-0.113898	0.148959	-0.764626	0.444494	0.701754
1	51803581	51803728	148	*	peak_1838	Promoter (<=1kb)	1	51802535	51803604	1070	2	ENSDARG00000096044	0	NA	NA	NA	NA	NA	NA
1	51825191	51825326	136	*	peak_1841	Promoter (1-2kb)	1	51827046	51829291	2246	1	ENSDARG00000036471	-1720	NA	NA	NA	NA	NA	NA
1	51825646	51825761	116	*	peak_1842	Promoter (1-2kb)	1	51827046	51829291	2246	1	ENSDARG00000036471	-1285	NA	NA	NA	NA	NA	NA
1	51876066	51876414	349	*	peak_1845	Promoter (<=1kb)	1	51869067	51876874	7808	2	ENSDARG00000092443	460	207.831	-0.637926	0.227872	-2.79949	0.00511839	0.050393
1	52130075	52130255	181	*	peak_1858	Promoter (<=1kb)	1	52130164	52137313	7150	1	ENSDARG00000010442	0	102.602	0.192848	0.290097	0.664771	0.506197	0.747301
1	52137449	52137730	282	*	peak_1859	Promoter (<=1kb)	1	52137528	52152993	15466	1	ENSDARG00000018190	0	358.153	0.193563	0.160081	1.20915	0.226605	0.500817
1	52201281	52201594	314	*	peak_1861	Promoter (<=1kb)	1	52178916	52201279	22364	2	ENSDARG00000018107	-2	278.793	0.285958	0.197957	1.44454	0.148587	0.393662
1	52220167	52220350	184	*	peak_1862	Promoter (2-3kb)	1	52214895	52222989	8095	2	ENSDARG00000017193	2639	NA	NA	NA	NA	NA	NA
1	52439276	52439443	168	*	peak_1868	Promoter (2-3kb)	1	52433847	52437056	3210	2	ENSDARG00000088234	-2220	NA	NA	NA	NA	NA	NA
1	52461202	52461439	238	*	peak_1869	Promoter (<=1kb)	1	52452010	52461322	9313	2	ENSDARG00000059908	0	170.679	0.65704	0.217982	3.01419	0.00257669	0.0323941
1	52461969	52462133	165	*	peak_1870	Promoter (<=1kb)	1	52462068	52478746	16679	1	ENSDARG00000036415	0	69.2391	1.10481	0.334753	3.30038	0.000965557	0.016998
1	52481207	52481405	199	*	peak_1872	Promoter (<=1kb)	1	52481332	52486995	5664	1	ENSDARG00000052386	0	89.1954	1.21131	0.319449	3.79189	0.000149507	0.0044206
1	52494865	52495046	182	*	peak_1873	Promoter (<=1kb)	1	52495043	52510756	15714	1	ENSDARG00000095518	0	88.0905	0.0484469	0.297253	0.162982	0.870533	0.951172
1	52497593	52497823	231	*	peak_1874	Promoter (<=1kb)	1	52489962	52498146	8185	2	ENSDARG00000005525	323	209.864	-0.119571	0.238311	-0.501743	0.615848	0.822843
1	52560402	52560636	235	*	peak_1884	Promoter (<=1kb)	1	52560549	52628407	67859	1	ENSDARG00000074635	0	174.318	0.195024	0.271207	0.719099	0.47208	0.722389
1	52563076	52563199	124	*	peak_1885	Promoter (2-3kb)	1	52560549	52628407	67859	1	ENSDARG00000074635	2527	NA	NA	NA	NA	NA	NA
1	52632771	52632881	111	*	peak_1895	Promoter (<=1kb)	1	52632856	52652163	19308	1	ENSDARG00000015946	0	NA	NA	NA	NA	NA	NA
1	52633057	52633208	152	*	peak_1896	Promoter (<=1kb)	1	52632856	52652163	19308	1	ENSDARG00000015946	201	51.7762	0.282423	0.376028	0.751069	0.452611	0.70695
1	52657554	52657703	150	*	peak_1897	Promoter (2-3kb)	1	52653626	52659711	6086	2	ENSDARG00000027143	2008	NA	NA	NA	NA	NA	NA
1	52663550	52663725	176	*	peak_1899	Promoter (1-2kb)	1	52662203	52699063	36861	1	ENSDARG00000004634	1347	56.8863	-0.705591	0.41441	-1.70264	0.0886355	0.291499
1	52792352	52792520	169	*	peak_1906	Promoter (<=1kb)	1	52792439	52820954	28516	1	ENSDARG00000052348	0	69.5519	0.131172	0.377575	0.347407	0.728285	0.882823
1	52792805	52792904	100	*	peak_1907	Promoter (<=1kb)	1	52792439	52820954	28516	1	ENSDARG00000052348	366	NA	NA	NA	NA	NA	NA
1	53259618	53259819	202	*	peak_1914	Promoter (<=1kb)	1	53234693	53260082	25390	2	ENSDARG00000052361	263	43.3278	-0.0263944	0.419972	-0.062848	0.949888	0.981502
1	53277563	53277734	172	*	peak_1917	Promoter (<=1kb)	1	53266504	53277660	11157	2	ENSDARG00000020494	0	84.5809	-0.426489	0.344646	-1.23747	0.215912	0.487858
1	53279698	53279891	194	*	peak_1918	Promoter (<=1kb)	1	53279861	53299024	19164	1	ENSDARG00000024827	0	104.244	0.719513	0.288707	2.49219	0.0126958	0.0914709
1	53321263	53321487	225	*	peak_1923	Promoter (<=1kb)	1	53321878	53361108	39231	1	ENSDARG00000059900	-391	192.401	0.0923008	0.196785	0.469045	0.639038	0.834537
1	53374255	53374596	342	*	peak_1929	Promoter (<=1kb)	1	53374454	53388914	14461	1	ENSDARG00000023151	0	794.179	-0.273166	0.135888	-2.01022	0.0444077	0.196755
1	53407367	53407557	191	*	peak_1936	Promoter (<=1kb)	1	53391345	53407463	16119	2	ENSDARG00000101669	0	88.3438	0.254474	0.299757	0.848935	0.395918	0.663849
1	53465969	53466131	163	*	peak_1938	Promoter (2-3kb)	1	53454741	53468160	13420	2	ENSDARG00000052375	2029	NA	NA	NA	NA	NA	NA
1	53504161	53504260	100	*	peak_1939	Promoter (<=1kb)	1	53490669	53504603	13935	2	ENSDARG00000031203	343	NA	NA	NA	NA	NA	NA
1	53504531	53504674	144	*	peak_1940	Promoter (<=1kb)	1	53490669	53504603	13935	2	ENSDARG00000031203	0	NA	NA	NA	NA	NA	NA
1	53685052	53685418	367	*	peak_1944	Promoter (<=1kb)	1	53657337	53685090	27754	2	ENSDARG00000078041	0	1172.57	0.144911	0.117968	1.22839	0.2193	0.491846
1	53714729	53714947	219	*	peak_1946	Promoter (<=1kb)	1	53714734	53730536	15803	1	ENSDARG00000079973	0	NA	NA	NA	NA	NA	NA
1	53759678	53759931	254	*	peak_1948	Promoter (2-3kb)	1	53735195	53756851	21657	2	ENSDARG00000087205	-2827	75.4399	0.104323	0.330392	0.315756	0.752188	0.896158
1	53764777	53764876	100	*	peak_1949	Promoter (<=1kb)	1	53764107	53764223	117	2	ENSDARG00000112004	-554	NA	NA	NA	NA	NA	NA
1	53842315	53842414	100	*	peak_1950	Promoter (<=1kb)	1	53842344	53863308	20965	1	ENSDARG00000074771	0	NA	NA	NA	NA	NA	NA
1	53880590	53880704	115	*	peak_1951	Promoter (<=1kb)	1	53865677	53880639	14963	2	ENSDARG00000008490	0	NA	NA	NA	NA	NA	NA
1	53918694	53918903	210	*	peak_1953	Promoter (<=1kb)	1	53911834	53918839	7006	2	ENSDARG00000025808	0	126.545	0.652426	0.245664	2.65577	0.00791274	0.0667671
1	53919020	53919203	184	*	peak_1954	Promoter (<=1kb)	1	53919110	53941906	22797	1	ENSDARG00000010078	0	51.0489	1.04682	0.413489	2.53167	0.011352	0.0846979
1	53945674	53945901	228	*	peak_1956	Promoter (<=1kb)	1	53945934	53953532	7599	1	ENSDARG00000036371	-33	79.8225	2.23406	0.934407	2.39089	0.0168078	0.109646
1	54063123	54063315	193	*	peak_1961	Promoter (<=1kb)	1	54062510	54063520	1011	2	ENSDARG00000098852	205	245.154	-0.224442	0.195455	-1.14831	0.250841	0.527775
1	54063421	54063573	153	*	peak_1962	Promoter (<=1kb)	1	54062510	54063520	1011	2	ENSDARG00000098852	0	119.702	0.36196	0.328323	1.10245	0.270265	0.547166
1	54063704	54063864	161	*	peak_1963	Promoter (<=1kb)	1	54062510	54063520	1011	2	ENSDARG00000098852	-184	67.3414	0.937352	0.415211	2.25753	0.0239747	0.13696
1	54069277	54069492	216	*	peak_1964	Promoter (<=1kb)	1	54069450	54084665	15216	1	ENSDARG00000077790	0	334.514	-0.0415571	0.162671	-0.255466	0.798363	0.917487
1	54115862	54116024	163	*	peak_1969	Promoter (<=1kb)	1	54115839	54118052	2214	1	ENSDARG00000116898	23	87.6642	1.35803	0.410652	3.30701	0.000942982	0.0167055
1	54159286	54159405	120	*	peak_1973	Promoter (<=1kb)	1	54154230	54158902	4673	2	ENSDARG00000113474	-384	NA	NA	NA	NA	NA	NA
1	54629020	54629242	223	*	peak_1981	Promoter (2-3kb)	1	54626491	54637378	10888	1	ENSDARG00000079980	2529	41.5133	-0.18036	0.486577	-0.370672	0.710882	0.873243
1	54683537	54683765	229	*	peak_1985	Promoter (<=1kb)	1	54683655	54694012	10358	1	ENSDARG00000077721	0	122.008	0.183018	0.248833	0.735504	0.462032	0.715146
1	54705956	54706163	208	*	peak_1986	Promoter (<=1kb)	1	54700657	54706039	5383	2	ENSDARG00000059841	0	204.073	-0.0603601	0.208335	-0.289726	0.772026	0.905348
1	54718707	54718965	259	*	peak_1987	Promoter (<=1kb)	1	54707667	54718863	11197	2	ENSDARG00000014068	0	146.8	0.159236	0.247908	0.642317	0.520667	0.756606
1	54737143	54737445	303	*	peak_1989	Promoter (<=1kb)	1	54737353	54755556	18204	1	ENSDARG00000033666	0	391.252	0.34283	0.209835	1.63381	0.102299	0.31699
1	54740173	54740327	155	*	peak_1990	Promoter (2-3kb)	1	54737353	54755556	18204	1	ENSDARG00000033666	2820	59.0323	0.556552	0.424744	1.31032	0.190086	0.45405
1	54765216	54765539	324	*	peak_1993	Promoter (<=1kb)	1	54758575	54765262	6688	2	ENSDARG00000096214	0	626.32	0.465892	0.127395	3.65706	0.000255124	0.00645815
1	54889670	54889858	189	*	peak_1996	Promoter (<=1kb)	1	54889733	54907823	18091	1	ENSDARG00000059835	0	93.2039	-0.753608	0.309855	-2.43213	0.0150104	0.101708
1	54911480	54911595	116	*	peak_1998	Promoter (2-3kb)	1	54908895	54931913	23019	1	ENSDARG00000036295	2585	NA	NA	NA	NA	NA	NA
1	54947547	54947771	225	*	peak_1999	Promoter (<=1kb)	1	54934522	54947592	13071	2	ENSDARG00000059826	0	303.895	0.0651684	0.195853	0.332742	0.739329	0.889009
1	54947993	54948150	158	*	peak_2000	Promoter (<=1kb)	1	54948059	54958463	10405	1	ENSDARG00000089243	0	74.9771	0.297057	0.341557	0.869714	0.384457	0.654715
1	54996802	54996995	194	*	peak_2005	Promoter (<=1kb)	1	54974191	54997746	23556	2	ENSDARG00000005690	751	75.5655	1.17605	0.400265	2.93817	0.00330153	0.0384463
1	55008226	55008351	126	*	peak_2007	Promoter (<=1kb)	1	55007272	55008882	1611	2	ENSDARG00000059816	531	NA	NA	NA	NA	NA	NA
1	55008796	55008927	132	*	peak_2008	Promoter (<=1kb)	1	55007272	55008882	1611	2	ENSDARG00000059816	0	NA	NA	NA	NA	NA	NA
1	55044212	55044395	184	*	peak_2012	Promoter (<=1kb)	1	55006945	55044371	37427	2	ENSDARG00000102960	0	107.92	-0.0769767	0.316632	-0.243111	0.807919	0.921763
1	55068911	55069094	184	*	peak_2014	Promoter (<=1kb)	1	55044658	55068941	24284	2	ENSDARG00000091592	0	121.041	-0.497171	0.250354	-1.98587	0.0470479	0.202999
1	55080671	55080846	176	*	peak_2016	Promoter (<=1kb)	1	55080797	55089987	9191	1	ENSDARG00000059060	0	110.589	-1.01163	0.279713	-3.61668	0.000298408	0.00729053
1	55116351	55116531	181	*	peak_2020	Promoter (2-3kb)	1	55112801	55118745	5945	2	ENSDARG00000093412	2214	107.134	0.707962	0.278562	2.54149	0.0110381	0.0830747
1	55117509	55117613	105	*	peak_2022	Promoter (1-2kb)	1	55112801	55118745	5945	2	ENSDARG00000093412	1132	NA	NA	NA	NA	NA	NA
1	55129926	55130076	151	*	peak_2023	Promoter (1-2kb)	1	55124296	55131439	7144	2	ENSDARG00000052263	1363	NA	NA	NA	NA	NA	NA
1	55131365	55131495	131	*	peak_2024	Promoter (<=1kb)	1	55124296	55131439	7144	2	ENSDARG00000052263	0	NA	NA	NA	NA	NA	NA
1	55133725	55133859	135	*	peak_2025	Promoter (2-3kb)	1	55124296	55131439	7144	2	ENSDARG00000052263	-2286	40.6906	0.128928	0.422731	0.304989	0.760375	0.899289
1	55183037	55183254	218	*	peak_2027	Promoter (<=1kb)	1	55169130	55183088	13959	2	ENSDARG00000019765	0	333.533	-0.280063	0.176162	-1.5898	0.111879	0.335012
1	55210598	55210828	231	*	peak_2030	Promoter (<=1kb)	1	55191150	55210619	19470	2	ENSDARG00000075754	0	222.544	-0.0412721	0.218599	-0.188802	0.850248	0.941604
1	55239199	55239400	202	*	peak_2032	Promoter (<=1kb)	1	55239160	55247253	8094	1	ENSDARG00000096514	39	127.958	-0.0542386	0.235208	-0.230598	0.817627	0.92558
1	55475884	55476075	192	*	peak_2041	Promoter (<=1kb)	1	55476002	55477135	1134	1	ENSDARG00000096579	0	105.505	-0.280274	0.985122	-0.284507	0.776022	0.908004
1	55749176	55749338	163	*	peak_2042	Promoter (<=1kb)	1	55745878	55750208	4331	2	ENSDARG00000041394	870	87.0868	0.20755	0.306566	0.677015	0.498396	0.740224
1	55749915	55750321	407	*	peak_2043	Promoter (<=1kb)	1	55745878	55750208	4331	2	ENSDARG00000041394	0	219.106	-0.321478	0.227522	-1.41296	0.157669	0.408431
1	55752453	55752718	266	*	peak_2044	Promoter (<=1kb)	1	55752593	55777154	24562	1	ENSDARG00000025904	0	713.762	0.0771376	0.131252	0.587707	0.556729	0.783824
1	55753434	55753584	151	*	peak_2045	Promoter (<=1kb)	1	55752593	55777154	24562	1	ENSDARG00000025904	841	106.64	-0.912156	0.354571	-2.57256	0.0100948	0.0783699
1	55785625	55785790	166	*	peak_2046	Promoter (<=1kb)	1	55780128	55785722	5595	2	ENSDARG00000033789	0	49.7006	0.632707	0.407202	1.55379	0.120234	0.349014
1	55840062	55840298	237	*	peak_2047	Promoter (<=1kb)	1	55817653	55840105	22453	2	ENSDARG00000079062	0	224.705	-0.0554009	0.248126	-0.223277	0.82332	0.928751
1	55888018	55888232	215	*	peak_2053	Promoter (<=1kb)	1	55878113	55888970	10858	2	ENSDARG00000043713	738	236.761	-0.0549499	0.20346	-0.270077	0.787101	0.912353
1	55888892	55889060	169	*	peak_2054	Promoter (<=1kb)	1	55878113	55888970	10858	2	ENSDARG00000043713	0	121.135	-0.14071	0.255934	-0.54979	0.582464	0.799871
1	55897365	55897537	173	*	peak_2055	Promoter (1-2kb)	1	55891376	55896332	4957	2	ENSDARG00000077975	-1033	NA	NA	NA	NA	NA	NA
1	55903360	55903527	168	*	peak_2056	Promoter (2-3kb)	1	55903811	55905967	2157	2	ENSDARG00000025547	2440	42.7607	0.517446	0.41515	1.24641	0.212614	0.483905
1	56032309	56032408	100	*	peak_2058	Promoter (<=1kb)	1	55997173	56032619	35447	2	ENSDARG00000093198	211	NA	NA	NA	NA	NA	NA
1	56077057	56077225	169	*	peak_2062	Promoter (2-3kb)	1	56036644	56080165	43522	2	ENSDARG00000043719	2940	NA	NA	NA	NA	NA	NA
1	56080620	56080837	218	*	peak_2064	Promoter (<=1kb)	1	56036644	56080165	43522	2	ENSDARG00000043719	-455	107.338	0.143006	0.266706	0.536195	0.591824	0.807386
1	56178457	56178628	172	*	peak_2070	Promoter (1-2kb)	1	56130222	56176976	46755	2	ENSDARG00000012694	-1481	101.012	0.0946631	0.279527	0.338654	0.73487	0.886492
1	56180368	56180479	112	*	peak_2071	Promoter (<=1kb)	1	56180416	56184928	4513	1	ENSDARG00000068182	0	50.6454	-0.514112	0.379552	-1.35452	0.175569	0.436548
1	56223828	56224005	178	*	peak_2075	Promoter (<=1kb)	1	56217388	56223913	6526	2	ENSDARG00000016301	0	58.3658	0.114865	0.400885	0.286527	0.774474	0.90726
1	56226669	56226944	276	*	peak_2076	Promoter (2-3kb)	1	56229674	56266731	37058	1	ENSDARG00000087359	-2730	145.057	0.0552591	0.225195	0.245383	0.80616	0.920865
1	56227064	56227199	136	*	peak_2077	Promoter (2-3kb)	1	56229674	56266731	37058	1	ENSDARG00000087359	-2475	NA	NA	NA	NA	NA	NA
1	56272651	56272896	246	*	peak_2081	Promoter (1-2kb)	1	56274613	56320569	45957	1	ENSDARG00000052207	-1717	170.272	-0.267994	0.234301	-1.1438	0.252706	0.529382
1	56435210	56435751	542	*	peak_2095	Promoter (<=1kb)	1	56421754	56435182	13429	2	ENSDARG00000025074	-28	997.354	0.175248	0.150038	1.16802	0.242797	0.516848
1	56518320	56518465	146	*	peak_2099	Promoter (<=1kb)	1	56519163	56519279	117	2	ENSDARG00000112604	814	NA	NA	NA	NA	NA	NA
1	56948586	56948784	199	*	peak_2102	Promoter (<=1kb)	1	56943492	56948694	5203	2	ENSDARG00000013203	0	79.5659	-0.0998303	0.334588	-0.298368	0.765422	0.901338
1	56953588	56953777	190	*	peak_2103	Promoter (1-2kb)	1	56955349	56960001	4653	1	ENSDARG00000096619	-1572	51.3477	0.49459	0.369253	1.33943	0.180429	0.442654
1	57347713	57347968	256	*	peak_2105	Promoter (<=1kb)	1	57347888	57365052	17165	1	ENSDARG00000043431	0	668.021	-0.232622	0.136187	-1.7081	0.0876179	0.289855
1	58036424	58036588	165	*	peak_2128	Promoter (<=1kb)	1	58013076	58036509	23434	2	ENSDARG00000058270	0	83.0111	0.883481	0.307732	2.87095	0.00409246	0.0442692
1	58259148	58259247	100	*	peak_2132	Promoter (1-2kb)	1	58260886	58268231	7346	1	ENSDARG00000094344	-1639	NA	NA	NA	NA	NA	NA
1	58441304	58441440	137	*	peak_2134	Promoter (1-2kb)	1	58442694	58451271	8578	1	ENSDARG00000095773	-1254	NA	NA	NA	NA	NA	NA
1	58561908	58562392	485	*	peak_2141	Promoter (<=1kb)	1	58544659	58562129	17471	2	ENSDARG00000104949	0	670.78	0.22574	0.149551	1.50945	0.131183	0.367312
1	58590421	58590527	107	*	peak_2145	Promoter (2-3kb)	1	58580412	58592866	12455	2	ENSDARG00000104083	2339	NA	NA	NA	NA	NA	NA
1	58601586	58601753	168	*	peak_2146	Promoter (<=1kb)	1	58593247	58601636	8390	2	ENSDARG00000093157	0	81.0699	-0.44067	0.304681	-1.44633	0.148084	0.392858
1	58602021	58602164	144	*	peak_2147	Promoter (<=1kb)	1	58601680	58606490	4811	1	ENSDARG00000104904	341	NA	NA	NA	NA	NA	NA
1	58608912	58609069	158	*	peak_2148	Promoter (<=1kb)	1	58608978	58613487	4510	1	ENSDARG00000096528	0	NA	NA	NA	NA	NA	NA
1	58613920	58614091	172	*	peak_2149	Promoter (<=1kb)	1	58613972	58618868	4897	1	ENSDARG00000104807	0	49.9534	0.55157	0.409237	1.3478	0.177722	0.43895
1	58620843	58621072	230	*	peak_2150	Promoter (<=1kb)	1	58620953	58622498	1546	1	ENSDARG00000105176	0	116.36	0.123813	0.246306	0.502679	0.61519	0.822453
1	58627175	58627344	170	*	peak_2151	Promoter (<=1kb)	1	58628165	58632064	3900	1	ENSDARG00000104783	-821	46.4801	-0.155574	0.39298	-0.395882	0.692192	0.863334
1	58676645	58676949	305	*	peak_2158	Promoter (<=1kb)	1	58677434	58681545	4112	1	ENSDARG00000105295	-485	477.749	0.197968	0.144743	1.36772	0.171401	0.430553
1	58840770	58840980	211	*	peak_2174	Promoter (<=1kb)	1	58840889	58850686	9798	1	ENSDARG00000017255	0	175.38	-0.439921	0.219779	-2.00166	0.0453216	0.198702
1	58880308	58880581	274	*	peak_2177	Promoter (<=1kb)	1	58870054	58880613	10560	2	ENSDARG00000113332	32	646.823	-0.417033	0.143478	-2.9066	0.00365384	0.0413881
1	58981871	58982077	207	*	peak_2183	Promoter (<=1kb)	1	58981985	58985885	3901	1	ENSDARG00000100264	0	111.574	0.289384	0.277331	1.04346	0.296734	0.572732
1	59007263	59007440	178	*	peak_2186	Promoter (<=1kb)	1	59007536	59014053	6518	1	ENSDARG00000099301	-96	64.9375	0.339799	0.363367	0.93514	0.349716	0.624015
1	59067718	59068049	332	*	peak_2196	Promoter (<=1kb)	1	59067978	59072128	4151	1	ENSDARG00000090557	0	87.2101	0.610931	0.348397	1.75355	0.0795076	0.274338
1	59069240	59069339	100	*	peak_2197	Promoter (1-2kb)	1	59067978	59072128	4151	1	ENSDARG00000090557	1262	NA	NA	NA	NA	NA	NA
1	59071693	59071869	177	*	peak_2198	Promoter (1-2kb)	1	59073203	59089598	16396	1	ENSDARG00000088745	-1334	105.545	0.115444	0.283865	0.406684	0.68424	0.859768
1	59142661	59142903	243	*	peak_2200	Promoter (<=1kb)	1	59142783	59151058	8276	1	ENSDARG00000096651	0	238.389	-0.290548	0.214694	-1.35331	0.175957	0.436837
1	59216086	59216304	219	*	peak_2203	Promoter (<=1kb)	1	59192197	59216197	24001	2	ENSDARG00000042561	0	59.3543	0.435609	0.410277	1.06174	0.288353	0.564523
1	59243514	59243659	146	*	peak_2206	Promoter (<=1kb)	1	59237328	59243542	6215	2	ENSDARG00000099741	0	33.3084	1.46989	0.45983	3.1966	0.00139057	0.0213852
1	59313398	59313603	206	*	peak_2212	Promoter (<=1kb)	1	59304096	59313486	9391	2	ENSDARG00000101291	0	141.058	-0.0788173	0.261791	-0.301069	0.763362	0.900446
1	59314604	59314786	183	*	peak_2213	Promoter (<=1kb)	1	59314675	59324539	9865	1	ENSDARG00000102634	0	96.3795	0.606919	0.283599	2.14006	0.0323498	0.164584
1	59346642	59346770	129	*	peak_2216	Promoter (1-2kb)	1	59338175	59348118	9944	2	ENSDARG00000103295	1348	68.3914	-0.364083	0.340295	-1.0699	0.284663	0.561021
1	59348069	59348338	270	*	peak_2217	Promoter (<=1kb)	1	59338175	59348118	9944	2	ENSDARG00000103295	0	275.391	0.294013	0.487231	0.603436	0.546219	0.775866
1	59567641	59567799	159	*	peak_2225	Promoter (<=1kb)	1	59555936	59567685	11750	2	ENSDARG00000098899	0	NA	NA	NA	NA	NA	NA
10	59070	59270	201	*	peak_2237	Promoter (1-2kb)	10	53587	57270	3684	2	ENSDARG00000039934	-1800	149.032	0.0303183	0.227107	0.133498	0.8938	0.959605
10	74399	74719	321	*	peak_2239	Promoter (1-2kb)	10	62369	76367	13999	2	ENSDARG00000063570	1648	509.284	0.423039	0.155641	2.71805	0.00656686	0.0591018
10	76807	76913	107	*	peak_2242	Promoter (<=1kb)	10	76864	81705	4842	1	ENSDARG00000075650	0	82.9943	-0.274264	0.325172	-0.843444	0.39898	0.666195
10	188373	188725	353	*	peak_2251	Promoter (<=1kb)	10	187760	196815	9056	1	ENSDARG00000103980	613	753.986	-0.0229822	0.13447	-0.170909	0.864295	0.948135
10	213686	213969	284	*	peak_2256	Promoter (<=1kb)	10	213878	223885	10008	1	ENSDARG00000059048	0	408.869	0.0961098	0.151801	0.63313	0.526649	0.761455
10	247154	247297	144	*	peak_2257	Promoter (2-3kb)	10	236457	244745	8289	2	ENSDARG00000063577	-2409	NA	NA	NA	NA	NA	NA
10	302976	303151	176	*	peak_2259	Promoter (<=1kb)	10	284303	302827	18525	2	ENSDARG00000059059	-149	65.1224	0.572219	0.352744	1.62219	0.104762	0.320808
10	309762	310063	302	*	peak_2260	Promoter (<=1kb)	10	304596	309894	5299	2	ENSDARG00000102127	0	109.625	0.0943524	0.309496	0.304858	0.760474	0.899289
10	339494	339660	167	*	peak_2263	Promoter (<=1kb)	10	339912	340027	116	2	ENSDARG00000107613	367	NA	NA	NA	NA	NA	NA
10	405289	405410	122	*	peak_2267	Promoter (<=1kb)	10	406146	417188	11043	1	ENSDARG00000087910	-736	NA	NA	NA	NA	NA	NA
10	405879	406180	302	*	peak_2268	Promoter (<=1kb)	10	406146	417188	11043	1	ENSDARG00000087910	0	80.2659	-0.757934	0.357914	-2.11764	0.0342053	0.169725
10	425733	425953	221	*	peak_2269	Promoter (2-3kb)	10	428269	454622	26354	1	ENSDARG00000042872	-2316	108.446	-0.0313889	0.280223	-0.112014	0.910812	0.966763
10	518495	518594	100	*	peak_2273	Promoter (<=1kb)	10	518546	532628	14083	1	ENSDARG00000010712	0	NA	NA	NA	NA	NA	NA
10	573584	573766	183	*	peak_2274	Promoter (<=1kb)	10	573667	590083	16417	1	ENSDARG00000075226	0	84.4822	-0.267481	0.312938	-0.854742	0.392694	0.662106
10	641480	641791	312	*	peak_2277	Promoter (<=1kb)	10	600164	641609	41446	2	ENSDARG00000014550	0	374.66	-0.0596128	0.156482	-0.380957	0.703235	0.869181
10	1277762	1277933	172	*	peak_2291	Promoter (1-2kb)	10	1187653	1276046	88394	2	ENSDARG00000027600	-1716	73.0448	0.0757472	0.357807	0.211698	0.832342	0.932736
10	1525290	1525420	131	*	peak_2294	Promoter (2-3kb)	10	1434956	1523289	88334	2	ENSDARG00000109022	-2001	NA	NA	NA	NA	NA	NA
10	1681475	1681596	122	*	peak_2297	Promoter (<=1kb)	10	1681518	1684882	3365	1	ENSDARG00000014963	0	NA	NA	NA	NA	NA	NA
10	1697844	1697973	130	*	peak_2299	Promoter (<=1kb)	10	1686975	1697074	10100	2	ENSDARG00000008097	-770	NA	NA	NA	NA	NA	NA
10	1716428	1716716	289	*	peak_2300	Promoter (1-2kb)	10	1708117	1718395	10279	2	ENSDARG00000092467	1679	248.155	0.627889	0.192184	3.26712	0.00108647	0.0185163
10	1829370	1829572	203	*	peak_2309	Promoter (2-3kb)	10	1745475	1827225	81751	2	ENSDARG00000040087	-2145	120.427	0.056993	0.254012	0.224371	0.822468	0.92807
10	1897623	1897752	130	*	peak_2311	Promoter (1-2kb)	10	1899595	1900662	1068	1	ENSDARG00000031749	-1843	NA	NA	NA	NA	NA	NA
10	2582112	2582345	234	*	peak_2322	Promoter (<=1kb)	10	2582254	2585625	3372	1	ENSDARG00000003934	0	186.658	-0.468518	0.21218	-2.20811	0.0272363	0.148266
10	2682138	2682512	375	*	peak_2327	Promoter (<=1kb)	10	2680079	2682198	2120	2	ENSDARG00000109823	0	801.319	0.0768621	0.148024	0.519255	0.603583	0.814412
10	2713175	2713442	268	*	peak_2328	Promoter (<=1kb)	10	2695464	2713240	17777	2	ENSDARG00000006253	0	513.186	-0.1123	0.153121	-0.733408	0.463309	0.71643
10	2788610	2788837	228	*	peak_2329	Promoter (<=1kb)	10	2759226	2788792	29567	2	ENSDARG00000060392	0	209.416	-0.351607	0.201909	-1.74142	0.0816106	0.278863
10	2841095	2841278	184	*	peak_2330	Promoter (<=1kb)	10	2841205	2850936	9732	1	ENSDARG00000038308	0	70.3893	0.113554	0.346531	0.327689	0.743147	0.891204
10	2875661	2875828	168	*	peak_2332	Promoter (<=1kb)	10	2856377	2875735	19359	2	ENSDARG00000020913	0	57.1489	-0.409839	0.359041	-1.14148	0.25367	0.529928
10	2875956	2876055	100	*	peak_2333	Promoter (<=1kb)	10	2876020	2898402	22383	1	ENSDARG00000038302	0	NA	NA	NA	NA	NA	NA
10	2898726	2898949	224	*	peak_2334	Promoter (<=1kb)	10	2899108	2921297	22190	1	ENSDARG00000013024	-159	112.801	0.152546	0.267132	0.571051	0.567965	0.790906
[truncated: 14,303 more rows]

## Sheet: ec
seqnames	start	end	width	strand	name	annotation	geneChr	geneStart	geneEnd	geneLength	geneStrand	geneId	distanceToTSS	baseMean	log2FoldChange	lfcSE	stat	pvalue	padj
[truncated: 18,970 more rows]
